# Supplementary material for: Integration of Metabolome and Transcriptome Profiling Reveals the Effect of Modified Atmosphere Packaging (MAP) on the Browning of Fresh-Cut Lanzhou Lily (Lilium davidii var. unicolor) Bulbs during Storage
Source: Foods. 2023 Mar 21;12(6):1335. doi: 10.3390/foods12061335 (PMC10048170; doi:10.3390/foods12061335)
Supplement: Supplementary file 1 [file foods-12-01335-s001.zip]

Archive with 6 entries (6 files):
- Supplementary Material S1 Data quality assessment.xlsx
- Supplementary Material S2 DEGs.xlsx
- Supplementary Material S3 DEGs-GO analysis.xlsx
- Supplementary Material S4 DEGs-kegg enrichment.xlsx
- Supplementary Material S5 DMs.xlsx
- Supplementary Material S6 DMs-kegg enrichment.xlsx
