# Supplementary material for: Integration of Metabolome and Transcriptome Profiling Reveals the Effect of Modified Atmosphere Packaging (MAP) on the Browning of Fresh-Cut Lanzhou Lily (Lilium davidii var. unicolor) Bulbs during Storage
Source: Foods. 2023 Mar 21;12(6):1335. doi: 10.3390/foods12061335 (PMC10048170; doi:10.3390/foods12061335)
Supplement: Supplementary file 1 [file foods-12-01335-s001.zip › Supplementary Material S1 Data quality assessment.xlsx]

## Sheet: Sequencing raw data quality sta
Sample Length Reads Bases Q20 (%) Q30 (%) GC (%) N (ppm)
bx1-1 150.00 53621562 8043234300 97.57 93.19 49.49 25.88
bx1-2 150.00 49394422 7409163300 97.52 93.14 49.45 35.76
bx1-3 150.00 52273120 7840968000 97.52 93.18 49.65 27.78
bx2-1 150.00 46493490 6974023500 97.69 93.57 49.28 28.10
bx2-2 150.00 48537214 7280582100 97.56 93.26 49.78 32.65
bx2-3 150.00 55064128 8259619200 97.40 92.88 49.74 27.93
bx3-1 150.00 51401644 7710246600 97.44 92.96 49.63 28.53
bx3-2 150.00 45645720 6846858000 97.69 93.55 49.44 27.99
bx3-3 150.00 47166058 7074908700 97.45 93.01 49.11 27.90
bx4-1 150.00 49535490 7430323500 97.69 93.59 49.88 27.91
bx4-2 150.00 49017294 7352594100 97.49 93.10 49.73 27.79
bx4-3 150.00 49480526 7422078900 97.54 93.16 49.54 27.84
ck1-1 150.00 48304156 7245623400 97.71 93.63 49.51 37.63
ck1-2 150.00 51001842 7650276300 97.62 93.40 48.76 28.11
ck1-3 150.00 52554024 7883103600 97.58 93.29 48.44 28.23
ck2-1 150.00 48893544 7334031600 97.78 93.82 49.64 23.18
ck2-2 150.00 48507702 7276155300 97.61 93.39 49.54 37.22
ck2-3 150.00 45461412 6819211800 97.58 93.36 49.43 28.38
ck3-1 150.00 49443832 7416574800 97.39 92.89 49.68 27.77
ck3-2 150.00 55338226 8300733900 97.57 93.32 49.60 28.50
ck3-3 150.00 53527780 8029167000 97.43 93.00 49.85 28.25
ck4-1 150.00 43541142 6531171300 97.43 92.86 49.74 26.16
ck4-2 150.00 49961182 7494177300 97.62 93.47 49.70 27.88
ck4-3 150.00 55105842 8265876300 97.54 93.16 49.38 27.93

## Sheet:  Data quality statistics after 
Sample Length Reads Bases Q20 (%) Q30 (%) GC (%) N (ppm)
bx1-1 148.61 53481498 7948079011 97.71 93.36 49.52 25.74
bx1-2 148.51 49254220 7314939770 97.66 93.31 49.48 35.60
bx1-3 148.53 52121104 7741400999 97.66 93.36 49.68 27.47
bx2-1 148.31 46364004 6876232997 97.82 93.74 49.31 27.82
bx2-2 148.52 48395104 7187648650 97.71 93.45 49.82 32.43
bx2-3 148.66 54923088 8164933093 97.54 93.06 49.78 27.60
bx3-1 148.66 51265500 7621130874 97.57 93.14 49.67 28.21
bx3-2 148.71 45533306 6771056391 97.82 93.71 49.48 27.67
bx3-3 148.59 47040668 6989542180 97.59 93.19 49.14 27.61
bx4-1 148.57 49398996 7339319732 97.83 93.77 49.93 27.62
bx4-2 148.61 48888680 7265439332 97.62 93.28 49.77 27.48
bx4-3 148.25 49348054 7316048162 97.68 93.35 49.58 27.59
ck1-1 148.34 48163348 7144360594 97.85 93.82 49.54 37.53
ck1-2 148.40 50870838 7549219975 97.75 93.58 48.79 27.83
ck1-3 148.58 52426228 7789519190 97.71 93.47 48.47 27.92
ck2-1 148.51 48735600 7237776860 97.92 94.01 49.67 22.91
ck2-2 148.40 48352232 7175257565 97.76 93.59 49.57 37.11
ck2-3 148.39 45322432 6725386014 97.72 93.54 49.46 28.11
ck3-1 148.45 49302444 7318866926 97.54 93.09 49.71 27.51
ck3-2 148.41 55172454 8188138126 97.73 93.52 49.63 28.24
ck3-3 148.37 53376354 7919571172 97.58 93.19 49.88 27.97
ck4-1 148.51 43423484 6448974162 97.57 93.04 49.78 26.03
ck4-2 148.51 49826002 7399837287 97.76 93.64 49.74 27.59
ck4-3 148.58 54949352 8164449741 97.67 93.34 49.41 27.62
