# Supplementary material for: Integration of Metabolome and Transcriptome Profiling Reveals the Effect of Modified Atmosphere Packaging (MAP) on the Browning of Fresh-Cut Lanzhou Lily (Lilium davidii var. unicolor) Bulbs during Storage
Source: Foods. 2023 Mar 21;12(6):1335. doi: 10.3390/foods12061335 (PMC10048170; doi:10.3390/foods12061335)
Supplement: Supplementary file 1 [file foods-12-01335-s001.zip › Supplementary Material S2 DEGs.xlsx]

## Sheet: ck1 vs bx1
Gene_ID	length	ck1-1.rawreads	ck1-1.FPKM	ck1-2.rawreads	ck1-2.FPKM	ck1-3.rawreads	ck1-3.FPKM	bx1-1.rawreads	bx1-1.FPKM	bx1-2.rawreads	bx1-2.FPKM	bx1-3.rawreads	bx1-3.FPKM	baseMean	log2FoldChange	lfcSE	stat	pvalue	padj	Regulation	NR_protein_ID	NR_Description	Uniprot_ID	Uniprot_Acc	Uniprot_Description	GO_BP	GO_CC	GO_MF	KO_ID	KO_Definition	Pathway	COG_ID	COG_Description
DN292089_c6_g1_i1	409	56	15.81	52	14.15	87	23.89	986.42	279.15	882.58	267.51	907.47	260.53	500.386	3.8831	0.17265	22.4912	5.06566e-112	2.32899e-107	Ups	AXQ06494.1	legumain [Vriesea carinata]	sp|P49043|VPE_CITSI	P49043	Vacuolar-processing enzyme OS=Citrus sinensis OX=2711 PE=2 SV=1	-	-	GO:0008234:cysteine-type peptidase activity;	--	--	--	gnl|CDD|229290	KOG1348, KOG1348, KOG1348, Asparaginyl peptidases [Posttranslational modification, protein turnover, chaperones].
DN164311_c0_g1_i3	408	0	0	1	0.27	0	0	896.92	255.33	737.83	224.95	1522.88	439.81	541.699	7.97968	0.395743	20.1638	2.03588e-90	4.68007e-86	Ups	--	--	sp|Q6EWG8|POL2_CRLVP	Q6EWG8	RNA2 polyprotein OS=Cherry rasp leaf virus (isolate Potato/United States) OX=650137 PE=3 SV=1	GO:0046740:transport of virus in host, cell to cell;	GO:0044219:host cell plasmodesma;GO:0019028:viral capsid;	-	--	--	--	--	--
DN209769_c0_g1_i1	441	0	0	1	0.23	3	0.7	1297.29	308.53	967.2	246.72	2005.72	484.19	731.505	7.09096	0.440999	16.0793	3.5636e-58	5.46133e-54	Ups	--	--	--	--	--	--	--	--	--	--	--	--	--
DN247926_c0_g1_i1	362	23	8.72	34	12.47	27.17	10.19	342.99	134.18	341.1	142.47	311.47	123.47	181.593	3.55061	0.221971	15.9959	1.36532e-57	1.56929e-53	Ups	ABF00019.1	legumain precursor [Saccharum officinarum]	sp|P49043|VPE_CITSI	P49043	Vacuolar-processing enzyme OS=Citrus sinensis OX=2711 PE=2 SV=1	-	-	GO:0008234:cysteine-type peptidase activity;	--	--	--	gnl|CDD|229290	KOG1348, KOG1348, KOG1348, Asparaginyl peptidases [Posttranslational modification, protein turnover, chaperones].
DN163114_c0_g1_i1	344	23.07	10.05	13	5.49	13.59	5.92	353.53	161.6	280	136.41	322.53	149.29	170.221	4.11032	0.258374	15.9084	5.54166e-57	5.09567e-53	Ups	XP_018852577.1	PREDICTED: vacuolar-processing enzyme-like [Juglans regia]	sp|P49047|VPEA_ARATH	P49047	Vacuolar-processing enzyme alpha-isozyme OS=Arabidopsis thaliana OX=3702 GN=At2g25940 PE=2 SV=2	GO:0051603:proteolysis involved in cellular protein catabolic process;GO:0006624:vacuolar protein processing;	GO:0000326:protein storage vacuole;	GO:0004197:cysteine-type endopeptidase activity;	--	--	--	gnl|CDD|229290	KOG1348, KOG1348, KOG1348, Asparaginyl peptidases [Posttranslational modification, protein turnover, chaperones].
DN292089_c5_g1_i1	516	38.97	6.94	34.26	5.86	45.82	7.79	386.29	66.79	352.59	65.53	354.09	62.19	203.688	3.21955	0.20562	15.6577	2.94125e-55	2.25378e-51	Ups	XP_010911246.1	PREDICTED: vacuolar-processing enzyme [Elaeis guineensis]	sp|O24325|VPE1_PHAVU	O24325	Vacuolar-processing enzyme OS=Phaseolus vulgaris OX=3885 PE=1 SV=1	-	-	GO:0008234:cysteine-type peptidase activity;	--	--	--	gnl|CDD|229290	KOG1348, KOG1348, KOG1348, Asparaginyl peptidases [Posttranslational modification, protein turnover, chaperones].
DN319900_c0_g1_i1	3258	328	5.57	326	5.27	410	6.45	1374	21.55	1316	22.32	1156	18.45	814.567	1.96812	0.13424	14.6611	1.14359e-48	7.51112e-45	Ups	OAY69725.1	Nitrate reductase (NADH) 1 [Ananas comosus]	sp|P16081|NIA1_ORYSJ	P16081	Nitrate reductase [NADH] 1 OS=Oryza sativa subsp. japonica OX=39947 GN=NIA1 PE=2 SV=3	GO:0042128:nitrate assimilation;GO:0006809:nitric oxide biosynthetic process;	GO:0005829:cytosol;	GO:0071949:FAD binding;GO:0020037:heme binding;GO:0030151:molybdenum ion binding;GO:0043546:molybdopterin cofactor binding;GO:0009703:nitrate reductase (NADH) activity;GO:0050464:nitrate reductase (NADPH) activity;	K10534	nitrate reductase (NAD(P)H)	ko00910 Nitrogen metabolism;	gnl|CDD|228483	KOG0535, KOG0535, KOG0535, Sulfite oxidase, molybdopterin-binding component [Energy production and conversion].
DN202953_c0_g2_i1	288	6	4.75	9.9	7.68	4	3.32	177.49	159.63	184.96	175.57	168	152.41	93.0713	4.34479	0.322472	13.4734	2.24286e-41	1.28897e-37	Ups	CDM87100.1	unnamed protein product [Triticum aestivum]	sp|P49043|VPE_CITSI	P49043	Vacuolar-processing enzyme OS=Citrus sinensis OX=2711 PE=2 SV=1	-	-	GO:0008234:cysteine-type peptidase activity;	--	--	--	gnl|CDD|229290	KOG1348, KOG1348, KOG1348, Asparaginyl peptidases [Posttranslational modification, protein turnover, chaperones].
DN89757_c1_g1_i1	665	106	12.46	101	11.36	84	9.32	546	61.14	466	56.22	528	60.11	306.902	2.45245	0.189265	12.9578	2.12368e-38	1.08487e-34	Ups	AHG94648.1	pathogenesis-related protein 10 [Lilium regale]	--	--	--	--	--	--	--	--	--	--	--
DN203144_c0_g2_i1	1620	133	4.91	177.34	6.24	262.74	9.03	4	0.14	2	0.07	6	0.21	87.8484	-4.59937	0.359703	-12.7866	1.94879e-37	8.95976e-34	Down	YP_009476669.1	cytochrome c oxidase subunit 3 (mitochondrion) [Storeatula sp. CCMP1868]	sp|P05505|COX3_RAT	P05505	Cytochrome c oxidase subunit 3 OS=Rattus norvegicus OX=10116 GN=Mtco3 PE=1 SV=5	GO:0009060:aerobic respiration;GO:0006123:mitochondrial electron transport, cytochrome c to oxygen;GO:0008535:respiratory chain complex IV assembly;	GO:0016021:integral component of membrane;GO:0005743:mitochondrial inner membrane;GO:0005739:mitochondrion;GO:0045277:respiratory chain complex IV;	GO:0004129:cytochrome-c oxidase activity;GO:0009055:electron carrier activity;GO:0015453:oxidoreduction-driven active transmembrane transporter activity;	K02262	cytochrome c oxidase subunit 3	ko00190 Oxidative phosphorylation;ko01100 Metabolic pathways;	gnl|CDD|232591	KOG4664, KOG4664, KOG4664, Cytochrome oxidase subunit III and related proteins [Energy production and conversion].
DN292089_c5_g1_i3	511	1.03	0.19	10.74	1.87	9.18	1.59	159.71	28.13	148.41	28.09	153.91	27.53	81.431	4.11036	0.329102	12.4896	8.50411e-36	3.55441e-32	Ups	XP_023874452.1	vacuolar-processing enzyme-like [Quercus suber]	sp|O24325|VPE1_PHAVU	O24325	Vacuolar-processing enzyme OS=Phaseolus vulgaris OX=3885 PE=1 SV=1	-	-	GO:0008234:cysteine-type peptidase activity;	--	--	--	gnl|CDD|229290	KOG1348, KOG1348, KOG1348, Asparaginyl peptidases [Posttranslational modification, protein turnover, chaperones].
DN285929_c4_g2_i1	1929	32	0.97	35	1.01	41	1.15	272	7.63	222	6.73	231	6.59	139.275	2.76734	0.221963	12.4676	1.12222e-35	4.29961e-32	Ups	PIA54831.1	hypothetical protein AQUCO_00901017v1 [Aquilegia coerulea]	--	--	--	--	--	--	--	--	--	gnl|CDD|232211	KOG4282, KOG4282, KOG4282, Transcription factor GT-2 and related proteins, contains trihelix DNA-binding/SANT domain [Transcription].
DN332380_c550_g15_i1	382	4360.56	1442.67	4761.85	1521.51	4107.75	1333.9	1242.3	418.25	791.86	285.08	985.5	336.39	2561.31	-1.96207	0.158543	-12.3757	3.53828e-35	1.25135e-31	Down	--	--	sp|Q65652|RDRP_BBSCV	Q65652	RNA replication polyprotein OS=Blueberry scorch virus OX=31722 GN=ORF1 PE=1 SV=1	GO:0006396:RNA processing;GO:0006351:transcription, DNA-templated;GO:0039694:viral RNA genome replication;	-	GO:0005524:ATP binding;GO:0008234:cysteine-type peptidase activity;GO:0051213:dioxygenase activity;GO:0004386:helicase activity;GO:0046872:metal ion binding;GO:0008174:mRNA methyltransferase activity;GO:0003723:RNA binding;GO:0003968:RNA-directed RNA polymerase activity;	--	--	--	--	--
DN203050_c1_g1_i1	385	13	4.22	11.01	3.45	6	1.91	150	49.46	130	45.85	123.68	41.35	73.1871	3.49859	0.313928	11.1445	7.61396e-29	2.50042e-25	Ups	--	--	--	--	--	--	--	--	--	--	--	--	--
DN66105_c0_g1_i1	754	82	8.01	117	10.93	173	15.9	2	0.18	1	0.1	2	0.19	56.3661	-4.61093	0.41593	-11.0858	1.46961e-28	4.50445e-25	Down	AEO21063.1	cytochrome c oxidase subunit 1 (mitochondrion) [Silene conica]	sp|P05503|COX1_RAT	P05503	Cytochrome c oxidase subunit 1 OS=Rattus norvegicus OX=10116 GN=Mtco1 PE=2 SV=3	GO:0009060:aerobic respiration;GO:0007568:aging;GO:0021549:cerebellum development;GO:0015990:electron transport coupled proton transport;GO:0006123:mitochondrial electron transport, cytochrome c to oxygen;GO:0046688:response to copper ion;GO:0051602:response to electrical stimulus;GO:0006979:response to oxidative stress;	GO:0016021:integral component of membrane;GO:0005750:mitochondrial respiratory chain complex III;GO:0005751:mitochondrial respiratory chain complex IV;GO:0005739:mitochondrion;GO:0045277:respiratory chain complex IV;	GO:0004129:cytochrome-c oxidase activity;GO:0020037:heme binding;GO:0046872:metal ion binding;	K02256	cytochrome c oxidase subunit 1	ko00190 Oxidative phosphorylation;ko01100 Metabolic pathways;	--	--
DN164311_c0_g1_i1	403	1	0.29	0	0	0	0	100.58	29.51	124.62	39.15	62.62	18.64	48.9821	5.01611	0.45589	11.0029	3.70104e-28	1.06349e-24	Ups	--	--	sp|Q6EWG8|POL2_CRLVP	Q6EWG8	RNA2 polyprotein OS=Cherry rasp leaf virus (isolate Potato/United States) OX=650137 PE=3 SV=1	GO:0046740:transport of virus in host, cell to cell;	GO:0044219:host cell plasmodesma;GO:0019028:viral capsid;	-	--	--	--	--	--
DN363419_c0_g1_i1	472	1424.66	299.19	1551.3	313.09	1522.66	307.12	447.24	92.09	267.67	59.18	401.79	84.01	882.96	-1.82799	0.167393	-10.9204	9.21204e-28	2.49137e-24	Down	--	--	--	--	--	--	--	--	--	--	--	--	--
DN257288_c5_g1_i1	1865	4477	140.66	4914	147.11	5004	146.09	10609.4	309.25	10037	316.27	10212	302.94	7453.22	1.22708	0.116747	10.5106	7.71884e-26	1.97156e-22	Ups	XP_010911540.1	PREDICTED: mannan endo-1,4-beta-mannosidase 1-like [Elaeis guineensis]	sp|Q6Z310|MAN9_ORYSJ	Q6Z310	Putative mannan endo-1,4-beta-mannosidase 9 OS=Oryza sativa subsp. japonica OX=39947 GN=MAN9 PE=2 SV=2	GO:0046355:mannan catabolic process;	GO:0005576:extracellular region;	GO:0016985:mannan endo-1,4-beta-mannosidase activity;	--	--	--	--	--
DN330685_c14_g23_i1	286	8	6.51	7	5.58	8	6.85	120	111.39	89.04	87.19	120	112.34	59.4217	3.51599	0.33819	10.3965	2.57247e-25	6.22484e-22	Ups	XP_025614816.1	uncharacterized protein LOC112707340 [Arachis hypogaea]	--	--	--	--	--	--	--	--	--	--	--
DN161464_c1_g1_i1	316	27.93	15.79	14	7.71	14	8.07	186.58	114.46	169.43	110.35	139.53	86.54	92.8994	2.99594	0.289509	10.3483	4.25903e-25	9.79066e-22	Ups	OAY66941.1	Vacuolar-processing enzyme [Ananas comosus]	sp|P49043|VPE_CITSI	P49043	Vacuolar-processing enzyme OS=Citrus sinensis OX=2711 PE=2 SV=1	-	-	GO:0008234:cysteine-type peptidase activity;	--	--	--	gnl|CDD|229290	KOG1348, KOG1348, KOG1348, Asparaginyl peptidases [Posttranslational modification, protein turnover, chaperones].
DN322335_c1_g1_i1	1008	1	0.07	0	0	0	0	59	3.65	76	5.07	77	4.84	36.3664	4.65676	0.465057	10.0133	1.33234e-23	2.91694e-20	Ups	--	--	--	--	--	--	--	--	--	--	--	--	--
DN329320_c8_g1_i5	3722	0	0	0	0	0	0	58.61	0.8	72.17	1.06	65.17	0.9	33.3601	4.72911	0.477732	9.8991	4.20041e-23	8.77809e-20	Ups	--	--	--	--	--	--	--	--	--	--	--	--	--
DN312848_c0_g1_i2	1461	0	0	0	0	0	0	265.9	10.32	85.18	3.57	161.23	6.37	85.8817	4.86956	0.50097	9.72026	2.47138e-22	4.94019e-19	Ups	XP_008796302.1	uric acid degradation bifunctional protein TTL-like isoform X1 [Phoenix dactylifera]	sp|Q9LVM5|TTHL_ARATH	Q9LVM5	Uric acid degradation bifunctional protein TTL OS=Arabidopsis thaliana OX=3702 GN=TTL PE=1 SV=1	GO:0019428:allantoin biosynthetic process;GO:0009742:brassinosteroid mediated signaling pathway;GO:0051289:protein homotetramerization;GO:0006144:purine nucleobase metabolic process;GO:0001560:regulation of cell growth by extracellular stimulus;GO:0019628:urate catabolic process;	GO:0005829:cytosol;GO:0031234:extrinsic component of cytoplasmic side of plasma membrane;GO:0005777:peroxisome;	GO:0051997:2-oxo-4-hydroxy-4-carboxy-5-ureidoimidazoline decarboxylase activity;GO:0033971:hydroxyisourate hydrolase activity;	K13484	5-hydroxyisourate hydrolase / 2-oxo-4-hydroxy-4-carboxy-5-ureidoimidazoline decarboxylase	ko00230 Purine metabolism;ko01100 Metabolic pathways;	gnl|CDD|230944	KOG3006, KOG3006, KOG3006, Transthyretin and related proteins [Lipid transport and metabolism].
DN323699_c3_g2_i1	1918	426	12.97	472	13.69	474	13.4	1234	34.83	950	28.99	1002	28.78	750.085	1.33133	0.139109	9.57046	1.06436e-21	2.03895e-18	Ups	XP_010927358.1	PREDICTED: vacuolar cation/proton exchanger 1a isoform X1 [Elaeis guineensis]	sp|Q769E5|CAX1A_ORYSJ	Q769E5	Vacuolar cation/proton exchanger 1a OS=Oryza sativa subsp. japonica OX=39947 GN=CAX1a PE=1 SV=1	GO:0070588:calcium ion transmembrane transport;GO:0006874:cellular calcium ion homeostasis;	GO:0016021:integral component of membrane;GO:0009705:plant-type vacuole membrane;	GO:0015369:calcium:proton antiporter activity;	--	--	--	gnl|CDD|229339	KOG1397, KOG1397, KOG1397, Ca2+/H+ antiporter VCX1 and related proteins [Inorganic ion transport and metabolism].
DN315618_c7_g16_i1	822	576.85	49.91	626.29	51.77	616.18	50.05	1414.96	115.51	1344.8	118.42	1184.15	98.31	948.481	1.23497	0.131648	9.38081	6.54649e-21	1.20393e-17	Ups	OMP09704.1	Glycoside hydrolase, family 16 [Corchorus olitorius]	sp|Q38910|XTH23_ARATH	Q38910	Probable xyloglucan endotransglucosylase/hydrolase protein 23 OS=Arabidopsis thaliana OX=3702 GN=XTH23 PE=2 SV=1	GO:0042546:cell wall biogenesis;GO:0071555:cell wall organization;GO:0010411:xyloglucan metabolic process;	GO:0048046:apoplast;GO:0005618:cell wall;GO:0005794:Golgi apparatus;	GO:0004553:hydrolase activity, hydrolyzing O-glycosyl compounds;GO:0016762:xyloglucan:xyloglucosyl transferase activity;	--	--	--	--	--
DN310771_c0_g2_i5	2906	171.92	3.3	162.88	2.98	288.31	5.13	751	13.33	514.15	9.87	732.54	13.24	433.207	1.78549	0.191429	9.32717	1.08739e-20	1.92284e-17	Ups	XP_010904939.1	PREDICTED: EID1-like F-box protein 2 [Elaeis guineensis]	sp|Q9FLZ8|EDL2_ARATH	Q9FLZ8	EID1-like F-box protein 2 OS=Arabidopsis thaliana OX=3702 GN=EDL2 PE=2 SV=1	--	--	--	--	--	--	gnl|CDD|229512	KOG1571, KOG1571, KOG1571, Predicted E3 ubiquitin ligase [Posttranslational modification, protein turnover, chaperones].
DN328015_c4_g19_i1	1176	51	2.77	49	2.54	48	2.43	180	9.12	234	12.81	203	10.47	128.061	2.09676	0.230269	9.10569	8.57184e-20	1.45963e-16	Ups	XP_026663141.1	CBL-interacting serine/threonine-protein kinase 5 [Phoenix dactylifera]	sp|Q6ERS4|CIPKG_ORYSJ	Q6ERS4	CBL-interacting protein kinase 16 OS=Oryza sativa subsp. japonica OX=39947 GN=CIPK16 PE=2 SV=1	GO:0007165:signal transduction;	-	GO:0005524:ATP binding;GO:0004674:protein serine/threonine kinase activity;	--	--	--	gnl|CDD|228531	KOG0583, KOG0583, KOG0583, Serine/threonine protein kinase [Signal transduction mechanisms].
DN328123_c1_g4_i6	1182	584.28	31.49	577.94	29.71	641.88	32.28	1285.48	64.72	1269.91	69.05	1262.08	64.65	926.444	1.20327	0.133221	9.0321	1.68401e-19	2.76515e-16	Ups	XP_010923088.1	PREDICTED: nematode resistance protein-like HSPRO1 [Elaeis guineensis]	sp|Q9LY61|HSPR1_ARATH	Q9LY61	Nematode resistance protein-like HSPRO1 OS=Arabidopsis thaliana OX=3702 GN=HSPRO1 PE=1 SV=1	GO:0006952:defense response;GO:0019441:tryptophan catabolic process to kynurenine;	GO:0005737:cytoplasm;	GO:0020037:heme binding;GO:0046872:metal ion binding;	--	--	--	--	--
DN320239_c0_g1_i1	2175	783	20.69	802	20.18	804	19.72	1854	45.37	1716	45.41	1509	37.59	1229.11	1.20193	0.133345	9.01369	1.99244e-19	3.15877e-16	Ups	XP_010923294.1	PREDICTED: protein NRT1/ PTR FAMILY 2.11-like [Elaeis guineensis]	sp|Q944G5|PTR44_ARATH	Q944G5	Protein NRT1/ PTR FAMILY 2.10 OS=Arabidopsis thaliana OX=3702 GN=NPF2.10 PE=1 SV=3	GO:1901349:glucosinolate transport;GO:0090449:phloem glucosinolate loading;	GO:0005794:Golgi apparatus;GO:0016021:integral component of membrane;GO:0005886:plasma membrane;GO:0009506:plasmodesma;	GO:0090448:glucosinolate:proton symporter activity;	--	--	--	gnl|CDD|229179	KOG1237, KOG1237, KOG1237, H+/oligopeptide symporter [Amino acid transport and metabolism].
DN504904_c1_g1_i1	1370	195	8.78	213	9.14	205	8.6	49	2.06	40	1.81	29	1.24	114.458	-2.12929	0.237238	-8.97535	2.82461e-19	4.32882e-16	Down	--	--	--	--	--	--	--	--	--	--	--	--	--
DN193233_c0_g1_i1	2064	54	1.51	68	1.81	146	3.8	4	0.1	0	0	3	0.08	40.7298	-3.86332	0.43076	-8.96861	3.00278e-19	4.45342e-16	Down	YP_003359451.1	NADH dehydrogenase subunit 4 [Ulnaria acus]	sp|P05508|NU4M_RAT	P05508	NADH-ubiquinone oxidoreductase chain 4 OS=Rattus norvegicus OX=10116 GN=Mtnd4 PE=3 SV=3	GO:0009060:aerobic respiration;GO:0007568:aging;GO:0021549:cerebellum development;GO:0015990:electron transport coupled proton transport;GO:0001701:in utero embryonic development;GO:0006120:mitochondrial electron transport, NADH to ubiquinone;GO:0045471:response to ethanol;GO:0001666:response to hypoxia;GO:0035094:response to nicotine;	GO:0016021:integral component of membrane;GO:0005747:mitochondrial respiratory chain complex I;	GO:0008137:NADH dehydrogenase (ubiquinone) activity;GO:0048039:ubiquinone binding;	K03881	NADH-ubiquinone oxidoreductase chain 4	ko00190 Oxidative phosphorylation;ko01100 Metabolic pathways;	gnl|CDD|232770	KOG4845, KOG4845, KOG4845, NADH dehydrogenase, subunit 4 [Energy production and conversion].
DN266403_c3_g1_i2	720	570.93	59.62	539	53.83	583	57.34	1375.58	136.29	1150.95	122.92	1361.82	137.19	922.443	1.30976	0.146961	8.91228	4.99921e-19	7.18262e-16	Ups	EOY23133.1	Heat shock transcription factor B2A, putative [Theobroma cacao]	sp|Q9SCW4|HFB2A_ARATH	Q9SCW4	Heat stress transcription factor B-2a OS=Arabidopsis thaliana OX=3702 GN=HSFB2A PE=2 SV=1	GO:0034605:cellular response to heat;GO:0061408:positive regulation of transcription from RNA polymerase II promoter in response to heat stress;GO:0010200:response to chitin;	GO:0005634:nucleus;	GO:0003700:sequence-specific DNA binding transcription factor activity;GO:0000978:RNA polymerase II core promoter proximal region sequence-specific DNA binding;GO:0043565:sequence-specific DNA binding;	--	--	--	gnl|CDD|228574	KOG0627, KOG0627, KOG0627, Heat shock transcription factor [Transcription].
DN39467_c1_g1_i1	291	376.18	285.96	403.64	300.26	447.9	355.92	102.24	87.8	137.13	124.39	121.29	105.1	249.869	-1.57271	0.182275	-8.62822	6.23115e-18	8.68131e-15	Down	--	--	--	--	--	--	--	--	--	--	--	--	--
DN329320_c8_g1_i1	3667	74.96	1.12	52.85	0.75	42.43	0.59	0	0	0	0	0	0	27.1568	-4.23629	0.495142	-8.55571	1.17149e-17	1.58412e-14	Down	--	--	--	--	--	--	--	--	--	--	--	--	--
DN324001_c0_g1_i2	2346	0	0	0	0	0	0	45.46	1.02	42.65	1.04	45.86	1.05	22.7689	4.21404	0.494456	8.52257	1.56045e-17	2.0498e-14	Ups	XP_010920711.1	PREDICTED: vacuolar fusion protein MON1 homolog isoform X1 [Elaeis guineensis]	sp|Q5JL08|MON1_ORYSJ	Q5JL08	Vacuolar fusion protein MON1 homolog OS=Oryza sativa subsp. japonica OX=39947 GN=MON1 PE=3 SV=1	GO:0006886:intracellular protein transport;GO:0045324:late endosome to vacuole transport;GO:0007033:vacuole organization;	GO:0005770:late endosome;	GO:0005085:guanyl-nucleotide exchange factor activity;	--	--	--	gnl|CDD|228943	KOG0997, KOG0997, KOG0997, Uncharacterized conserved protein Sand [Function unknown].
DN184340_c0_g2_i1	1430	41.3	1.77	52.82	2.15	91.98	3.66	1.57	0.06	0	0	0	0	28.0118	-4.01377	0.47347	-8.47735	2.30382e-17	2.94223e-14	Down	NP_943694.1	apocytochrome b [Chara vulgaris]	sp|P00159|CYB_RAT	P00159	Cytochrome b OS=Rattus norvegicus OX=10116 GN=Mt-Cyb PE=3 SV=3	GO:0031100:organ regeneration;GO:0015990:electron transport coupled proton transport;GO:0042538:hyperosmotic salinity response;GO:0006122:mitochondrial electron transport, ubiquinol to cytochrome c;GO:0046686:response to cadmium ion;GO:0051592:response to calcium ion;GO:0033590:response to cobalamin;GO:0046688:response to copper ion;GO:0042493:response to drug;GO:0045471:response to ethanol;GO:00…	GO:0031305:integral component of mitochondrial inner membrane;GO:0005743:mitochondrial inner membrane;GO:0005750:mitochondrial respiratory chain complex III;GO:0005739:mitochondrion;GO:0032991:macromolecular complex;	GO:0045153:electron transporter, transferring electrons within CoQH2-cytochrome c reductase complex activity;GO:0020037:heme binding;GO:0046872:metal ion binding;GO:0044877:macromolecular complex binding;GO:0008121:ubiquinol-cytochrome-c reductase activity;	K00412	ubiquinol-cytochrome c reductase cytochrome b subunit	ko00190 Oxidative phosphorylation;ko01100 Metabolic pathways;	gnl|CDD|232590	KOG4663, KOG4663, KOG4663, Cytochrome b [Energy production and conversion].
DN243259_c1_g1_i2	2229	84.99	2.18	95	2.33	93	2.22	284.64	6.78	270.57	6.96	227.77	5.52	174.723	1.6099	0.19126	8.41738	3.84993e-17	4.7839e-14	Ups	XP_008455845.1	PREDICTED: isocitrate lyase [Cucumis melo]	sp|P49296|ACEA_CUCSA	P49296	Isocitrate lyase OS=Cucumis sativus OX=3659 PE=3 SV=1	GO:0006097:glyoxylate cycle;GO:0006099:tricarboxylic acid cycle;	GO:0009514:glyoxysome;	GO:0004451:isocitrate lyase activity;GO:0046872:metal ion binding;	K01637	isocitrate lyase	ko00630 Glyoxylate and dicarboxylate metabolism;ko01100 Metabolic pathways;ko01110 Biosynthesis of secondary metabolites;ko01200 Carbon metabolism;	gnl|CDD|229202	KOG1260, KOG1260, KOG1260, Isocitrate lyase [Energy production and conversion].
DN290915_c0_g1_i1	1997	195	5.67	215	5.96	194	5.24	452	12.18	557	16.23	545	14.95	358.287	1.46665	0.17526	8.36844	5.83858e-17	6.88293e-14	Ups	ASV46327.1	cytochrome P450 84A1 [Lilium regale]	sp|Q42600|C84A1_ARATH	Q42600	Cytochrome P450 84A1 OS=Arabidopsis thaliana OX=3702 GN=CYP84A1 PE=1 SV=1	GO:0009809:lignin biosynthetic process;GO:0009699:phenylpropanoid biosynthetic process;GO:0010224:response to UV-B;	GO:0005783:endoplasmic reticulum;GO:0016021:integral component of membrane;GO:0016020:membrane;	GO:0020037:heme binding;GO:0005506:iron ion binding;GO:0004497:monooxygenase activity;GO:0016709:oxidoreductase activity, acting on paired donors, with incorporation or reduction of molecular oxygen, NAD(P)H as one donor, and incorporation of one atom of oxygen;	K09755	ferulate-5-hydroxylase	ko00940 Phenylpropanoid biosynthesis;ko01100 Metabolic pathways;ko01110 Biosynthesis of secondary metabolites;	gnl|CDD|228106	KOG0156, KOG0156, KOG0156, Cytochrome P450 CYP2 subfamily [Secondary metabolites biosynthesis, transport and catabolism].
DN306130_c0_g1_i2	1454	306.07	12.84	289.39	11.57	343.13	13.4	759.27	29.64	701.28	29.58	607.18	24.12	494.427	1.25226	0.150219	8.33622	7.67043e-17	8.8164e-14	Ups	XP_026662468.1	probable BOI-related E3 ubiquitin-protein ligase 3 isoform X3 [Phoenix dactylifera]	sp|Q9LDD1|BRG3_ARATH	Q9LDD1	Probable BOI-related E3 ubiquitin-protein ligase 3 OS=Arabidopsis thaliana OX=3702 GN=BRG3 PE=1 SV=1	GO:0006952:defense response;GO:0043161:proteasome-mediated ubiquitin-dependent protein catabolic process;GO:0043067:regulation of programmed cell death;	GO:0005634:nucleus;	GO:0046872:metal ion binding;GO:0004842:ubiquitin-protein transferase activity;	--	--	--	gnl|CDD|229044	KOG1100, KOG1100, KOG1100, Predicted E3 ubiquitin ligase [Posttranslational modification, protein turnover, chaperones].
DN325613_c0_g4_i3	1408	82	3.57	75	3.12	88	3.57	256.77	10.42	230.8	10.12	240	9.91	161.368	1.65264	0.198498	8.32574	8.3807e-17	9.39783e-14	Ups	XP_020704894.1	pectin acetylesterase 5-like isoform X1 [Dendrobium catenatum]	sp|Q9SR22|PAE5_ARATH	Q9SR22	Pectin acetylesterase 5 OS=Arabidopsis thaliana OX=3702 GN=PAE5 PE=2 SV=1	GO:0071555:cell wall organization;	GO:0005576:extracellular region;GO:0009505:plant-type cell wall;	GO:0052793:pectin acetylesterase activity;	--	--	--	gnl|CDD|232216	KOG4287, KOG4287, KOG4287, Pectin acetylesterase and similar proteins [Cell wall/membrane/envelope biogenesis].
DN202953_c0_g1_i1	306	21	13.25	15.1	9.29	6.24	4.05	235.99	164.01	199.94	147.27	203	142.54	115.079	3.32533	0.399677	8.32005	8.79291e-17	9.6253e-14	Ups	CDM87100.1	unnamed protein product [Triticum aestivum]	sp|P49043|VPE_CITSI	P49043	Vacuolar-processing enzyme OS=Citrus sinensis OX=2711 PE=2 SV=1	-	-	GO:0008234:cysteine-type peptidase activity;	--	--	--	gnl|CDD|229290	KOG1348, KOG1348, KOG1348, Asparaginyl peptidases [Posttranslational modification, protein turnover, chaperones].
DN328123_c1_g2_i1	895	740.37	57.05	738.95	54.38	615.27	44.43	1585.4	114.94	1653	129.32	1605.29	118.38	1149.72	1.30556	0.158358	8.24434	1.66068e-16	1.77561e-13	Ups	RRT59447.1	hypothetical protein B296_00034320 [Ensete ventricosum]	sp|O04203|HSPR2_ARATH	O04203	Nematode resistance protein-like HSPRO2 OS=Arabidopsis thaliana OX=3702 GN=HSPRO2 PE=1 SV=1	GO:0009816:defense response to bacterium, incompatible interaction;GO:0006979:response to oxidative stress;GO:0009751:response to salicylic acid;GO:0019441:tryptophan catabolic process to kynurenine;	GO:0005737:cytoplasm;	GO:0020037:heme binding;GO:0046872:metal ion binding;	--	--	--	--	--
DN398969_c0_g1_i1	1025	19	1.23	18	1.11	18	1.09	108	6.53	87	5.68	113	6.95	60.8837	2.40924	0.296481	8.12611	4.43292e-16	4.632e-13	Ups	XP_017413829.1	PREDICTED: low-temperature-induced 65 kDa protein-like isoform X1 [Vigna angularis]	--	--	--	--	--	--	--	--	--	--	--
DN329223_c6_g20_i1	454	2570.38	582.45	2637.07	574.67	2453.23	535.53	5644.09	1260.4	4754.32	1139.31	4773.35	1082.19	3756.83	1.09553	0.135118	8.10797	5.14721e-16	5.14452e-13	Ups	XP_020686951.1	probable xyloglucan endotransglucosylase/hydrolase protein 23 [Dendrobium catenatum]	sp|Q38907|XTH25_ARATH	Q38907	Probable xyloglucan endotransglucosylase/hydrolase protein 25 OS=Arabidopsis thaliana OX=3702 GN=XTH25 PE=2 SV=2	GO:0071555:cell wall organization;GO:0009832:plant-type cell wall biogenesis;GO:0010411:xyloglucan metabolic process;	GO:0048046:apoplast;GO:0005618:cell wall;	GO:0004553:hydrolase activity, hydrolyzing O-glycosyl compounds;GO:0016762:xyloglucan:xyloglucosyl transferase activity;	--	--	--	--	--
DN330728_c1_g1_i7	8621	42.07	0.26	125.77	0.73	191.03	1.08	0	0	0	0	0	0	51.9663	-4.13248	0.516636	-7.99884	1.25599e-15	1.1929e-12	Down	XP_021995286.1	uncharacterized protein LOC110892430 [Helianthus annuus]	sp|Q7SVK7|POL_MLVBM	Q7SVK7	Gag-pol polyprotein OS=Murine leukemia virus (strain BM5 eco) OX=31687 GN=gag-pol PE=3 SV=2	GO:0015074:DNA integration;GO:0006310:DNA recombination;GO:0075713:establishment of integrated proviral latency;GO:0039657:suppression by virus of host gene expression;GO:0046718:viral entry into host cell;GO:0044826:viral genome integration into host DNA;GO:0019068:virion assembly;	GO:0044185:host cell late endosome membrane;GO:0020002:host cell plasma membrane;GO:0072494:host multivesicular body;GO:0016020:membrane;GO:0019013:viral nucleocapsid;	GO:0004190:aspartic-type endopeptidase activity;GO:0003677:DNA binding;GO:0003887:DNA-directed DNA polymerase activity;GO:0003723:RNA binding;GO:0003964:RNA-directed DNA polymerase activity;GO:0004523:RNA-DNA hybrid ribonuclease activity;GO:0039660:structural constituent of virion;GO:0008270:zinc ion binding;	--	--	--	--	--
DN262054_c0_g1_i1	1427	46	1.97	45	1.84	56	2.24	154	6.15	187	8.07	166	6.74	108.836	1.84493	0.230693	7.99734	1.27136e-15	1.1929e-12	Ups	OMO94783.1	Glutamate/phenylalanine/leucine/valine dehydrogenase [Corchorus capsularis]	sp|Q38946|DHE2_ARATH	Q38946	Glutamate dehydrogenase 2 OS=Arabidopsis thaliana OX=3702 GN=GDH2 PE=1 SV=1	GO:0006520:cellular amino acid metabolic process;GO:0046686:response to cadmium ion;GO:0009651:response to salt stress;	GO:0005739:mitochondrion;GO:0005774:vacuolar membrane;	GO:0005524:ATP binding;GO:0050897:cobalt ion binding;GO:0005507:copper ion binding;GO:0004352:glutamate dehydrogenase (NAD+) activity;GO:0004353:glutamate dehydrogenase [NAD(P)+] activity;GO:0008270:zinc ion binding;	K00261	glutamate dehydrogenase (NAD(P)+)	ko00220 Arginine biosynthesis;ko00250 Alanine, aspartate and glutamate metabolism;ko00910 Nitrogen metabolism;ko01100 Metabolic pathways;ko01200 Carbon metabolism;	gnl|CDD|230189	KOG2250, KOG2250, KOG2250, Glutamate/leucine/phenylalanine/valine dehydrogenases [Amino acid transport and metabolism].
DN291791_c2_g1_i1	1215	899	46.83	826	41.04	829	40.28	1918	93.28	1715	90.1	1691	83.68	1299.73	1.16306	0.145542	7.9912	1.33628e-15	1.22873e-12	Ups	XP_010260837.1	PREDICTED: plasma membrane-associated cation-binding protein 1 [Nelumbo nucifera]	sp|Q96262|PCAP1_ARATH	Q96262	Plasma membrane-associated cation-binding protein 1 OS=Arabidopsis thaliana OX=3702 GN=PCAP1 PE=1 SV=1	GO:0071280:cellular response to copper ion;GO:0071281:cellular response to iron ion;GO:0071286:cellular response to magnesium ion;GO:0010350:cellular response to magnesium starvation;GO:0071325:cellular response to mannitol stimulus;GO:0071219:cellular response to molecule of bacterial origin;GO:0035865:cellular response to potassium ion;GO:0071472:cellular response to salt stress;GO:0072709:cell…	GO:0046658:anchored component of plasma membrane;GO:0009507:chloroplast;GO:0005881:cytoplasmic microtubule;GO:0043657:host cell;GO:0005886:plasma membrane;GO:0009506:plasmodesma;GO:0005773:vacuole;	GO:0005509:calcium ion binding;GO:0005516:calmodulin binding;GO:0005507:copper ion binding;GO:0008017:microtubule binding;GO:0005547:phosphatidylinositol-3,4,5-trisphosphate binding;GO:0043325:phosphatidylinositol-3,4-bisphosphate binding;GO:0080025:phosphatidylinositol-3,5-bisphosphate binding;GO:0005546:phosphatidylinositol-4,5-bisphosphate binding;	--	--	--	--	--
DN319990_c127_g1_i3	1339	5298.49	245.24	11782.5	520.01	14069	606.74	682.7	29.45	1044.34	48.67	1282.67	56.3	5115.11	-2.77964	0.348595	-7.97383	1.53835e-15	1.38681e-12	Down	--	--	sp|Q6EWG8|POL2_CRLVP	Q6EWG8	RNA2 polyprotein OS=Cherry rasp leaf virus (isolate Potato/United States) OX=650137 PE=3 SV=1	GO:0046740:transport of virus in host, cell to cell;	GO:0044219:host cell plasmodesma;GO:0019028:viral capsid;	-	--	--	--	--	--
DN325658_c3_g3_i3	713	297.14	31.48	353.13	35.78	317.63	31.7	680.39	68.41	736.19	79.79	616.89	63.07	493.936	1.18911	0.1497	7.94328	1.9691e-15	1.74099e-12	Ups	XP_008790007.1	peroxidase P7-like [Phoenix dactylifera]	sp|Q9FLC0|PER52_ARATH	Q9FLC0	Peroxidase 52 OS=Arabidopsis thaliana OX=3702 GN=PER52 PE=2 SV=1	GO:0042744:hydrogen peroxide catabolic process;GO:0009809:lignin biosynthetic process;GO:1901430:positive regulation of syringal lignin biosynthetic process;GO:0006979:response to oxidative stress;GO:0010089:xylem development;	GO:0048046:apoplast;GO:0005618:cell wall;GO:0005829:cytosol;GO:0005794:Golgi apparatus;	GO:0020037:heme binding;GO:0046872:metal ion binding;GO:0004601:peroxidase activity;	K00430	peroxidase	ko00940 Phenylpropanoid biosynthesis;ko01100 Metabolic pathways;ko01110 Biosynthesis of secondary metabolites;	--	--
DN326447_c1_g2_i6	3519	0	0	0	0	0	0	56.37	0.81	37.23	0.58	26.22	0.39	19.9399	3.97542	0.503681	7.89273	2.95653e-15	2.5647e-12	Ups	XP_010907684.1	PREDICTED: uncharacterized protein LOC105034293 isoform X5 [Elaeis guineensis]	--	--	--	--	--	--	--	--	--	gnl|CDD|229816	KOG1877, KOG1877, KOG1877, Putative transmembrane protein cmp44E [General function prediction only].
DN154284_c0_g2_i1	665	31.69	3.73	41.13	4.63	63.61	7.06	0	0	0	0	0	0	20.5063	-3.95322	0.501992	-7.87507	3.40553e-15	2.8995e-12	Down	YP_009541986.1	cytochrome c oxidase subunit II (mitochondrion) [Neogoniolithon spectabile]	sp|P00405|COX2_MOUSE	P00405	Cytochrome c oxidase subunit 2 OS=Mus musculus OX=10090 GN=Mtco2 PE=1 SV=1	GO:0042773:ATP synthesis coupled electron transport;GO:0007595:lactation;GO:2001171:positive regulation of ATP biosynthetic process;GO:0010729:positive regulation of hydrogen peroxide biosynthetic process;GO:0010940:positive regulation of necrotic cell death;GO:0009409:response to cold;	GO:0016021:integral component of membrane;GO:0005743:mitochondrial inner membrane;GO:0005739:mitochondrion;GO:0045277:respiratory chain complex IV;	GO:0005507:copper ion binding;GO:0004129:cytochrome-c oxidase activity;	K02261	cytochrome c oxidase subunit 2	ko00190 Oxidative phosphorylation;ko01100 Metabolic pathways;	gnl|CDD|232692	KOG4767, KOG4767, KOG4767, Cytochrome c oxidase, subunit II, and related proteins [Energy production and conversion].
DN468638_c0_g1_i1	988	34	2.3	51	3.29	47	2.97	0	0	0	0	0	0	20.0508	-3.94136	0.501815	-7.85419	4.02354e-15	3.36339e-12	Down	--	--	--	--	--	--	--	--	--	--	--	--	--
DN329969_c25_g33_i1	430	15.39	3.9	20.5	5	11.5	2.82	77.78	19.57	118.99	32.1	93.35	23.84	56.736	2.4983	0.318915	7.83374	4.73579e-15	3.88809e-12	Ups	XP_026659341.1	LOW QUALITY PROTEIN: 36.4 kDa proline-rich protein-like [Phoenix dactylifera]	sp|Q00451|PRF1_SOLLC	Q00451	36.4 kDa proline-rich protein OS=Solanum lycopersicum OX=4081 GN=TPRP-F1 PE=2 SV=1	--	--	--	--	--	--	--	--
DN298965_c5_g1_i2	1847	765.65	24.32	879.11	26.61	810.76	23.93	1545	45.54	1658.55	52.85	1417.55	42.52	1162.78	1.03608	0.13255	7.81656	5.42886e-15	4.33416e-12	Ups	XP_010911278.1	PREDICTED: amino acid permease 3-like isoform X1 [Elaeis guineensis]	sp|Q38967|AAP2_ARATH	Q38967	Amino acid permease 2 OS=Arabidopsis thaliana OX=3702 GN=AAP2 PE=1 SV=1	GO:0015800:acidic amino acid transport;GO:0003333:amino acid transmembrane transport;GO:0006865:amino acid transport;GO:0015804:neutral amino acid transport;	GO:0005887:integral component of plasma membrane;GO:0005886:plasma membrane;	GO:0015171:amino acid transmembrane transporter activity;GO:0015293:symporter activity;	--	--	--	gnl|CDD|229245	KOG1303, KOG1303, KOG1303, Amino acid transporters [Amino acid transport and metabolism].
DN298467_c1_g1_i2	1279	501	24.51	438	20.44	421	19.2	1151	52.52	998	49.2	963	44.71	739.578	1.28183	0.164008	7.81566	5.46767e-15	4.33416e-12	Ups	XP_008811982.1	uncharacterized protein LOC103722990 [Phoenix dactylifera]	--	--	--	--	--	--	--	--	--	--	--
DN328015_c4_g3_i4	583	34	4.92	40	5.54	40	5.49	163	22.65	109	16.3	178	25.13	93.9949	2.0006	0.259332	7.71446	1.21493e-14	9.46741e-12	Ups	XP_026663141.1	CBL-interacting serine/threonine-protein kinase 5 [Phoenix dactylifera]	sp|Q9LEU7|CIPK5_ARATH	Q9LEU7	CBL-interacting serine/threonine-protein kinase 5 OS=Arabidopsis thaliana OX=3702 GN=CIPK5 PE=2 SV=1	GO:0007165:signal transduction;	-	GO:0005524:ATP binding;GO:0004674:protein serine/threonine kinase activity;	--	--	--	gnl|CDD|228531	KOG0583, KOG0583, KOG0583, Serine/threonine protein kinase [Signal transduction mechanisms].
DN297061_c0_g1_i1	1762	965	32.35	920	29.39	931	29.02	1785	55.56	1903	64.03	1846	58.47	1377.84	1.08783	0.142775	7.61916	2.55335e-14	1.95655e-11	Ups	XP_010929638.1	PREDICTED: GDSL esterase/lipase At5g55050 [Elaeis guineensis]	sp|Q9FIA1|GDL87_ARATH	Q9FIA1	GDSL esterase/lipase At5g55050 OS=Arabidopsis thaliana OX=3702 GN=At5g55050 PE=2 SV=1	GO:0016042:lipid catabolic process;	GO:0005576:extracellular region;	GO:0016298:lipase activity;	--	--	--	--	--
DN288233_c1_g2_i4	2079	1052	29.23	996	26.37	1023	26.4	1999	51.48	1919	53.43	2101	55.07	1499.82	1.08435	0.142536	7.60756	2.79325e-14	2.10529e-11	Ups	XP_011081681.1	acyl-lipid (9-3)-desaturase [Sesamum indicum]	sp|Q43469|SLD1_HELAN	Q43469	Delta(8)-fatty-acid desaturase OS=Helianthus annuus OX=4232 GN=sld1 PE=1 SV=1	GO:0006665:sphingolipid metabolic process;	GO:0016021:integral component of membrane;	GO:0046872:metal ion binding;GO:0016491:oxidoreductase activity;	--	--	--	gnl|CDD|232161	KOG4232, KOG4232, KOG4232, Delta 6-fatty acid desaturase/delta-8 sphingolipid desaturase [Lipid transport and metabolism].
DN319216_c3_g2_i2	2439	142.3	3.31	232.64	5.16	229.02	4.94	562.29	12.11	425.18	9.9	389.33	8.53	323.222	1.31142	0.172795	7.58948	3.21189e-14	2.38177e-11	Ups	XP_020705529.1	L-ascorbate oxidase homolog [Dendrobium catenatum]	sp|Q00624|ASOL_BRANA	Q00624	L-ascorbate oxidase homolog OS=Brassica napus OX=3708 GN=Bp10 PE=2 SV=1	-	GO:0005576:extracellular region;	GO:0005507:copper ion binding;GO:0016491:oxidoreductase activity;	K00423	L-ascorbate oxidase	ko00053 Ascorbate and aldarate metabolism;ko01100 Metabolic pathways;	gnl|CDD|229205	KOG1263, KOG1263, KOG1263, Multicopper oxidases [Secondary metabolites biosynthesis, transport and catabolism].
DN26528_c0_g1_i1	998	155	10.35	154	9.81	132	8.24	364	22.79	358	24.2	393	25.03	258.407	1.42458	0.188538	7.55593	4.1589e-14	3.03507e-11	Ups	XP_019703686.1	PREDICTED: protein JINGUBANG [Elaeis guineensis]	sp|O48716|JGB_ARATH	O48716	Protein JINGUBANG OS=Arabidopsis thaliana OX=3702 GN=JGB PE=1 SV=1	GO:0009846:pollen germination;	GO:0005737:cytoplasm;GO:0005634:nucleus;	-	--	--	--	gnl|CDD|228215	KOG0266, KOG0266, KOG0266, WD40 repeat-containing protein [General function prediction only].
DN300578_c0_g2_i1	3520	258	4.03	281	4.18	375	5.43	589	8.5	616	9.61	576	8.46	441.487	1.0995	0.147492	7.45461	9.01311e-14	6.4748e-11	Ups	XP_008786458.1	probable sucrose-phosphate synthase 4 [Phoenix dactylifera]	sp|F4JLK2|SPSA4_ARATH	F4JLK2	Probable sucrose-phosphate synthase 4 OS=Arabidopsis thaliana OX=3702 GN=SPS4 PE=1 SV=1	GO:0005986:sucrose biosynthetic process;	GO:0005886:plasma membrane;	GO:0016157:sucrose synthase activity;GO:0046524:sucrose-phosphate synthase activity;	K00696	sucrose-phosphate synthase	ko00500 Starch and sucrose metabolism;ko01100 Metabolic pathways;	gnl|CDD|228799	KOG0853, KOG0853, KOG0853, Glycosyltransferase [Cell wall/membrane/envelope biogenesis].
DN311668_c5_g4_i2	754	211.8	20.69	150.71	14.07	204.79	18.82	466.91	43.18	474.89	47.36	463.6	43.6	327.394	1.39279	0.187235	7.43874	1.01651e-13	7.18998e-11	Ups	RWV85959.1	hypothetical protein GW17_00052194 [Ensete ventricosum]	sp|Q9C7W2|ERF61_ARATH	Q9C7W2	Ethylene-responsive transcription factor ERF061 OS=Arabidopsis thaliana OX=3702 GN=ERF061 PE=2 SV=1	GO:0009873:ethylene-activated signaling pathway;GO:0010200:response to chitin;	GO:0005634:nucleus;	GO:0003677:DNA binding;GO:0003700:sequence-specific DNA binding transcription factor activity;	--	--	--	--	--
DN312552_c2_g1_i1	1858	43	1.36	31	0.93	27	0.79	126	3.69	141	4.46	149	4.44	86.9313	2.01627	0.272612	7.39609	1.40257e-13	9.62458e-11	Ups	XP_026662481.1	sucrose transport protein SUT1-like [Phoenix dactylifera]	sp|Q9LKH3|SUT1_ORYSI	Q9LKH3	Sucrose transport protein SUT1 OS=Oryza sativa subsp. indica OX=39946 GN=SUT1 PE=3 SV=1	GO:0009846:pollen germination;GO:0005985:sucrose metabolic process;	GO:0005887:integral component of plasma membrane;	GO:0005364:maltose:proton symporter activity;GO:0042950:salicin transmembrane transporter activity;GO:0008506:sucrose:proton symporter activity;	--	--	--	gnl|CDD|228584	KOG0637, KOG0637, KOG0637, Sucrose transporter and related proteins [Carbohydrate transport and metabolism].
DN292256_c0_g1_i1	1208	406	21.3	425	21.27	422	20.65	782	38.31	821	43.44	859	42.82	612.493	1.0948	0.148354	7.37965	1.5871e-13	1.07307e-10	Ups	XP_010912116.1	PREDICTED: nicotinamidase 1 [Elaeis guineensis]	sp|Q8S8F9|NIC1_ARATH	Q8S8F9	Nicotinamidase 1 OS=Arabidopsis thaliana OX=3702 GN=NIC1 PE=1 SV=1	GO:0019365:pyridine nucleotide salvage;GO:0009737:response to abscisic acid;	-	GO:0008936:nicotinamidase activity;	--	--	--	--	--
DN306702_c2_g1_i2	2333	84	2.05	167.87	3.91	158.74	3.6	32	0.72	25	0.61	21	0.48	74.6498	-2.06288	0.280285	-7.35993	1.84003e-13	1.22604e-10	Down	--	--	--	--	--	--	--	--	--	--	--	--	--
DN161520_c0_g1_i1	381	17	5.66	42	13.51	31.26	10.22	151.36	51.32	89.1	32.3	178.22	61.26	84.628	2.19014	0.297997	7.34956	1.98868e-13	1.28814e-10	Ups	--	--	--	--	--	--	--	--	--	--	--	--	--
DN332282_c3_g16_i1	680	107.01	12.16	172.45	18.75	264.99	28.42	19.7	2.13	28.34	3.3	45.07	4.96	96.6001	-2.15355	0.29302	-7.34952	1.98926e-13	1.28814e-10	Down	AJY78068.1	1a protein [Glycine max]	sp|P20122|1A_CMVO	P20122	Replication protein 1a OS=Cucumber mosaic virus (strain O) OX=12309 GN=ORF1a PE=3 SV=1	GO:0006396:RNA processing;	GO:0044167:host cell endoplasmic reticulum membrane;GO:0016020:membrane;	GO:0005524:ATP binding;GO:0004386:helicase activity;GO:0008174:mRNA methyltransferase activity;GO:0003723:RNA binding;	--	--	--	--	--
DN282892_c0_g1_i1	930	104.28	7.64	103.09	7.21	84.63	5.8	291.71	20.07	230.75	17.14	283.39	19.83	182.379	1.53215	0.208602	7.34488	2.05945e-13	1.31507e-10	Ups	XP_020275979.1	two-component response regulator ORR9 [Asparagus officinalis]	sp|Q4GZK2|ORR9_ORYSI	Q4GZK2	Two-component response regulator ORR9 OS=Oryza sativa subsp. indica OX=39946 GN=RR9 PE=2 SV=1	GO:0009736:cytokinin-activated signaling pathway;GO:0000160:phosphorelay signal transduction system;	-	-	K14492	two-component response regulator ARR-A family	ko04075 Plant hormone signal transduction;	gnl|CDD|229542	KOG1601, KOG1601, KOG1601, GATA-4/5/6 transcription factors [Transcription].
DN296786_c0_g3_i2	2021	423.89	12.16	500.72	13.68	398.03	10.6	973.68	25.89	810.64	23.31	958.2	25.93	670.447	1.16132	0.158464	7.32857	2.32625e-13	1.46509e-10	Ups	XP_010276375.1	PREDICTED: uncharacterized protein LOC104611142 [Nelumbo nucifera]	--	--	--	--	--	--	--	--	--	--	--
DN332291_c193_g6_i3	393	433.55	134.05	537.65	160.41	588.3	177.85	240.72	75.24	167.56	56.04	122.43	38.81	326.817	-1.36884	0.187051	-7.31802	2.51651e-13	1.5635e-10	Down	--	--	--	--	--	--	--	--	--	--	--	--	--
DN313744_c1_g7_i2	363	635.2	239	591	215.12	568	211.42	1203.25	466.97	1201.96	498.07	1261.3	496.01	902.74	1.13525	0.155249	7.31248	2.62262e-13	1.6077e-10	Ups	--	--	--	--	--	--	--	--	--	--	--	--	--
DN318299_c0_g1_i1	2047	222	6.28	278	7.49	233	6.12	551	14.44	543	15.39	443	11.82	373.035	1.18042	0.161543	7.30712	2.72926e-13	1.65106e-10	Ups	XP_020682634.1	cationic amino acid transporter 1 [Dendrobium catenatum]	sp|Q84MA5|CAAT1_ARATH	Q84MA5	Cationic amino acid transporter 1 OS=Arabidopsis thaliana OX=3702 GN=CAT1 PE=1 SV=1	GO:0051938:L-glutamate import;	GO:0016021:integral component of membrane;GO:0016020:membrane;GO:0005886:plasma membrane;	GO:0005313:L-glutamate transmembrane transporter activity;GO:0015189:L-lysine transmembrane transporter activity;	--	--	--	gnl|CDD|229228	KOG1286, KOG1286, KOG1286, Amino acid transporters [Amino acid transport and metabolism].
DN332355_c4_g1_i2	3252	125	2.13	226	3.66	347	5.47	65	1.02	45	0.76	38	0.61	127.763	-1.91807	0.263086	-7.29064	3.08492e-13	1.79797e-10	Down	--	--	--	--	--	--	--	--	--	--	--	--	--
DN298611_c0_g1_i3	1354	97.01	4.43	158	6.88	99.73	4.24	317.09	13.49	356.89	16.41	272.24	11.79	214.811	1.5013	0.205927	7.29044	3.08943e-13	1.79797e-10	Ups	XP_010241770.1	PREDICTED: pirin-like protein [Nelumbo nucifera]	sp|Q9SEE4|PIRL_SOLLC	Q9SEE4	Pirin-like protein OS=Solanum lycopersicum OX=4081 PE=2 SV=1	-	GO:0005634:nucleus;	-	--	--	--	--	--
DN265107_c1_g1_i1	1397	43	1.89	37	1.55	33	1.35	207	8.48	151	6.68	103	4.29	95.1152	1.99293	0.273815	7.27839	3.37824e-13	1.9175e-10	Ups	XP_010931242.1	PREDICTED: uncharacterized protein C24B11.05-like [Elaeis guineensis]	--	--	--	--	--	--	--	--	--	gnl|CDD|231047	KOG3109, KOG3109, KOG3109, Haloacid dehalogenase-like hydrolase [General function prediction only].
DN268278_c0_g1_i1	1792	605	19.9	531	16.64	471	14.4	1210	36.93	1237	40.81	1121	34.82	857.497	1.23508	0.169998	7.26527	3.72286e-13	2.07374e-10	Ups	ART33467.1	ethylene response factor 9 [Lilium regale]	sp|Q9LW49|ERF4_NICSY	Q9LW49	Ethylene-responsive transcription factor 4 OS=Nicotiana sylvestris OX=4096 GN=ERF4 PE=2 SV=1	GO:0006952:defense response;GO:0009873:ethylene-activated signaling pathway;	GO:0005634:nucleus;	GO:0003677:DNA binding;GO:0003700:sequence-specific DNA binding transcription factor activity;	--	--	--	--	--
DN303091_c0_g1_i1	2118	437	11.89	440	11.41	509	12.86	964	24.31	826	22.52	767	19.68	645.717	1.00612	0.138497	7.26452	3.7437e-13	2.07374e-10	Ups	XP_010922834.1	PREDICTED: protein LURP-one-related 5-like [Elaeis guineensis]	sp|Q9ZVI6|LOR8_ARATH	Q9ZVI6	Protein LURP-one-related 8 OS=Arabidopsis thaliana OX=3702 GN=At2g38640 PE=2 SV=1	--	--	--	--	--	--	--	--
DN269608_c1_g1_i1	609	272	36.66	249	32.14	254	32.43	605	78.09	505	70.19	571	74.91	405.709	1.21646	0.16776	7.25122	4.13042e-13	2.26072e-10	Ups	RWW32835.1	hypothetical protein GW17_00002464 [Ensete ventricosum]	--	--	--	--	--	--	--	--	--	--	--
DN330728_c1_g1_i9	2849	29.62	0.58	33.7	0.63	42.36	0.77	0	0	0	0	0	0	16.1445	-3.64591	0.511221	-7.13176	9.9094e-13	5.29761e-10	Down	--	--	sp|P03386|ENV_MLVAV	P03386	Envelope glycoprotein OS=AKV murine leukemia virus OX=11791 GN=env PE=1 SV=1	GO:0019064:fusion of virus membrane with host plasma membrane;GO:0019062:virion attachment to host cell;	GO:0020002:host cell plasma membrane;GO:0016021:integral component of membrane;GO:0019031:viral envelope;GO:0055036:virion membrane;	GO:0046872:metal ion binding;	--	--	--	--	--
DN321319_c4_g2_i4	2181	358.3	9.44	477.05	11.97	572.97	14.01	1085.87	26.49	833.1	21.98	736.32	18.28	660.593	1.05155	0.14808	7.1012	1.23681e-12	6.53603e-10	Ups	XP_010933004.1	PREDICTED: abscisic acid 8'-hydroxylase 1-like [Elaeis guineensis]	sp|Q949P1|ABAH1_ARATH	Q949P1	Abscisic acid 8'-hydroxylase 1 OS=Arabidopsis thaliana OX=3702 GN=CYP707A1 PE=1 SV=1	GO:0046345:abscisic acid catabolic process;GO:0009687:abscisic acid metabolic process;GO:0055114:oxidation-reduction process;GO:0016125:sterol metabolic process;	GO:0016021:integral component of membrane;	GO:0010295:(+)-abscisic acid 8'-hydroxylase activity;GO:0020037:heme binding;GO:0005506:iron ion binding;GO:0004497:monooxygenase activity;	K09843	(+)-abscisic acid 8'-hydroxylase	ko00906 Carotenoid biosynthesis;	gnl|CDD|228107	KOG0157, KOG0157, KOG0157, Cytochrome P450 CYP4/CYP19/CYP26 subfamilies [Secondary metabolites biosynthesis, transport and catabolism, Lipid transport and metabolism].
DN162267_c0_g1_i1	308	279.98	172.71	235.12	141.39	249.45	157.99	649.14	439.59	560.89	402.69	493.87	337.96	407.335	1.24353	0.175328	7.09258	1.31638e-12	6.8775e-10	Ups	XP_020580334.1	probable xyloglucan endotransglucosylase/hydrolase protein 23 [Phalaenopsis equestris]	sp|Q9ZSU4|XTH14_ARATH	Q9ZSU4	Xyloglucan endotransglucosylase/hydrolase protein 14 OS=Arabidopsis thaliana OX=3702 GN=XTH14 PE=1 SV=1	GO:0042546:cell wall biogenesis;GO:0071555:cell wall organization;GO:0010411:xyloglucan metabolic process;	GO:0048046:apoplast;GO:0005618:cell wall;	GO:0004553:hydrolase activity, hydrolyzing O-glycosyl compounds;GO:0016762:xyloglucan:xyloglucosyl transferase activity;	--	--	--	--	--
DN305436_c1_g1_i1	971	124	8.58	143	9.44	126	8.16	350.99	22.79	267.79	18.77	292	19.29	214.835	1.3098	0.185117	7.07551	1.48899e-12	7.69191e-10	Ups	POO01255.1	hydroxyproline-rich glycoprotein family protein [Trema orientale]	--	--	--	--	--	--	--	--	--	--	--
DN315276_c4_g1_i2	2362	610.72	14.72	542.76	12.46	611.03	13.67	1135.85	25.34	1131.54	27.3	1082.99	24.6	842.643	1.03734	0.146773	7.06767	1.57557e-12	8.04869e-10	Ups	XP_008796557.1	aspartyl protease family protein At5g10770-like [Phoenix dactylifera]	sp|Q8S9J6|ASPA_ARATH	Q8S9J6	Aspartyl protease family protein At5g10770 OS=Arabidopsis thaliana OX=3702 GN=At5g10770 PE=2 SV=1	GO:0030163:protein catabolic process;GO:0006508:proteolysis;	GO:0031225:anchored component of membrane;GO:0005886:plasma membrane;	GO:0004190:aspartic-type endopeptidase activity;	--	--	--	gnl|CDD|229281	KOG1339, KOG1339, KOG1339, Aspartyl protease [Posttranslational modification, protein turnover, chaperones].
DN325872_c1_g11_i1	1588	0	0	0	0	0	0	48.84	1.72	25.48	0.97	20.61	0.74	15.8742	3.6348	0.514698	7.062	1.64117e-12	8.2917e-10	Ups	--	--	--	--	--	--	--	--	--	--	--	--	--
DN330677_c24_g19_i1	737	331.89	33.5	309	29.82	288.21	27.38	709.92	67.92	717.95	74.05	572.91	55.73	483.691	1.19885	0.169906	7.05598	1.71389e-12	8.56498e-10	Ups	XP_010928441.1	PREDICTED: polygalacturonase inhibitor-like [Elaeis guineensis]	sp|Q05091|PGIP_PYRCO	Q05091	Polygalacturonase inhibitor OS=Pyrus communis OX=23211 GN=PGIP PE=1 SV=1	-	GO:0048046:apoplast;GO:0005618:cell wall;	-	--	--	--	gnl|CDD|228421	KOG0472, KOG0472, KOG0472, Leucine-rich repeat protein [Function unknown].
DN313698_c3_g1_i2	2245	36.05	0.92	28.36	0.69	40.3	0.95	0	0	0	0	0	0	16.0873	-3.61444	0.512666	-7.05029	1.78549e-12	8.82687e-10	Down	XP_008786449.1	NADPH-dependent pterin aldehyde reductase [Phoenix dactylifera]	sp|Q9SY73|PTALR_ARATH	Q9SY73	NADPH-dependent pterin aldehyde reductase OS=Arabidopsis thaliana OX=3702 GN=At1g10310 PE=1 SV=1	GO:0006760:folic acid-containing compound metabolic process;GO:0055114:oxidation-reduction process;	GO:0005829:cytosol;	GO:0016616:oxidoreductase activity, acting on the CH-OH group of donors, NAD or NADP as acceptor;	--	--	--	gnl|CDD|228672	KOG0725, KOG0725, KOG0725, Reductases with broad range of substrate specificities [General function prediction only].
DN330928_c33_g7_i2	650	48.6	5.91	47.16	5.49	32.22	3.71	155.38	18.04	131.99	16.51	165.06	19.48	97.018	1.82619	0.259096	7.04831	1.81099e-12	8.85769e-10	Ups	XP_019424926.1	PREDICTED: NAC domain-containing protein 72-like isoform X1 [Lupinus angustifolius]	sp|O22798|NAC41_ARATH	O22798	NAC domain-containing protein 41 OS=Arabidopsis thaliana OX=3702 GN=NAC041 PE=2 SV=1	-	GO:0005634:nucleus;	GO:0003677:DNA binding;GO:0003700:sequence-specific DNA binding transcription factor activity;	--	--	--	--	--
DN311301_c3_g8_i1	1257	301.74	15.08	343.78	16.38	362.07	16.87	654.84	30.53	566.72	28.54	627.44	29.76	468.332	1.00483	0.1426	7.04649	1.83493e-12	8.88027e-10	Ups	XP_010943210.1	PREDICTED: cinnamyl alcohol dehydrogenase 2-like [Elaeis guineensis]	sp|Q6ZHS4|CADH2_ORYSJ	Q6ZHS4	Cinnamyl alcohol dehydrogenase 2 OS=Oryza sativa subsp. japonica OX=39947 GN=CAD2 PE=1 SV=1	GO:0009809:lignin biosynthetic process;	-	GO:0045551:cinnamyl-alcohol dehydrogenase activity;GO:0016616:oxidoreductase activity, acting on the CH-OH group of donors, NAD or NADP as acceptor;GO:0052747:sinapyl alcohol dehydrogenase activity;GO:0008270:zinc ion binding;	K00083	cinnamyl-alcohol dehydrogenase	ko00940 Phenylpropanoid biosynthesis;ko01100 Metabolic pathways;ko01110 Biosynthesis of secondary metabolites;	gnl|CDD|227974	KOG0023, KOG0023, KOG0023, Alcohol dehydrogenase, class V [Secondary metabolites biosynthesis, transport and catabolism].
DN328622_c4_g4_i1	1533	320.67	12.64	343.92	12.92	368.1	13.5	661.21	24.23	668.07	26.46	574.54	21.43	481.572	1.00686	0.143057	7.03817	1.94783e-12	9.32848e-10	Ups	XP_008799715.1	E3 ubiquitin-protein ligase PUB22-like [Phoenix dactylifera]	sp|Q84TG3|PUB23_ARATH	Q84TG3	E3 ubiquitin-protein ligase PUB23 OS=Arabidopsis thaliana OX=3702 GN=PUB23 PE=1 SV=1	GO:0006952:defense response;GO:0051865:protein autoubiquitination;GO:0016567:protein ubiquitination;GO:0002679:respiratory burst involved in defense response;GO:0010200:response to chitin;GO:0009414:response to water deprivation;	GO:0005829:cytosol;	GO:0004842:ubiquitin-protein transferase activity;	--	--	--	gnl|CDD|229981	KOG2042, KOG2042, KOG2042, Ubiquitin fusion degradation protein-2 [Posttranslational modification, protein turnover, chaperones].
DN301968_c0_g1_i1	890	395	30.67	349	25.88	407	29.62	760	55.52	725	57.16	757	56.25	559.147	1.07481	0.154158	6.97214	3.12145e-12	1.4795e-09	Ups	XP_010906437.1	PREDICTED: uncharacterized protein LOC105033368 [Elaeis guineensis]	--	--	--	--	--	--	--	--	--	--	--
DN298961_c3_g20_i4	591	3211.85	454.28	2882.59	390.59	2789.49	374.18	5756.2	781.36	5531.67	808.27	5776.03	796.86	4285.4	1.04325	0.150362	6.93825	3.97e-12	1.8351e-09	Ups	XP_008780568.1	late embryogenesis abundant protein 18 [Phoenix dactylifera]	sp|Q96273|LEA18_ARATH	Q96273	Late embryogenesis abundant protein 18 OS=Arabidopsis thaliana OX=3702 GN=LEA18 PE=2 SV=1	GO:0009793:embryo development ending in seed dormancy;GO:0048868:pollen tube development;GO:0006970:response to osmotic stress;GO:0009414:response to water deprivation;GO:0048316:seed development;	GO:0005829:cytosol;	-	--	--	--	--	--
DN154284_c1_g1_i1	346	22	9.43	37	15.37	44	18.82	0	0	0	0	0	0	15.395	-3.56641	0.514079	-6.93748	3.99142e-12	1.8351e-09	Down	--	--	sp|Q38S26|COX2_ARVSO	Q38S26	Cytochrome c oxidase subunit 2 OS=Arvicanthis somalicus OX=61157 GN=MT-CO2 PE=3 SV=1	-	GO:0016021:integral component of membrane;GO:0005743:mitochondrial inner membrane;GO:0045277:respiratory chain complex IV;	GO:0005507:copper ion binding;GO:0004129:cytochrome-c oxidase activity;	K02261	cytochrome c oxidase subunit 2	ko00190 Oxidative phosphorylation;ko01100 Metabolic pathways;	gnl|CDD|232692	KOG4767, KOG4767, KOG4767, Cytochrome c oxidase, subunit II, and related proteins [Energy production and conversion].
DN172823_c0_g2_i1	261	3	3.66	1	1.2	8	10.61	76.86	112.21	33	50.4	45.6	66.88	27.9618	2.99453	0.435662	6.87351	6.26418e-12	2.82355e-09	Ups	PHT43295.1	hypothetical protein CQW23_17320 [Capsicum baccatum]	--	--	--	--	--	--	--	--	--	--	--
DN325033_c6_g39_i3	724	890.81	92.28	778.53	77.12	820.62	80.05	1603.21	157.52	1705	180.59	1466.45	146.51	1197.95	1.04241	0.15193	6.86112	6.83245e-12	3.04979e-09	Ups	XP_008790896.1	protein EXORDIUM-like 2 [Phoenix dactylifera]	sp|Q9ZPE7|EXO_ARATH	Q9ZPE7	Protein EXORDIUM OS=Arabidopsis thaliana OX=3702 GN=EXO PE=2 SV=1	GO:0009741:response to brassinosteroid;	GO:0048046:apoplast;GO:0005618:cell wall;GO:0005615:extracellular space;GO:0005794:Golgi apparatus;GO:0009505:plant-type cell wall;	-	--	--	--	--	--
DN268692_c1_g1_i1	2084	72	2	81	2.14	92	2.37	212	5.44	215	5.97	172	4.5	138.89	1.38636	0.202334	6.85185	7.29034e-12	3.22289e-09	Ups	QBB02362.1	laccase 7 [Dracaena cambodiana]	sp|Q0IP28|LAC25_ORYSJ	Q0IP28	Laccase-25 OS=Oryza sativa subsp. japonica OX=39947 GN=LAC25 PE=3 SV=1	GO:0046274:lignin catabolic process;	GO:0048046:apoplast;	GO:0005507:copper ion binding;GO:0052716:hydroquinone:oxygen oxidoreductase activity;	--	--	--	gnl|CDD|229205	KOG1263, KOG1263, KOG1263, Multicopper oxidases [Secondary metabolites biosynthesis, transport and catabolism].
DN324072_c0_g2_i6	6407	59	0.49	107	0.85	112	0.86	9	0.07	19	0.16	14	0.11	48.8096	-2.27034	0.331639	-6.84582	7.60406e-12	3.32957e-09	Down	--	--	--	--	--	--	--	--	--	--	--	--	--
DN313884_c1_g3_i1	1300	2	0.1	3	0.14	1	0.04	53	2.37	35	1.69	30	1.37	20.7717	3.16764	0.463223	6.83826	8.01611e-12	3.4504e-09	Ups	PON31748.1	Cysteine oxygenase/2-aminoethanethiol dioxygenase [Parasponia andersonii]	--	--	--	--	--	--	--	--	--	gnl|CDD|232210	KOG4281, KOG4281, KOG4281, Uncharacterized conserved protein [Function unknown].
DN295151_c1_g7_i2	577	154.02	22.66	134.64	18.98	155	21.65	335.49	47.44	312	47.48	340	48.86	236.564	1.25159	0.183035	6.83801	8.03012e-12	3.4504e-09	Ups	XP_010926243.1	PREDICTED: uncharacterized protein LOC105048596 [Elaeis guineensis]	--	--	--	--	--	--	--	--	--	--	--
DN301341_c0_g1_i1	1127	20	1.14	14	0.76	11	0.59	82	4.39	78	4.5	75	4.08	47.0513	2.2416	0.328157	6.83088	8.43967e-12	3.5928e-09	Ups	XP_019710953.1	PREDICTED: uncharacterized protein LOC105059687 [Elaeis guineensis]	--	--	--	--	--	--	--	--	--	--	--
DN198813_c2_g1_i1	697	925.91	101.42	843	88.33	829	85.61	1713.84	178.4	1749.97	196.32	1488.38	157.52	1244.25	1.03276	0.151421	6.82047	9.07445e-12	3.82759e-09	Ups	XP_010934495.1	PREDICTED: uncharacterized protein LOC105054629 [Elaeis guineensis]	--	--	--	--	--	--	--	--	--	--	--
DN202692_c0_g1_i1	1104	78	4.58	82	4.59	91	4.99	194	10.65	232	13.76	193	10.78	143.765	1.39652	0.204909	6.81533	9.40503e-12	3.93096e-09	Ups	XP_026662443.1	uncharacterized protein LOC113463050 [Phoenix dactylifera]	--	--	--	--	--	--	--	--	--	--	--
DN325203_c0_g1_i2	2546	72	1.6	77	1.63	53	1.09	183	3.76	196	4.35	202	4.22	130.494	1.5755	0.231677	6.80044	1.043e-11	4.32011e-09	Ups	XP_020083920.1	primary amine oxidase-like [Ananas comosus]	sp|Q8H1H9|AMO_ARATH	Q8H1H9	Primary amine oxidase OS=Arabidopsis thaliana OX=3702 GN=At1g62810 PE=2 SV=1	GO:0009738:abscisic acid-activated signaling pathway;GO:0009308:amine metabolic process;GO:0006809:nitric oxide biosynthetic process;	-	GO:0052595:aliphatic-amine oxidase activity;GO:0052594:aminoacetone:oxygen oxidoreductase(deaminating) activity;GO:0005507:copper ion binding;GO:0052596:phenethylamine:oxygen oxidoreductase (deaminating) activity;GO:0008131:primary amine oxidase activity;GO:0048038:quinone binding;GO:0052593:tryptamine:oxygen oxidoreductase (deaminating) activity;	K00276	primary-amine oxidase	ko00260 Glycine, serine and threonine metabolism;ko00350 Tyrosine metabolism;ko00360 Phenylalanine metabolism;ko00410 beta-Alanine metabolism;ko00950 Isoquinoline alkaloid biosynthesis;ko00960 Tropane, piperidine and pyridine alkaloid biosynthesis;ko01100 Metabolic pathways;ko01110 Biosynthesis of secondary metabolites;	gnl|CDD|229128	KOG1186, KOG1186, KOG1186, Copper amine oxidase [Secondary metabolites biosynthesis, transport and catabolism].
DN329342_c4_g2_i1	4022	300	4.07	459	5.93	499	6.27	188	2.35	163	2.21	140	1.78	272.583	-1.16237	0.171286	-6.78616	1.15157e-11	4.72721e-09	Down	--	--	--	--	--	--	--	--	--	--	--	--	--
DN326831_c1_g2_i5	3514	0	0	0	0	0	0	39	0.56	11.49	0.18	45	0.66	16.1564	3.52614	0.519933	6.78192	1.18589e-11	4.82501e-09	Ups	RVX14053.1	putative ribonuclease H protein [Vitis vinifera]	--	--	--	--	--	--	--	--	--	--	--
DN322789_c3_g42_i4	607	290.5	39.36	297.05	38.55	250.13	32.1	661.31	85.83	529.67	74.02	559.47	73.8	426.632	1.15883	0.171036	6.77538	1.24079e-11	5.00407e-09	Ups	XP_010939670.1	PREDICTED: protein EXORDIUM-like 1 [Elaeis guineensis]	sp|Q9ZPE7|EXO_ARATH	Q9ZPE7	Protein EXORDIUM OS=Arabidopsis thaliana OX=3702 GN=EXO PE=2 SV=1	GO:0009741:response to brassinosteroid;	GO:0048046:apoplast;GO:0005618:cell wall;GO:0005615:extracellular space;GO:0005794:Golgi apparatus;GO:0009505:plant-type cell wall;	-	--	--	--	--	--
DN270974_c1_g1_i2	1192	1152.11	61.45	1109.25	56.44	982.06	48.87	2067.33	102.98	2039.14	109.72	2073.2	105.08	1555.61	1.03306	0.152736	6.76367	1.34544e-11	5.37894e-09	Ups	XP_010916195.1	PREDICTED: 21 kDa protein [Elaeis guineensis]	sp|P17407|21KD_DAUCA	P17407	21 kDa protein OS=Daucus carota OX=4039 PE=2 SV=1	-	-	GO:0004857:enzyme inhibitor activity;	--	--	--	--	--
DN236349_c0_g1_i1	386	535.16	172.66	475.73	148.18	461.53	145.94	1037.19	339.68	941.19	329.69	938.48	311.65	724.428	1.08268	0.160268	6.75541	1.42436e-11	5.64537e-09	Ups	PKA66320.1	hypothetical protein AXF42_Ash007017 [Apostasia shenzhenica]	--	--	--	--	--	--	--	--	--	--	--
DN312573_c0_g10_i1	644	143	17.66	123	14.54	119.82	13.98	314.89	37.1	282.55	35.86	329.86	39.51	218.122	1.3446	0.199247	6.74842	1.49469e-11	5.8237e-09	Ups	RZB77029.1	hypothetical protein D0Y65_035129 [Glycine soja]	--	--	--	--	--	--	--	--	--	--	--
DN328123_c1_g4_i3	1215	710.25	37	636.39	31.62	607.2	29.51	1262.63	61.41	1263.1	66.36	1348.31	66.72	963.877	1.08794	0.161245	6.74713	1.50795e-11	5.826e-09	Ups	RZR71557.1	hypothetical protein BHM03_00005784 [Ensete ventricosum]	sp|Q9LY61|HSPR1_ARATH	Q9LY61	Nematode resistance protein-like HSPRO1 OS=Arabidopsis thaliana OX=3702 GN=HSPRO1 PE=1 SV=1	GO:0006952:defense response;GO:0019441:tryptophan catabolic process to kynurenine;	GO:0005737:cytoplasm;	GO:0020037:heme binding;GO:0046872:metal ion binding;	--	--	--	--	--
DN292089_c6_g1_i2	2946	865	16.37	886	15.97	760	13.33	1592	27.85	1590	30.08	1501	26.73	1185.54	1.00611	0.149578	6.72634	1.7398e-11	6.66575e-09	Ups	AXQ06494.1	legumain [Vriesea carinata]	sp|P49043|VPE_CITSI	P49043	Vacuolar-processing enzyme OS=Citrus sinensis OX=2711 PE=2 SV=1	-	-	GO:0008234:cysteine-type peptidase activity;	--	--	--	gnl|CDD|229290	KOG1348, KOG1348, KOG1348, Asparaginyl peptidases [Posttranslational modification, protein turnover, chaperones].
DN321311_c2_g1_i1	1106	0	0	0	0	0	0	16.57	0.91	29.54	1.75	35.91	2	14.2744	3.47961	0.5192	6.70187	2.05762e-11	7.7542e-09	Ups	XP_010909151.1	PREDICTED: uncharacterized protein LOC105035318 [Elaeis guineensis]	--	--	--	--	--	--	--	--	--	--	--
DN328669_c15_g1_i1	1054	82	5.1	115	6.83	132	7.68	29	1.69	18	1.13	24	1.42	61.7011	-1.89538	0.283865	-6.67705	2.43803e-11	9.11308e-09	Down	--	--	--	--	--	--	--	--	--	--	--	gnl|CDD|228051	KOG0100, KOG0100, KOG0100, Molecular chaperones GRP78/BiP/KAR2, HSP70 superfamily [Posttranslational modification, protein turnover, chaperones].
DN319561_c6_g18_i1	1331	49	2.28	43	1.91	38.36	1.67	153	6.65	133	6.24	122	5.39	89.4216	1.67374	0.250715	6.67586	2.45792e-11	9.11334e-09	Ups	XP_008795770.1	LOW QUALITY PROTEIN: probable pectinesterase/pectinesterase inhibitor 41 [Phoenix dactylifera]	sp|Q8RXK7|PME41_ARATH	Q8RXK7	Probable pectinesterase/pectinesterase inhibitor 41 OS=Arabidopsis thaliana OX=3702 GN=PME41 PE=2 SV=2	GO:0042545:cell wall modification;GO:0045490:pectin catabolic process;GO:0009741:response to brassinosteroid;GO:0009409:response to cold;GO:0009620:response to fungus;	GO:0005618:cell wall;GO:0005576:extracellular region;	GO:0045330:aspartyl esterase activity;GO:0030599:pectinesterase activity;GO:0046910:pectinesterase inhibitor activity;	--	--	--	--	--
DN297166_c2_g1_i1	825	291	25.05	246	20.23	227	18.34	571	46.37	558	48.88	551	45.51	405.143	1.21877	0.183075	6.65723	2.79027e-11	1.01814e-08	Ups	XP_008786990.1	14 kDa proline-rich protein DC2.15-like [Phoenix dactylifera]	sp|Q9SU35|ERLL1_ARATH	Q9SU35	pEARLI1-like lipid transfer protein 1 OS=Arabidopsis thaliana OX=3702 GN=AZI1 PE=1 SV=1	GO:0070417:cellular response to cold;GO:0009631:cold acclimation;GO:0050832:defense response to fungus;GO:0009682:induced systemic resistance;GO:0009626:plant-type hypersensitive response;GO:0009627:systemic acquired resistance;	GO:0048046:apoplast;GO:0005618:cell wall;GO:0009707:chloroplast outer membrane;GO:0005783:endoplasmic reticulum;GO:0009506:plasmodesma;	GO:0043621:protein self-association;	--	--	--	--	--
DN330322_c5_g5_i12	2492	35	0.8	31.27	0.68	50	1.05	3	0.06	0	0	0	0	18.1755	-3.25306	0.489356	-6.64762	2.97863e-11	1.07831e-08	Down	--	--	--	--	--	--	--	--	--	--	--	--	--
DN276995_c0_g13_i1	292	341.3	256.02	444.23	326.01	383.48	300.36	160.12	135.44	165.07	147.52	143.09	122.14	258.608	-1.14362	0.172116	-6.64447	3.04318e-11	1.09307e-08	Down	--	--	--	--	--	--	--	--	--	--	--	--	--
DN290149_c0_g1_i1	1833	44	1.41	43	1.31	49	1.46	137	4.07	156	5.01	112	3.39	89.5775	1.62375	0.244755	6.6342	3.26267e-11	1.16283e-08	Ups	XP_010937800.1	PREDICTED: probable beta-1,4-xylosyltransferase IRX9 [Elaeis guineensis]	sp|Q9ZQC6|IRX9_ARATH	Q9ZQC6	Probable beta-1,4-xylosyltransferase IRX9 OS=Arabidopsis thaliana OX=3702 GN=IRX9 PE=2 SV=1	GO:0071555:cell wall organization;GO:0010417:glucuronoxylan biosynthetic process;GO:0010413:glucuronoxylan metabolic process;GO:0009834:plant-type secondary cell wall biogenesis;	GO:0005794:Golgi apparatus;GO:0000139:Golgi membrane;GO:0016021:integral component of membrane;	GO:0015018:galactosylgalactosylxylosylprotein 3-beta-glucuronosyltransferase activity;GO:0042285:xylosyltransferase activity;	--	--	--	gnl|CDD|229417	KOG1476, KOG1476, KOG1476, Beta-1,3-glucuronyltransferase B3GAT1/SQV-8 [Posttranslational modification, protein turnover, chaperones].
DN285253_c0_g1_i2	2102	13.95	0.38	42.87	1.12	57.32	1.46	0	0	0	0	0.74	0.02	16.7486	-3.37768	0.510323	-6.61872	3.6233e-11	1.27164e-08	Down	--	--	--	--	--	--	--	--	--	--	--	--	--
DN300270_c0_g1_i3	2173	153.51	4.06	179.56	4.52	235.59	5.78	398.43	9.76	371.75	9.85	329.91	8.23	272.685	1.0803	0.163602	6.60323	4.02296e-11	1.40121e-08	Ups	BAH98158.1	yellow stripe 1-like [Tulipa gesneriana]	sp|Q7XUJ2|YSL9_ORYSJ	Q7XUJ2	Probable metal-nicotianamine transporter YSL9 OS=Oryza sativa subsp. japonica OX=39947 GN=YSL9 PE=2 SV=2	GO:0010039:response to iron ion;GO:0048316:seed development;	GO:0016021:integral component of membrane;GO:0005886:plasma membrane;	GO:0051980:iron-nicotianamine transmembrane transporter activity;	--	--	--	--	--
DN82534_c0_g1_i1	1626	0	0	1	0.04	1	0.03	21	0.72	25	0.92	49	1.7	16.6605	3.31416	0.503756	6.57889	4.73959e-11	1.62818e-08	Ups	--	--	sp|Q06890|CLUS_MOUSE	Q06890	Clusterin OS=Mus musculus OX=10090 GN=Clu PE=1 SV=1	GO:0000902:cell morphogenesis;GO:0032286:central nervous system myelin maintenance;GO:0051131:chaperone-mediated protein complex assembly;GO:0061077:chaperone-mediated protein folding;	GO:0016235:aggresome;GO:0097440:apical dendrite;GO:0071944:cell periphery;GO:0009986:cell surface;	GO:0001540:beta-amyloid binding;GO:0050750:low-density lipoprotein particle receptor binding;GO:0051787:misfolded protein binding;GO:0047485:protein N-terminus binding;	--	--	--	--	--
DN330325_c5_g1_i1	385	153.91	49.97	151.49	47.49	151.62	48.26	333.28	109.9	301.59	106.36	330.23	110.41	234.7	1.1814	0.179579	6.57871	4.74542e-11	1.62818e-08	Ups	RWV97745.1	hypothetical protein GW17_00039448 [Ensete ventricosum]	sp|A2Y8S6|DRE1C_ORYSI	A2Y8S6	Dehydration-responsive element-binding protein 1C OS=Oryza sativa subsp. indica OX=39946 GN=DREB1C PE=3 SV=1	-	GO:0005634:nucleus;	GO:0003677:DNA binding;GO:0003700:sequence-specific DNA binding transcription factor activity;	--	--	--	--	--
DN231946_c6_g2_i1	535	763.58	127.62	751.23	120.43	602.88	96.02	1486.23	240.31	1279.23	222.43	1553.36	255.18	1065.16	1.12014	0.170501	6.56969	5.04198e-11	1.71711e-08	Ups	AFD32277.1	stigma/style cysteine-rich adhesin [Lilium hybrid cultivar]	sp|Q9SW93|SCA_LILLO	Q9SW93	Stigma/stylar cysteine-rich adhesin OS=Lilium longiflorum OX=4690 GN=SCA PE=1 SV=1	GO:0006869:lipid transport;	-	GO:0008289:lipid binding;	--	--	--	--	--
DN433219_c0_g1_i1	530	797	135.4	707	115.22	759	122.94	1468	241.48	1260	222.87	1508	252.02	1071.58	1.01274	0.15425	6.56556	5.18363e-11	1.75237e-08	Ups	XP_010910081.1	PREDICTED: defensin Ec-AMP-D2-like [Elaeis guineensis]	sp|Q9ZUL7|DEF01_ARATH	Q9ZUL7	Defensin-like protein 1 OS=Arabidopsis thaliana OX=3702 GN=PDF2.3 PE=2 SV=1	GO:0006952:defense response;GO:0050832:defense response to fungus;GO:0031640:killing of cells of other organism;	GO:0005618:cell wall;GO:0005576:extracellular region;GO:0009506:plasmodesma;	-	--	--	--	--	--
DN329097_c3_g1_i6	2518	4.35	0.1	5.38	0.12	8.12	0.17	49.53	1.03	54.5	1.22	38.67	0.82	26.7482	2.65291	0.404938	6.5514	5.70009e-11	1.9129e-08	Ups	XP_020090728.1	U-box domain-containing protein 52-like isoform X2 [Ananas comosus]	sp|Q9FKG6|PUB52_ARATH	Q9FKG6	U-box domain-containing protein 52 OS=Arabidopsis thaliana OX=3702 GN=PUB52 PE=2 SV=1	-	-	GO:0005524:ATP binding;GO:0004674:protein serine/threonine kinase activity;GO:0004842:ubiquitin-protein transferase activity;	--	--	--	gnl|CDD|229129	KOG1187, KOG1187, KOG1187, Serine/threonine protein kinase [Signal transduction mechanisms].
DN308353_c2_g1_i2	1428	183.2	7.85	172.32	7.04	149.61	5.97	396.43	15.82	349.26	15.06	369.55	15	268.084	1.22855	0.187692	6.54558	5.92664e-11	1.97452e-08	Ups	--	--	--	--	--	--	--	--	--	--	--	--	--
DN312783_c2_g4_i1	1803	979	31.97	883	27.48	926	28.1	1638	49.64	1642	53.79	1956	60.33	1325.69	1.01994	0.157419	6.47916	9.2234e-11	2.96542e-08	Ups	XP_008775170.1	ethylene-responsive transcription factor TINY-like [Phoenix dactylifera]	sp|Q39127|TINY_ARATH	Q39127	Ethylene-responsive transcription factor TINY OS=Arabidopsis thaliana OX=3702 GN=TINY PE=2 SV=1	-	GO:0005634:nucleus;	GO:0003677:DNA binding;GO:0003700:sequence-specific DNA binding transcription factor activity;	--	--	--	--	--
DN325328_c1_g9_i3	403	77.49	22.61	54.7	15.39	73	20.76	180.74	53.03	196.01	61.58	170	50.6	124.84	1.47581	0.227846	6.47725	9.34091e-11	2.98235e-08	Ups	XP_008789254.1	cell number regulator 10-like [Phoenix dactylifera]	--	--	--	--	--	--	--	--	--	--	--
DN321742_c5_g3_i1	1968	186.14	5.5	159.64	4.5	186.46	5.12	403.36	11.06	373.14	11.06	328.23	9.16	269.458	1.15154	0.177879	6.47373	9.56104e-11	3.03158e-08	Ups	XP_008799732.1	probable F-box protein At2g36090 [Phoenix dactylifera]	sp|Q9SIH5|FB322_ARATH	Q9SIH5	Probable F-box protein At2g36090 OS=Arabidopsis thaliana OX=3702 GN=At2g36090 PE=2 SV=1	--	--	--	--	--	--	--	--
DN329449_c9_g2_i3	4024	279.11	3.78	350.17	4.52	496.89	6.24	164.15	2.05	135.3	1.83	136.99	1.74	243.268	-1.16625	0.180657	-6.45558	1.07809e-10	3.35255e-08	Down	YP_008994086.1	component of cytochrome b6/f complex (chloroplast) [Fritillaria taipaiensis]	sp|Q0G9K6|CYF_LIRTU	Q0G9K6	Cytochrome f OS=Liriodendron tulipifera OX=3415 GN=petA PE=3 SV=1	GO:0015979:photosynthesis;	GO:0009535:chloroplast thylakoid membrane;GO:0031361:integral component of thylakoid membrane;	GO:0009055:electron carrier activity;GO:0020037:heme binding;GO:0005506:iron ion binding;	K02634	apocytochrome f	ko00195 Photosynthesis;ko01100 Metabolic pathways;	--	--
DN316934_c4_g5_i2	2180	157.39	4.15	153.53	3.85	168.54	4.12	31.1	0.76	29.93	0.79	58.43	1.45	94.5585	-1.73686	0.270032	-6.43205	1.25894e-10	3.88463e-08	Down	--	--	--	--	--	--	--	--	--	--	--	--	--
DN303706_c2_g5_i1	694	431.05	47.52	418.29	44.11	371.05	38.57	832.81	87.27	797.81	90.09	712.52	75.91	587.36	1.04142	0.162098	6.42466	1.32164e-10	4.05093e-08	Ups	PKA66320.1	hypothetical protein AXF42_Ash007017 [Apostasia shenzhenica]	sp|B5RCB4|RHMA_SALG2	B5RCB4	2-keto-3-deoxy-L-rhamnonate aldolase OS=Salmonella gallinarum (strain 287/91 / NCTC 13346) OX=550538 GN=rhmA PE=3 SV=1	-	-	GO:0000287:magnesium ion binding;	--	--	--	--	--
DN307050_c1_g3_i2	752	211	20.69	165	15.47	207	19.1	400	37.14	395	39.55	478	45.13	307.617	1.22187	0.1907	6.40727	1.48147e-10	4.48105e-08	Ups	XP_019451451.1	PREDICTED: transcription repressor OFP13-like [Lupinus angustifolius]	sp|Q9FMC8|OPF13_ARATH	Q9FMC8	Transcription repressor OFP13 OS=Arabidopsis thaliana OX=3702 GN=OFP13 PE=1 SV=1	GO:0045892:negative regulation of transcription, DNA-templated;	GO:0005634:nucleus;	-	--	--	--	--	--
DN298344_c0_g1_i1	1612	132	4.91	122	4.32	114	3.94	255	8.81	292	10.9	309	10.86	203.334	1.30275	0.203499	6.40176	1.53594e-10	4.59544e-08	Ups	XP_008799744.2	E3 ubiquitin-protein ligase PUB23-like [Phoenix dactylifera]	sp|Q84TG3|PUB23_ARATH	Q84TG3	E3 ubiquitin-protein ligase PUB23 OS=Arabidopsis thaliana OX=3702 GN=PUB23 PE=1 SV=1	GO:0006952:defense response;GO:0051865:protein autoubiquitination;GO:0016567:protein ubiquitination;GO:0002679:respiratory burst involved in defense response;GO:0010200:response to chitin;GO:0009414:response to water deprivation;	GO:0005829:cytosol;	GO:0004842:ubiquitin-protein transferase activity;	--	--	--	gnl|CDD|229981	KOG2042, KOG2042, KOG2042, Ubiquitin fusion degradation protein-2 [Posttranslational modification, protein turnover, chaperones].
DN330346_c8_g17_i1	1847	224.12	7.12	253.38	7.67	277.22	8.18	489.38	14.43	545.89	17.39	388.59	11.66	356.6	1.03916	0.162511	6.3944	1.61177e-10	4.78081e-08	Ups	XP_010918345.1	PREDICTED: protein PIN-LIKES 7 [Elaeis guineensis]	sp|Q9FKY4|PILS7_ARATH	Q9FKY4	Protein PIN-LIKES 7 OS=Arabidopsis thaliana OX=3702 GN=PILS7 PE=2 SV=1	GO:0009734:auxin-activated signaling pathway;GO:0009733:response to auxin;GO:0055085:transmembrane transport;	GO:0005789:endoplasmic reticulum membrane;GO:0016021:integral component of membrane;	-	--	--	--	gnl|CDD|230661	KOG2722, KOG2722, KOG2722, Predicted membrane protein [Function unknown].
DN316244_c0_g1_i1	2300	156	3.87	162	3.83	215	4.95	332	7.63	404	10.04	328	7.67	262.106	1.12168	0.175487	6.39183	1.63908e-10	4.83065e-08	Ups	XP_008782022.2	non-specific phospholipase C2-like [Phoenix dactylifera]	sp|O81020|NPC2_ARATH	O81020	Non-specific phospholipase C2 OS=Arabidopsis thaliana OX=3702 GN=NPC2 PE=2 SV=1	GO:0009395:phospholipid catabolic process;	GO:0005576:extracellular region;	GO:0003993:acid phosphatase activity;	K01114	phospholipase C	ko00562 Inositol phosphate metabolism;ko00564 Glycerophospholipid metabolism;ko00565 Ether lipid metabolism;ko01100 Metabolic pathways;ko01110 Biosynthesis of secondary metabolites;	--	--
DN261958_c0_g1_i1	3904	154	2.16	225	3	211	2.74	354	4.57	405	5.66	366	4.81	280.946	1.06443	0.166991	6.37414	1.8399e-10	5.35388e-08	Ups	XP_019704991.1	PREDICTED: LOW QUALITY PROTEIN: receptor-like protein kinase HSL1, partial [Elaeis guineensis]	sp|Q9SGP2|HSL1_ARATH	Q9SGP2	Receptor-like protein kinase HSL1 OS=Arabidopsis thaliana OX=3702 GN=HSL1 PE=2 SV=1	-	GO:0016021:integral component of membrane;GO:0005886:plasma membrane;	GO:0005524:ATP binding;GO:0004672:protein kinase activity;GO:0004674:protein serine/threonine kinase activity;	--	--	--	gnl|CDD|229129	KOG1187, KOG1187, KOG1187, Serine/threonine protein kinase [Signal transduction mechanisms].
DN292309_c0_g1_i2	1780	198.31	6.57	180.73	5.71	224.96	6.93	407.66	12.54	388.48	12.92	365.24	11.43	289.962	1.05751	0.166386	6.35575	2.07419e-10	5.968e-08	Ups	XP_010905083.1	PREDICTED: deSI-like protein At4g17486 isoform X2 [Elaeis guineensis]	sp|Q93VG8|PPDEX_ARATH	Q93VG8	DeSI-like protein At4g17486 OS=Arabidopsis thaliana OX=3702 GN=At4g17486 PE=2 SV=1	-	-	GO:0008233:peptidase activity;	--	--	--	gnl|CDD|228273	KOG0324, KOG0324, KOG0324, Uncharacterized conserved protein [Function unknown].
DN310930_c0_g1_i6	1827	31.91	1.03	27.03	0.83	30.61	0.91	0.72	0.02	0	0	0	0	14.1565	-3.24649	0.511749	-6.34391	2.24008e-10	6.39689e-08	Down	--	--	--	--	--	--	--	--	--	--	--	--	--
DN308792_c0_g3_i3	1610	355.27	13.22	311.08	11.03	326.69	11.31	706.05	24.42	564.44	21.1	704.44	24.79	489.825	1.09055	0.171983	6.34105	2.282e-10	6.47637e-08	Ups	XP_020090256.1	probable galacturonosyltransferase-like 6 [Ananas comosus]	sp|Q9LN68|GATL1_ARATH	Q9LN68	Probable galacturonosyltransferase-like 1 OS=Arabidopsis thaliana OX=3702 GN=GATL1 PE=2 SV=1	GO:0052386:cell wall thickening;GO:0010417:glucuronoxylan biosynthetic process;GO:0048366:leaf development;GO:0032504:multicellular organism reproduction;GO:0045489:pectin biosynthetic process;GO:0010051:xylem and phloem pattern formation;	GO:0005783:endoplasmic reticulum;GO:0005789:endoplasmic reticulum membrane;GO:0005794:Golgi apparatus;GO:0016021:integral component of membrane;	GO:0047262:polygalacturonate 4-alpha-galacturonosyltransferase activity;	--	--	--	--	--
DN330466_c1_g5_i2	1509	304.87	12.24	275	10.52	283.03	10.58	603.91	22.55	556.17	22.44	501.46	19.06	415.55	1.04565	0.165517	6.31748	2.65863e-10	7.40808e-08	Ups	RWW61576.1	hypothetical protein BHE74_00031362 [Ensete ventricosum]	sp|Q6JN46|EIX2_SOLLC	Q6JN46	Receptor-like protein EIX2 OS=Solanum lycopersicum OX=4081 GN=EIX2 PE=1 SV=2	GO:0050832:defense response to fungus;	GO:0016021:integral component of membrane;GO:0005886:plasma membrane;	-	--	--	--	gnl|CDD|228421	KOG0472, KOG0472, KOG0472, Leucine-rich repeat protein [Function unknown].
DN215909_c0_g1_i1	701	394	42.79	357	37.09	318	32.56	700	72.23	708	78.74	751	78.79	534.546	1.10718	0.175309	6.31561	2.69105e-10	7.45322e-08	Ups	XP_010926852.1	PREDICTED: HVA22-like protein e [Elaeis guineensis]	sp|Q07764|HVA22_HORVU	Q07764	Protein HVA22 OS=Hordeum vulgare OX=4513 GN=HVA22 PE=2 SV=1	GO:0009737:response to abscisic acid;	GO:0005783:endoplasmic reticulum;GO:0005794:Golgi apparatus;GO:0016021:integral component of membrane;	-	--	--	--	gnl|CDD|229664	KOG1725, KOG1725, KOG1725, Protein involved in membrane traffic (YOP1/TB2/DP1/HVA22 family) [Intracellular trafficking, secretion, and vesicular transport].
DN281777_c0_g1_i1	2026	311	8.9	291	7.93	283	7.52	543	14.4	581	16.66	590	15.92	429.367	1.05891	0.168909	6.2691	3.63132e-10	9.93772e-08	Ups	XP_019708786.1	PREDICTED: aldehyde dehydrogenase family 2 member C4 [Elaeis guineensis]	sp|Q56YU0|AL2C4_ARATH	Q56YU0	Aldehyde dehydrogenase family 2 member C4 OS=Arabidopsis thaliana OX=3702 GN=ALDH2C4 PE=1 SV=2	GO:0009699:phenylpropanoid biosynthetic process;	GO:0005829:cytosol;	GO:0004029:aldehyde dehydrogenase (NAD) activity;GO:0050269:coniferyl-aldehyde dehydrogenase activity;GO:0043878:glyceraldehyde-3-phosphate dehydrogenase (NAD+) (non-phosphorylating) activity;	K12355	coniferyl-aldehyde dehydrogenase	ko00940 Phenylpropanoid biosynthesis;	gnl|CDD|230389	KOG2450, KOG2450, KOG2450, Aldehyde dehydrogenase [Energy production and conversion].
DN330575_c15_g19_i1	336	355	165.62	319	144.43	335	156.94	613	302.58	638	335.31	663	331.25	482.518	1.03168	0.164666	6.26528	3.72157e-10	1.01244e-07	Ups	XP_020677107.1	F-box protein At3g26010-like [Dendrobium catenatum]	sp|Q9FJJ4|FB298_ARATH	Q9FJJ4	F-box protein At5g62510 OS=Arabidopsis thaliana OX=3702 GN=At5g62510 PE=2 SV=1	--	--	--	--	--	--	--	--
DN251923_c2_g1_i1	1474	117	4.83	117	4.6	114	4.38	231	8.87	256	10.62	317	12.39	191.283	1.3005	0.207991	6.2527	4.03409e-10	1.08854e-07	Ups	XP_010926685.1	PREDICTED: F-box protein At1g67340-like [Elaeis guineensis]	sp|Q9FYF9|FB76_ARATH	Q9FYF9	F-box protein At1g67340 OS=Arabidopsis thaliana OX=3702 GN=At1g67340 PE=1 SV=1	GO:0016567:protein ubiquitination;	GO:0005634:nucleus;	-	--	--	--	--	--
DN310389_c0_g1_i2	3091	59.65	1.07	109.59	1.87	120.73	2.01	19	0.32	23	0.41	18.05	0.3	53.6475	-1.91227	0.305858	-6.25214	4.04863e-10	1.08854e-07	Down	RVW74428.1	hypothetical protein CK203_058173 [Vitis vinifera]	--	--	--	--	--	--	--	--	--	--	--
DN326335_c15_g23_i1	612	142.58	19.07	159	20.36	177	22.42	307.42	39.36	296	40.81	316.33	41.17	229.55	1.06352	0.170499	6.23768	4.44116e-10	1.18592e-07	Ups	ONK79910.1	uncharacterized protein A4U43_C01F11720 [Asparagus officinalis]	--	--	--	--	--	--	--	--	--	--	--
DN331791_c499_g1_i1	213	105.42	403.16	121.71	467.33	75.62	336.32	7.99	39.1	19.89	98.92	24.28	117.23	56.3552	-2.12922	0.341588	-6.2333	4.56717e-10	1.20678e-07	Down	--	--	--	--	--	--	--	--	--	--	--	--	--
DN327585_c1_g2_i3	3974	0	0	0	0	0	0	70	0.89	173	2.37	34.67	0.45	47.0464	3.32093	0.536015	6.19559	5.80666e-10	1.49982e-07	Ups	XP_010941200.1	PREDICTED: probable purine permease 11 [Elaeis guineensis]	sp|Q9LPF6|PUP11_ARATH	Q9LPF6	Probable purine permease 11 OS=Arabidopsis thaliana OX=3702 GN=PUP11 PE=1 SV=1	GO:0006863:purine nucleobase transport;	GO:0016021:integral component of membrane;GO:0016020:membrane;	GO:0005345:purine nucleobase transmembrane transporter activity;	--	--	--	gnl|CDD|229382	KOG1441, KOG1441, KOG1441, Glucose-6-phosphate/phosphate and phosphoenolpyruvate/phosphate antiporter [Carbohydrate transport and metabolism, Amino acid transport and metabolism].
DN308424_c0_g1_i1	1486	25	1.02	22	0.86	17	0.65	74	2.81	103	4.23	78	3.02	53.4784	1.92769	0.311555	6.18732	6.11966e-10	1.5565e-07	Ups	XP_008786310.1	AT-hook motif nuclear-localized protein 23-like [Phoenix dactylifera]	sp|O23620|AHL23_ARATH	O23620	AT-hook motif nuclear-localized protein 23 OS=Arabidopsis thaliana OX=3702 GN=AHL23 PE=1 SV=1	-	GO:0005634:nucleus;	GO:0003680:AT DNA binding;GO:0003700:sequence-specific DNA binding transcription factor activity;	--	--	--	--	--
DN252729_c0_g1_i1	757	23	2.23	13	1.21	21	1.92	103	9.47	83	8.23	59	5.52	50.1686	2.00112	0.323434	6.18711	6.12768e-10	1.5565e-07	Ups	XP_010941915.1	PREDICTED: uncharacterized protein LOC105060034 [Elaeis guineensis]	--	--	--	--	--	--	--	--	--	--	--
DN312848_c0_g1_i3	1403	75.96	3.32	151.34	6.31	155.49	6.34	351.94	14.34	242.44	10.68	255.07	10.58	200.276	1.27272	0.206941	6.15018	7.73946e-10	1.95061e-07	Ups	XP_008796303.1	uric acid degradation bifunctional protein TTL-like isoform X2 [Phoenix dactylifera]	sp|Q9LVM5|TTHL_ARATH	Q9LVM5	Uric acid degradation bifunctional protein TTL OS=Arabidopsis thaliana OX=3702 GN=TTL PE=1 SV=1	GO:0019428:allantoin biosynthetic process;GO:0009742:brassinosteroid mediated signaling pathway;GO:0051289:protein homotetramerization;GO:0006144:purine nucleobase metabolic process;GO:0001560:regulation of cell growth by extracellular stimulus;GO:0019628:urate catabolic process;	GO:0005829:cytosol;GO:0031234:extrinsic component of cytoplasmic side of plasma membrane;GO:0005777:peroxisome;	GO:0051997:2-oxo-4-hydroxy-4-carboxy-5-ureidoimidazoline decarboxylase activity;GO:0033971:hydroxyisourate hydrolase activity;	K13484	5-hydroxyisourate hydrolase / 2-oxo-4-hydroxy-4-carboxy-5-ureidoimidazoline decarboxylase	ko00230 Purine metabolism;ko01100 Metabolic pathways;	gnl|CDD|230944	KOG3006, KOG3006, KOG3006, Transthyretin and related proteins [Lipid transport and metabolism].
DN241813_c0_g1_i1	640	29	3.62	30	3.58	47	5.54	101	12.02	122	15.64	97	11.74	70.3963	1.64048	0.267086	6.14215	8.14115e-10	2.03423e-07	Ups	AAL32644.1	fructose-bisphosphate aldolase-like protein [Arabidopsis thaliana]	sp|Q9SJQ9|ALFC6_ARATH	Q9SJQ9	Fructose-bisphosphate aldolase 6, cytosolic OS=Arabidopsis thaliana OX=3702 GN=FBA6 PE=1 SV=1	GO:0030388:fructose 1,6-bisphosphate metabolic process;GO:0006094:gluconeogenesis;GO:0006096:glycolytic process;GO:0031930:mitochondria-nucleus signaling pathway;GO:0046686:response to cadmium ion;GO:0009735:response to cytokinin;GO:0009651:response to salt stress;	GO:0005829:cytosol;GO:0016020:membrane;GO:0005739:mitochondrion;GO:0005634:nucleus;GO:0005886:plasma membrane;GO:0009506:plasmodesma;	GO:0005507:copper ion binding;GO:0004332:fructose-bisphosphate aldolase activity;	K01623	fructose-bisphosphate aldolase, class I	ko00010 Glycolysis / Gluconeogenesis;ko00030 Pentose phosphate pathway;ko00051 Fructose and mannose metabolism;ko00710 Carbon fixation in photosynthetic organisms;ko01100 Metabolic pathways;ko01110 Biosynthesis of secondary metabolites;ko01200 Carbon metabolism;ko01230 Biosynthesis of amino acids;	gnl|CDD|229498	KOG1557, KOG1557, KOG1557, Fructose-biphosphate aldolase [Carbohydrate transport and metabolism].
DN318517_c4_g15_i3	737	64.63	6.52	102.29	9.87	146.11	13.88	210.07	20.1	306.16	31.58	228.91	22.27	173.389	1.37219	0.2236	6.13679	8.42077e-10	2.09272e-07	Ups	PIN14565.1	hypothetical protein CDL12_12799 [Handroanthus impetiginosus]	sp|P09444|LEA34_GOSHI	P09444	Late embryogenesis abundant protein D-34 OS=Gossypium hirsutum OX=3635 PE=3 SV=1	--	--	--	--	--	--	--	--
DN325393_c7_g8_i2	4216	94	1.21	140	1.72	261	3.12	32	0.38	50	0.64	32	0.39	92.3457	-1.76922	0.288685	-6.12854	8.86873e-10	2.18048e-07	Down	RWW12381.1	hypothetical protein GW17_00023953 [Ensete ventricosum]	--	--	--	--	--	--	--	--	--	--	--
DN329280_c3_g1_i3	2398	111.72	2.65	168.99	3.82	292.84	6.44	66.13	1.45	45.94	1.09	39.45	0.88	110.229	-1.62782	0.266229	-6.11436	9.69481e-10	2.3377e-07	Down	XP_008808358.1	pectin acetylesterase 8-like isoform X1 [Phoenix dactylifera]	sp|Q6DBP4|PAE8_ARATH	Q6DBP4	Pectin acetylesterase 8 OS=Arabidopsis thaliana OX=3702 GN=PAE8 PE=2 SV=1	GO:0071555:cell wall organization;	GO:0005576:extracellular region;GO:0009505:plant-type cell wall;	GO:0052793:pectin acetylesterase activity;	--	--	--	gnl|CDD|232216	KOG4287, KOG4287, KOG4287, Pectin acetylesterase and similar proteins [Cell wall/membrane/envelope biogenesis].
DN295111_c1_g2_i9	3063	90.24	1.64	75.04	1.3	103.48	1.74	217.8	3.65	229.04	4.15	171.99	2.94	146.133	1.29338	0.211542	6.11408	9.71162e-10	2.3377e-07	Ups	XP_008798862.1	serine/threonine-protein kinase Nek5 [Phoenix dactylifera]	sp|Q94CU5|NEK5_ORYSJ	Q94CU5	Serine/threonine-protein kinase Nek5 OS=Oryza sativa subsp. japonica OX=39947 GN=NEK5 PE=2 SV=1	GO:0007017:microtubule-based process;	GO:0055028:cortical microtubule;	GO:0005524:ATP binding;GO:0004674:protein serine/threonine kinase activity;	--	--	--	gnl|CDD|228537	KOG0589, KOG0589, KOG0589, Serine/threonine protein kinase [General function prediction only].
DN311005_c9_g3_i3	2835	25	0.49	52	0.98	11.59	0.21	0	0	0	0	0	0	13.8352	-3.21654	0.526818	-6.10559	1.0242e-09	2.45252e-07	Down	--	--	--	--	--	--	--	--	--	--	--	--	--
DN133909_c0_g1_i1	1420	173	7.46	219	9.01	183	7.35	359	14.42	410	17.79	333	13.61	275.529	1.05355	0.174393	6.04124	1.52933e-09	3.5333e-07	Ups	XP_010938546.1	PREDICTED: U-box domain-containing protein 4 [Elaeis guineensis]	sp|Q8VZ40|PUB14_ARATH	Q8VZ40	U-box domain-containing protein 14 OS=Arabidopsis thaliana OX=3702 GN=PUB14 PE=1 SV=1	-	GO:0005737:cytoplasm;GO:0005634:nucleus;	GO:0070696:transmembrane receptor protein serine/threonine kinase binding;GO:0004842:ubiquitin-protein transferase activity;	--	--	--	gnl|CDD|232153	KOG4224, KOG4224, KOG4224, Armadillo repeat protein VAC8 required for vacuole fusion, inheritance and cytosol-to-vacuole protein targeting [Intracellular trafficking, secretion, and vesicular transport].
DN305350_c7_g1_i1	632	90.96	11.56	119.63	14.56	91.47	11	196.06	23.81	254.48	33.29	236.73	29.23	163.659	1.28067	0.212055	6.03934	1.54747e-09	3.55732e-07	Ups	PIN11300.1	hypothetical protein CDL12_16101 [Handroanthus impetiginosus]	sp|Q9FY93|NAC83_ARATH	Q9FY93	NAC domain-containing protein 83 OS=Arabidopsis thaliana OX=3702 GN=NAC083 PE=1 SV=1	GO:0010150:leaf senescence;GO:0045892:negative regulation of transcription, DNA-templated;GO:0009737:response to abscisic acid;GO:0009651:response to salt stress;GO:0016032:viral process;GO:0010089:xylem development;	GO:0005634:nucleus;	GO:0003677:DNA binding;GO:0003700:sequence-specific DNA binding transcription factor activity;	--	--	--	--	--
DN323378_c2_g2_i3	3986	59	0.81	70.76	0.92	64	0.81	152.79	1.93	153	2.09	153	1.97	107.822	1.32907	0.220434	6.02933	1.64646e-09	3.74741e-07	Ups	XP_021650982.1	putative receptor-like protein kinase At4g00960 isoform X2 [Hevea brasiliensis]	sp|C0LGH3|Y5614_ARATH	C0LGH3	Probable LRR receptor-like serine/threonine-protein kinase At1g56140 OS=Arabidopsis thaliana OX=3702 GN=At1g56140 PE=2 SV=2	GO:0046777:protein autophosphorylation;	GO:0016021:integral component of membrane;GO:0005886:plasma membrane;	GO:0005524:ATP binding;GO:0004674:protein serine/threonine kinase activity;	--	--	--	gnl|CDD|229129	KOG1187, KOG1187, KOG1187, Serine/threonine protein kinase [Signal transduction mechanisms].
DN321698_c1_g2_i3	1239	4	0.2	18	0.87	11	0.52	56	2.66	53	2.72	68	3.28	35.0275	2.23643	0.372579	6.00257	1.94222e-09	4.35589e-07	Ups	XP_008795748.2	O-fucosyltransferase 20-like [Phoenix dactylifera]	sp|O64884|OFT20_ARATH	O64884	O-fucosyltransferase 20 OS=Arabidopsis thaliana OX=3702 GN=OFUT20 PE=1 SV=1	GO:0071555:cell wall organization;GO:0006004:fucose metabolic process;	GO:0009507:chloroplast;GO:0005737:cytoplasm;GO:0000139:Golgi membrane;GO:0016021:integral component of membrane;	GO:0016757:transferase activity, transferring glycosyl groups;	--	--	--	--	--
DN326924_c1_g1_i1	1045	143	9	147	8.83	108	6.35	271	15.97	312	19.86	320	19.19	216.159	1.2598	0.209962	6.00013	1.97165e-09	4.40041e-07	Ups	XP_008783672.1	dof zinc finger protein DOF2.1 [Phoenix dactylifera]	sp|Q84TE9|DOF53_ARATH	Q84TE9	Dof zinc finger protein DOF5.3 OS=Arabidopsis thaliana OX=3702 GN=DOF5.3 PE=2 SV=1	GO:0006355:regulation of transcription, DNA-templated;GO:0048364:root development;	GO:0005634:nucleus;	GO:0003700:sequence-specific DNA binding transcription factor activity;GO:0046872:metal ion binding;GO:0044212:transcription regulatory region DNA binding;	--	--	--	--	--
DN331336_c0_g2_i2	1721	0	0	0	0	3	0.1	32	1.02	17	0.59	36	1.17	14.8602	3.02351	0.50435	5.99487	2.03649e-09	4.52317e-07	Ups	--	--	--	--	--	--	--	--	--	--	--	--	--
DN262348_c5_g12_i2	637	26	3.26	25.24	3.03	23	2.73	82.95	9.95	86.1	11.12	81.25	9.9	53.9819	1.74344	0.291835	5.97408	2.31389e-09	5.06588e-07	Ups	--	--	--	--	--	--	--	--	--	--	--	--	--
DN302396_c0_g1_i1	1508	89	3.58	68	2.6	61	2.28	177	6.62	196	7.92	196	7.45	131.321	1.42612	0.23895	5.96829	2.39747e-09	5.22398e-07	Ups	XP_017701695.2	uncharacterized protein LOC103721213 [Phoenix dactylifera]	--	--	--	--	--	--	--	--	--	--	--
DN201799_c0_g1_i1	588	257	36.65	264	36.07	221	29.9	475	65.04	507	74.72	445	61.92	357.765	1.0436	0.174983	5.96403	2.4609e-09	5.31185e-07	Ups	--	--	--	--	--	--	--	--	--	--	--	--	--
DN260748_c0_g1_i1	414	119.46	32.82	103.5	27.4	119.56	31.92	511.37	140.55	308.76	90.91	682.25	190.26	309.572	2.01816	0.33882	5.95643	2.57813e-09	5.53889e-07	Ups	--	--	--	--	--	--	--	--	--	--	--	--	--
DN326301_c4_g1_i1	1352	127	5.81	167	7.28	151	6.44	55	2.34	44	2.03	46	2	92.6686	-1.39732	0.234977	-5.94664	2.73701e-09	5.82578e-07	Down	XP_020233227.1	dnaJ homolog subfamily B member 13-like, partial [Cajanus cajan]	--	--	--	--	--	--	--	--	--	--	--
DN287697_c0_g1_i2	1467	54.55	2.26	58	2.29	55.97	2.16	161	6.22	135.98	5.68	122	4.8	96.9472	1.37697	0.231862	5.93875	2.87211e-09	6.08517e-07	Ups	XP_026659844.1	protein DMR6-LIKE OXYGENASE 2-like [Phoenix dactylifera]	sp|Q9ZSA7|DLO2_ARATH	Q9ZSA7	Protein DMR6-LIKE OXYGENASE 2 OS=Arabidopsis thaliana OX=3702 GN=DLO2 PE=2 SV=1	GO:0002229:defense response to oomycetes;GO:0046244:salicylic acid catabolic process;	-	GO:0051213:dioxygenase activity;GO:0046872:metal ion binding;	--	--	--	gnl|CDD|228093	KOG0143, KOG0143, KOG0143, Iron/ascorbate family oxidoreductases [Secondary metabolites biosynthesis, transport and catabolism, General function prediction only].
DN305544_c0_g4_i2	1389	19	0.84	25	1.06	40	1.65	95	3.92	101	4.5	75	3.15	58.4151	1.71391	0.288737	5.93587	2.92293e-09	6.16443e-07	Ups	XP_017695970.1	BTB/POZ and TAZ domain-containing protein 2-like [Phoenix dactylifera]	sp|Q9FMK7|BT1_ARATH	Q9FMK7	BTB/POZ and TAZ domain-containing protein 1 OS=Arabidopsis thaliana OX=3702 GN=BT1 PE=1 SV=1	GO:0009553:embryo sac development;GO:0009555:pollen development;GO:0016567:protein ubiquitination;GO:0006355:regulation of transcription, DNA-templated;GO:0009733:response to auxin;GO:0042542:response to hydrogen peroxide;GO:0009751:response to salicylic acid;	GO:0005737:cytoplasm;GO:0005634:nucleus;	GO:0005516:calmodulin binding;GO:0004402:histone acetyltransferase activity;GO:0003712:transcription cofactor activity;GO:0008270:zinc ion binding;	--	--	--	gnl|CDD|229717	KOG1778, KOG1778, KOG1778, CREB binding protein/P300 and related TAZ Zn-finger proteins [Transcription].
DN314348_c0_g1_i2	1340	2.11	0.1	1	0.04	0	0	23	0.99	27.4	1.28	29.35	1.29	13.9873	2.96269	0.500759	5.9164	3.29065e-09	6.90827e-07	Ups	ACA58352.1	putative cyclic nucleotide-gated cation channel [Sandersonia aurantiaca]	sp|O65718|CNGC2_ARATH	O65718	Cyclic nucleotide-gated ion channel 2 OS=Arabidopsis thaliana OX=3702 GN=CNGC2 PE=1 SV=1	GO:0070509:calcium ion import;GO:0006952:defense response;GO:0007263:nitric oxide mediated signal transduction;GO:0009626:plant-type hypersensitive response;	GO:0016021:integral component of membrane;GO:0005886:plasma membrane;	GO:0005262:calcium channel activity;GO:0005516:calmodulin binding;GO:0030552:cAMP binding;GO:0030553:cGMP binding;GO:0005222:intracellular cAMP activated cation channel activity;GO:0005221:intracellular cyclic nucleotide activated cation channel activity;GO:0005242:inward rectifier potassium channel activity;	K05391	cyclic nucleotide gated channel, plant	ko04626 Plant-pathogen interaction;	gnl|CDD|228447	KOG0498, KOG0498, KOG0498, K+-channel ERG and related proteins, contain PAS/PAC sensor domain [Inorganic ion transport and metabolism, Signal transduction mechanisms].
DN319414_c1_g1_i2	5168	78	0.81	151	1.5	208	2.01	356	3.42	329	3.42	265	2.59	225.09	1.25448	0.212121	5.91395	3.33994e-09	6.97986e-07	Ups	XP_028089315.1	uncharacterized protein LOC114289749 [Camellia sinensis]	--	--	--	--	--	--	--	--	--	--	--
DN332355_c4_g2_i2	3193	70	1.21	162	2.68	188	3.02	45	0.72	30	0.52	26	0.42	78.9516	-1.72145	0.291204	-5.9115	3.39008e-09	7.0526e-07	Down	XP_008363285.1	PREDICTED: uncharacterized protein LOC103426985 [Malus domestica]	--	--	--	--	--	--	--	--	--	--	--
DN321859_c4_g2_i1	2447	43.61	1.01	45.28	1	49.14	1.06	3.91	0.08	7.76	0.18	0	0	23.2726	-2.60871	0.441986	-5.90224	3.58599e-09	7.32938e-07	Down	PON62852.1	S-crystallin [Parasponia andersonii]	sp|Q9ZRT5|GSTT1_ARATH	Q9ZRT5	Glutathione S-transferase T1 OS=Arabidopsis thaliana OX=3702 GN=GSTT1 PE=2 SV=1	GO:0009407:toxin catabolic process;	GO:0005737:cytoplasm;GO:0005634:nucleus;GO:0005777:peroxisome;	GO:0004364:glutathione transferase activity;GO:0004601:peroxidase activity;	--	--	--	--	--
DN311146_c0_g1_i1	1664	249	8.92	249	8.5	184	6.13	465	15.47	501	18.02	446	15.1	346.657	1.13271	0.191914	5.9022	3.58689e-09	7.32938e-07	Ups	XP_026663996.1	UDP-glycosyltransferase 73C6-like [Phoenix dactylifera]	sp|Q9SCP6|U73D1_ARATH	Q9SCP6	UDP-glycosyltransferase 73D1 OS=Arabidopsis thaliana OX=3702 GN=UGT73D1 PE=3 SV=1	-	GO:0043231:intracellular membrane-bounded organelle;	GO:0080043:quercetin 3-O-glucosyltransferase activity;GO:0080044:quercetin 7-O-glucosyltransferase activity;GO:0008194:UDP-glycosyltransferase activity;	--	--	--	gnl|CDD|229134	KOG1192, KOG1192, KOG1192, UDP-glucuronosyl and UDP-glucosyl transferase [Carbohydrate transport and metabolism, Energy production and conversion].
DN316675_c3_g2_i1	672	368.03	42.58	412.25	45.64	307.86	33.62	696.71	76.74	746.19	88.56	612.12	68.55	517.777	1.01712	0.172466	5.89747	3.69122e-09	7.4761e-07	Ups	XP_018808544.1	PREDICTED: polygalacturonase inhibitor-like [Juglans regia]	sp|A7PW81|PGIP_VITVI	A7PW81	Polygalacturonase inhibitor OS=Vitis vinifera OX=29760 GN=pgip PE=1 SV=1	GO:0006952:defense response;	GO:0005618:cell wall;GO:0005576:extracellular region;GO:0016020:membrane;	-	--	--	--	gnl|CDD|228421	KOG0472, KOG0472, KOG0472, Leucine-rich repeat protein [Function unknown].
DN328695_c4_g11_i1	733	83	8.44	78	7.59	64	6.13	165	15.91	184	19.13	215	21.09	131.514	1.38574	0.235142	5.8932	3.78787e-09	7.6382e-07	Ups	XP_010907568.1	PREDICTED: aspartic proteinase nepenthesin-2 [Elaeis guineensis]	sp|Q766C2|NEP2_NEPGR	Q766C2	Aspartic proteinase nepenthesin-2 OS=Nepenthes gracilis OX=150966 GN=nep2 PE=1 SV=1	-	GO:0005576:extracellular region;	GO:0004190:aspartic-type endopeptidase activity;	--	--	--	gnl|CDD|229281	KOG1339, KOG1339, KOG1339, Aspartyl protease [Posttranslational modification, protein turnover, chaperones].
DN317128_c4_g1_i1	2402	95	2.25	136	3.06	174	3.82	44	0.96	31	0.73	43	0.96	80.8439	-1.51027	0.256732	-5.88268	4.03688e-09	8.06954e-07	Down	--	--	--	--	--	--	--	--	--	--	--	--	--
DN326730_c8_g1_i2	1273	178	8.76	139.95	6.57	142	6.51	301.97	13.86	378.95	18.79	333	15.55	244.849	1.21596	0.206804	5.87979	4.10794e-09	8.14081e-07	Ups	XP_008802569.1	NAC domain-containing protein 100-like [Phoenix dactylifera]	sp|Q9FLJ2|NC100_ARATH	Q9FLJ2	NAC domain-containing protein 100 OS=Arabidopsis thaliana OX=3702 GN=NAC100 PE=2 SV=1	-	GO:0005634:nucleus;	GO:0003677:DNA binding;GO:0003700:sequence-specific DNA binding transcription factor activity;	--	--	--	--	--
DN316734_c3_g1_i11	5631	8.47	0.08	49.23	0.45	39.79	0.35	0	0	0	0	0.75	0.01	14.2438	-3.06608	0.521667	-5.87746	4.16614e-09	8.20098e-07	Down	--	--	--	--	--	--	--	--	--	--	--	--	--
DN302917_c7_g16_i2	2258	79.28	2.01	95.88	2.31	109.32	2.57	198.71	4.66	199.12	5.05	183.33	4.38	141.81	1.14772	0.195286	5.87715	4.17398e-09	8.20098e-07	Ups	XP_008784617.1	uncharacterized calcium-binding protein At1g02270 [Phoenix dactylifera]	sp|O81916|YC22_ARATH	O81916	Uncharacterized calcium-binding protein At1g02270 OS=Arabidopsis thaliana OX=3702 GN=At1g02270 PE=2 SV=2	GO:0009409:response to cold;	GO:0016021:integral component of membrane;GO:0005634:nucleus;	GO:0000175:3'-5'-exoribonuclease activity;GO:0005509:calcium ion binding;	--	--	--	gnl|CDD|230277	KOG2338, KOG2338, KOG2338, Transcriptional effector CCR4-related protein [Transcription].
DN298242_c3_g1_i1	1818	192	6.21	135	4.16	160	4.81	326	9.79	390	12.66	356	10.88	258.926	1.21333	0.206749	5.86863	4.39406e-09	8.56022e-07	Ups	PKA46520.1	Uncharacterized protein AXF42_Ash012653 [Apostasia shenzhenica]	--	--	--	--	--	--	--	--	--	--	--
DN328370_c5_g7_i3	1679	209.91	7.44	273.06	9.22	343.93	11.34	101.31	3.34	129.83	4.62	76.25	2.55	176.877	-1.21737	0.207477	-5.86748	4.4248e-09	8.58374e-07	Down	--	--	--	--	--	--	--	--	--	--	--	--	--
DN512178_c0_g1_i1	620	19	2.49	54	6.77	51.45	6.38	5	0.63	0	0	2	0.25	19.4511	-2.78509	0.475459	-5.85769	4.69347e-09	8.95382e-07	Down	ACB15018.1	cytochrome c oxidase, partial (mitochondrion) [Lepidothamnus laxifolius]	sp|P00397|COX1_MOUSE	P00397	Cytochrome c oxidase subunit 1 OS=Mus musculus OX=10090 GN=Mtco1 PE=1 SV=2	GO:0009060:aerobic respiration;GO:0007568:aging;GO:0021549:cerebellum development;GO:0015990:electron transport coupled proton transport;GO:0006123:mitochondrial electron transport, cytochrome c to oxygen;GO:0046688:response to copper ion;GO:0051602:response to electrical stimulus;GO:0006979:response to oxidative stress;	GO:0016021:integral component of membrane;GO:0005743:mitochondrial inner membrane;GO:0005750:mitochondrial respiratory chain complex III;GO:0005751:mitochondrial respiratory chain complex IV;GO:0005739:mitochondrion;GO:0045277:respiratory chain complex IV;	GO:0004129:cytochrome-c oxidase activity;GO:0020037:heme binding;GO:0046872:metal ion binding;	K02256	cytochrome c oxidase subunit 1	ko00190 Oxidative phosphorylation;ko01100 Metabolic pathways;	gnl|CDD|232694	KOG4769, KOG4769, KOG4769, Cytochrome c oxidase, subunit I [Energy production and conversion].
DN134635_c0_g1_i1	466	523.66	112.73	504	104.29	401	82.99	1158.61	244.92	1288.57	292.43	1460.55	313.5	890.637	1.48356	0.253335	5.85612	4.73808e-09	8.98152e-07	Ups	--	--	--	--	--	--	--	--	--	--	--	--	--
DN287829_c0_g2_i1	1798	11	0.36	21	0.66	13	0.4	47	1.43	95	3.12	66	2.04	42.4	2.07555	0.354444	5.8558	4.74706e-09	8.98152e-07	Ups	XP_010911278.1	PREDICTED: amino acid permease 3-like isoform X1 [Elaeis guineensis]	sp|Q39134|AAP3_ARATH	Q39134	Amino acid permease 3 OS=Arabidopsis thaliana OX=3702 GN=AAP3 PE=1 SV=2	GO:0003333:amino acid transmembrane transport;GO:0015802:basic amino acid transport;	GO:0016021:integral component of membrane;GO:0031965:nuclear membrane;GO:0005886:plasma membrane;	GO:0015171:amino acid transmembrane transporter activity;GO:0015293:symporter activity;	--	--	--	gnl|CDD|229245	KOG1303, KOG1303, KOG1303, Amino acid transporters [Amino acid transport and metabolism].
DN305447_c3_g1_i1	1799	16	0.52	23	0.72	14	0.43	61	1.85	86	2.82	65	2.01	44.2688	1.9211	0.329078	5.83782	5.28885e-09	9.96557e-07	Ups	XP_020245723.1	protein NRT1/ PTR FAMILY 4.6-like isoform X1 [Asparagus officinalis]	--	--	--	--	--	--	--	--	--	--	--
DN327640_c1_g5_i2	657	110.95	13.28	106.8	12.24	94.75	10.72	262.23	29.93	203.46	25.02	217.94	25.29	164.407	1.2049	0.207031	5.81991	5.8881e-09	1.10494e-06	Ups	--	--	--	--	--	--	--	--	--	--	--	--	--
DN331922_c4_g5_i1	326	47	24.04	54	26.84	43	22.24	113.47	62.13	130.01	75.7	135.99	75.33	86.921	1.45252	0.250046	5.80901	6.28439e-09	1.16505e-06	Ups	XP_010921346.1	PREDICTED: peroxidase 5-like [Elaeis guineensis]	sp|A7QEU4|PER5_VITVI	A7QEU4	Peroxidase 5 OS=Vitis vinifera OX=29760 GN=GSVIVT00037159001 PE=1 SV=2	GO:0042744:hydrogen peroxide catabolic process;GO:0006979:response to oxidative stress;	GO:0005576:extracellular region;	GO:0020037:heme binding;GO:0046872:metal ion binding;GO:0004601:peroxidase activity;	K00430	peroxidase	ko00940 Phenylpropanoid biosynthesis;ko01100 Metabolic pathways;ko01110 Biosynthesis of secondary metabolites;	--	--
DN161248_c0_g1_i2	388	77	24.54	74.97	23.06	48	14.98	225	72.7	265	91.59	340	111.39	173.577	1.94042	0.334676	5.79791	6.71482e-09	1.23488e-06	Ups	--	--	--	--	--	--	--	--	--	--	--	--	--
DN324938_c3_g1_i5	1789	52.21	1.72	58.05	1.82	90.54	2.77	130.44	3.99	170.44	5.63	205.96	6.41	116.942	1.42602	0.246931	5.77498	7.6964e-09	1.39311e-06	Ups	XP_010912342.1	PREDICTED: TLD domain-containing protein 1 [Elaeis guineensis]	sp|Q1LWV7|TLDC1_DANRE	Q1LWV7	TLD domain-containing protein 1 OS=Danio rerio OX=7955 GN=tldc1 PE=2 SV=1	GO:0030334:regulation of cell migration;GO:0042127:regulation of cell proliferation;GO:0043200:response to amino acid;GO:0032868:response to insulin;GO:0031667:response to nutrient levels;GO:0031929:TOR signaling;	GO:0005737:cytoplasm;GO:0005765:lysosomal membrane;GO:0016020:membrane;	-	--	--	--	gnl|CDD|230496	KOG2557, KOG2557, KOG2557, Uncharacterized conserved protein, contains TLDc domain [Function unknown].
DN323343_c1_g21_i2	540	65.75	10.81	104.46	16.48	61.01	9.56	186.71	29.68	187.7	32.09	171.44	27.69	128.197	1.31821	0.229728	5.73811	9.57375e-09	1.70606e-06	Ups	XP_022776993.1	AP2/ERF and B3 domain-containing transcription factor RAV1-like [Durio zibethinus]	sp|Q9C6M5|RAVL1_ARATH	Q9C6M5	AP2/ERF and B3 domain-containing transcription repressor TEM1 OS=Arabidopsis thaliana OX=3702 GN=TEM1 PE=1 SV=1	GO:0009873:ethylene-activated signaling pathway;GO:0048573:photoperiodism, flowering;	GO:0005634:nucleus;	GO:0003677:DNA binding;GO:0003700:sequence-specific DNA binding transcription factor activity;	--	--	--	--	--
DN317716_c0_g5_i4	662	69.67	8.25	104.78	11.87	85.74	9.58	242.62	27.36	186.73	22.69	150.59	17.27	137.685	1.24331	0.218009	5.703	1.17714e-08	2.05781e-06	Ups	XP_019707331.1	PREDICTED: malonyl-CoA:anthocyanidin 5-O-glucoside-6''-O-malonyltransferase-like, partial [Elaeis guineensis]	--	--	--	--	--	--	--	--	--	--	--
DN317409_c7_g3_i1	1280	37.75	1.85	40.65	1.89	19.22	0.88	104.41	4.76	115.5	5.69	100.68	4.67	70.0508	1.68034	0.295393	5.68848	1.28172e-08	2.21535e-06	Ups	ONK81409.1	uncharacterized protein A4U43_C01F28780 [Asparagus officinalis]	--	--	--	--	--	--	--	--	--	--	--
DN293523_c2_g1_i3	2379	84.73	2.03	76.42	1.74	105.45	2.34	251.14	5.56	175.35	4.2	164.68	3.71	140.444	1.23553	0.217372	5.68394	1.31625e-08	2.26651e-06	Ups	XP_020248298.1	uncharacterized protein LOC109825809 isoform X1 [Asparagus officinalis]	--	--	--	--	--	--	--	--	--	--	--
DN314647_c1_g6_i4	725	90.47	9.35	93.09	9.2	69	6.72	208.91	20.48	172.99	18.28	196.99	19.64	137.636	1.26763	0.22361	5.66892	1.43703e-08	2.45609e-06	Ups	XP_025805449.1	probable F-box protein At2g36090 [Panicum hallii]	sp|Q9SIH5|FB322_ARATH	Q9SIH5	Probable F-box protein At2g36090 OS=Arabidopsis thaliana OX=3702 GN=At2g36090 PE=2 SV=1	--	--	--	--	--	--	--	--
DN307226_c1_g1_i1	1189	252	13.48	330	16.84	224	11.18	603	30.13	452	24.4	488	24.81	385.748	1.03635	0.182853	5.66764	1.4478e-08	2.45623e-06	Ups	RWW61527.1	hypothetical protein BHE74_00031409 [Ensete ventricosum]	--	--	--	--	--	--	--	--	--	--	--
DN275370_c0_g1_i1	1429	5	0.21	3	0.12	0	0	26	1.04	36.31	1.56	37	1.5	18.2758	2.66869	0.471275	5.66271	1.48999e-08	2.5093e-06	Ups	XP_010907146.1	PREDICTED: cytochrome P450 94C1 [Elaeis guineensis]	sp|Q9ZUX1|C94C1_ARATH	Q9ZUX1	Cytochrome P450 94C1 OS=Arabidopsis thaliana OX=3702 GN=CYP94C1 PE=1 SV=1	GO:0009611:response to wounding;	GO:0005789:endoplasmic reticulum membrane;GO:0016021:integral component of membrane;GO:0043231:intracellular membrane-bounded organelle;	GO:0018685:alkane 1-monooxygenase activity;GO:0020037:heme binding;GO:0005506:iron ion binding;	--	--	--	gnl|CDD|228107	KOG0157, KOG0157, KOG0157, Cytochrome P450 CYP4/CYP19/CYP26 subfamilies [Secondary metabolites biosynthesis, transport and catabolism, Lipid transport and metabolism].
DN322231_c7_g13_i1	1019	312	20.28	435	26.98	408	24.79	218	13.28	143	9.4	127	7.87	258.042	-1.0642	0.188204	-5.65451	1.56287e-08	2.62243e-06	Down	--	--	--	--	--	--	--	--	--	--	--	--	--
DN325613_c0_g4_i1	872	3	0.24	3	0.23	0	0	44.16	3.32	33.91	2.75	15.6	1.19	16.7095	2.7426	0.487297	5.62819	1.82114e-08	3.0227e-06	Ups	XP_020264392.1	pectin acetylesterase 5-like [Asparagus officinalis]	sp|Q9SR22|PAE5_ARATH	Q9SR22	Pectin acetylesterase 5 OS=Arabidopsis thaliana OX=3702 GN=PAE5 PE=2 SV=1	GO:0071555:cell wall organization;	GO:0005576:extracellular region;GO:0009505:plant-type cell wall;	GO:0052793:pectin acetylesterase activity;	--	--	--	gnl|CDD|232216	KOG4287, KOG4287, KOG4287, Pectin acetylesterase and similar proteins [Cell wall/membrane/envelope biogenesis].
DN330913_c2_g4_i6	1975	130.55	3.84	136.52	3.83	162.58	4.45	262.27	7.16	262.4	7.74	269.34	7.48	200.826	1.00175	0.178077	5.62538	1.85102e-08	3.06123e-06	Ups	XP_004985175.1	sugar transport protein MST4 [Setaria italica]	sp|Q10PW9|MST4_ORYSJ	Q10PW9	Sugar transport protein MST4 OS=Oryza sativa subsp. japonica OX=39947 GN=MST4 PE=1 SV=1	GO:0009737:response to abscisic acid;GO:0009651:response to salt stress;GO:0009414:response to water deprivation;	GO:0005887:integral component of plasma membrane;GO:0009506:plasmodesma;	GO:0005351:sugar:proton symporter activity;GO:0005358:high-affinity hydrogen:glucose symporter activity;	--	--	--	gnl|CDD|228203	KOG0254, KOG0254, KOG0254, Predicted transporter (major facilitator superfamily) [General function prediction only].
DN161248_c0_g1_i1	367	38	13.9	35	12.38	18	6.5	82	30.84	105	42.17	140	53.35	70.5793	1.77934	0.316823	5.6162	1.95204e-08	3.21675e-06	Ups	--	--	--	--	--	--	--	--	--	--	--	--	--
DN318626_c2_g2_i1	581	36.99	5.38	36.17	5.04	36.75	5.07	131.3	18.35	96.77	14.55	81.8	11.62	69.2505	1.51697	0.27016	5.61507	1.9648e-08	3.22621e-06	Ups	XP_010910122.1	PREDICTED: LOW QUALITY PROTEIN: xyloglucan endotransglucosylase/hydrolase protein 9 [Elaeis guineensis]	sp|Q8LDW9|XTH9_ARATH	Q8LDW9	Xyloglucan endotransglucosylase/hydrolase protein 9 OS=Arabidopsis thaliana OX=3702 GN=XTH9 PE=2 SV=2	GO:0042546:cell wall biogenesis;GO:0071555:cell wall organization;GO:0010411:xyloglucan metabolic process;	GO:0048046:apoplast;GO:0005618:cell wall;	GO:0004553:hydrolase activity, hydrolyzing O-glycosyl compounds;GO:0016762:xyloglucan:xyloglucosyl transferase activity;	--	--	--	--	--
DN325658_c3_g3_i7	901	153	11.69	172	12.54	148.46	10.62	302	21.69	349	27.06	263	19.22	228.191	1.05323	0.187824	5.60755	2.05211e-08	3.35758e-06	Ups	XP_008790007.1	peroxidase P7-like [Phoenix dactylifera]	sp|Q9FLC0|PER52_ARATH	Q9FLC0	Peroxidase 52 OS=Arabidopsis thaliana OX=3702 GN=PER52 PE=2 SV=1	GO:0042744:hydrogen peroxide catabolic process;GO:0009809:lignin biosynthetic process;GO:1901430:positive regulation of syringal lignin biosynthetic process;GO:0006979:response to oxidative stress;GO:0010089:xylem development;	GO:0048046:apoplast;GO:0005618:cell wall;GO:0005829:cytosol;GO:0005794:Golgi apparatus;	GO:0020037:heme binding;GO:0046872:metal ion binding;GO:0004601:peroxidase activity;	K00430	peroxidase	ko00940 Phenylpropanoid biosynthesis;ko01100 Metabolic pathways;ko01110 Biosynthesis of secondary metabolites;	--	--
DN262952_c1_g1_i1	1153	9.67	0.54	22.68	1.2	7.22	0.37	69.57	3.61	55.52	3.11	58.67	3.1	37.4719	2.03885	0.364028	5.60083	2.13333e-08	3.46579e-06	Ups	XP_026661949.1	uncharacterized protein LOC103710857 [Phoenix dactylifera]	--	--	--	--	--	--	--	--	--	--	--
DN135459_c0_g1_i1	286	303.01	246.69	302	240.91	222	190.07	579.85	538.25	513.72	503.03	523.99	490.52	404.005	1.05208	0.187869	5.60007	2.14264e-08	3.46866e-06	Ups	EMS60302.1	putative xyloglucan endotransglucosylase/hydrolase protein 25 [Triticum urartu]	sp|Q38857|XTH22_ARATH	Q38857	Xyloglucan endotransglucosylase/hydrolase protein 22 OS=Arabidopsis thaliana OX=3702 GN=XTH22 PE=1 SV=1	GO:0042546:cell wall biogenesis;GO:0009664:plant-type cell wall organization;GO:0009733:response to auxin;GO:0009741:response to brassinosteroid;GO:0009409:response to cold;GO:0009408:response to heat;GO:0009612:response to mechanical stimulus;GO:0010411:xyloglucan metabolic process;	GO:0048046:apoplast;GO:0005618:cell wall;GO:0005794:Golgi apparatus;	GO:0004553:hydrolase activity, hydrolyzing O-glycosyl compounds;GO:0016762:xyloglucan:xyloglucosyl transferase activity;	--	--	--	--	--
DN294041_c4_g1_i1	1151	15.28	0.85	34.27	1.82	43.79	2.28	0	0	2.96	0.17	0	0	14.1885	-2.83884	0.507032	-5.59894	2.15668e-08	3.47915e-06	Down	ONK62575.1	uncharacterized protein A4U43_C07F5540 [Asparagus officinalis]	sp|Q43008|SODM_ORYSJ	Q43008	Superoxide dismutase [Mn], mitochondrial OS=Oryza sativa subsp. japonica OX=39947 GN=SODA PE=2 SV=2	-	GO:0005759:mitochondrial matrix;GO:0005739:mitochondrion;	GO:0030145:manganese ion binding;GO:0046872:metal ion binding;GO:0004784:superoxide dismutase activity;	K04564	superoxide dismutase, Fe-Mn family	ko04146 Peroxisome;	gnl|CDD|228822	KOG0876, KOG0876, KOG0876, Manganese superoxide dismutase [Inorganic ion transport and metabolism].
DN320491_c3_g2_i4	1763	67.42	2.26	75.32	2.4	60.06	1.87	133.04	4.14	198.33	6.67	159.99	5.06	115.069	1.34818	0.240983	5.5945	2.21254e-08	3.55677e-06	Ups	XP_026657030.1	AAA-ATPase At3g28580-like [Phoenix dactylifera]	sp|Q9FLD5|ASD_ARATH	Q9FLD5	AAA-ATPase ASD, mitochondrial OS=Arabidopsis thaliana OX=3702 GN=AATP1 PE=1 SV=1	GO:0010154:fruit development;GO:0009737:response to abscisic acid;GO:0009409:response to cold;GO:0009651:response to salt stress;GO:0009414:response to water deprivation;GO:0010431:seed maturation;	GO:0005783:endoplasmic reticulum;GO:0016021:integral component of membrane;GO:0031966:mitochondrial membrane;GO:0005739:mitochondrion;	GO:0005524:ATP binding;GO:0016887:ATPase activity;	--	--	--	gnl|CDD|228690	KOG0743, KOG0743, KOG0743, AAA+-type ATPase [Posttranslational modification, protein turnover, chaperones].
DN323681_c1_g2_i2	1302	132	6.32	111	5.07	114	5.09	274	12.23	236	11.38	228	10.36	180.742	1.12967	0.202236	5.58587	2.32531e-08	3.7121e-06	Ups	XP_020700518.1	uncharacterized protein LOC110112581 isoform X2 [Dendrobium catenatum]	--	--	--	--	--	--	--	--	--	--	--
DN290184_c3_g1_i1	1159	112	6.19	107	5.64	99	5.1	208	10.73	232	12.93	223	11.71	162.324	1.1495	0.20597	5.58093	2.39243e-08	3.7929e-06	Ups	XP_008783615.1	uncharacterized protein LOC103702822 [Phoenix dactylifera]	--	--	--	--	--	--	--	--	--	--	--
DN323679_c0_g2_i1	905	138	10.48	85	6.16	112	7.97	276	19.71	226	17.41	275	19.97	184.732	1.26907	0.227562	5.57681	2.44975e-08	3.85719e-06	Ups	XP_010921062.1	PREDICTED: uncharacterized 38.1 kDa protein [Elaeis guineensis]	sp|Q942N7|CAN1_ORYSJ	Q942N7	Probable staphylococcal-like nuclease CAN1 OS=Oryza sativa subsp. japonica OX=39947 GN=Os01g0166100 PE=2 SV=1	-	GO:0005737:cytoplasm;GO:0005634:nucleus;GO:0005886:plasma membrane;	GO:0004519:endonuclease activity;GO:0046872:metal ion binding;GO:0004518:nuclease activity;GO:0003676:nucleic acid binding;	--	--	--	--	--
DN327621_c2_g28_i1	398	86.67	26.02	108.03	31.29	96.95	28.41	195.54	59.19	199.64	64.68	187.36	57.52	143.822	1.10481	0.198377	5.56922	2.55878e-08	3.98788e-06	Ups	XP_021294279.1	7-deoxyloganetin glucosyltransferase-like [Herrania umbratica]	sp|F8WLS6|UGT6_CATRO	F8WLS6	7-deoxyloganetin glucosyltransferase OS=Catharanthus roseus OX=4058 GN=UGT85A23 PE=1 SV=1	GO:1900994:(-)-secologanin biosynthetic process;	-	GO:0035251:UDP-glucosyltransferase activity;	--	--	--	gnl|CDD|229134	KOG1192, KOG1192, KOG1192, UDP-glucuronosyl and UDP-glucosyl transferase [Carbohydrate transport and metabolism, Energy production and conversion].
DN281975_c1_g1_i2	901	18	1.37	14.66	1.07	27	1.93	71.75	5.15	82.62	6.4	57.12	4.17	45.0334	1.78098	0.319917	5.56702	2.59135e-08	4.023e-06	Ups	PKA67259.1	Abscisic acid receptor PYL6 [Apostasia shenzhenica]	sp|O80920|PYL4_ARATH	O80920	Abscisic acid receptor PYL4 OS=Arabidopsis thaliana OX=3702 GN=PYL4 PE=1 SV=1	GO:0009738:abscisic acid-activated signaling pathway;GO:0080163:regulation of protein serine/threonine phosphatase activity;	GO:0005737:cytoplasm;GO:0005634:nucleus;GO:0005886:plasma membrane;	GO:0010427:abscisic acid binding;GO:0042803:protein homodimerization activity;GO:0004864:protein phosphatase inhibitor activity;GO:0038023:signaling receptor activity;	K14496	abscisic acid receptor PYR/PYL family	ko04016 MAPK signaling pathway - plant;ko04075 Plant hormone signal transduction;	--	--
DN313214_c0_g1_i3	632	19	2.42	24	2.92	18	2.16	73	8.87	69	9.03	66	8.15	44.6977	1.73531	0.311852	5.56451	2.62894e-08	4.05598e-06	Ups	XP_008803287.1	ethylene-responsive transcription factor ERF027-like [Phoenix dactylifera]	sp|Q9CAN9|ERF26_ARATH	Q9CAN9	Ethylene-responsive transcription factor ERF026 OS=Arabidopsis thaliana OX=3702 GN=ERF026 PE=2 SV=1	GO:0009873:ethylene-activated signaling pathway;	GO:0005634:nucleus;	GO:0003677:DNA binding;GO:0003700:sequence-specific DNA binding transcription factor activity;	--	--	--	--	--
DN241931_c0_g1_i1	375	20	6.93	13	4.35	13	4.43	85	30.09	55	20.81	54	19.38	39.977	1.92879	0.346681	5.56361	2.64256e-08	4.06336e-06	Ups	PPD83992.1	hypothetical protein GOBAR_DD19080 [Gossypium barbadense]	sp|Q5H873|HLTT_LUPAL	Q5H873	13-hydroxylupanine O-tigloyltransferase OS=Lupinus albus OX=3870 GN=HMT/HLT PE=1 SV=1	GO:0009821:alkaloid biosynthetic process;	-	GO:0047203:13-hydroxylupinine O-tigloyltransferase activity;	--	--	--	--	--
DN328229_c4_g6_i1	396	9	2.73	3	0.88	2	0.59	56	17.17	23	7.55	48	14.92	23.8229	2.48715	0.449059	5.5386	3.04905e-08	4.56622e-06	Ups	KYP73610.1	Uncharacterized protein all1601 family [Cajanus cajan]	sp|Q8GS60|HCAR_ARATH	Q8GS60	7-hydroxymethyl chlorophyll a reductase, chloroplastic OS=Arabidopsis thaliana OX=3702 GN=HCAR PE=1 SV=1	GO:0033354:chlorophyll cycle;GO:0015994:chlorophyll metabolic process;	GO:0009507:chloroplast;	GO:0090415:7-hydroxymethyl chlorophyll a reductase activity;GO:0051536:iron-sulfur cluster binding;GO:0046872:metal ion binding;	--	--	--	--	--
DN329419_c8_g17_i2	1804	45.53	1.49	31.28	0.97	47	1.43	139.73	4.23	117.38	3.84	87.67	2.7	77.4391	1.49594	0.27015	5.53744	3.0692e-08	4.58149e-06	Ups	XP_008340839.1	PREDICTED: lipase [Malus domestica]	sp|Q1PF08|SCP22_ARATH	Q1PF08	Serine carboxypeptidase-like 22 OS=Arabidopsis thaliana OX=3702 GN=SCPL22 PE=2 SV=1	GO:0009742:brassinosteroid mediated signaling pathway;GO:0051603:proteolysis involved in cellular protein catabolic process;	GO:0005615:extracellular space;	GO:0004185:serine-type carboxypeptidase activity;	--	--	--	gnl|CDD|232497	KOG4569, KOG4569, KOG4569, Predicted lipase [Lipid transport and metabolism].
DN323679_c0_g1_i1	675	49.07	5.64	32.87	3.61	41.33	4.48	105.69	11.56	121.15	14.28	110.15	12.25	76.6289	1.47888	0.267679	5.52484	3.29786e-08	4.90688e-06	Ups	XP_027939041.1	staphylococcal-like nuclease CAN2 [Vigna unguiculata]	sp|Q39635|Y38K_CAPSE	Q39635	Uncharacterized 38.1 kDa protein OS=Capnoides sempervirens OX=3464 PE=2 SV=1	-	-	GO:0004519:endonuclease activity;GO:0003676:nucleic acid binding;	--	--	--	--	--
DN233811_c0_g1_i1	280	114	101.27	118	102.87	122	114.85	642	657.77	278	299.94	715	738.24	332.57	2.03215	0.367887	5.52385	3.31647e-08	4.91865e-06	Ups	--	--	--	--	--	--	--	--	--	--	--	--	--
DN288673_c0_g1_i1	1089	115	6.87	90	5.13	99	5.52	249	13.91	219	13.21	187	10.63	158.299	1.17842	0.214303	5.49885	3.82281e-08	5.6255e-06	Ups	XP_026657030.1	AAA-ATPase At3g28580-like [Phoenix dactylifera]	sp|Q9LJJ7|AATP9_ARATH	Q9LJJ7	AAA-ATPase At3g28580 OS=Arabidopsis thaliana OX=3702 GN=At3g28580 PE=2 SV=1	GO:0009737:response to abscisic acid;GO:0000304:response to singlet oxygen;	GO:0005783:endoplasmic reticulum;GO:0016021:integral component of membrane;	GO:0005524:ATP binding;GO:0016887:ATPase activity;	--	--	--	gnl|CDD|228690	KOG0743, KOG0743, KOG0743, AAA+-type ATPase [Posttranslational modification, protein turnover, chaperones].
DN329223_c6_g36_i1	331	58.52	28.56	58.22	27.59	82	40.32	132.57	68.84	147.4	81.45	170.44	89.57	107.135	1.27264	0.23197	5.48622	4.10636e-08	5.99346e-06	Ups	XP_010241684.1	PREDICTED: probable xyloglucan endotransglucosylase/hydrolase protein 23 [Nelumbo nucifera]	sp|P35694|XTH2_SOYBN	P35694	Xyloglucan endotransglucosylase/hydrolase 2 OS=Glycine max OX=3847 PE=2 SV=1	GO:0042546:cell wall biogenesis;GO:0010411:xyloglucan metabolic process;	GO:0048046:apoplast;GO:0005618:cell wall;	GO:0004553:hydrolase activity, hydrolyzing O-glycosyl compounds;GO:0016762:xyloglucan:xyloglucosyl transferase activity;	--	--	--	--	--
DN310006_c0_g2_i3	798	56	5.05	68	5.86	100.02	8.47	141.93	12.09	163.99	15.06	195.87	16.96	119.472	1.27478	0.232479	5.48339	4.17255e-08	6.05164e-06	Ups	--	--	--	--	--	--	--	--	--	--	--	--	--
DN246271_c0_g1_i1	1444	1704	72.06	1508	60.8	1365	53.75	3305	130.1	3664	155.85	3697	148.09	2532.66	1.27532	0.23277	5.47889	4.28006e-08	6.18805e-06	Ups	--	--	--	--	--	--	--	--	--	--	--	--	--
DN240378_c0_g1_i1	1044	11	0.69	10	0.6	12	0.71	47	2.77	48	3.06	53	3.18	30.2908	1.99926	0.366792	5.45067	5.01802e-08	7.20965e-06	Ups	XP_008778306.1	ethylene-responsive transcription factor 12-like [Phoenix dactylifera]	sp|O80339|ERF82_ARATH	O80339	Ethylene-responsive transcription factor 3 OS=Arabidopsis thaliana OX=3702 GN=ERF3 PE=1 SV=1	GO:0006952:defense response;GO:0009873:ethylene-activated signaling pathway;GO:0010105:negative regulation of ethylene-activated signaling pathway;	GO:0005634:nucleus;	GO:0003700:sequence-specific DNA binding transcription factor activity;GO:0043565:sequence-specific DNA binding;	--	--	--	--	--
DN314462_c0_g6_i2	5764	50.21	0.47	120	1.06	74.34	0.64	251.61	2.15	196.97	1.83	147.28	1.28	137.062	1.36235	0.249987	5.44967	5.0462e-08	7.22754e-06	Ups	CCM07279.1	Putative LRR receptor-like serine/threonine-protein kinase FLS2 [Musa balbisiana]	sp|C0LGP4|Y3475_ARATH	C0LGP4	Probable LRR receptor-like serine/threonine-protein kinase At3g47570 OS=Arabidopsis thaliana OX=3702 GN=At3g47570 PE=2 SV=1	-	GO:0016021:integral component of membrane;GO:0005886:plasma membrane;	GO:0005524:ATP binding;GO:0004674:protein serine/threonine kinase activity;	--	--	--	gnl|CDD|229129	KOG1187, KOG1187, KOG1187, Serine/threonine protein kinase [Signal transduction mechanisms].
DN330336_c5_g21_i2	504	138.1	25.66	118.19	21.08	134.78	23.95	279.9	50.61	248.52	48.29	230.42	42.32	189.24	1.052	0.193171	5.44594	5.15339e-08	7.33536e-06	Ups	PPD83992.1	hypothetical protein GOBAR_DD19080 [Gossypium barbadense]	sp|Q8GT20|BEBT_TOBAC	Q8GT20	Benzyl alcohol O-benzoyltransferase OS=Nicotiana tabacum OX=4097 GN=HSR201 PE=1 SV=1	-	-	GO:0016747:transferase activity, transferring acyl groups other than amino-acyl groups;	--	--	--	--	--
DN367088_c1_g1_i1	368	71.54	25.98	85.5	30.02	50.66	18.16	529.25	197.49	215.58	85.93	575.01	217.45	256.94	2.26862	0.416992	5.44045	5.31471e-08	7.51843e-06	Ups	--	--	--	--	--	--	--	--	--	--	--	--	--
DN318660_c4_g3_i1	448	14	3.26	12.78	2.86	16	3.59	58.94	13.54	51.83	12.78	56	13.06	34.9619	1.86103	0.343016	5.42549	5.77955e-08	8.07661e-06	Ups	--	--	--	--	--	--	--	--	--	--	--	--	--
DN314302_c1_g1_i1	2852	87	1.71	118	2.2	121	2.2	204	3.7	211	4.14	197	3.63	153.476	1.03208	0.190708	5.41184	6.23821e-08	8.6388e-06	Ups	XP_010939248.1	PREDICTED: oligopeptide transporter 3-like [Elaeis guineensis]	sp|O23482|OPT3_ARATH	O23482	Oligopeptide transporter 3 OS=Arabidopsis thaliana OX=3702 GN=OPT3 PE=2 SV=3	GO:0006875:cellular metal ion homeostasis;GO:0055072:iron ion homeostasis;GO:0007275:multicellular organismal development;GO:0015031:protein transport;GO:1990388:xylem-to-phloem iron transport;	GO:0016021:integral component of membrane;GO:0016020:membrane;GO:0005886:plasma membrane;GO:0009506:plasmodesma;	GO:0046915:transition metal ion transmembrane transporter activity;	--	--	--	gnl|CDD|230201	KOG2262, KOG2262, KOG2262, Sexual differentiation process protein ISP4 [Signal transduction mechanisms].
DN267037_c0_g1_i1	2812	130	2.59	165	3.13	182	3.36	49	0.9	66	1.31	59	1.11	102.221	-1.23297	0.228469	-5.39666	6.78926e-08	9.23877e-06	Down	RZB63470.1	Secretory carrier-associated membrane protein 3 [Glycine soja]	--	--	--	--	--	--	--	--	--	--	--
DN308809_c1_g4_i1	952	19	1.35	26	1.76	34	2.26	91	6.07	75	5.4	67	4.54	51.2392	1.58159	0.293804	5.38315	7.31935e-08	9.86846e-06	Ups	OAY73004.1	Chaperone protein DnaJ [Ananas comosus]	sp|Q9QYI5|DNJB2_MOUSE	Q9QYI5	DnaJ homolog subfamily B member 2 OS=Mus musculus OX=10090 GN=Dnajb2 PE=1 SV=3	GO:0061077:chaperone-mediated protein folding;GO:0030308:negative regulation of cell growth;GO:0008285:negative regulation of cell proliferation;GO:0090084:negative regulation of inclusion body assembly;GO:0032091:negative regulation of protein binding;GO:0090086:negative regulation of protein deubiquitination;GO:0032781:positive regulation of ATPase activity;GO:0032436:positive regulation of pro…	GO:0005737:cytoplasm;GO:0005829:cytosol;GO:0016234:inclusion body;GO:0031227:intrinsic component of endoplasmic reticulum membrane;GO:0031965:nuclear membrane;GO:0005634:nucleus;	GO:0001671:ATPase activator activity;GO:0051087:chaperone binding;GO:0030544:Hsp70 protein binding;GO:0031593:polyubiquitin binding;GO:0070628:proteasome binding;GO:0043130:ubiquitin binding;GO:0031625:ubiquitin protein ligase binding;GO:0051082:unfolded protein binding;	--	--	--	gnl|CDD|228660	KOG0713, KOG0713, KOG0713, Molecular chaperone (DnaJ superfamily) [Posttranslational modification, protein turnover, chaperones].
DN329954_c2_g1_i2	542	70.01	11.44	111.56	17.48	91.29	14.21	180.82	28.56	197.55	33.55	170.99	27.44	134.898	1.12182	0.208829	5.37195	7.78913e-08	1.04103e-05	Ups	XP_008806562.1	uncharacterized protein LOC103719214 [Phoenix dactylifera]	--	--	--	--	--	--	--	--	--	gnl|CDD|232624	KOG4698, KOG4698, KOG4698, Uncharacterized conserved protein [Function unknown].
DN321327_c0_g3_i4	3170	127.73	2.23	220.06	3.66	228.27	3.7	73.87	1.19	66	1.15	76.9	1.26	123.369	-1.18103	0.21991	-5.37051	7.85128e-08	1.04629e-05	Down	XP_019709715.1	PREDICTED: LOW QUALITY PROTEIN: glutathione reductase, cytosolic-like [Elaeis guineensis]	sp|P48642|GSHRC_ORYSJ	P48642	Glutathione reductase, cytosolic OS=Oryza sativa subsp. japonica OX=39947 GN=GRC2 PE=2 SV=2	GO:0045454:cell redox homeostasis;GO:0006749:glutathione metabolic process;	GO:0005737:cytoplasm;GO:0005777:peroxisome;	GO:0009055:electron carrier activity;GO:0050660:flavin adenine dinucleotide binding;GO:0004362:glutathione-disulfide reductase activity;GO:0050661:NADP binding;GO:0004791:thioredoxin-disulfide reductase activity;	K00383	glutathione reductase (NADPH)	ko00480 Glutathione metabolism;	--	--
DN305788_c1_g8_i1	376	52.03	17.9	63	20.94	71.85	24.31	141	49.55	151	56.72	115.99	41.32	97.5822	1.21972	0.227275	5.36671	8.01877e-08	1.06131e-05	Ups	ACZ44833.1	phenylalanine ammonia-lyase [Lilium longiflorum]	sp|Q42609|PALY_BROFI	Q42609	Phenylalanine ammonia-lyase OS=Bromheadia finlaysoniana OX=41205 GN=PAL PE=2 SV=1	GO:0009800:cinnamic acid biosynthetic process;GO:0006559:L-phenylalanine catabolic process;	GO:0005737:cytoplasm;	GO:0045548:phenylalanine ammonia-lyase activity;	K10775	phenylalanine ammonia-lyase	ko00360 Phenylalanine metabolism;ko00940 Phenylpropanoid biosynthesis;ko01100 Metabolic pathways;ko01110 Biosynthesis of secondary metabolites;	gnl|CDD|228171	KOG0222, KOG0222, KOG0222, Phenylalanine and histidine ammonia-lyase [Secondary metabolites biosynthesis, transport and catabolism].
DN302767_c2_g2_i1	2173	5.97	0.16	23.69	0.6	15.92	0.39	50.05	1.23	83.33	2.21	58.19	1.45	39.3354	1.94542	0.36252	5.36638	8.0332e-08	1.06131e-05	Ups	XP_026660150.1	transcription factor TGAL5-like isoform X3 [Phoenix dactylifera]	sp|Q53Q70|TGAL4_ORYSJ	Q53Q70	Transcription factor TGAL4 OS=Oryza sativa subsp. japonica OX=39947 GN=TGAL4 PE=1 SV=1	GO:0006952:defense response;GO:0006351:transcription, DNA-templated;	GO:0005634:nucleus;	GO:0003700:sequence-specific DNA binding transcription factor activity;GO:0043565:sequence-specific DNA binding;	--	--	--	--	--
DN303425_c1_g1_i2	3480	102.37	1.62	149.95	2.26	136.29	2	47.67	0.7	24.08	0.38	46.84	0.7	79.2156	-1.44571	0.269485	-5.36471	8.10797e-08	1.06811e-05	Down	XP_020277271.1	telomere length regulation protein TEL2 homolog [Asparagus officinalis]	--	--	--	--	--	--	--	--	--	gnl|CDD|232275	KOG4346, KOG4346, KOG4346, Uncharacterized conserved protein [Function unknown].
DN329969_c25_g32_i1	265	13.41	15.21	6	6.71	6.35	7.79	51.87	69.9	59.55	84.08	31.7	42.95	28.3674	2.16817	0.404328	5.36239	8.21266e-08	1.07747e-05	Ups	AAA33132.1	hybrid proline-rich protein;cytokinin-induced;haustoria [Cuscuta reflexa]	sp|Q00451|PRF1_SOLLC	Q00451	36.4 kDa proline-rich protein OS=Solanum lycopersicum OX=4081 GN=TPRP-F1 PE=2 SV=1	--	--	--	--	--	--	--	--
DN330359_c0_g1_i12	3102	37.39	0.67	74.47	1.27	102.95	1.71	9.33	0.15	13.42	0.24	16.72	0.28	38.2316	-1.9512	0.364079	-5.35926	8.35638e-08	1.09146e-05	Down	--	--	--	--	--	--	--	--	--	--	--	--	--
DN324353_c3_g2_i1	1887	108.33	3.36	132.49	3.91	125.25	3.61	256.63	7.38	232.49	7.23	192.69	5.64	171.284	1.01217	0.189017	5.35489	8.56085e-08	1.115e-05	Ups	APU50913.1	premnaspirodiene oxygenase [Fritillaria cirrhosa]	sp|A6YIH8|C7D55_HYOMU	A6YIH8	Premnaspirodiene oxygenase OS=Hyoscyamus muticus OX=35626 GN=CYP71D55 PE=1 SV=1	-	GO:0016021:integral component of membrane;	GO:0020037:heme binding;GO:0005506:iron ion binding;GO:0004497:monooxygenase activity;GO:0016705:oxidoreductase activity, acting on paired donors, with incorporation or reduction of molecular oxygen;	--	--	--	gnl|CDD|228106	KOG0156, KOG0156, KOG0156, Cytochrome P450 CYP2 subfamily [Secondary metabolites biosynthesis, transport and catabolism].
DN434103_c0_g1_i1	431	68	17.14	91	22.08	53	12.93	148	37.05	196	52.6	161	40.9	118.903	1.31325	0.245998	5.33847	9.37357e-08	1.20717e-05	Ups	PKA46494.1	21 kDa protein [Apostasia shenzhenica]	sp|Q9SB37|PMEI7_ARATH	Q9SB37	Pectinesterase inhibitor 7 OS=Arabidopsis thaliana OX=3702 GN=PMEI7 PE=2 SV=1	GO:0043086:negative regulation of catalytic activity;GO:0009641:shade avoidance;	GO:0048046:apoplast;	GO:0004857:enzyme inhibitor activity;	--	--	--	--	--
DN302593_c1_g2_i1	428	87	22.25	94	23.15	64	15.85	182	46.29	203	55.35	165	42.59	131.658	1.231	0.230656	5.33696	9.4517e-08	1.21383e-05	Ups	--	--	--	--	--	--	--	--	--	--	--	--	--
DN324861_c2_g13_i1	611	30.26	4.06	59.07	7.58	44.07	5.6	114.5	14.7	124.51	17.21	94.28	12.3	76.5041	1.39132	0.261495	5.32066	1.0339e-07	1.31675e-05	Ups	XP_010922390.1	PREDICTED: zinc finger protein ZAT11 [Elaeis guineensis]	sp|Q42410|ZAT12_ARATH	Q42410	Zinc finger protein ZAT12 OS=Arabidopsis thaliana OX=3702 GN=ZAT12 PE=2 SV=1	GO:0009631:cold acclimation;GO:0042538:hyperosmotic salinity response;GO:0009643:photosynthetic acclimation;GO:0010200:response to chitin;GO:0009409:response to cold;GO:0009408:response to heat;GO:0009416:response to light stimulus;GO:0006979:response to oxidative stress;GO:0010224:response to UV-B;GO:0009611:response to wounding;	GO:0005634:nucleus;	GO:0003700:sequence-specific DNA binding transcription factor activity;GO:0046872:metal ion binding;GO:0043565:sequence-specific DNA binding;	--	--	--	--	--
DN315309_c8_g16_i4	928	73.72	5.41	62.07	4.35	38.69	2.66	175.38	12.1	149.72	11.15	137.82	9.67	106.204	1.40964	0.265029	5.31882	1.04441e-07	1.32646e-05	Ups	XP_024009152.1	ethylene-responsive transcription factor 11 [Eutrema salsugineum]	sp|Q9MAI5|ERF79_ARATH	Q9MAI5	Ethylene-responsive transcription factor 8 OS=Arabidopsis thaliana OX=3702 GN=ERF8 PE=1 SV=1	GO:0009873:ethylene-activated signaling pathway;	GO:0005634:nucleus;	GO:0003677:DNA binding;GO:0003700:sequence-specific DNA binding transcription factor activity;	--	--	--	--	--
DN472973_c0_g1_i1	634	23	2.91	30	3.63	20	2.39	67	8.1	94	12.23	70	8.6	50.6075	1.64176	0.308986	5.31337	1.07617e-07	1.36303e-05	Ups	--	--	--	--	--	--	--	--	--	--	--	--	--
DN281288_c0_g1_i1	733	48	4.88	53	5.16	68	6.51	136	13.12	144	14.97	103	10.1	90.5243	1.26437	0.237987	5.31277	1.0797e-07	1.36375e-05	Ups	XP_008811927.1	protein TIFY 5A-like [Phoenix dactylifera]	sp|Q8LBM2|TIF5A_ARATH	Q8LBM2	Protein TIFY 5A OS=Arabidopsis thaliana OX=3702 GN=TIFY5A PE=1 SV=1	GO:0006952:defense response;GO:0031347:regulation of defense response;GO:2000022:regulation of jasmonic acid mediated signaling pathway;GO:0009611:response to wounding;	GO:0005634:nucleus;	-	--	--	--	--	--
DN328695_c4_g11_i3	928	32	2.35	23	1.61	23.02	1.58	80	5.52	79	5.88	81.02	5.69	53.1051	1.59787	0.300943	5.30955	1.09895e-07	1.38426e-05	Ups	XP_010907568.1	PREDICTED: aspartic proteinase nepenthesin-2 [Elaeis guineensis]	sp|Q766C2|NEP2_NEPGR	Q766C2	Aspartic proteinase nepenthesin-2 OS=Nepenthes gracilis OX=150966 GN=nep2 PE=1 SV=1	-	GO:0005576:extracellular region;	GO:0004190:aspartic-type endopeptidase activity;	--	--	--	gnl|CDD|229281	KOG1339, KOG1339, KOG1339, Aspartyl protease [Posttranslational modification, protein turnover, chaperones].
DN328288_c2_g7_i1	454	132	29.91	137	29.86	106	23.14	253	56.5	234.54	56.21	264.34	59.93	186.371	1.0911	0.20561	5.30666	1.1165e-07	1.40252e-05	Ups	RRT84288.1	hypothetical protein B296_00000158 [Ensete ventricosum]	sp|Q9ZUX1|C94C1_ARATH	Q9ZUX1	Cytochrome P450 94C1 OS=Arabidopsis thaliana OX=3702 GN=CYP94C1 PE=1 SV=1	GO:0009611:response to wounding;	GO:0005789:endoplasmic reticulum membrane;GO:0016021:integral component of membrane;GO:0043231:intracellular membrane-bounded organelle;	GO:0018685:alkane 1-monooxygenase activity;GO:0020037:heme binding;GO:0005506:iron ion binding;	--	--	--	gnl|CDD|228107	KOG0157, KOG0157, KOG0157, Cytochrome P450 CYP4/CYP19/CYP26 subfamilies [Secondary metabolites biosynthesis, transport and catabolism, Lipid transport and metabolism].
DN284571_c1_g2_i1	3023	163	3	273	4.78	249	4.25	99	1.68	103	1.89	78	1.35	150.904	-1.08594	0.205633	-5.28095	1.28515e-07	1.60559e-05	Down	--	--	--	--	--	--	--	--	--	--	--	--	--
DN213970_c0_g2_i2	3383	99.05	1.62	108.84	1.69	121.66	1.84	25.83	0.39	46.53	0.76	15.53	0.24	65.6255	-1.59463	0.302374	-5.27371	1.33696e-07	1.66581e-05	Down	XP_008802615.1	uncharacterized protein LOC103716408 [Phoenix dactylifera]	sp|O94464|YBR6_SCHPO	O94464	Uncharacterized protein C23G7.06c OS=Schizosaccharomyces pombe (strain 972 / ATCC 24843) OX=284812 GN=SPBC23G7.06c PE=1 SV=3	GO:0006869:lipid transport;	GO:0005737:cytoplasm;GO:0005783:endoplasmic reticulum;GO:0005789:endoplasmic reticulum membrane;GO:0016021:integral component of membrane;GO:0071561:nucleus-vacuole junction;	GO:0008289:lipid binding;	--	--	--	gnl|CDD|230177	KOG2238, KOG2238, KOG2238, Uncharacterized conserved protein TEX2, contains PH domain [General function prediction only].
DN262124_c0_g1_i1	650	46	5.6	40	4.66	42	4.83	106	12.31	94	11.76	128	15.11	75.8383	1.39981	0.265498	5.2724	1.34651e-07	1.67316e-05	Ups	PWZ58223.1	Zinc finger protein ZAT6 [Zea mays]	sp|Q75KE5|ZFP36_ORYSJ	Q75KE5	Zinc finger protein 36 OS=Oryza sativa subsp. japonica OX=39947 GN=ZFP36 PE=2 SV=1	GO:0006979:response to oxidative stress;GO:0009414:response to water deprivation;	-	GO:0003677:DNA binding;GO:0046872:metal ion binding;	--	--	--	--	--
DN319990_c127_g1_i1	3430	115984	1863.45	211168	3230.18	271605	4043.28	30472.9	452.11	37362.3	599.58	57400.1	866.85	110386	-1.81188	0.34422	-5.26371	1.41175e-07	1.74481e-05	Down	--	--	sp|Q6EWG8|POL2_CRLVP	Q6EWG8	RNA2 polyprotein OS=Cherry rasp leaf virus (isolate Potato/United States) OX=650137 PE=3 SV=1	GO:0046740:transport of virus in host, cell to cell;	GO:0044219:host cell plasmodesma;GO:0019028:viral capsid;	-	--	--	--	--	--
DN254311_c0_g1_i1	705	63.7	6.86	103.83	10.7	97.06	9.85	20.57	2.1	27.19	3	25.48	2.65	52.5113	-1.55398	0.295622	-5.25665	1.46704e-07	1.79385e-05	Down	XP_028107777.1	(S)-2-hydroxy-acid oxidase GLO1-like isoform X1 [Camellia sinensis]	sp|Q9LRS0|GLO2_ARATH	Q9LRS0	(S)-2-hydroxy-acid oxidase GLO2 OS=Arabidopsis thaliana OX=3702 GN=GLO2 PE=1 SV=1	GO:0009854:oxidative photosynthetic carbon pathway;	GO:0005777:peroxisome;	GO:0010181:FMN binding;GO:0008891:glycolate oxidase activity;GO:0052853:long-chain-(S)-2-hydroxy-long-chain-acid oxidase activity;GO:0052854:medium-chain-(S)-2-hydroxy-acid oxidase activity;GO:0052852:very-long-chain-(S)-2-hydroxy-acid oxidase activity;	--	--	--	gnl|CDD|228486	KOG0538, KOG0538, KOG0538, Glycolate oxidase [Energy production and conversion].
DN331259_c4_g20_i1	509	10	1.83	9	1.58	21	3.66	48.71	8.64	57	10.87	54	9.73	33.2127	1.89001	0.360957	5.23611	1.63998e-07	1.9947e-05	Ups	XP_008798169.1	cytochrome P450 CYP73A100-like [Phoenix dactylifera]	sp|H2DH22|C7A10_PANGI	H2DH22	Cytochrome P450 CYP73A100 OS=Panax ginseng OX=4054 PE=2 SV=1	-	GO:0016021:integral component of membrane;	GO:0020037:heme binding;GO:0005506:iron ion binding;GO:0004497:monooxygenase activity;GO:0016705:oxidoreductase activity, acting on paired donors, with incorporation or reduction of molecular oxygen;	K00487	trans-cinnamate 4-monooxygenase	ko00130 Ubiquinone and other terpenoid-quinone biosynthesis;ko00360 Phenylalanine metabolism;ko00940 Phenylpropanoid biosynthesis;ko00941 Flavonoid biosynthesis;ko00945 Stilbenoid, diarylheptanoid and gingerol biosynthesis;ko01100 Metabolic pathways;ko01110 Biosynthesis of secondary metabolites;	gnl|CDD|228106	KOG0156, KOG0156, KOG0156, Cytochrome P450 CYP2 subfamily [Secondary metabolites biosynthesis, transport and catabolism].
DN314398_c0_g7_i1	343	70.49	30.97	80.48	34.28	73	32.06	137.96	63.65	176.98	87.02	156	72.88	114.603	1.17043	0.224253	5.21925	1.79646e-07	2.16783e-05	Ups	--	--	--	--	--	--	--	--	--	--	--	--	--
DN268030_c0_g1_i2	1081	33.25	2	27.53	1.58	48.84	2.75	5	0.28	0	0	5.29	0.3	18.4461	-2.42317	0.464895	-5.2123	1.86511e-07	2.23308e-05	Down	--	--	--	--	--	--	--	--	--	--	--	--	--
DN254144_c0_g1_i2	784	114	10.54	87.38	7.72	88.35	7.67	221	19.31	179.36	16.9	229	20.35	152.352	1.18536	0.227528	5.20971	1.89135e-07	2.25276e-05	Ups	ABU93786.1	glycine-rich protein [Lilium formosanum]	--	--	--	--	--	--	--	--	--	--	--
DN325892_c3_g3_i3	701	93	10.1	91	9.45	63	6.45	186	19.19	220	24.47	159	16.68	134.655	1.24457	0.23934	5.20001	1.9928e-07	2.34847e-05	Ups	XP_019706198.1	PREDICTED: probable WRKY transcription factor 70 isoform X2 [Elaeis guineensis]	sp|Q9FL62|WRK30_ARATH	Q9FL62	Probable WRKY transcription factor 30 OS=Arabidopsis thaliana OX=3702 GN=WRKY30 PE=1 SV=1	GO:0010150:leaf senescence;GO:0042542:response to hydrogen peroxide;GO:0010193:response to ozone;GO:0009751:response to salicylic acid;	GO:0005737:cytoplasm;GO:0005634:nucleus;	GO:0003700:sequence-specific DNA binding transcription factor activity;GO:0043565:sequence-specific DNA binding;GO:0044212:transcription regulatory region DNA binding;	--	--	--	--	--
DN312038_c2_g1_i1	2301	77	1.91	135	3.19	129	2.97	241	5.54	195	4.84	203	4.75	159.495	1.03321	0.198727	5.19912	2.00235e-07	2.34847e-05	Ups	XP_008785643.1	microtubule-associated protein 70-4-like [Phoenix dactylifera]	sp|Q8L7S4|MP702_ARATH	Q8L7S4	Microtubule-associated protein 70-2 OS=Arabidopsis thaliana OX=3702 GN=MAP70.2 PE=1 SV=1	GO:0007010:cytoskeleton organization;	GO:0005737:cytoplasm;GO:0005874:microtubule;	GO:0008017:microtubule binding;	--	--	--	gnl|CDD|228560	KOG0612, KOG0612, KOG0612, Rho-associated, coiled-coil containing protein kinase [Signal transduction mechanisms].
DN328026_c5_g1_i2	1113	37.46	2.18	44.03	2.44	46	2.5	98.49	5.35	96.87	5.68	107.67	5.95	70.9877	1.32502	0.255208	5.19192	2.08137e-07	2.43494e-05	Ups	XP_020676509.1	aluminum-activated malate transporter 1-like [Dendrobium catenatum]	sp|Q9SRM9|ALMT8_ARATH	Q9SRM9	Aluminum-activated malate transporter 8 OS=Arabidopsis thaliana OX=3702 GN=ALMT8 PE=3 SV=1	GO:0015743:malate transport;	GO:0016021:integral component of membrane;GO:0009705:plant-type vacuole membrane;	-	--	--	--	gnl|CDD|232637	KOG4711, KOG4711, KOG4711, Predicted membrane protein [General function prediction only].
DN328000_c7_g1_i7	2708	121.56	2.52	190.26	3.76	234.39	4.51	82.49	1.58	63.64	1.32	62.66	1.22	117.112	-1.15957	0.223608	-5.18573	2.15172e-07	2.49817e-05	Down	--	--	--	--	--	--	--	--	--	--	--	--	--
DN84162_c0_g1_i1	592	186	26.24	172	23.24	129	17.26	338	45.75	298	43.42	349	48.01	244.037	1.08936	0.210239	5.18152	2.20085e-07	2.53599e-05	Ups	BAD18926.1	dehydrin 1 [Codonopsis lanceolata]	--	--	--	--	--	--	--	--	--	--	--
DN321017_c0_g1_i5	2238	12.9	0.33	28.77	0.7	46.64	1.11	86.14	2.04	96.19	2.46	77.73	1.88	57.0893	1.58658	0.306353	5.1789	2.23194e-07	2.56479e-05	Ups	XP_020267668.1	transcription factor bHLH87-like [Asparagus officinalis]	sp|Q8S3D2|BH087_ARATH	Q8S3D2	Transcription factor bHLH87 OS=Arabidopsis thaliana OX=3702 GN=BHLH87 PE=1 SV=1	GO:0006355:regulation of transcription, DNA-templated;	GO:0005634:nucleus;	GO:0003677:DNA binding;GO:0003700:sequence-specific DNA binding transcription factor activity;GO:0046983:protein dimerization activity;	--	--	--	--	--
DN330428_c5_g2_i9	1858	67.72	2.14	81.68	2.46	111.04	3.26	13.87	0.41	13.84	0.44	33.04	0.98	49.9731	-1.71453	0.331087	-5.17848	2.237e-07	2.56479e-05	Down	ABZ79356.1	NADH dehydrogenase subunit 5 (mitochondrion) [Bambusa oldhamii]	sp|P10330|NU5M_OENBE	P10330	NADH-ubiquinone oxidoreductase chain 5 OS=Oenothera berteroana OX=3950 GN=ND5 PE=2 SV=2	GO:0042773:ATP synthesis coupled electron transport;	GO:0016021:integral component of membrane;GO:0005743:mitochondrial inner membrane;GO:0070469:respiratory chain;	GO:0008137:NADH dehydrogenase (ubiquinone) activity;	K03883	NADH-ubiquinone oxidoreductase chain 5	ko00190 Oxidative phosphorylation;ko01100 Metabolic pathways;	gnl|CDD|232595	KOG4668, KOG4668, KOG4668, NADH dehydrogenase subunits 2, 5, and related proteins [Energy production and conversion].
DN322636_c0_g1_i2	471	20.01	4.22	26.01	5.27	19.45	3.94	59.11	12.22	62.94	13.97	89.41	18.78	46.1403	1.66618	0.322924	5.15967	2.47389e-07	2.79458e-05	Ups	XP_008775859.1	glutathione S-transferase U17-like [Phoenix dactylifera]	sp|Q9CAS6|GSTUB_ARATH	Q9CAS6	Glutathione S-transferase U11 OS=Arabidopsis thaliana OX=3702 GN=GSTU11 PE=2 SV=1	GO:0006749:glutathione metabolic process;GO:0009407:toxin catabolic process;	GO:0005737:cytoplasm;GO:0005829:cytosol;	GO:0004364:glutathione transferase activity;	--	--	--	gnl|CDD|228355	KOG0406, KOG0406, KOG0406, Glutathione S-transferase [Posttranslational modification, protein turnover, chaperones].
DN327491_c9_g25_i1	648	11.19	1.37	20	2.34	7	0.81	57	6.65	55.79	7.01	47.28	5.61	32.9894	1.9054	0.369947	5.15046	2.59846e-07	2.92095e-05	Ups	PKA49985.1	WAT1-related protein [Apostasia shenzhenica]	sp|F4HZQ7|WTR5_ARATH	F4HZQ7	WAT1-related protein At1g21890 OS=Arabidopsis thaliana OX=3702 GN=At1g21890 PE=2 SV=1	-	GO:0016021:integral component of membrane;GO:0005886:plasma membrane;	GO:0022857:transmembrane transporter activity;	--	--	--	--	--
DN278886_c0_g2_i1	671	210	24.35	146	16.2	190	20.8	370	40.85	316	37.59	366	41.08	264.057	1.03202	0.200702	5.14206	2.71749e-07	3.02516e-05	Ups	XP_008786895.1	probable calcium-binding protein CML36 [Phoenix dactylifera]	sp|Q9FYK2|CML25_ARATH	Q9FYK2	Probable calcium-binding protein CML25 OS=Arabidopsis thaliana OX=3702 GN=CML25 PE=2 SV=1	GO:0009409:response to cold;GO:0048767:root hair elongation;	GO:0005737:cytoplasm;GO:0005634:nucleus;	GO:0005509:calcium ion binding;	--	--	--	gnl|CDD|227978	KOG0027, KOG0027, KOG0027, Calmodulin and related proteins (EF-Hand superfamily) [Signal transduction mechanisms].
DN317219_c1_g1_i5	1778	2.7	0.09	14.71	0.47	8.79	0.27	36.82	1.13	66.63	2.22	36.8	1.15	27.9548	2.10664	0.410135	5.13645	2.79976e-07	3.10922e-05	Ups	XP_020268546.1	UDP-N-acetylglucosamine--dolichyl-phosphate N-acetylglucosaminephosphotransferase-like [Asparagus officinalis]	sp|P0CD61|GPT_DICDI	P0CD61	UDP-N-acetylglucosamine--dolichyl-phosphate N-acetylglucosaminephosphotransferase OS=Dictyostelium discoideum OX=44689 GN=alg7 PE=3 SV=1	GO:0006488:dolichol-linked oligosaccharide biosynthetic process;	GO:0005789:endoplasmic reticulum membrane;GO:0016021:integral component of membrane;	GO:0046872:metal ion binding;GO:0008963:phospho-N-acetylmuramoyl-pentapeptide-transferase activity;GO:0016757:transferase activity, transferring glycosyl groups;GO:0003975:UDP-N-acetylglucosamine-dolichyl-phosphate N-acetylglucosaminephosphotransferase activity;	K01001	UDP-N-acetylglucosamine--dolichyl-phosphate N-acetylglucosaminephosphotransferase	ko00510 N-Glycan biosynthesis;ko01100 Metabolic pathways;	gnl|CDD|230727	KOG2788, KOG2788, KOG2788, Glycosyltransferase [Carbohydrate transport and metabolism].
DN310493_c1_g4_i6	2177	44.09	1.16	58.77	1.48	73.73	1.81	5.65	0.14	12.9	0.34	15.02	0.37	32.5542	-1.89675	0.369657	-5.1311	2.88049e-07	3.17587e-05	Down	XP_010908931.1	PREDICTED: F-box protein At4g02760 [Elaeis guineensis]	sp|Q9SY03|FB219_ARATH	Q9SY03	F-box protein At4g02760 OS=Arabidopsis thaliana OX=3702 GN=At4g02760 PE=4 SV=2	GO:0016567:protein ubiquitination;GO:0031146:SCF-dependent proteasomal ubiquitin-dependent protein catabolic process;	GO:0019005:SCF ubiquitin ligase complex;	-	--	--	--	gnl|CDD|232270	KOG4341, KOG4341, KOG4341, F-box protein containing LRR [General function prediction only].
DN330325_c4_g5_i2	397	216.01	65.23	197.93	57.66	172.62	50.9	333.69	101.65	392.85	128.09	376	116.17	279.693	1.00191	0.19528	5.13061	2.888e-07	3.17652e-05	Ups	PKU63875.1	Dehydration-responsive element-binding protein 1E [Dendrobium catenatum]	sp|A2Y8S6|DRE1C_ORYSI	A2Y8S6	Dehydration-responsive element-binding protein 1C OS=Oryza sativa subsp. indica OX=39946 GN=DREB1C PE=3 SV=1	-	GO:0005634:nucleus;	GO:0003677:DNA binding;GO:0003700:sequence-specific DNA binding transcription factor activity;	--	--	--	--	--
DN305124_c1_g2_i1	1618	67.52	2.5	50.56	1.78	69.17	2.38	131.36	4.52	167	6.21	126.61	4.43	101.428	1.24315	0.243341	5.10866	3.24446e-07	3.53477e-05	Ups	XP_020274222.1	SNF1-related protein kinase regulatory subunit beta-1 [Asparagus officinalis]	sp|Q84VQ1|KINB1_ARATH	Q84VQ1	SNF1-related protein kinase regulatory subunit beta-1 OS=Arabidopsis thaliana OX=3702 GN=KINB1 PE=1 SV=1	GO:0005975:carbohydrate metabolic process;GO:0006633:fatty acid biosynthetic process;GO:0042128:nitrate assimilation;	GO:0005886:plasma membrane;	GO:0005524:ATP binding;	--	--	--	gnl|CDD|229557	KOG1616, KOG1616, KOG1616, Protein involved in Snf1 protein kinase complex assembly [Carbohydrate transport and metabolism].
DN330548_c5_g1_i3	1263	109.51	5.44	111.72	5.29	87.76	4.07	218.82	10.14	276.91	13.86	168.72	7.96	161.041	1.16755	0.229011	5.09824	3.42823e-07	3.70862e-05	Ups	XP_008797654.1	probable BOI-related E3 ubiquitin-protein ligase 2 [Phoenix dactylifera]	sp|Q9LDD1|BRG3_ARATH	Q9LDD1	Probable BOI-related E3 ubiquitin-protein ligase 3 OS=Arabidopsis thaliana OX=3702 GN=BRG3 PE=1 SV=1	GO:0006952:defense response;GO:0043161:proteasome-mediated ubiquitin-dependent protein catabolic process;GO:0043067:regulation of programmed cell death;	GO:0005634:nucleus;	GO:0046872:metal ion binding;GO:0004842:ubiquitin-protein transferase activity;	--	--	--	gnl|CDD|229044	KOG1100, KOG1100, KOG1100, Predicted E3 ubiquitin ligase [Posttranslational modification, protein turnover, chaperones].
DN297206_c1_g1_i1	1759	52	1.75	48	1.54	61	1.9	170	5.3	121	4.08	92	2.92	89.1303	1.30117	0.255555	5.09155	3.55145e-07	3.82392e-05	Ups	ASV46334.1	MYB16 [Lilium regale]	sp|Q8VZQ2|MYB61_ARATH	Q8VZQ2	Transcription factor MYB61 OS=Arabidopsis thaliana OX=3702 GN=MYB61 PE=2 SV=1	GO:0030154:cell differentiation;GO:0010087:phloem or xylem histogenesis;GO:0010119:regulation of stomatal movement;GO:0009733:response to auxin;GO:0048364:root development;GO:0010214:seed coat development;GO:0010089:xylem development;	GO:0005634:nucleus;	GO:0003700:sequence-specific DNA binding transcription factor activity;GO:0043565:sequence-specific DNA binding;GO:0044212:transcription regulatory region DNA binding;	--	--	--	gnl|CDD|227999	KOG0048, KOG0048, KOG0048, Transcription factor, Myb superfamily [Transcription].
DN325747_c6_g2_i12	2768	105.22	2.13	152.28	2.94	145.13	2.73	42.29	0.79	55.78	1.13	47.16	0.9	85.7819	-1.23966	0.243568	-5.08958	3.58865e-07	3.84597e-05	Down	--	--	--	--	--	--	--	--	--	--	--	--	--
DN97667_c0_g1_i1	2244	107	2.73	175	4.25	218	5.16	61	1.44	72	1.84	48	1.15	105.335	-1.22157	0.240297	-5.08357	3.70398e-07	3.95114e-05	Down	--	--	--	--	--	--	--	--	--	--	--	--	--
DN138485_c0_g1_i1	326	13	6.65	18	8.95	13	6.72	61	33.4	52	30.28	47	26.04	33.8265	1.76638	0.347585	5.08186	3.73759e-07	3.97777e-05	Ups	--	--	--	--	--	--	--	--	--	--	--	gnl|CDD|228574	KOG0627, KOG0627, KOG0627, Heat shock transcription factor [Transcription].
DN292654_c3_g4_i1	663	10	1.18	8	0.9	19	2.12	51	5.74	44	5.33	54	6.18	30.8932	1.87717	0.369434	5.0812	3.75055e-07	3.98234e-05	Ups	--	--	--	--	--	--	--	--	--	--	--	--	--
DN210230_c0_g1_i2	2009	44.96	1.3	47	1.29	58.18	1.56	112.01	3	100.98	2.92	122.88	3.35	80.1107	1.24498	0.246389	5.0529	4.35161e-07	4.52646e-05	Ups	XP_020584250.1	uncharacterized protein LOC110027245 [Phalaenopsis equestris]	--	--	--	--	--	--	--	--	--	--	--
DN325434_c3_g12_i1	727	62.12	6.4	38.27	3.77	51.99	5.04	141.22	13.79	120.18	12.65	110.13	10.93	86.6608	1.31873	0.261362	5.04559	4.52127e-07	4.68175e-05	Ups	OVA17942.1	Thaumatin [Macleaya cordata]	sp|O80327|TLP1_PYRPY	O80327	Thaumatin-like protein 1 OS=Pyrus pyrifolia OX=3767 GN=TL1 PE=1 SV=1	-	GO:0005576:extracellular region;	-	--	--	--	gnl|CDD|231603	KOG3671, KOG3671, KOG3671, Actin regulatory protein (Wiskott-Aldrich syndrome protein) [Signal transduction mechanisms, Cytoskeleton].
DN322153_c10_g3_i5	2617	40.66	0.88	71.06	1.46	74.26	1.48	15.72	0.31	15.62	0.34	8.45	0.17	34.6403	-1.79362	0.355568	-5.04438	4.5499e-07	4.70081e-05	Down	PPD66705.1	hypothetical protein GOBAR_DD36417 [Gossypium barbadense]	--	--	--	--	--	--	K17108	non-lysosomal glucosylceramidase	ko00511 Other glycan degradation;ko00600 Sphingolipid metabolism;ko01100 Metabolic pathways;	gnl|CDD|230058	KOG2119, KOG2119, KOG2119, Predicted bile acid beta-glucosidase [Carbohydrate transport and metabolism].
DN314915_c0_g2_i1	532	57.61	9.72	34.95	5.66	46	7.4	99.72	16.29	130.77	22.97	126.61	21.01	83.0202	1.38706	0.275345	5.03751	4.7162e-07	4.84e-05	Ups	--	--	--	--	--	--	--	--	--	--	--	--	--
DN302642_c1_g1_i2	795	132.64	12.02	138.85	12.03	85.78	7.3	317	27.14	232.6	21.48	221.02	19.25	186.401	1.158	0.23083	5.01669	5.25699e-07	5.34724e-05	Ups	--	--	--	--	--	--	--	--	--	--	--	--	--
DN326101_c3_g1_i6	2861	276.98	5.41	367.54	6.84	375.18	6.8	142.28	2.57	83.11	1.62	180.32	3.31	224.349	-1.11865	0.223048	-5.01526	5.29612e-07	5.37515e-05	Down	XP_026666351.1	E3 ubiquitin-protein ligase UPL1-like [Phoenix dactylifera]	sp|Q8GY23|UPL1_ARATH	Q8GY23	E3 ubiquitin-protein ligase UPL1 OS=Arabidopsis thaliana OX=3702 GN=UPL1 PE=1 SV=3	GO:0016567:protein ubiquitination;	GO:0005737:cytoplasm;GO:0005829:cytosol;GO:0016020:membrane;GO:0005739:mitochondrion;GO:0009506:plasmodesma;GO:0000151:ubiquitin ligase complex;	GO:0061630:ubiquitin protein ligase activity;GO:0004842:ubiquitin-protein transferase activity;	K10592	E3 ubiquitin-protein ligase HUWE1	ko04120 Ubiquitin mediated proteolysis;	gnl|CDD|228885	KOG0939, KOG0939, KOG0939, E3 ubiquitin-protein ligase/Putative upstream regulatory element binding protein [Posttranslational modification, protein turnover, chaperones, Transcription].
DN315451_c9_g1_i1	991	93	6.27	124	7.97	156	9.83	42	2.65	49	3.34	42	2.7	78.8649	-1.24571	0.248603	-5.01085	5.41896e-07	5.47565e-05	Down	--	--	--	--	--	--	--	--	--	--	--	--	--
DN313176_c0_g1_i4	1036	96	6.11	84	5.1	74	4.4	162	9.66	189	12.16	185.89	11.27	131.322	1.15081	0.229694	5.01019	5.43775e-07	5.48258e-05	Ups	XP_008779201.1	auxin-responsive protein SAUR32-like [Phoenix dactylifera]	sp|Q9ZUZ3|SAU32_ARATH	Q9ZUZ3	Auxin-responsive protein SAUR32 OS=Arabidopsis thaliana OX=3702 GN=SAUR32 PE=2 SV=1	GO:0009734:auxin-activated signaling pathway;GO:0007275:multicellular organismal development;GO:0040008:regulation of growth;GO:1900140:regulation of seedling development;	GO:0005737:cytoplasm;GO:0005634:nucleus;	-	--	--	--	--	--
DN314398_c0_g3_i1	310	31.99	19.3	30.1	17.69	22	13.6	96.93	63.99	79.36	55.57	66.04	44.06	54.0508	1.50587	0.300641	5.00887	5.47518e-07	5.49622e-05	Ups	--	--	--	--	--	--	--	--	--	--	--	--	--
DN314782_c1_g2_i1	4160	110.08	1.44	186.42	2.32	145.52	1.76	63.91	0.77	53.25	0.7	47.83	0.59	95.025	-1.20105	0.240376	-4.99657	5.83584e-07	5.83279e-05	Down	XP_010929844.1	PREDICTED: LOW QUALITY PROTEIN: uncharacterized protein LOC105051218 [Elaeis guineensis]	--	--	--	--	--	--	--	--	--	--	--
DN318158_c7_g1_i1	1944	107	3.21	177	5.05	226	6.29	76	2.11	63	1.89	50	1.41	107.93	-1.19256	0.238718	-4.99568	5.86291e-07	5.84714e-05	Down	OAY68938.1	Caffeoylshikimate esterase [Ananas comosus]	--	--	--	--	--	--	--	--	--	--	--
DN318608_c8_g1_i2	2464	22.35	0.51	26.04	0.57	26.26	0.56	64.95	1.38	61.82	1.42	87.34	1.89	47.8835	1.53673	0.308001	4.98938	6.05734e-07	6.02714e-05	Ups	RRT85467.1	hypothetical protein B296_00005226, partial [Ensete ventricosum]	sp|P26517|G3PC1_HORVU	P26517	Glyceraldehyde-3-phosphate dehydrogenase 1, cytosolic OS=Hordeum vulgare OX=4513 GN=GAPC PE=2 SV=1	GO:0006006:glucose metabolic process;GO:0006096:glycolytic process;	GO:0005737:cytoplasm;	GO:0004365:glyceraldehyde-3-phosphate dehydrogenase (NAD+) (phosphorylating) activity;GO:0051287:NAD binding;GO:0050661:NADP binding;	K00134	glyceraldehyde 3-phosphate dehydrogenase	ko00010 Glycolysis / Gluconeogenesis;ko00710 Carbon fixation in photosynthetic organisms;ko01100 Metabolic pathways;ko01110 Biosynthesis of secondary metabolites;ko01200 Carbon metabolism;ko01230 Biosynthesis of amino acids;	gnl|CDD|228604	KOG0657, KOG0657, KOG0657, Glyceraldehyde 3-phosphate dehydrogenase [Carbohydrate transport and metabolism].
DN329607_c2_g7_i6	2149	75.65	2.03	75.76	1.93	75.38	1.87	195.89	4.86	148.51	3.98	126.65	3.2	114.717	1.13123	0.226863	4.98641	6.15116e-07	6.09496e-05	Ups	XP_026662468.1	probable BOI-related E3 ubiquitin-protein ligase 3 isoform X3 [Phoenix dactylifera]	--	--	--	--	--	--	--	--	--	gnl|CDD|229044	KOG1100, KOG1100, KOG1100, Predicted E3 ubiquitin ligase [Posttranslational modification, protein turnover, chaperones].
DN285963_c1_g1_i1	2518	35	0.79	18	0.39	22	0.46	77	1.6	67.83	1.52	95	2.01	52.9165	1.61317	0.323643	4.98443	6.21433e-07	6.14431e-05	Ups	OWM81716.1	hypothetical protein CDL15_Pgr007754 [Punica granatum]	sp|Q5N892|LAX11_ORYSJ	Q5N892	Auxin transporter-like protein 1 OS=Oryza sativa subsp. japonica OX=39947 GN=Os01g0856500 PE=2 SV=2	GO:0003333:amino acid transmembrane transport;GO:0009734:auxin-activated signaling pathway;	GO:0016021:integral component of membrane;GO:0005886:plasma membrane;	GO:0015171:amino acid transmembrane transporter activity;GO:0015293:symporter activity;	K13946	auxin influx carrier (AUX1 LAX family)	ko04075 Plant hormone signal transduction;	gnl|CDD|229245	KOG1303, KOG1303, KOG1303, Amino acid transporters [Amino acid transport and metabolism].
DN273857_c0_g1_i2	1240	58.57	2.98	55	2.67	56	2.65	124	5.88	123.42	6.32	121	5.84	88.9036	1.18736	0.23845	4.9795	6.37498e-07	6.27615e-05	Ups	PKA54200.1	B3 domain-containing protein [Apostasia shenzhenica]	sp|Q8LMR9|Y3209_ORYSJ	Q8LMR9	B3 domain-containing protein Os03g0120900 OS=Oryza sativa subsp. japonica OX=39947 GN=Os03g0120900 PE=2 SV=1	-	GO:0005634:nucleus;	GO:0003677:DNA binding;	--	--	--	--	--
DN303029_c0_g2_i1	548	3	0.48	3	0.46	3	0.46	15	2.32	26	4.33	44	6.92	16.09	2.38953	0.481651	4.96112	7.00874e-07	6.84305e-05	Ups	XP_010916324.1	PREDICTED: uncharacterized protein LOC105041168 [Elaeis guineensis]	--	--	--	--	--	--	--	--	--	--	--
DN300937_c0_g1_i2	2146	60	1.61	66	1.69	61	1.52	139	3.45	158	4.24	106	2.68	97.0945	1.18206	0.238363	4.95908	7.08283e-07	6.89711e-05	Ups	ACX33872.1	NCED3 [Lilium formosanum]	sp|C3VEQ3|NCED_ONCHC	C3VEQ3	9-cis-epoxycarotenoid dioxygenase, chloroplastic OS=Oncidium hybrid cultivar OX=141207 GN=NCED PE=2 SV=1	GO:0009688:abscisic acid biosynthetic process;	GO:0009507:chloroplast;	GO:0045549:9-cis-epoxycarotenoid dioxygenase activity;GO:0046872:metal ion binding;	K09840	9-cis-epoxycarotenoid dioxygenase	ko00906 Carotenoid biosynthesis;ko01100 Metabolic pathways;ko01110 Biosynthesis of secondary metabolites;	gnl|CDD|229227	KOG1285, KOG1285, KOG1285, Beta, beta-carotene 15,15'-dioxygenase and related enzymes [Secondary metabolites biosynthesis, transport and catabolism].
DN315013_c2_g5_i1	707	90.78	9.74	96.17	9.87	93.98	9.5	184.72	18.81	170.7	18.74	172	17.81	132.984	1.01187	0.204058	4.95872	7.09573e-07	6.89711e-05	Ups	XP_008785744.1	protein BIG GRAIN 1-like E [Phoenix dactylifera]	--	--	--	--	--	--	--	--	--	--	--
DN315797_c1_g5_i2	409	46	12.98	31	8.43	43	11.81	95	26.88	104	31.52	98.21	28.2	69.2464	1.34322	0.271847	4.94107	7.76955e-07	7.48874e-05	Ups	XP_010928264.1	PREDICTED: uncharacterized protein LOC105050093 [Elaeis guineensis]	--	--	--	--	--	--	--	--	--	--	--
DN307006_c0_g1_i2	2143	6.79	0.18	33.07	0.85	13.87	0.35	69.82	1.74	58.18	1.57	68.64	1.74	41.4648	1.77976	0.360338	4.93914	7.84688e-07	7.53169e-05	Ups	XP_010917546.1	PREDICTED: probable glucuronosyltransferase Os01g0675500 [Elaeis guineensis]	sp|Q9SXC4|IRX9H_ARATH	Q9SXC4	Probable beta-1,4-xylosyltransferase IRX9H OS=Arabidopsis thaliana OX=3702 GN=IRX9H PE=2 SV=2	GO:0071555:cell wall organization;GO:0010417:glucuronoxylan biosynthetic process;GO:0009834:plant-type secondary cell wall biogenesis;GO:0010584:pollen exine formation;GO:0045492:xylan biosynthetic process;	GO:0005794:Golgi apparatus;GO:0000139:Golgi membrane;GO:0016021:integral component of membrane;	GO:0015018:galactosylgalactosylxylosylprotein 3-beta-glucuronosyltransferase activity;GO:0042285:xylosyltransferase activity;	--	--	--	gnl|CDD|229417	KOG1476, KOG1476, KOG1476, Beta-1,3-glucuronyltransferase B3GAT1/SQV-8 [Posttranslational modification, protein turnover, chaperones].
DN329780_c1_g3_i2	2070	0	0	4.2	0.11	8.56	0.22	28.43	0.74	38.21	1.07	28.91	0.76	17.9598	2.2874	0.46401	4.92963	8.23849e-07	7.87469e-05	Ups	XP_008793239.2	putative transcription factor bHLH041 [Phoenix dactylifera]	sp|Q9LTS4|BH041_ARATH	Q9LTS4	Putative transcription factor bHLH041 OS=Arabidopsis thaliana OX=3702 GN=BHLH41 PE=3 SV=1	GO:0006355:regulation of transcription, DNA-templated;GO:0010200:response to chitin;	GO:0005634:nucleus;	GO:0003677:DNA binding;GO:0003700:sequence-specific DNA binding transcription factor activity;GO:0046983:protein dimerization activity;	--	--	--	gnl|CDD|229260	KOG1318, KOG1318, KOG1318, Helix loop helix transcription factor EB [Transcription].
DN141409_c0_g1_i1	911	24	1.81	18	1.29	20	1.41	72	5.09	65	4.96	55	3.96	42.1916	1.58403	0.321414	4.92833	8.29349e-07	7.89715e-05	Ups	XP_010933637.1	PREDICTED: transcription factor GHD7-like [Elaeis guineensis]	sp|E5RQA1|GHD7_ORYSJ	E5RQA1	Transcription factor GHD7 OS=Oryza sativa subsp. japonica OX=39947 GN=GHD7 PE=1 SV=1	GO:0009908:flower development;GO:0048579:negative regulation of long-day photoperiodism, flowering;GO:0009909:regulation of flower development;	GO:0005634:nucleus;	GO:0003677:DNA binding;	--	--	--	--	--
DN273079_c0_g1_i1	528	11	1.88	9	1.48	8	1.3	40	6.63	35	6.23	52	8.75	26.0808	1.94101	0.394462	4.92066	8.6254e-07	8.19342e-05	Ups	--	--	--	--	--	--	--	--	--	--	--	--	--
DN331922_c5_g6_i1	370	45.41	16.26	55.78	19.32	42.98	15.18	128.73	47.3	96.14	37.74	103.09	38.4	77.7164	1.24701	0.254205	4.90551	9.31851e-07	8.74343e-05	Ups	XP_010921346.1	PREDICTED: peroxidase 5-like [Elaeis guineensis]	sp|A7QEU4|PER5_VITVI	A7QEU4	Peroxidase 5 OS=Vitis vinifera OX=29760 GN=GSVIVT00037159001 PE=1 SV=2	GO:0042744:hydrogen peroxide catabolic process;GO:0006979:response to oxidative stress;	GO:0005576:extracellular region;	GO:0020037:heme binding;GO:0046872:metal ion binding;GO:0004601:peroxidase activity;	K00430	peroxidase	ko00940 Phenylpropanoid biosynthesis;ko01100 Metabolic pathways;ko01110 Biosynthesis of secondary metabolites;	--	--
DN319072_c6_g2_i2	1871	27.73	0.87	98.54	2.94	18.91	0.55	0	0	0	0	0	0	22.2437	-2.64469	0.540231	-4.89547	9.80687e-07	9.12714e-05	Down	XP_008807550.1	lipoxygenase 6, chloroplastic [Phoenix dactylifera]	sp|Q9FNX8|LOX4_ARATH	Q9FNX8	Lipoxygenase 4, chloroplastic OS=Arabidopsis thaliana OX=3702 GN=LOX4 PE=2 SV=1	GO:0009901:anther dehiscence;GO:0048653:anther development;GO:0034440:lipid oxidation;GO:0031408:oxylipin biosynthetic process;GO:0009555:pollen development;GO:0009617:response to bacterium;GO:0010193:response to ozone;GO:0009611:response to wounding;GO:0080086:stamen filament development;	GO:0009507:chloroplast;	GO:0016165:linoleate 13S-lipoxygenase activity;GO:0046872:metal ion binding;	K10798	poly [ADP-ribose] polymerase	ko03410 Base excision repair;	gnl|CDD|228983	KOG1037, KOG1037, KOG1037, NAD+ ADP-ribosyltransferase Parp, required for poly-ADP ribosylation of nuclear proteins [Transcription, Replication, recombination and repair, Posttranslational modification, protein turnover, chaperones].
DN311642_c0_g1_i4	1581	19	0.72	34	1.23	36	1.27	89	3.14	68	2.6	74	2.66	52.4167	1.42026	0.290938	4.88165	1.05203e-06	9.73199e-05	Ups	OMO72849.1	hypothetical protein CCACVL1_17557 [Corchorus capsularis]	sp|P17569|NIA_CUCMA	P17569	Nitrate reductase [NADH] OS=Cucurbita maxima OX=3661 PE=2 SV=1	GO:0042128:nitrate assimilation;GO:0006809:nitric oxide biosynthetic process;	-	GO:0020037:heme binding;GO:0030151:molybdenum ion binding;GO:0043546:molybdopterin cofactor binding;GO:0009703:nitrate reductase (NADH) activity;GO:0050464:nitrate reductase (NADPH) activity;	--	--	--	gnl|CDD|228483	KOG0535, KOG0535, KOG0535, Sulfite oxidase, molybdopterin-binding component [Energy production and conversion].
DN282869_c0_g3_i1	2139	89	2.4	104	2.67	117	2.92	41.72	1.04	37	1	29	0.74	65.5623	-1.28566	0.263402	-4.88099	1.05557e-06	9.73607e-05	Down	AIU49990.1	tunicamycin induced 1, partial [Lilium brownii]	--	--	--	--	--	--	--	--	--	--	--
DN325638_c5_g14_i5	1079	42	2.54	68.07	3.92	74.28	4.19	15	0.85	16.05	0.98	13.19	0.76	35.1126	-1.67537	0.343458	-4.87794	1.07201e-06	9.83768e-05	Down	--	--	--	--	--	--	--	--	--	--	--	--	--
DN326427_c0_g1_i3	3206	134.53	2.32	85.11	1.4	140.51	2.25	225.55	3.6	281.51	4.86	220.02	3.57	179.85	1.09288	0.224962	4.85806	1.18542e-06	0.000107496	Ups	XP_026658650.1	filament-like plant protein 3 [Phoenix dactylifera]	sp|Q8LLE5|FPP_SOLLC	Q8LLE5	Filament-like plant protein (Fragment) OS=Solanum lycopersicum OX=4081 GN=FPP PE=1 SV=1	--	--	--	--	--	--	gnl|CDD|228111	KOG0161, KOG0161, KOG0161, Myosin class II heavy chain [Cytoskeleton].
DN312116_c0_g3_i1	1072	22	1.34	22	1.28	17	0.97	72	4.11	60	3.69	55	3.19	41.1555	1.56962	0.323418	4.85324	1.21461e-06	0.000109326	Ups	XP_010906889.1	PREDICTED: F-box/LRR-repeat protein At3g48880-like [Elaeis guineensis]	sp|Q9M2Z5|FBL53_ARATH	Q9M2Z5	F-box/LRR-repeat protein At3g48880 OS=Arabidopsis thaliana OX=3702 GN=At3g48880 PE=2 SV=1	GO:0050829:defense response to Gram-negative bacterium;	-	-	--	--	--	gnl|CDD|229886	KOG1947, KOG1947, KOG1947, Leucine rich repeat proteins, some proteins contain F-box [General function prediction only].
DN306397_c0_g1_i3	957	17	1.2	24	1.62	21	1.39	84	5.56	57	4.07	49	3.3	41.417	1.57915	0.32547	4.85193	1.22268e-06	0.000109579	Ups	OAY68903.1	putative serine/threonine-protein kinase [Ananas comosus]	sp|Q9C6K9|LRL11_ARATH	Q9C6K9	LEAF RUST 10 DISEASE-RESISTANCE LOCUS RECEPTOR-LIKE PROTEIN KINASE-like 1.1 OS=Arabidopsis thaliana OX=3702 GN=LRK10L-1.1 PE=2 SV=1	-	GO:0016021:integral component of membrane;GO:0005886:plasma membrane;	GO:0005524:ATP binding;GO:0004674:protein serine/threonine kinase activity;	--	--	--	gnl|CDD|229129	KOG1187, KOG1187, KOG1187, Serine/threonine protein kinase [Signal transduction mechanisms].
DN298780_c0_g1_i1	1354	95	4.34	65	2.83	83	3.53	166	7.06	181	8.32	159	6.88	124.016	1.12643	0.232484	4.84517	1.26501e-06	0.000112964	Ups	XP_008809452.1	RING-H2 finger protein ATL74-like isoform X1 [Phoenix dactylifera]	sp|Q9LZV8|ATL74_ARATH	Q9LZV8	RING-H2 finger protein ATL74 OS=Arabidopsis thaliana OX=3702 GN=ATL74 PE=2 SV=1	GO:0016567:protein ubiquitination;	GO:0016021:integral component of membrane;	GO:0046872:metal ion binding;GO:0016740:transferase activity;	--	--	--	gnl|CDD|232556	KOG4628, KOG4628, KOG4628, Predicted E3 ubiquitin ligase [Posttranslational modification, protein turnover, chaperones].
DN297992_c7_g1_i1	2046	3111.21	88.02	3570.76	96.24	3339.69	87.75	11510.5	301.84	5485.55	155.52	12954.7	345.75	6637.03	1.55378	0.32069	4.84512	1.26537e-06	0.000112964	Ups	--	--	--	--	--	--	--	--	--	--	--	--	--
DN279129_c0_g2_i2	803	63.65	5.69	72.82	6.22	84.21	7.07	150.89	12.74	156.15	14.21	122.44	10.51	106.391	1.05975	0.218826	4.84289	1.27962e-06	0.000114015	Ups	XP_008795504.1	uncharacterized protein LOC103711219 [Phoenix dactylifera]	--	--	--	--	--	--	--	--	--	--	--
DN319942_c0_g1_i2	2646	122	2.6	166	3.36	158	3.12	66	1.3	64	1.36	52	1.04	98.8057	-1.08976	0.22524	-4.83822	1.31007e-06	0.000116503	Down	--	--	--	--	--	--	--	--	--	--	--	--	--
DN312535_c0_g1_i1	2227	49	1.26	61	1.5	61	1.46	131	3.12	119	3.07	103	2.5	85.8635	1.13454	0.234604	4.83599	1.32488e-06	0.000117592	Ups	XP_008785304.1	glutamyl-tRNA reductase 2-like isoform X2 [Phoenix dactylifera]	sp|P0C587|HEM1_ORYSJ	P0C587	Glutamyl-tRNA reductase, chloroplastic OS=Oryza sativa subsp. japonica OX=39947 GN=Os10g0502400 PE=2 SV=1	GO:0015995:chlorophyll biosynthetic process;GO:0006782:protoporphyrinogen IX biosynthetic process;	GO:0009507:chloroplast;	GO:0008883:glutamyl-tRNA reductase activity;GO:0050661:NADP binding;	K02492	glutamyl-tRNA reductase	ko00860 Porphyrin and chlorophyll metabolism;ko01100 Metabolic pathways;ko01110 Biosynthesis of secondary metabolites;	--	--
DN315795_c6_g1_i1	1015	84.25	5.5	106.5	6.64	126.09	7.7	36.84	2.26	37.56	2.48	36.71	2.29	66.9533	-1.25314	0.259308	-4.83264	1.34738e-06	0.000119129	Down	OTF99984.1	putative heat shock protein Hsp90 family [Helianthus annuus]	sp|P27323|HS901_ARATH	P27323	Heat shock protein 90-1 OS=Arabidopsis thaliana OX=3702 GN=HSP90-1 PE=1 SV=3	GO:0061077:chaperone-mediated protein folding;GO:0009816:defense response to bacterium, incompatible interaction;	GO:0005737:cytoplasm;	GO:0005524:ATP binding;GO:0051082:unfolded protein binding;	K04079	molecular chaperone HtpG	ko04141 Protein processing in endoplasmic reticulum;ko04626 Plant-pathogen interaction;	gnl|CDD|227970	KOG0019, KOG0019, KOG0019, Molecular chaperone (HSP90 family) [Posttranslational modification, protein turnover, chaperones].
DN285897_c0_g1_i3	923	41.25	3.05	29.71	2.1	27.58	1.91	98.22	6.83	87.09	6.53	76.83	5.43	59.9929	1.40104	0.290024	4.83076	1.36013e-06	0.000119795	Ups	--	--	--	--	--	--	--	--	--	--	--	--	--
DN324456_c0_g2_i1	1237	26	1.32	33	1.6	50	2.38	4	0.19	3	0.15	7	0.34	18.7481	-2.14425	0.444802	-4.82068	1.43068e-06	0.000124578	Down	RZC53286.1	hypothetical protein C5167_012139 [Papaver somniferum]	sp|P36415|HS7C1_DICDI	P36415	Heat shock cognate 70 kDa protein 1 OS=Dictyostelium discoideum OX=44689 GN=hspB PE=1 SV=2	-	GO:0005829:cytosol;GO:0031012:extracellular matrix;GO:0005811:lipid particle;GO:0045335:phagocytic vesicle;GO:0031982:vesicle;	GO:0005524:ATP binding;	--	--	--	gnl|CDD|228051	KOG0100, KOG0100, KOG0100, Molecular chaperones GRP78/BiP/KAR2, HSP70 superfamily [Posttranslational modification, protein turnover, chaperones].
DN297960_c7_g1_i1	1057	42	2.6	47	2.78	43	2.49	81	4.7	121	7.59	108	6.38	73.3168	1.28986	0.268526	4.80349	1.55926e-06	0.000133997	Ups	XP_020095529.1	uncharacterized protein LOC109715112 isoform X4 [Ananas comosus]	sp|Q9FLC2|MO3_ARATH	Q9FLC2	Monooxygenase 3 OS=Arabidopsis thaliana OX=3702 GN=MO3 PE=2 SV=1	-	-	GO:0071949:FAD binding;GO:0004497:monooxygenase activity;	--	--	--	gnl|CDD|230553	KOG2614, KOG2614, KOG2614, Kynurenine 3-monooxygenase and related flavoprotein monooxygenases [Energy production and conversion, General function prediction only].
DN325658_c3_g5_i1	368	106.9	38.82	110.6	38.84	96.29	34.52	211.5	78.92	219.19	87.37	163.84	61.96	149.493	1.0107	0.210571	4.79979	1.58833e-06	0.000135482	Ups	RWW21114.1	hypothetical protein GW17_00014745 [Ensete ventricosum]	sp|A5H453|PER42_MAIZE	A5H453	Peroxidase 42 OS=Zea mays OX=4577 GN=PER42 PE=2 SV=1	GO:0042744:hydrogen peroxide catabolic process;GO:0006979:response to oxidative stress;	GO:0005576:extracellular region;	GO:0020037:heme binding;GO:0046872:metal ion binding;GO:0004601:peroxidase activity;	--	--	--	--	--
DN308870_c3_g1_i1	1456	4	0.17	10.48	0.42	2	0.08	33	1.29	30.25	1.27	36.41	1.44	19.3108	2.14025	0.446088	4.79782	1.60399e-06	0.000136565	Ups	XP_010907443.1	PREDICTED: interactor of constitutive active ROPs 2, chloroplastic-like isoform X1 [Elaeis guineensis]	sp|Q9LSS5|ICR3_ARATH	Q9LSS5	Interactor of constitutive active ROPs 3 OS=Arabidopsis thaliana OX=3702 GN=ICR3 PE=1 SV=1	-	GO:0005886:plasma membrane;	-	--	--	--	--	--
DN316753_c2_g1_i1	1944	74	2.22	84	2.4	90	2.51	149	4.14	187	5.62	139	3.93	118.656	1.04157	0.217413	4.79073	1.66178e-06	0.000140445	Ups	PIA24748.1	hypothetical protein AQUCO_48100001v1 [Aquilegia coerulea]	--	--	--	--	--	--	--	--	--	gnl|CDD|232124	KOG4194, KOG4194, KOG4194, Membrane glycoprotein LIG-1 [Signal transduction mechanisms].
DN314647_c1_g2_i2	420	14	3.73	16	4.1	14	3.62	52	13.81	49.48	14.09	48	12.94	32.0722	1.67376	0.349932	4.78311	1.72606e-06	0.000145343	Ups	RWW26970.1	hypothetical protein GW17_00008620 [Ensete ventricosum]	--	--	--	--	--	--	--	--	--	--	--
DN332282_c3_g22_i2	636	217.96	27.44	330.28	39.8	454.78	54.14	61	7.33	57.61	7.46	115.94	14.17	190.101	-1.66853	0.348972	-4.78128	1.74179e-06	0.000146307	Down	AJY78068.1	1a protein [Glycine max]	sp|P17769|1A_CMVFN	P17769	Replication protein 1a OS=Cucumber mosaic virus (strain FNY) OX=12307 GN=ORF1a PE=3 SV=2	GO:0006396:RNA processing;	GO:0044167:host cell endoplasmic reticulum membrane;GO:0016020:membrane;	GO:0005524:ATP binding;GO:0004386:helicase activity;GO:0008174:mRNA methyltransferase activity;GO:0003723:RNA binding;	--	--	--	--	--
DN300353_c0_g1_i1	2960	80	1.51	161	2.89	166	2.9	58	1.01	48	0.9	38	0.67	84.9654	-1.24228	0.260085	-4.77643	1.78436e-06	0.000149431	Down	--	--	--	--	--	--	--	--	--	--	--	--	--
DN313225_c0_g1_i1	1106	20	1.17	33	1.84	38	2.08	6	0.33	0	0	2	0.11	14.9505	-2.31839	0.485533	-4.77493	1.79768e-06	0.000150273	Down	--	--	--	--	--	--	--	--	--	--	--	--	--
DN329389_c6_g5_i6	2225	5.26	0.14	5.22	0.13	10.81	0.26	19.35	0.46	59.92	1.55	39.23	0.95	23.3923	2.09566	0.439353	4.76988	1.84338e-06	0.000153257	Ups	XP_008790144.1	uncharacterized protein LOC103707437 isoform X1 [Phoenix dactylifera]	sp|Q9FG14|MYOB7_ARATH	Q9FG14	Myosin-binding protein 7 OS=Arabidopsis thaliana OX=3702 GN=MYOB7 PE=1 SV=1	-	GO:0016021:integral component of membrane;GO:0030133:transport vesicle;	GO:0017022:myosin binding;	--	--	--	--	--
DN258844_c0_g1_i1	2305	43	1.06	88	2.08	57	1.31	20	0.46	7	0.17	14	0.33	35.3869	-1.76132	0.36991	-4.76148	1.92182e-06	0.00015949	Down	--	--	--	--	--	--	--	--	--	--	--	--	--
DN203934_c0_g1_i1	911	20	1.51	49	3.52	55	3.88	5	0.35	7	0.53	6	0.43	21.3475	-2.05103	0.431038	-4.75836	1.95172e-06	0.00016081	Down	--	--	--	--	--	--	--	--	--	--	--	--	--
DN302935_c1_g1_i2	3653	21.25	0.32	47.6	0.68	57.07	0.79	6.64	0.09	0	0	8.15	0.11	21.1327	-2.1693	0.456449	-4.75254	2.00873e-06	0.000164917	Down	XP_008790523.1	uncharacterized protein LOC103707709 isoform X1 [Phoenix dactylifera]	sp|Q9XIN0|LHW_ARATH	Q9XIN0	Transcription factor LHW OS=Arabidopsis thaliana OX=3702 GN=LHW PE=1 SV=1	GO:0010078:maintenance of root meristem identity;GO:0045893:positive regulation of transcription, DNA-templated;GO:0006355:regulation of transcription, DNA-templated;GO:0048364:root development;GO:0010479:stele development;GO:0010089:xylem development;	GO:0005634:nucleus;	GO:0003677:DNA binding;GO:0003700:sequence-specific DNA binding transcription factor activity;GO:0046983:protein dimerization activity;	--	--	--	--	--
DN306953_c2_g1_i2	1394	50.73	2.24	22.01	0.93	37.58	1.54	112.71	4.63	94.6	4.2	94.22	3.94	68.7935	1.42216	0.299348	4.75085	2.0256e-06	0.000165595	Ups	XP_010250720.1	PREDICTED: F-box protein At1g67340 [Nelumbo nucifera]	sp|Q9FYF9|FB76_ARATH	Q9FYF9	F-box protein At1g67340 OS=Arabidopsis thaliana OX=3702 GN=At1g67340 PE=1 SV=1	GO:0016567:protein ubiquitination;	GO:0005634:nucleus;	-	--	--	--	gnl|CDD|229650	KOG1710, KOG1710, KOG1710, MYND Zn-finger and ankyrin repeat protein [General function prediction only].
DN289584_c1_g1_i1	1600	42	1.57	61	2.18	40	1.39	151	5.26	95	3.58	92	3.26	78.894	1.28167	0.26999	4.74712	2.06334e-06	0.000168199	Ups	XP_009772169.1	PREDICTED: thaumatin-like protein 1 [Nicotiana sylvestris]	sp|A0A1P8B554|THLP1_ARATH	A0A1P8B554	Thaumatin-like protein 1 OS=Arabidopsis thaliana OX=3702 GN=TLP1 PE=2 SV=1	GO:0006952:defense response;GO:0009617:response to bacterium;GO:0009723:response to ethylene;	-	-	--	--	--	--	--
DN327098_c1_g7_i2	658	101	12.06	88	10.06	85	9.59	183	20.84	184	22.57	163	18.87	132.717	1.03298	0.217914	4.74033	2.13373e-06	0.000173017	Ups	XP_011078854.1	polygalacturonase inhibitor-like [Sesamum indicum]	sp|P35334|PGIP1_PHAVU	P35334	Polygalacturonase inhibitor 1 OS=Phaseolus vulgaris OX=3885 GN=PGIP1 PE=1 SV=1	GO:0006952:defense response;	GO:0005618:cell wall;GO:0005576:extracellular region;GO:0016020:membrane;	-	--	--	--	gnl|CDD|228421	KOG0472, KOG0472, KOG0472, Leucine-rich repeat protein [Function unknown].
DN285537_c0_g2_i1	501	34	6.39	25	4.51	33	5.93	96	17.56	86	16.9	60	11.15	55.1304	1.39767	0.296211	4.71848	2.3761e-06	0.00019032	Ups	ASV46342.1	glutathione S-transferase U17-like protein, partial [Lilium regale]	sp|Q9FUS8|GSTUH_ARATH	Q9FUS8	Glutathione S-transferase U17 OS=Arabidopsis thaliana OX=3702 GN=GSTU17 PE=2 SV=1	GO:0009704:de-etiolation;GO:0006749:glutathione metabolic process;GO:0048527:lateral root development;GO:0080148:negative regulation of response to water deprivation;GO:0040008:regulation of growth;GO:0060416:response to growth hormone;GO:0080167:response to karrikin;GO:0009651:response to salt stress;GO:0009407:toxin catabolic process;	GO:0009507:chloroplast;GO:0005737:cytoplasm;GO:0005829:cytosol;	GO:0004364:glutathione transferase activity;	K00799	glutathione S-transferase	ko00480 Glutathione metabolism;	gnl|CDD|228355	KOG0406, KOG0406, KOG0406, Glutathione S-transferase [Posttranslational modification, protein turnover, chaperones].
DN324455_c0_g3_i2	3593	72	1.1	137	1.99	154	2.18	56	0.79	30	0.46	34	0.49	74.2426	-1.32061	0.27992	-4.71779	2.38416e-06	0.000190633	Down	--	--	--	--	--	--	--	--	--	--	--	--	--
DN254942_c1_g1_i1	1609	33.7	1.25	37.95	1.35	32.65	1.13	0	0	8.31	0.31	4.11	0.14	18.3312	-2.19511	0.4654	-4.7166	2.39814e-06	0.000190991	Down	XP_010921830.1	PREDICTED: uncharacterized protein LOC105045285 isoform X1 [Elaeis guineensis]	--	--	--	--	--	--	--	--	--	--	--
DN326481_c0_g9_i2	3776	34.36	0.5	61.91	0.85	75.69	1.02	5.21	0.07	19.87	0.29	3.62	0.05	30.515	-1.9466	0.412764	-4.716	2.40525e-06	0.000190991	Down	--	--	--	--	--	--	--	--	--	--	--	--	--
DN330325_c3_g5_i1	281	17.92	15.68	13	11.16	12	11.12	30	30.22	57	60.49	88.93	90.29	37.2435	1.83416	0.38989	4.70429	2.54751e-06	0.000201441	Ups	RWV97745.1	hypothetical protein GW17_00039448 [Ensete ventricosum]	sp|A2Y8S6|DRE1C_ORYSI	A2Y8S6	Dehydration-responsive element-binding protein 1C OS=Oryza sativa subsp. indica OX=39946 GN=DREB1C PE=3 SV=1	-	GO:0005634:nucleus;	GO:0003677:DNA binding;GO:0003700:sequence-specific DNA binding transcription factor activity;	--	--	--	--	--
DN332118_c12_g4_i3	737	81.89	8.27	139.34	13.45	147.01	13.97	50.98	4.88	46	4.74	40	3.89	78.4234	-1.18404	0.251723	-4.70374	2.55438e-06	0.000201441	Down	--	--	--	--	--	--	--	--	--	--	--	--	--
DN325213_c0_g1_i4	2306	18	0.45	18.77	0.44	30.49	0.7	66.38	1.52	67.01	1.66	54	1.26	41.7937	1.48374	0.316452	4.68868	2.7497e-06	0.000214635	Ups	OAY82665.1	Uncharacterized protein ACMD2_14540 [Ananas comosus]	sp|Q9SH89|OFT19_ARATH	Q9SH89	O-fucosyltransferase 19 OS=Arabidopsis thaliana OX=3702 GN=OFUT19 PE=2 SV=1	GO:0006004:fucose metabolic process;	GO:0005737:cytoplasm;GO:0016021:integral component of membrane;	GO:0016757:transferase activity, transferring glycosyl groups;	--	--	--	--	--
DN328695_c4_g10_i4	970	46.08	3.19	42.23	2.79	62.74	4.07	103.77	6.75	96.84	6.8	127.86	8.46	79.1568	1.20426	0.256918	4.68734	2.76781e-06	0.000215654	Ups	RRT56460.1	hypothetical protein B296_00023721 [Ensete ventricosum]	sp|Q766C2|NEP2_NEPGR	Q766C2	Aspartic proteinase nepenthesin-2 OS=Nepenthes gracilis OX=150966 GN=nep2 PE=1 SV=1	-	GO:0005576:extracellular region;	GO:0004190:aspartic-type endopeptidase activity;	--	--	--	gnl|CDD|229281	KOG1339, KOG1339, KOG1339, Aspartyl protease [Posttranslational modification, protein turnover, chaperones].
DN317863_c2_g2_i2	456	102.98	23.13	86.39	18.66	77.19	16.7	163.06	36.07	170.19	40.41	222.13	49.89	136.629	1.12663	0.240506	4.68442	2.80747e-06	0.000218035	Ups	--	--	--	--	--	--	--	--	--	--	--	--	--
DN329074_c3_g2_i1	420	13.91	3.71	11.98	3.07	25.07	6.48	66.03	17.54	49.44	14.08	48.5	13.07	35.2109	1.61794	0.346765	4.66581	3.07398e-06	0.000237928	Ups	OTG23722.1	putative peptidase S8, subtilisin-related protein [Helianthus annuus]	--	--	--	--	--	--	--	--	--	--	--
DN329223_c6_g12_i3	398	1586.17	476.22	1419.55	411.12	1250.48	366.51	2888.12	874.21	2665.6	863.65	2805.84	861.42	2086.28	1.0411	0.223247	4.66343	3.10975e-06	0.000240293	Ups	XP_010927057.2	PREDICTED: probable xyloglucan endotransglucosylase/hydrolase protein 23 [Elaeis guineensis]	sp|Q38910|XTH23_ARATH	Q38910	Probable xyloglucan endotransglucosylase/hydrolase protein 23 OS=Arabidopsis thaliana OX=3702 GN=XTH23 PE=2 SV=1	GO:0042546:cell wall biogenesis;GO:0071555:cell wall organization;GO:0010411:xyloglucan metabolic process;	GO:0048046:apoplast;GO:0005618:cell wall;GO:0005794:Golgi apparatus;	GO:0004553:hydrolase activity, hydrolyzing O-glycosyl compounds;GO:0016762:xyloglucan:xyloglucosyl transferase activity;	--	--	--	--	--
DN154337_c0_g1_i1	2296	36.37	0.9	24.96	0.59	31.78	0.73	79.51	1.83	59.58	1.48	121.8	2.85	59.4047	1.47627	0.317432	4.65067	3.30851e-06	0.000252928	Ups	XP_020108472.1	ankyrin repeat-containing protein ITN1 [Ananas comosus]	sp|Q9C7A2|ITN1_ARATH	Q9C7A2	Ankyrin repeat-containing protein ITN1 OS=Arabidopsis thaliana OX=3702 GN=ITN1 PE=1 SV=1	GO:0034613:cellular protein localization;GO:0009651:response to salt stress;	GO:0016021:integral component of membrane;GO:0016020:membrane;GO:0005634:nucleus;GO:0005886:plasma membrane;	-	--	--	--	gnl|CDD|228456	KOG0508, KOG0508, KOG0508, Ankyrin repeat protein [General function prediction only].
DN330053_c13_g2_i2	734	48	4.87	42	4.08	53	5.07	10	0.96	11	1.14	10	0.98	27.3587	-1.76196	0.379025	-4.64865	3.34115e-06	0.000254462	Down	OTF99984.1	putative heat shock protein Hsp90 family [Helianthus annuus]	sp|P27323|HS901_ARATH	P27323	Heat shock protein 90-1 OS=Arabidopsis thaliana OX=3702 GN=HSP90-1 PE=1 SV=3	GO:0061077:chaperone-mediated protein folding;GO:0009816:defense response to bacterium, incompatible interaction;	GO:0005737:cytoplasm;	GO:0005524:ATP binding;GO:0051082:unfolded protein binding;	--	--	--	gnl|CDD|227970	KOG0019, KOG0019, KOG0019, Molecular chaperone (HSP90 family) [Posttranslational modification, protein turnover, chaperones].
DN329074_c3_g2_i4	594	22.01	3.09	32.45	4.36	22.51	2.99	103.51	13.93	71.45	10.35	47.12	6.44	49.0203	1.49545	0.32172	4.64828	3.34717e-06	0.000254462	Ups	--	--	--	--	--	--	--	--	--	--	--	--	--
DN122302_c0_g1_i1	789	73	6.69	41	3.59	78	6.71	132	11.43	132	12.32	165	14.53	103.033	1.21752	0.261934	4.6482	3.34848e-06	0.000254462	Ups	ASV46354.1	NAC100, partial [Lilium regale]	--	--	--	--	--	--	--	--	--	--	--
DN321065_c7_g4_i24	1045	56.91	3.58	105.22	6.32	140.7	8.28	30.57	1.8	36.7	2.34	27.27	1.64	60.9832	-1.36512	0.29376	-4.64706	3.36692e-06	0.000254467	Down	--	--	--	--	--	--	--	--	--	--	--	--	--
DN245290_c0_g1_i1	849	246	20.36	201	15.89	161	12.5	540	42.12	474	39.89	491	38.95	351.372	1.30761	0.281614	4.64327	3.42936e-06	0.00025805	Ups	XP_010912790.2	PREDICTED: calmodulin-like protein 3 [Elaeis guineensis]	sp|Q9SRR7|CML3_ARATH	Q9SRR7	Calmodulin-like protein 3 OS=Arabidopsis thaliana OX=3702 GN=CML3 PE=2 SV=1	-	GO:0005777:peroxisome;	GO:0005509:calcium ion binding;	K13448	calcium-binding protein CML	ko04626 Plant-pathogen interaction;	gnl|CDD|227978	KOG0027, KOG0027, KOG0027, Calmodulin and related proteins (EF-Hand superfamily) [Signal transduction mechanisms].
DN291140_c1_g9_i1	496	11.03	2.11	8	1.47	19	3.48	36.02	6.72	57	11.42	47.8	9.05	29.8247	1.7588	0.379357	4.63628	3.5474e-06	0.000266495	Ups	--	--	--	--	--	--	--	--	--	--	--	--	--
DN315908_c4_g4_i1	502	59	11.04	68.4	12.29	45	8.06	134.41	24.49	117	22.91	117	21.65	89.1972	1.15673	0.250013	4.62666	3.71603e-06	0.000277351	Ups	RWW17818.1	hypothetical protein GW17_00018236 [Ensete ventricosum]	sp|Q9SRN0|NHL1_ARATH	Q9SRN0	NDR1/HIN1-like protein 1 OS=Arabidopsis thaliana OX=3702 GN=NHL1 PE=2 SV=1	GO:0051607:defense response to virus;	GO:0046658:anchored component of plasma membrane;GO:0016021:integral component of membrane;GO:0009506:plasmodesma;	-	--	--	--	--	--
DN126180_c0_g1_i1	936	186.38	13.53	193.31	13.4	114.61	7.79	335.82	22.91	302.98	22.31	320.86	22.26	240.782	1.02489	0.221595	4.62507	3.74478e-06	0.000278593	Ups	--	--	--	--	--	--	--	--	--	--	--	--	--
DN323232_c0_g1_i7	1411	43.67	1.9	50.29	2.08	51.28	2.08	11.44	0.46	5.03	0.22	14	0.58	27.3834	-1.79345	0.387941	-4.623	3.78239e-06	0.000280482	Down	--	--	--	--	--	--	--	--	--	--	--	--	--
DN278020_c1_g1_i1	1826	6	0.19	10	0.31	11	0.33	51	1.52	39	1.26	26	0.79	23.5309	1.86665	0.404689	4.61255	3.97756e-06	0.000294007	Ups	PIN12898.1	Vesicle coat complex COPI, beta subunit [Handroanthus impetiginosus]	--	--	--	--	--	--	--	--	--	--	--
DN329177_c3_g9_i3	753	39	3.82	40	3.74	50.22	4.62	93	8.62	96.1	9.6	90.08	8.49	67.1215	1.18788	0.257667	4.61015	4.02372e-06	0.000296698	Ups	XP_020677988.1	putative 12-oxophytodienoate reductase 4 [Dendrobium catenatum]	sp|Q69TI0|OPR5_ORYSJ	Q69TI0	Putative 12-oxophytodienoate reductase 5 OS=Oryza sativa subsp. japonica OX=39947 GN=OPR5 PE=2 SV=1	GO:0009695:jasmonic acid biosynthetic process;GO:0031408:oxylipin biosynthetic process;	-	GO:0016629:12-oxophytodienoate reductase activity;GO:0010181:FMN binding;GO:0016491:oxidoreductase activity;	--	--	--	gnl|CDD|228084	KOG0134, KOG0134, KOG0134, NADH:flavin oxidoreductase/12-oxophytodienoate reductase [Energy production and conversion, General function prediction only].
DN302895_c1_g1_i1	1963	25.94	0.77	16.2	0.46	17.16	0.47	47.58	1.31	107.39	3.19	50.96	1.43	44.4801	1.67067	0.362401	4.60999	4.02687e-06	0.000296698	Ups	XP_010932998.1	PREDICTED: LOW QUALITY PROTEIN: WD repeat-containing protein 44-like [Elaeis guineensis]	--	--	--	--	--	--	--	--	--	gnl|CDD|228232	KOG0283, KOG0283, KOG0283, WD40 repeat-containing protein [Function unknown].
DN275757_c0_g1_i1	973	72	4.97	48	3.16	37	2.39	154	9.97	107	7.48	131	8.63	91.5407	1.30965	0.284168	4.60872	4.05154e-06	0.000298038	Ups	XP_008786895.1	probable calcium-binding protein CML36 [Phoenix dactylifera]	sp|Q9SS31|CML36_ARATH	Q9SS31	Probable calcium-binding protein CML36 OS=Arabidopsis thaliana OX=3702 GN=CML36 PE=2 SV=1	GO:0050832:defense response to fungus;	GO:0005886:plasma membrane;	GO:0005509:calcium ion binding;	--	--	--	gnl|CDD|227978	KOG0027, KOG0027, KOG0027, Calmodulin and related proteins (EF-Hand superfamily) [Signal transduction mechanisms].
DN326020_c7_g6_i3	3793	70	1.01	108	1.48	107	1.43	220	2.93	193	2.78	126	1.71	133.839	1.02474	0.222761	4.60017	4.22148e-06	0.000307586	Ups	RVW87884.1	Retrovirus-related Pol polyprotein from transposon TNT 1-94 [Vitis vinifera]	sp|P10978|POLX_TOBAC	P10978	Retrovirus-related Pol polyprotein from transposon TNT 1-94 OS=Nicotiana tabacum OX=4097 PE=2 SV=1	GO:0015074:DNA integration;	GO:0000943:retrotransposon nucleocapsid;	GO:0004190:aspartic-type endopeptidase activity;GO:0004519:endonuclease activity;GO:0003676:nucleic acid binding;GO:0003964:RNA-directed DNA polymerase activity;GO:0008270:zinc ion binding;	--	--	--	--	--
DN78648_c0_g1_i1	320	6	3.26	2.03	1.07	2	1.1	16	9.37	34	21.15	31	18.35	15.5661	2.21103	0.480982	4.59692	4.28791e-06	0.000310948	Ups	--	--	--	--	--	--	--	--	--	--	--	--	--
DN320752_c1_g3_i1	1202	67.25	3.55	78	3.93	104	5.12	31	1.53	22	1.17	28	1.4	51.4595	-1.34359	0.292345	-4.5959	4.30892e-06	0.000311979	Down	OAY68205.1	Heat shock 70 kDa protein [Ananas comosus]	sp|P36415|HS7C1_DICDI	P36415	Heat shock cognate 70 kDa protein 1 OS=Dictyostelium discoideum OX=44689 GN=hspB PE=1 SV=2	-	GO:0005829:cytosol;GO:0031012:extracellular matrix;GO:0005811:lipid particle;GO:0045335:phagocytic vesicle;GO:0031982:vesicle;	GO:0005524:ATP binding;	K03283	heat shock 70kDa protein 1/2/6/8	ko03040 Spliceosome;ko04141 Protein processing in endoplasmic reticulum;ko04144 Endocytosis;	gnl|CDD|228051	KOG0100, KOG0100, KOG0100, Molecular chaperones GRP78/BiP/KAR2, HSP70 superfamily [Posttranslational modification, protein turnover, chaperones].
DN310340_c2_g2_i1	1128	30.81	1.76	25.55	1.39	36.15	1.93	84.02	4.49	67.37	3.89	76.94	4.18	52.9928	1.32603	0.28867	4.59359	4.35678e-06	0.000314949	Ups	XP_010919947.1	PREDICTED: uncharacterized protein LOC105043917 [Elaeis guineensis]	--	--	--	--	--	--	--	--	--	--	--
DN327889_c0_g1_i1	2729	156	3.21	140	2.74	169	3.22	72	1.37	68	1.4	58	1.12	105.386	-1.04496	0.227512	-4.59301	4.36889e-06	0.000315328	Down	--	--	--	--	--	--	--	--	--	--	--	--	--
DN304625_c2_g1_i1	1647	96.09	3.48	72.15	2.49	96.64	3.26	195.34	6.58	191.65	6.98	134.44	4.61	129.188	1.05121	0.228978	4.59088	4.4139e-06	0.000317147	Ups	XP_008784249.1	protein IQ-DOMAIN 1-like isoform X1 [Phoenix dactylifera]	--	--	--	--	--	--	--	--	--	--	--
DN303568_c0_g1_i2	1629	66.39	2.44	90.51	3.17	137.67	4.7	226.11	7.71	260.05	9.59	122.62	4.26	146.672	1.14644	0.249723	4.59083	4.41478e-06	0.000317147	Ups	XP_010938402.1	PREDICTED: probable E3 ubiquitin-protein ligase BAH1-like 1 [Elaeis guineensis]	sp|B8B5U8|BAHL2_ORYSI	B8B5U8	Probable E3 ubiquitin-protein ligase BAH1-like 1 OS=Oryza sativa subsp. indica OX=39946 GN=OsI_27296 PE=3 SV=1	GO:0042742:defense response to bacterium;GO:0009626:plant-type hypersensitive response;GO:0010337:regulation of salicylic acid metabolic process;GO:0080021:response to benzoic acid;GO:0010167:response to nitrate;GO:0009751:response to salicylic acid;GO:0009697:salicylic acid biosynthetic process;GO:0009627:systemic acquired resistance;	GO:0005634:nucleus;GO:0005886:plasma membrane;	GO:0046872:metal ion binding;GO:0004842:ubiquitin-protein transferase activity;	--	--	--	gnl|CDD|228266	KOG0317, KOG0317, KOG0317, Predicted E3 ubiquitin ligase, integral peroxisomal membrane protein [Posttranslational modification, protein turnover, chaperones].
DN324599_c1_g1_i5	3855	88.21	1.25	70.17	0.95	99.47	1.31	186.04	2.44	142.38	2.02	160.93	2.14	122.524	1.01927	0.222046	4.59034	4.42523e-06	0.000317401	Ups	XP_010909560.1	PREDICTED: protein phosphatase 2C 32-like isoform X1 [Elaeis guineensis]	sp|Q8RWN7|P2C32_ARATH	Q8RWN7	Protein phosphatase 2C 32 OS=Arabidopsis thaliana OX=3702 GN=POL PE=1 SV=2	GO:0010074:maintenance of meristem identity;GO:0007275:multicellular organismal development;GO:0006355:regulation of transcription, DNA-templated;	GO:0005634:nucleus;GO:0005886:plasma membrane;	GO:0004724:magnesium-dependent protein serine/threonine phosphatase activity;GO:0046872:metal ion binding;GO:0005543:phospholipid binding;GO:0004722:protein serine/threonine phosphatase activity;	--	--	--	gnl|CDD|228647	KOG0700, KOG0700, KOG0700, Protein phosphatase 2C/pyruvate dehydrogenase (lipoamide) phosphatase [Signal transduction mechanisms].
DN299104_c0_g1_i1	1335	95	4.41	92	4.08	78	3.38	152	6.58	169	7.9	198	8.72	129.973	1.05188	0.230743	4.55866	5.14805e-06	0.000361906	Ups	XP_010932816.1	PREDICTED: BI1-like protein [Elaeis guineensis]	sp|Q9SA63|LFG4_ARATH	Q9SA63	Protein LIFEGUARD 4 OS=Arabidopsis thaliana OX=3702 GN=LFG4 PE=2 SV=1	-	GO:0016021:integral component of membrane;	-	--	--	--	gnl|CDD|230261	KOG2322, KOG2322, KOG2322, N-methyl-D-aspartate receptor glutamate-binding subunit [Signal transduction mechanisms].
DN400425_c0_g1_i1	948	68	4.85	44	3	57	3.81	126	8.45	125	9.05	115	7.84	88.6557	1.16442	0.255486	4.55768	5.1722e-06	0.000363049	Ups	XP_020106620.1	transcription repressor OFP6-like [Ananas comosus]	sp|Q94CV1|OFP8_ORYSJ	Q94CV1	Transcription repressor OFP8 OS=Oryza sativa subsp. japonica OX=39947 GN=OFP8 PE=1 SV=1	GO:0009742:brassinosteroid mediated signaling pathway;GO:0045892:negative regulation of transcription, DNA-templated;GO:1900457:regulation of brassinosteroid mediated signaling pathway;	GO:0005737:cytoplasm;GO:0005634:nucleus;	-	--	--	--	--	--
DN157127_c0_g1_i1	1311	5	0.24	15	0.68	18	0.8	49	2.17	34	1.63	56	2.52	29.2016	1.75109	0.384599	4.55302	5.28812e-06	0.000370056	Ups	--	--	--	--	--	--	--	--	--	--	--	--	--
DN305905_c0_g8_i1	627	55.3	7.12	64.39	7.93	49.02	5.97	118.71	14.61	104.71	13.88	123.93	15.5	85.2091	1.12359	0.247372	4.54209	5.56983e-06	0.000386825	Ups	XP_020092159.1	uncharacterized protein LOC109712804 [Ananas comosus]	--	--	--	--	--	--	--	--	--	--	--
DN121300_c1_g1_i1	1345	64	2.95	37	1.62	60	2.57	135	5.79	119	5.52	104	4.54	85.7549	1.19494	0.263688	4.53165	5.85261e-06	0.000402536	Ups	--	--	--	--	--	--	--	--	--	--	--	--	--
DN327003_c0_g1_i2	1520	54	2.15	49	1.86	49	1.82	115	4.26	101	4.04	103	3.88	77.7494	1.13402	0.250626	4.52475	6.04681e-06	0.000413088	Ups	XP_008778001.1	trans-resveratrol di-O-methyltransferase-like [Phoenix dactylifera]	sp|B0ZB57|OMT3_HUMLU	B0ZB57	Probable O-methyltransferase 3 OS=Humulus lupulus OX=3486 GN=OMT3 PE=2 SV=1	-	-	GO:0008171:O-methyltransferase activity;GO:0046983:protein dimerization activity;	--	--	--	gnl|CDD|231116	KOG3178, KOG3178, KOG3178, Hydroxyindole-O-methyltransferase and related SAM-dependent methyltransferases [General function prediction only].
DN329032_c2_g1_i5	3919	23.83	0.33	38.58	0.51	60.26	0.78	4.82	0.06	4.66	0.06	9.89	0.13	21.6516	-1.9337	0.427593	-4.52229	6.11739e-06	0.000416671	Down	XP_019705907.1	PREDICTED: pentatricopeptide repeat-containing protein At4g39530-like [Elaeis guineensis]	sp|Q9FWA6|PP207_ARATH	Q9FWA6	Pentatricopeptide repeat-containing protein At3g02330, mitochondrial OS=Arabidopsis thaliana OX=3702 GN=PCMP-E90 PE=2 SV=2	GO:0016554:cytidine to uridine editing;GO:0080156:mitochondrial mRNA modification;GO:0006397:mRNA processing;GO:0009451:RNA modification;	GO:0005739:mitochondrion;	-	--	--	--	--	--
DN326587_c31_g1_i1	248	106.52	167.88	88.14	137.77	101.94	178.36	38.25	74.05	31.7	63.81	36.61	70.99	64.4017	-1.24764	0.276698	-4.50903	6.51233e-06	0.00044031	Down	AGW23638.1	sucrose synthase [Lilium davidii]	sp|Q41607|SUS2_TULGE	Q41607	Sucrose synthase 2 OS=Tulipa gesneriana OX=13306 PE=2 SV=1	GO:0005985:sucrose metabolic process;	-	GO:0016157:sucrose synthase activity;	K00695	sucrose synthase	ko00500 Starch and sucrose metabolism;ko01100 Metabolic pathways;	--	--
DN289217_c2_g1_i2	1032	45.73	2.92	54.05	3.3	42.82	2.56	107.37	6.43	93.14	6.03	103.26	6.29	73.5651	1.15053	0.255369	4.50535	6.62631e-06	0.000447359	Ups	XP_008808235.1	pre-mRNA cleavage factor Im 25 kDa subunit 1 [Phoenix dactylifera]	sp|Q94AF0|CFIS1_ARATH	Q94AF0	Pre-mRNA cleavage factor Im 25 kDa subunit 1 OS=Arabidopsis thaliana OX=3702 GN=CFIS1 PE=1 SV=1	GO:0006378:mRNA polyadenylation;GO:0006397:mRNA processing;	GO:0005849:mRNA cleavage factor complex;	GO:0017091:AU-rich element binding;GO:0016787:hydrolase activity;GO:0046872:metal ion binding;GO:0003729:mRNA binding;	--	--	--	gnl|CDD|229630	KOG1689, KOG1689, KOG1689, mRNA cleavage factor I subunit [RNA processing and modification].
DN308298_c0_g2_i1	485	7	1.4	14	2.68	20	3.82	44	8.58	34	7.12	68	13.46	31.0274	1.72283	0.383265	4.49516	6.95185e-06	0.000463887	Ups	XP_009777001.1	PREDICTED: uncharacterized protein LOC104226669 [Nicotiana sylvestris]	sp|Q9LN86|DRE1F_ARATH	Q9LN86	Dehydration-responsive element-binding protein 1F OS=Arabidopsis thaliana OX=3702 GN=DREB1F PE=2 SV=1	GO:0019760:glucosinolate metabolic process;GO:0010371:regulation of gibberellin biosynthetic process;GO:0048510:regulation of timing of transition from vegetative to reproductive phase;GO:0051510:regulation of unidimensional cell growth;GO:0050826:response to freezing;GO:0009408:response to heat;GO:0009414:response to water deprivation;	GO:0005634:nucleus;	GO:0003700:sequence-specific DNA binding transcription factor activity;GO:0043565:sequence-specific DNA binding;GO:0044212:transcription regulatory region DNA binding;	--	--	--	--	--
DN330533_c4_g1_i1	1857	114	3.6	178	5.35	173	5.08	63	1.85	52	1.65	77	2.3	103.058	-1.05328	0.234855	-4.48481	7.29795e-06	0.000484171	Down	--	--	--	--	--	--	--	--	--	--	--	--	--
DN326805_c1_g3_i2	1663	21.58	0.77	21.35	0.73	14	0.47	57.6	1.92	75.88	2.73	43.27	1.47	38.9562	1.54948	0.346553	4.47113	7.78067e-06	0.000511035	Ups	XP_020260418.1	UDP-glycosyltransferase 91C1-like [Asparagus officinalis]	sp|Q940V3|U91A1_ARATH	Q940V3	UDP-glycosyltransferase 91A1 OS=Arabidopsis thaliana OX=3702 GN=UGT91A1 PE=2 SV=1	-	GO:0043231:intracellular membrane-bounded organelle;	GO:0080043:quercetin 3-O-glucosyltransferase activity;GO:0080044:quercetin 7-O-glucosyltransferase activity;GO:0008194:UDP-glycosyltransferase activity;	--	--	--	gnl|CDD|229134	KOG1192, KOG1192, KOG1192, UDP-glucuronosyl and UDP-glucosyl transferase [Carbohydrate transport and metabolism, Energy production and conversion].
DN327131_c0_g6_i2	1598	11	0.41	22	0.79	16	0.56	59	2.06	38	1.43	57	2.02	33.5228	1.58683	0.355094	4.46874	7.86804e-06	0.000516036	Ups	--	--	--	--	--	--	--	--	--	--	--	--	--
DN469061_c0_g1_i1	1189	15	0.8	22	1.12	11	0.55	41	2.05	53	2.86	63	3.2	34.3286	1.6145	0.36221	4.45735	8.29774e-06	0.000534309	Ups	XP_010907328.1	PREDICTED: uncharacterized protein LOC105034006 [Elaeis guineensis]	--	--	--	--	--	--	--	--	--	--	--
DN309792_c0_g1_i6	3399	38.29	0.62	67.5	1.04	79.75	1.2	22	0.33	7	0.11	16	0.24	35.3093	-1.6244	0.364761	-4.45333	8.45471e-06	0.000541525	Down	--	--	--	--	--	--	--	--	--	--	--	--	--
DN332026_c1_g1_i6	6159	39.65	0.34	34.69	0.29	44.33	0.36	11.58	0.09	4.13	0.04	5.93	0.05	22.0646	-1.86719	0.419407	-4.45197	8.5088e-06	0.00054409	Down	--	--	--	--	--	--	--	--	--	--	--	--	--
DN312669_c0_g1_i2	1671	66.29	2.36	92.47	3.14	84.19	2.79	26.08	0.86	32.75	1.17	22.3	0.75	50.6502	-1.31004	0.294865	-4.44285	8.87752e-06	0.000565309	Down	XP_010248397.1	PREDICTED: uncharacterized protein LOC104591289 [Nelumbo nucifera]	--	--	--	--	--	--	--	--	--	--	--
DN324456_c0_g1_i2	2218	67.38	1.74	48.62	1.2	63.21	1.52	21.39	0.51	17.34	0.45	5.45	0.13	35.1041	-1.66875	0.375973	-4.43847	9.06011e-06	0.000575342	Down	PWZ57627.1	putative mediator of RNA polymerase II transcription subunit 37e [Zea mays]	sp|P36415|HS7C1_DICDI	P36415	Heat shock cognate 70 kDa protein 1 OS=Dictyostelium discoideum OX=44689 GN=hspB PE=1 SV=2	-	GO:0005829:cytosol;GO:0031012:extracellular matrix;GO:0005811:lipid particle;GO:0045335:phagocytic vesicle;GO:0031982:vesicle;	GO:0005524:ATP binding;	--	--	--	gnl|CDD|228051	KOG0100, KOG0100, KOG0100, Molecular chaperones GRP78/BiP/KAR2, HSP70 superfamily [Posttranslational modification, protein turnover, chaperones].
DN322601_c3_g9_i1	649	31.21	3.81	39.17	4.57	62.53	7.21	108.31	12.61	73.29	9.19	114.59	13.56	70.1955	1.23397	0.278181	4.43585	9.17095e-06	0.000581577	Ups	--	--	--	--	--	--	--	--	--	--	--	--	--
DN305101_c1_g1_i1	966	61	4.25	60	3.99	49	3.19	113	7.39	103	7.27	147	9.78	88.5132	1.15389	0.260149	4.4355	9.18602e-06	0.00058173	Ups	PKA52800.1	hypothetical protein AXF42_Ash001781 [Apostasia shenzhenica]	sp|Q9LI61|AVT6A_ARATH	Q9LI61	Amino acid transporter AVT6A OS=Arabidopsis thaliana OX=3702 GN=AVT6A PE=2 SV=1	GO:0003333:amino acid transmembrane transport;	GO:0016021:integral component of membrane;GO:0005774:vacuolar membrane;GO:0005773:vacuole;	GO:0015171:amino acid transmembrane transporter activity;	--	--	--	gnl|CDD|229247	KOG1305, KOG1305, KOG1305, Amino acid transporter protein [Amino acid transport and metabolism].
DN314912_c0_g1_i2	1163	101	5.55	101	5.3	76	3.9	162	8.32	186.62	10.36	182	9.51	133.951	1.01252	0.228621	4.42881	9.47553e-06	0.000597595	Ups	RXH86437.1	hypothetical protein DVH24_017490 [Malus domestica]	sp|Q8LBM2|TIF5A_ARATH	Q8LBM2	Protein TIFY 5A OS=Arabidopsis thaliana OX=3702 GN=TIFY5A PE=1 SV=1	GO:0006952:defense response;GO:0031347:regulation of defense response;GO:2000022:regulation of jasmonic acid mediated signaling pathway;GO:0009611:response to wounding;	GO:0005634:nucleus;	-	--	--	--	--	--
DN327621_c2_g35_i1	358	47	18.34	43	16.24	35	13.54	77	31.13	149	64.28	86	35.22	72.7867	1.32651	0.299603	4.42758	9.5298e-06	0.000600195	Ups	XP_021294279.1	7-deoxyloganetin glucosyltransferase-like [Herrania umbratica]	sp|F8WKW1|UGT2_GARJA	F8WKW1	7-deoxyloganetin glucosyltransferase OS=Gardenia jasminoides OX=114476 GN=UGT85A24 PE=1 SV=1	-	-	GO:0035251:UDP-glucosyltransferase activity;	--	--	--	gnl|CDD|229134	KOG1192, KOG1192, KOG1192, UDP-glucuronosyl and UDP-glucosyl transferase [Carbohydrate transport and metabolism, Energy production and conversion].
DN328370_c5_g8_i4	930	57.33	4.2	122.89	8.59	195.88	13.43	46.21	3.18	43.97	3.27	24.94	1.75	74.2935	-1.37224	0.310068	-4.42561	9.61692e-06	0.000604853	Down	--	--	--	--	--	--	--	--	--	--	--	--	--
DN265212_c0_g2_i1	728	80	8.22	99	9.73	88	8.51	23	2.24	36	3.78	33	3.27	56.7694	-1.27805	0.288862	-4.42443	9.66972e-06	0.000607343	Down	XP_008797425.1	chitin-inducible gibberellin-responsive protein 1-like isoform X1 [Phoenix dactylifera]	--	--	--	--	--	--	--	--	--	--	--
DN111851_c0_g1_i1	300	16	10.84	19	12.57	13	9.12	77.29	58.24	67	53.44	26.18	19.92	35.9068	1.66437	0.376386	4.42199	9.7797e-06	0.000611309	Ups	RAL51404.1	hypothetical protein DM860_010906 [Cuscuta australis]	sp|Q9LQM7|HFA1D_ARATH	Q9LQM7	Heat stress transcription factor A-1d OS=Arabidopsis thaliana OX=3702 GN=HSFA1D PE=1 SV=2	GO:0034605:cellular response to heat;GO:0061408:positive regulation of transcription from RNA polymerase II promoter in response to heat stress;GO:0009408:response to heat;	GO:0005737:cytoplasm;GO:0005634:nucleus;	GO:0003700:sequence-specific DNA binding transcription factor activity;GO:0000978:RNA polymerase II core promoter proximal region sequence-specific DNA binding;GO:0043565:sequence-specific DNA binding;	--	--	--	gnl|CDD|228574	KOG0627, KOG0627, KOG0627, Heat shock transcription factor [Transcription].
DN325580_c2_g7_i3	485	34.65	6.91	43.09	8.25	43.98	8.41	92.1	17.95	86.13	18.03	80.63	15.96	62.5485	1.15887	0.262203	4.41976	9.88117e-06	0.000615589	Ups	ABK55363.1	CBFIIIc-D3 [Triticum aestivum]	sp|Q0J3Y6|DRE1I_ORYSJ	Q0J3Y6	Dehydration-responsive element-binding protein 1I OS=Oryza sativa subsp. japonica OX=39947 GN=DREB1I PE=2 SV=1	-	GO:0005634:nucleus;	GO:0003677:DNA binding;GO:0003700:sequence-specific DNA binding transcription factor activity;	--	--	--	--	--
DN308124_c0_g3_i1	1005	16	1.06	19	1.2	29	1.79	52	3.23	64	4.29	57	3.6	39.0714	1.44013	0.326037	4.41706	1.00054e-05	0.000621632	Ups	XP_020598312.1	NAC transcription factor 29-like [Phalaenopsis equestris]	sp|K4BNG7|NAP2_SOLLC	K4BNG7	NAC domain-containing protein 2 OS=Solanum lycopersicum OX=4081 GN=NAP2 PE=2 SV=1	GO:1902265:abscisic acid homeostasis;GO:0009738:abscisic acid-activated signaling pathway;GO:0010150:leaf senescence;GO:0031155:regulation of fruiting body development;GO:0006355:regulation of transcription, DNA-templated;GO:0009737:response to abscisic acid;GO:0009646:response to absence of light;	GO:0005634:nucleus;	GO:0043565:sequence-specific DNA binding;	--	--	--	--	--
DN321109_c22_g1_i1	210	227.18	950.13	182.42	766.75	206.74	1008.6	82.82	443.44	64.15	348.44	109.61	578.31	140.005	-1.07008	0.242397	-4.41459	1.01204e-05	0.000627926	Down	--	--	--	--	--	--	--	--	--	--	--	--	--
DN289504_c0_g1_i2	672	23	2.66	26	2.88	17	1.86	55	6.06	67	7.95	60	6.72	41.2904	1.43644	0.325776	4.40927	1.0372e-05	0.000639228	Ups	--	--	--	--	--	--	--	--	--	--	--	--	--
DN330174_c199_g1_i1	207	93.51	428.57	118.76	547.58	106.71	572.08	33.05	194.05	36.19	215.01	49.81	287.58	69.465	-1.18779	0.269498	-4.40742	1.04611e-05	0.000643853	Down	--	--	--	--	--	--	--	--	--	--	--	--	--
DN270651_c0_g4_i2	1085	26	1.56	36	2.06	25	1.4	89	5	55	3.33	75	4.28	50.461	1.34301	0.304827	4.40582	1.05386e-05	0.000647755	Ups	XP_008779568.1	desiccation-related protein PCC13-62 [Phoenix dactylifera]	sp|P22242|DRPE_CRAPL	P22242	Desiccation-related protein PCC13-62 OS=Craterostigma plantagineum OX=4153 PE=2 SV=1	GO:0071465:cellular response to desiccation;GO:1902075:cellular response to salt;	-	-	--	--	--	--	--
DN330492_c6_g3_i1	657	120.17	14.39	87.58	10.04	89.01	10.07	222.94	25.45	192	23.61	161.63	18.75	144.327	1.01734	0.231054	4.40302	1.06753e-05	0.000654675	Ups	XP_020586132.1	nudix hydrolase 4-like [Phalaenopsis equestris]	sp|Q9ZU95|NUD17_ARATH	Q9ZU95	Nudix hydrolase 17, mitochondrial OS=Arabidopsis thaliana OX=3702 GN=NUDT17 PE=2 SV=1	-	GO:0005737:cytoplasm;GO:0005739:mitochondrion;GO:0005634:nucleus;	GO:0016787:hydrolase activity;GO:0046872:metal ion binding;	--	--	--	gnl|CDD|230778	KOG2839, KOG2839, KOG2839, Diadenosine and diphosphoinositol polyphosphate phosphohydrolase [Signal transduction mechanisms].
DN331922_c5_g23_i1	302	24.42	16.15	30	19.37	20	13.66	68.01	49.86	69	53.57	55.5	41.09	44.1788	1.37767	0.312999	4.4015	1.07503e-05	0.000658133	Ups	XP_010921346.1	PREDICTED: peroxidase 5-like [Elaeis guineensis]	sp|A7QEU4|PER5_VITVI	A7QEU4	Peroxidase 5 OS=Vitis vinifera OX=29760 GN=GSVIVT00037159001 PE=1 SV=2	GO:0042744:hydrogen peroxide catabolic process;GO:0006979:response to oxidative stress;	GO:0005576:extracellular region;	GO:0020037:heme binding;GO:0046872:metal ion binding;GO:0004601:peroxidase activity;	--	--	--	--	--
DN325989_c0_g1_i8	1613	1.46	0.05	10.78	0.38	5.22	0.18	35.19	1.21	27.31	1.02	29.8	1.05	18.0524	1.9943	0.453914	4.39356	1.11507e-05	0.000673673	Ups	--	--	--	--	--	--	--	--	--	--	--	--	--
DN316675_c2_g1_i2	1256	50	2.5	70	3.34	74	3.45	157	7.33	143	7.21	87	4.13	94.5426	1.08331	0.246738	4.39055	1.13067e-05	0.000679147	Ups	XP_010937800.1	PREDICTED: probable beta-1,4-xylosyltransferase IRX9 [Elaeis guineensis]	sp|Q9ZQC6|IRX9_ARATH	Q9ZQC6	Probable beta-1,4-xylosyltransferase IRX9 OS=Arabidopsis thaliana OX=3702 GN=IRX9 PE=2 SV=1	GO:0071555:cell wall organization;GO:0010417:glucuronoxylan biosynthetic process;GO:0010413:glucuronoxylan metabolic process;GO:0009834:plant-type secondary cell wall biogenesis;	GO:0005794:Golgi apparatus;GO:0000139:Golgi membrane;GO:0016021:integral component of membrane;	GO:0015018:galactosylgalactosylxylosylprotein 3-beta-glucuronosyltransferase activity;GO:0042285:xylosyltransferase activity;	--	--	--	gnl|CDD|229417	KOG1476, KOG1476, KOG1476, Beta-1,3-glucuronyltransferase B3GAT1/SQV-8 [Posttranslational modification, protein turnover, chaperones].
DN326736_c3_g6_i6	494	25	4.82	19	3.52	15	2.77	68	12.78	56	11.31	50	9.55	38.7753	1.48674	0.338665	4.39001	1.13345e-05	0.000679147	Ups	XP_008786205.1	ELMO domain-containing protein E-like [Phoenix dactylifera]	sp|Q8VZM9|FLZ2_ARATH	Q8VZM9	FCS-Like Zinc finger 2 OS=Arabidopsis thaliana OX=3702 GN=FLZ2 PE=1 SV=1	GO:0009749:response to glucose;GO:0042594:response to starvation;GO:0009744:response to sucrose;	-	GO:0019900:kinase binding;GO:0046872:metal ion binding;	--	--	--	--	--
DN332320_c3_g1_i11	2529	42.54	0.95	122.12	2.6	142.93	2.96	41.32	0.85	27.75	0.62	19.37	0.41	59.836	-1.44637	0.329484	-4.38981	1.13447e-05	0.000679147	Down	XP_017696808.1	kinesin-like protein KIN-12E [Phoenix dactylifera]	sp|Q27IK7|KN12C_ARATH	Q27IK7	Kinesin-like protein KIN-12C OS=Arabidopsis thaliana OX=3702 GN=KIN12C PE=1 SV=1	GO:0000911:cytokinesis by cell plate formation;GO:0007018:microtubule-based movement;GO:0000281:mitotic cytokinesis;	GO:0005871:kinesin complex;GO:0005874:microtubule;GO:0009524:phragmoplast;	GO:0005524:ATP binding;GO:0016887:ATPase activity;GO:0008017:microtubule binding;GO:0003777:microtubule motor activity;	--	--	--	--	--
DN323275_c2_g2_i2	2859	83	1.62	82	1.53	64	1.16	149	2.69	130	2.54	176	3.24	113.349	1.06179	0.241957	4.38834	1.14219e-05	0.000680404	Ups	XP_020251333.1	cationic amino acid transporter 5 isoform X1 [Asparagus officinalis]	sp|O64759|CAAT5_ARATH	O64759	Cationic amino acid transporter 5 OS=Arabidopsis thaliana OX=3702 GN=CAT5 PE=1 SV=1	GO:0051938:L-glutamate import;	GO:0016021:integral component of membrane;GO:0005886:plasma membrane;	GO:0005313:L-glutamate transmembrane transporter activity;GO:0015189:L-lysine transmembrane transporter activity;	--	--	--	gnl|CDD|229228	KOG1286, KOG1286, KOG1286, Amino acid transporters [Amino acid transport and metabolism].
DN325425_c0_g1_i1	8260	7	0.04	11	0.07	27	0.16	66	0.39	35	0.22	53	0.32	32.5527	1.67481	0.381992	4.3844	1.16308e-05	0.000688206	Ups	XP_028058191.1	uncharacterized protein LOC114262049 [Camellia sinensis]	--	--	--	--	--	--	--	--	--	--	--
DN329216_c5_g3_i1	1870	52.02	1.63	84.85	2.53	78.48	2.28	19.99	0.58	30.09	0.95	13.5	0.4	43.3536	-1.42542	0.325674	-4.37681	1.20427e-05	0.000704419	Down	XP_026665178.1	DNA primase small subunit [Phoenix dactylifera]	sp|P20664|PRI1_MOUSE	P20664	DNA primase small subunit OS=Mus musculus OX=10090 GN=Prim1 PE=1 SV=1	GO:0006269:DNA replication, synthesis of RNA primer;	GO:0005658:alpha DNA polymerase:primase complex;	GO:0003896:DNA primase activity;GO:0046872:metal ion binding;GO:0003697:single-stranded DNA binding;	K02684	DNA primase small subunit	ko00230 Purine metabolism;ko00240 Pyrimidine metabolism;ko01100 Metabolic pathways;ko03030 DNA replication;	gnl|CDD|230790	KOG2851, KOG2851, KOG2851, Eukaryotic-type DNA primase, catalytic (small) subunit [Replication, recombination and repair].
DN211103_c0_g3_i1	287	22.94	18.42	29.42	23.14	22.85	19.27	77.02	70.37	68.12	65.67	49.12	45.26	44.277	1.36805	0.312749	4.37427	1.21839e-05	0.000710873	Ups	BAD34658.1	plasma membrane protein 3 [Leymus chinensis]	sp|A2Y075|LTI6B_ORYSI	A2Y075	Hydrophobic protein LTI6B OS=Oryza sativa subsp. indica OX=39946 GN=LTI6B PE=3 SV=2	-	GO:0016021:integral component of membrane;	-	--	--	--	gnl|CDD|229712	KOG1773, KOG1773, KOG1773, Stress responsive protein [General function prediction only].
DN323343_c1_g29_i1	475	46	9.54	44.86	8.94	34.79	6.93	102.04	20.74	88.01	19.21	88.3	18.22	66.8307	1.18308	0.270556	4.37277	1.22678e-05	0.000713953	Ups	RRT84241.1	hypothetical protein B296_00012710 [Ensete ventricosum]	sp|Q9AWS0|Y1410_ORYSJ	Q9AWS0	AP2/ERF and B3 domain-containing protein Os01g0141000 OS=Oryza sativa subsp. japonica OX=39947 GN=Os01g0141000 PE=2 SV=1	-	GO:0005634:nucleus;	GO:0003677:DNA binding;GO:0003700:sequence-specific DNA binding transcription factor activity;	--	--	--	--	--
DN327621_c2_g27_i1	350	44	18.26	61	24.53	75	31	98.36	42.58	143	66.02	114.02	49.99	87.6144	1.08604	0.248742	4.36615	1.26457e-05	0.000731319	Ups	XP_019704990.1	PREDICTED: 7-deoxyloganetin glucosyltransferase-like [Elaeis guineensis]	sp|F8WKW1|UGT2_GARJA	F8WKW1	7-deoxyloganetin glucosyltransferase OS=Gardenia jasminoides OX=114476 GN=UGT85A24 PE=1 SV=1	-	-	GO:0035251:UDP-glucosyltransferase activity;	--	--	--	--	--
DN299905_c1_g1_i1	3135	63.66	1.13	121.34	2.04	85.04	1.39	169.42	2.77	136.31	2.41	220.3	3.67	130.529	1.06513	0.244124	4.36304	1.28265e-05	0.000739911	Ups	XP_008776821.1	uncharacterized protein LOC103696875 isoform X1 [Phoenix dactylifera]	sp|Q6P4L9|NFRKB_XENTR	Q6P4L9	Nuclear factor related to kappa-B-binding protein OS=Xenopus tropicalis OX=8364 GN=nfrkb PE=2 SV=1	-	GO:0031011:Ino80 complex;	GO:0003677:DNA binding;GO:0002020:protease binding;	--	--	--	gnl|CDD|229866	KOG1927, KOG1927, KOG1927, R-kappa-B and related transcription factors [Transcription].
DN329094_c12_g2_i1	5065	32.74	0.35	42.64	0.43	36.26	0.36	5.85	0.06	10.19	0.11	5.21	0.05	20.7711	-1.83322	0.420527	-4.35935	1.30452e-05	0.00074877	Down	ABO36622.1	copia LTR rider [Solanum lycopersicum]	sp|P10978|POLX_TOBAC	P10978	Retrovirus-related Pol polyprotein from transposon TNT 1-94 OS=Nicotiana tabacum OX=4097 PE=2 SV=1	GO:0015074:DNA integration;	GO:0000943:retrotransposon nucleocapsid;	GO:0004190:aspartic-type endopeptidase activity;GO:0004519:endonuclease activity;GO:0003676:nucleic acid binding;GO:0003964:RNA-directed DNA polymerase activity;GO:0008270:zinc ion binding;	--	--	--	--	--
DN398352_c1_g1_i1	527	64.17	11.01	86	14.16	55.41	9.07	138.45	23.01	124.26	22.21	138.68	23.42	99.8685	1.04855	0.241365	4.34425	1.39755e-05	0.000798183	Ups	--	--	--	--	--	--	--	--	--	--	--	--	--
DN124440_c0_g4_i1	275	40	38.38	29	27.35	21	21.49	65.19	72.85	95.97	112.77	80	90.04	55.5035	1.38535	0.318999	4.34279	1.40688e-05	0.000800947	Ups	OVA16010.1	Glycoside hydrolase [Macleaya cordata]	sp|Q38907|XTH25_ARATH	Q38907	Probable xyloglucan endotransglucosylase/hydrolase protein 25 OS=Arabidopsis thaliana OX=3702 GN=XTH25 PE=2 SV=2	GO:0071555:cell wall organization;GO:0009832:plant-type cell wall biogenesis;GO:0010411:xyloglucan metabolic process;	GO:0048046:apoplast;GO:0005618:cell wall;	GO:0004553:hydrolase activity, hydrolyzing O-glycosyl compounds;GO:0016762:xyloglucan:xyloglucosyl transferase activity;	--	--	--	--	--
DN320262_c3_g1_i1	1424	60	2.58	64	2.62	63	2.52	108	4.32	138	5.97	115	4.68	90.2852	1.03775	0.239176	4.33885	1.43229e-05	0.000811972	Ups	XP_010917741.1	PREDICTED: sugar transport protein 14-like isoform X1 [Elaeis guineensis]	sp|Q8GW61|STP14_ARATH	Q8GW61	Sugar transport protein 14 OS=Arabidopsis thaliana OX=3702 GN=STP14 PE=2 SV=2	-	GO:0005887:integral component of plasma membrane;GO:0005886:plasma membrane;	GO:0005351:sugar:proton symporter activity;	--	--	--	gnl|CDD|228203	KOG0254, KOG0254, KOG0254, Predicted transporter (major facilitator superfamily) [General function prediction only].
DN328058_c1_g1_i1	3112	23	0.41	43	0.73	81	1.34	7	0.12	12	0.21	9	0.15	26.2287	-1.78639	0.411788	-4.33813	1.43702e-05	0.000812648	Down	PIA42993.1	hypothetical protein AQUCO_02000446v1 [Aquilegia coerulea]	sp|P41152|HSF30_SOLPE	P41152	Heat shock factor protein HSF30 OS=Solanum peruvianum OX=4082 GN=HSF30 PE=2 SV=1	-	GO:0005634:nucleus;	GO:0003700:sequence-specific DNA binding transcription factor activity;GO:0043565:sequence-specific DNA binding;	--	--	--	gnl|CDD|228574	KOG0627, KOG0627, KOG0627, Heat shock transcription factor [Transcription].
DN321888_c2_g2_i3	3950	69.48	0.96	180.27	2.37	212.16	2.72	54.24	0.69	65.31	0.9	41.13	0.53	94.7569	-1.22782	0.28403	-4.32288	1.54007e-05	0.000860345	Down	XP_006654613.2	PREDICTED: protein SULFUR DEFICIENCY-INDUCED 1-like [Oryza brachyantha]	sp|Q8GXU5|SDI1_ARATH	Q8GXU5	Protein SULFUR DEFICIENCY-INDUCED 1 OS=Arabidopsis thaliana OX=3702 GN=SDI1 PE=2 SV=1	GO:0010438:cellular response to sulfur starvation;GO:0010439:regulation of glucosinolate biosynthetic process;GO:0006792:regulation of sulfur utilization;	GO:0090568:nuclear transcriptional repressor complex;	-	--	--	--	--	--
DN312542_c1_g1_i1	1292	40	1.93	75	3.46	67	3.02	22	0.99	15	0.73	14	0.64	35.9631	-1.48065	0.342644	-4.32126	1.5514e-05	0.000863963	Down	--	--	--	--	--	--	--	--	--	--	--	--	--
DN324477_c6_g1_i2	3358	41.63	0.68	32.08	0.5	64.76	0.99	94.46	1.43	101.85	1.67	100.36	1.55	71.484	1.16656	0.270202	4.31737	1.57902e-05	0.000875718	Ups	CDN96898.1	putative Ty-1 copia retrotransposon [Phaseolus vulgaris]	sp|P10978|POLX_TOBAC	P10978	Retrovirus-related Pol polyprotein from transposon TNT 1-94 OS=Nicotiana tabacum OX=4097 PE=2 SV=1	GO:0015074:DNA integration;	GO:0000943:retrotransposon nucleocapsid;	GO:0004190:aspartic-type endopeptidase activity;GO:0004519:endonuclease activity;GO:0003676:nucleic acid binding;GO:0003964:RNA-directed DNA polymerase activity;GO:0008270:zinc ion binding;	--	--	--	--	--
DN141015_c0_g2_i1	1194	52.4	2.79	54.51	2.77	80.04	3.97	10.91	0.54	21.79	1.17	18.67	0.94	37.2891	-1.48408	0.343883	-4.31567	1.59118e-05	0.000880339	Down	--	--	--	--	--	--	--	--	--	--	--	--	--
DN290825_c0_g7_i1	530	32	5.44	16	2.61	34	5.51	95	15.63	70	12.38	54.96	9.18	49.7876	1.39328	0.323052	4.31286	1.61159e-05	0.000889488	Ups	ONK57249.1	uncharacterized protein A4U43_C10F18130 [Asparagus officinalis]	sp|Q9SL49|AKB9B_ARATH	Q9SL49	RNA demethylase ALKBH9B OS=Arabidopsis thaliana OX=3702 GN=ALKBH9B PE=1 SV=1	GO:0070988:demethylation;GO:0006402:mRNA catabolic process;GO:0016032:viral process;	GO:0000932:cytoplasmic mRNA processing body;GO:0009506:plasmodesma;	GO:0032451:demethylase activity;GO:0051213:dioxygenase activity;GO:0046872:metal ion binding;GO:0003729:mRNA binding;	--	--	--	gnl|CDD|232106	KOG4176, KOG4176, KOG4176, Uncharacterized conserved protein [Function unknown].
DN300862_c0_g1_i2	1523	26	1.03	34	1.29	49	1.81	71	2.62	106	4.23	71	2.67	58.526	1.25117	0.290168	4.31189	1.61868e-05	0.000892331	Ups	XP_010919719.1	PREDICTED: RING-H2 finger protein ATL40-like [Elaeis guineensis]	sp|Q8L9T5|ATL2_ARATH	Q8L9T5	RING-H2 finger protein ATL2 OS=Arabidopsis thaliana OX=3702 GN=ATL2 PE=2 SV=2	GO:0006952:defense response;GO:0016567:protein ubiquitination;GO:0010200:response to chitin;	GO:0016021:integral component of membrane;	GO:0046872:metal ion binding;GO:0016740:transferase activity;	--	--	--	gnl|CDD|232556	KOG4628, KOG4628, KOG4628, Predicted E3 ubiquitin ligase [Posttranslational modification, protein turnover, chaperones].
DN319246_c0_g1_i1	349	54	22.59	32.78	13.29	42.84	17.86	112	48.92	101.99	47.5	80.98	35.82	70.3531	1.20404	0.279677	4.30512	1.66896e-05	0.000917187	Ups	XP_010055446.1	PREDICTED: ethylene-responsive transcription factor 2 [Eucalyptus grandis]	sp|Q40476|ERF1_TOBAC	Q40476	Ethylene-responsive transcription factor 1 OS=Nicotiana tabacum OX=4097 GN=ERF1 PE=2 SV=1	GO:0006952:defense response;GO:0009873:ethylene-activated signaling pathway;	GO:0005634:nucleus;	GO:0003677:DNA binding;GO:0003700:sequence-specific DNA binding transcription factor activity;	--	--	--	--	--
DN323387_c3_g1_i1	3217	68	1.17	117	1.92	145	2.31	48	0.76	39	0.67	37	0.6	70.1471	-1.15362	0.268015	-4.30431	1.67508e-05	0.000919018	Down	--	--	--	--	--	--	--	--	--	--	--	--	--
DN320433_c0_g1_i1	1770	13	0.43	9	0.29	6	0.19	30	0.93	40	1.34	44	1.39	24.0019	1.7622	0.410058	4.29745	1.72775e-05	0.000942288	Ups	XP_025803636.1	cytochrome P450 78A9-like [Panicum hallii]	sp|Q9SLP1|C78A9_ARATH	Q9SLP1	Cytochrome P450 78A9 OS=Arabidopsis thaliana OX=3702 GN=CYP78A9 PE=1 SV=1	GO:0010154:fruit development;GO:0040008:regulation of growth;GO:0048316:seed development;	GO:0016021:integral component of membrane;GO:0016020:membrane;	GO:0020037:heme binding;GO:0005506:iron ion binding;GO:0016709:oxidoreductase activity, acting on paired donors, with incorporation or reduction of molecular oxygen, NAD(P)H as one donor, and incorporation of one atom of oxygen;	--	--	--	gnl|CDD|228106	KOG0156, KOG0156, KOG0156, Cytochrome P450 CYP2 subfamily [Secondary metabolites biosynthesis, transport and catabolism].
DN244390_c0_g2_i1	823	78	6.74	66	5.45	70	5.68	132	10.76	144	12.66	129	10.69	102.179	1.00114	0.233115	4.29462	1.74993e-05	0.000952127	Ups	PWZ22556.1	hypothetical protein Zm00014a_037274 [Zea mays]	--	--	--	--	--	--	--	--	--	--	--
DN329551_c2_g1_i5	2828	56.48	1.12	80.88	1.52	80.43	1.48	25.61	0.47	27.33	0.54	19.29	0.36	45.1052	-1.30926	0.305109	-4.29113	1.77765e-05	0.000964927	Down	--	--	--	--	--	--	--	--	--	--	--	--	--
DN300175_c0_g1_i2	726	54	5.57	64	6.31	51	4.95	122	11.94	104	10.97	105	10.45	82.2183	1.04776	0.244368	4.28765	1.80577e-05	0.000975582	Ups	XP_010918668.1	PREDICTED: heavy metal-associated isoprenylated plant protein 3 isoform X1 [Elaeis guineensis]	sp|Q9SJL2|HIP5_ARATH	Q9SJL2	Heavy metal-associated isoprenylated plant protein 5 OS=Arabidopsis thaliana OX=3702 GN=HIPP05 PE=1 SV=2	GO:0030001:metal ion transport;	-	GO:0005507:copper ion binding;	--	--	--	gnl|CDD|229544	KOG1603, KOG1603, KOG1603, Copper chaperone [Inorganic ion transport and metabolism].
DN322592_c0_g1_i4	1829	18	0.58	27	0.83	44	1.31	5	0.15	4	0.13	3	0.09	15.2135	-1.99873	0.466354	-4.28587	1.82026e-05	0.000981104	Down	XP_014661111.1	uncharacterized protein LOC106804459 [Setaria italica]	--	--	--	--	--	--	--	--	--	--	--
DN318479_c0_g1_i1	4372	37	0.46	51	0.6	60	0.69	14	0.16	15	0.19	8	0.09	28.5873	-1.58607	0.370353	-4.28261	1.84717e-05	0.000991606	Down	XP_026378331.1	uncharacterized protein LOC113272748 [Papaver somniferum]	--	--	--	--	--	--	--	--	--	--	--
DN326195_c6_g1_i1	1651	12.35	0.45	22.45	0.77	27.1	0.91	70.19	2.36	69.41	2.52	34.77	1.19	38.3305	1.4809	0.346821	4.26993	1.95533e-05	0.00103684	Ups	--	--	--	--	--	--	--	--	--	--	--	--	--
DN324793_c5_g3_i6	4262	43.15	0.55	111.75	1.36	96.03	1.13	26.08	0.31	23.94	0.3	27.65	0.33	50.543	-1.35487	0.317837	-4.26279	2.01886e-05	0.00106465	Down	XP_019705087.1	PREDICTED: uncharacterized protein LOC105041402 isoform X2 [Elaeis guineensis]	--	--	--	--	--	--	--	--	--	--	--
DN315029_c0_g9_i2	527	45.95	7.88	44.54	7.33	33.15	5.42	102.94	17.11	91.97	16.44	78.53	13.26	65.8006	1.17693	0.276097	4.26275	2.01926e-05	0.00106465	Ups	RWW14616.1	hypothetical protein GW17_00021601 [Ensete ventricosum]	sp|Q9FE06|EXOL2_ARATH	Q9FE06	Protein EXORDIUM-like 2 OS=Arabidopsis thaliana OX=3702 GN=EXL2 PE=2 SV=1	-	GO:0048046:apoplast;GO:0005618:cell wall;GO:0005829:cytosol;GO:0005615:extracellular space;GO:0005794:Golgi apparatus;GO:0009505:plant-type cell wall;GO:0009506:plasmodesma;	-	--	--	--	--	--
DN206384_c0_g1_i1	722	24	2.5	43	4.28	52	5.09	102	10.06	89	9.47	67	6.72	61.2385	1.19234	0.279781	4.26171	2.0287e-05	0.00106808	Ups	--	--	--	--	--	--	--	--	--	--	--	--	--
DN449330_c0_g2_i1	361	2	0.76	7.34	2.71	5.55	2.1	29.73	11.73	24.06	10.13	25	9.99	15.5752	1.94609	0.456695	4.26125	2.03285e-05	0.00106814	Ups	NP_001313865.1	heat stress transcription factor B-2a-like [Gossypium hirsutum]	sp|Q9C635|HSFB4_ARATH	Q9C635	Heat stress transcription factor B-4 OS=Arabidopsis thaliana OX=3702 GN=HSFB4 PE=2 SV=1	GO:0008356:asymmetric cell division;GO:0034605:cellular response to heat;GO:0061408:positive regulation of transcription from RNA polymerase II promoter in response to heat stress;	GO:0005737:cytoplasm;GO:0005634:nucleus;	GO:0003700:sequence-specific DNA binding transcription factor activity;GO:0000978:RNA polymerase II core promoter proximal region sequence-specific DNA binding;GO:0043565:sequence-specific DNA binding;	--	--	--	gnl|CDD|228574	KOG0627, KOG0627, KOG0627, Heat shock transcription factor [Transcription].
DN312775_c0_g12_i1	265	56	63.51	87.54	97.87	96.98	119	31.52	42.47	31.44	44.38	19	25.74	50.0735	-1.27442	0.299715	-4.2521	2.11775e-05	0.00110049	Down	--	--	--	--	--	--	--	--	--	--	--	--	--
DN301793_c0_g1_i1	1926	39.35	1.19	61.63	1.78	66.46	1.87	25.05	0.7	7.25	0.22	6.5	0.19	31.4189	-1.67229	0.393309	-4.25185	2.12016e-05	0.00110049	Down	BAA98084.1	unnamed protein product [Arabidopsis thaliana]	sp|Q8H0W3|RVE6_ARATH	Q8H0W3	Protein REVEILLE 6 OS=Arabidopsis thaliana OX=3702 GN=RVE6 PE=2 SV=1	GO:0042752:regulation of circadian rhythm;GO:0009737:response to abscisic acid;GO:0046686:response to cadmium ion;GO:0009723:response to ethylene;GO:0009739:response to gibberellin;GO:0009753:response to jasmonic acid;GO:0009751:response to salicylic acid;GO:0009651:response to salt stress;	GO:0005634:nucleus;	GO:0003677:DNA binding;GO:0003700:sequence-specific DNA binding transcription factor activity;	--	--	--	--	--
DN301016_c1_g2_i5	868	0	0	3.83	0.29	7.85	0.59	29.89	2.26	33.8	2.76	15.06	1.16	14.9652	2.0619	0.484956	4.25173	2.12126e-05	0.00110049	Ups	KMZ58380.1	RNA-binding protein [Zostera marina]	--	--	--	--	--	--	--	--	--	--	--
DN264649_c1_g1_i1	301	12	8.03	5	3.27	9	6.23	38.92	28.92	31.93	25.13	35	26.27	22.105	1.75608	0.413219	4.24977	2.13988e-05	0.00110792	Ups	XP_022959123.1	transcription factor MYB15-like [Cucurbita moschata]	sp|Q9LTC4|MYB15_ARATH	Q9LTC4	Transcription factor MYB15 OS=Arabidopsis thaliana OX=3702 GN=MYB15 PE=1 SV=1	GO:0030154:cell differentiation;GO:0009733:response to auxin;GO:0046686:response to cadmium ion;GO:0010200:response to chitin;GO:0009409:response to cold;GO:0009723:response to ethylene;GO:0009753:response to jasmonic acid;GO:0009651:response to salt stress;GO:0009414:response to water deprivation;	GO:0005634:nucleus;	GO:0003700:sequence-specific DNA binding transcription factor activity;GO:0043565:sequence-specific DNA binding;GO:0044212:transcription regulatory region DNA binding;	--	--	--	gnl|CDD|227999	KOG0048, KOG0048, KOG0048, Transcription factor, Myb superfamily [Transcription].
DN328559_c2_g17_i3	410	84.46	23.71	77.84	21.06	49	13.38	141.73	39.87	140.04	42.2	156.24	44.59	107.942	1.09803	0.258556	4.2468	2.16847e-05	0.00111769	Ups	XP_010926972.1	PREDICTED: uncharacterized protein LOC105049111 [Elaeis guineensis]	--	--	--	--	--	--	--	--	--	--	--
DN323977_c5_g13_i1	1637	33	1.2	52	1.81	59	2	92	3.12	99	3.63	94	3.24	70.0716	1.08557	0.255742	4.24478	2.1881e-05	0.00112402	Ups	XP_011096071.1	protein DETOXIFICATION 40 [Sesamum indicum]	sp|Q9LVD9|DTX40_ARATH	Q9LVD9	Protein DETOXIFICATION 40 OS=Arabidopsis thaliana OX=3702 GN=DTX40 PE=1 SV=1	GO:0006855:drug transmembrane transport;	GO:0016021:integral component of membrane;GO:0005774:vacuolar membrane;GO:0005773:vacuole;	GO:0015297:antiporter activity;GO:0015238:drug transmembrane transporter activity;GO:0042910:xenobiotic transporter activity;	--	--	--	gnl|CDD|229289	KOG1347, KOG1347, KOG1347, Uncharacterized membrane protein, predicted efflux pump [General function prediction only].
DN322789_c3_g39_i2	313	71.35	41.65	46.39	26.38	54.98	32.8	150.14	95.49	100.73	67.99	114.97	73.92	88.9709	1.12476	0.265392	4.23811	2.2541e-05	0.00115663	Ups	XP_010937408.1	PREDICTED: protein EXORDIUM-like [Elaeis guineensis]	sp|Q9C6E4|EXOL1_ARATH	Q9C6E4	Protein EXORDIUM-like 1 OS=Arabidopsis thaliana OX=3702 GN=EXL1 PE=2 SV=1	GO:0001666:response to hypoxia;	GO:0048046:apoplast;GO:0005615:extracellular space;GO:0005794:Golgi apparatus;GO:0009505:plant-type cell wall;	-	--	--	--	--	--
DN194669_c0_g1_i1	254	32.34	45.07	35	48.26	17	26.06	66.39	112.37	95.43	168.42	63.45	107.72	51.3446	1.37899	0.325703	4.23388	2.29696e-05	0.00117208	Ups	--	--	--	--	--	--	--	--	--	--	--	--	--
DN329607_c2_g7_i1	2078	96.07	2.67	76.63	2.03	66.37	1.71	148.58	3.83	164.27	4.58	152.86	4.01	116.97	1.02412	0.241978	4.23229	2.31328e-05	0.00117911	Ups	XP_026662468.1	probable BOI-related E3 ubiquitin-protein ligase 3 isoform X3 [Phoenix dactylifera]	--	--	--	--	--	--	--	--	--	gnl|CDD|229044	KOG1100, KOG1100, KOG1100, Predicted E3 ubiquitin ligase [Posttranslational modification, protein turnover, chaperones].
DN329462_c9_g2_i8	2684	11.61	0.24	12.28	0.24	8.42	0.16	42.55	0.82	26.81	0.56	48.6	0.96	25.2827	1.68933	0.399254	4.23121	2.32437e-05	0.00118214	Ups	--	--	--	--	--	--	--	--	--	--	--	--	--
DN321621_c0_g2_i1	5629	26.96	0.26	42.35	0.38	33.83	0.3	10.33	0.09	0	0	5.44	0.05	18.1898	-1.96385	0.464308	-4.22962	2.34084e-05	0.00118658	Down	--	--	--	--	--	--	--	--	--	--	--	--	--
DN325747_c6_g2_i1	2304	84.37	2.09	161.42	3.81	164.68	3.79	61.21	1.4	64.03	1.59	37.4	0.87	88.5996	-1.09583	0.259547	-4.2221	2.42039e-05	0.00122151	Down	--	--	--	--	--	--	--	--	--	--	--	--	--
DN230274_c0_g1_i1	1361	20	0.91	28.96	1.25	47	1.99	0	0	7.13	0.33	4.94	0.21	16.3457	-2.01093	0.476584	-4.21947	2.44877e-05	0.00123448	Down	XP_017701967.1	LOW QUALITY PROTEIN: PH, RCC1 and FYVE domains-containing protein 1 [Phoenix dactylifera]	sp|Q947D2|PRAF1_ARATH	Q947D2	PH, RCC1 and FYVE domains-containing protein 1 OS=Arabidopsis thaliana OX=3702 GN=PRAF1 PE=1 SV=1	-	-	GO:0046872:metal ion binding;GO:0070300:phosphatidic acid binding;GO:0035091:phosphatidylinositol binding;GO:0017112:Rab guanyl-nucleotide exchange factor activity;	--	--	--	gnl|CDD|228887	KOG0941, KOG0941, KOG0941, E3 ubiquitin protein ligase [Posttranslational modification, protein turnover, chaperones].
DN318158_c9_g3_i1	1437	29.74	1.26	38.13	1.55	38.08	1.51	64.85	2.57	79.8	3.41	87.9	3.54	55.9848	1.19869	0.284429	4.21439	2.50458e-05	0.00125573	Ups	OAY68873.1	GPI-anchored protein LORELEI [Ananas comosus]	sp|Q9FKT1|LLG1_ARATH	Q9FKT1	GPI-anchored protein LLG1 OS=Arabidopsis thaliana OX=3702 GN=LLG1 PE=1 SV=1	GO:0045927:positive regulation of growth;	GO:0031225:anchored component of membrane;GO:0005886:plasma membrane;GO:0090406:pollen tube;	-	--	--	--	--	--
DN324606_c4_g1_i1	994	21.56	1.45	35.35	2.26	38.67	2.43	9.42	0.59	0	0	3.67	0.23	16.5823	-1.98668	0.472788	-4.20205	2.6451e-05	0.00131614	Down	AVX29505.1	argonaute 1 [Lilium lancifolium]	sp|Q6EU14|AGO1A_ORYSJ	Q6EU14	Protein argonaute 1A OS=Oryza sativa subsp. japonica OX=39947 GN=AGO1A PE=2 SV=1	GO:0031047:gene silencing by RNA;	-	GO:0003676:nucleic acid binding;	--	--	--	--	--
DN331922_c4_g5_i3	304	22	14.21	56	35.29	22.01	14.65	62.53	44.62	105.3	79.6	91.72	66.12	59.6836	1.38206	0.329539	4.19392	2.7417e-05	0.00135395	Ups	XP_008781200.1	peroxidase 5-like [Phoenix dactylifera]	sp|A7QEU4|PER5_VITVI	A7QEU4	Peroxidase 5 OS=Vitis vinifera OX=29760 GN=GSVIVT00037159001 PE=1 SV=2	GO:0042744:hydrogen peroxide catabolic process;GO:0006979:response to oxidative stress;	GO:0005576:extracellular region;	GO:0020037:heme binding;GO:0046872:metal ion binding;GO:0004601:peroxidase activity;	K00430	peroxidase	ko00940 Phenylpropanoid biosynthesis;ko01100 Metabolic pathways;ko01110 Biosynthesis of secondary metabolites;	--	--
DN311793_c0_g1_i1	1450	14	0.59	22	0.88	21	0.82	48	1.88	47	1.99	59	2.35	34.8773	1.42097	0.338913	4.19274	2.75607e-05	0.00135667	Ups	XP_010912527.1	PREDICTED: uncharacterized protein LOC105038415 [Elaeis guineensis]	--	--	--	--	--	--	--	--	--	gnl|CDD|230825	KOG2886, KOG2886, KOG2886, Uncharacterized conserved protein [Function unknown].
DN301191_c0_g1_i1	1586	49	1.86	54	1.95	37	1.3	94	3.31	94	3.58	107	3.83	72.1042	1.12854	0.269227	4.19179	2.76759e-05	0.00136005	Ups	ASV46326.1	chalcone synthase [Lilium regale]	sp|P51075|CHSY_BETPN	P51075	Chalcone synthase OS=Betula pendula OX=3505 GN=CHS PE=2 SV=2	GO:0009813:flavonoid biosynthetic process;	-	GO:0016210:naringenin-chalcone synthase activity;	K00660	chalcone synthase	ko00941 Flavonoid biosynthesis;ko01100 Metabolic pathways;ko01110 Biosynthesis of secondary metabolites;ko04712 Circadian rhythm - plant;	--	--
DN330548_c5_g2_i1	779	57.7	5.38	40.96	3.65	50.57	4.43	115.21	10.16	98.38	9.36	95.76	8.59	75.8109	1.09522	0.261441	4.18917	2.7998e-05	0.00136795	Ups	XP_010929531.1	PREDICTED: probable BOI-related E3 ubiquitin-protein ligase 2 isoform X6 [Elaeis guineensis]	--	--	--	--	--	--	--	--	--	gnl|CDD|229044	KOG1100, KOG1100, KOG1100, Predicted E3 ubiquitin ligase [Posttranslational modification, protein turnover, chaperones].
DN313346_c1_g8_i1	410	13.61	3.82	16.43	4.45	10.23	2.79	51.85	14.59	27.14	8.18	57.54	16.42	29.5536	1.61737	0.386839	4.18099	2.90247e-05	0.00141061	Ups	XP_010921346.1	PREDICTED: peroxidase 5-like [Elaeis guineensis]	sp|A7QEU4|PER5_VITVI	A7QEU4	Peroxidase 5 OS=Vitis vinifera OX=29760 GN=GSVIVT00037159001 PE=1 SV=2	GO:0042744:hydrogen peroxide catabolic process;GO:0006979:response to oxidative stress;	GO:0005576:extracellular region;	GO:0020037:heme binding;GO:0046872:metal ion binding;GO:0004601:peroxidase activity;	K00430	peroxidase	ko00940 Phenylpropanoid biosynthesis;ko01100 Metabolic pathways;ko01110 Biosynthesis of secondary metabolites;	--	--
DN330180_c9_g46_i3	712	31.85	3.38	31.1	3.16	37.28	3.73	6.14	0.62	8.62	0.94	2.79	0.29	18.4297	-1.83183	0.43822	-4.18015	2.91318e-05	0.00141283	Down	OAY80182.1	Protein STAR1, partial [Ananas comosus]	sp|Q0D9V6|STAR1_ORYSJ	Q0D9V6	Protein STAR1 OS=Oryza sativa subsp. japonica OX=39947 GN=STAR1 PE=1 SV=1	GO:0035435:phosphate ion transmembrane transport;GO:0010044:response to aluminum ion;GO:0015786:UDP-glucose transport;	GO:0005886:plasma membrane;GO:0005774:vacuolar membrane;GO:0012506:vesicle membrane;	GO:0005524:ATP binding;GO:0016887:ATPase activity;GO:0005315:inorganic phosphate transmembrane transporter activity;GO:0005460:UDP-glucose transmembrane transporter activity;	--	--	--	--	--
DN326282_c8_g3_i1	4236	75.43	0.97	114	1.39	146.7	1.74	42	0.5	32	0.41	53	0.64	71.9474	-1.13925	0.272594	-4.17928	2.9243e-05	0.00141673	Down	YP_003587228.1	cytochrome c oxidase subunit 1 [Citrullus lanatus]	sp|P60620|COX1_ARATH	P60620	Cytochrome c oxidase subunit 1 OS=Arabidopsis thaliana OX=3702 GN=COX1 PE=3 SV=1	GO:0009060:aerobic respiration;GO:0015990:electron transport coupled proton transport;GO:0006123:mitochondrial electron transport, cytochrome c to oxygen;	GO:0016021:integral component of membrane;GO:0005751:mitochondrial respiratory chain complex IV;	GO:0004129:cytochrome-c oxidase activity;GO:0020037:heme binding;GO:0046872:metal ion binding;	K02256	cytochrome c oxidase subunit 1	ko00190 Oxidative phosphorylation;ko01100 Metabolic pathways;	gnl|CDD|232694	KOG4769, KOG4769, KOG4769, Cytochrome c oxidase, subunit I [Energy production and conversion].
DN324061_c0_g7_i1	2617	24	0.52	48	0.98	49	0.98	8	0.16	11	0.24	6	0.12	22.2865	-1.71914	0.411402	-4.17872	2.9315e-05	0.00141872	Down	--	--	--	--	--	--	--	--	--	--	--	--	--
DN298467_c1_g1_i3	1006	342	22.6	254	16.02	222	13.72	646	40.02	633	42.34	607	38.26	449.791	1.2045	0.288378	4.17681	2.95632e-05	0.00142923	Ups	XP_010916324.1	PREDICTED: uncharacterized protein LOC105041168 [Elaeis guineensis]	--	--	--	--	--	--	--	--	--	--	--
DN310195_c2_g2_i2	733	67.74	6.89	55.62	5.41	54.36	5.21	115.55	11.15	124.6	12.96	109.57	10.75	87.5227	1.04298	0.249783	4.17553	2.97293e-05	0.00143498	Ups	XP_011044960.1	PREDICTED: protein GLUTAMINE DUMPER 5-like [Populus euphratica]	--	--	--	--	--	--	--	--	--	--	--
DN368923_c0_g1_i1	949	32	2.28	37	2.52	26	1.74	95	6.36	59	4.26	71	4.84	52.7711	1.25577	0.300755	4.17541	2.97446e-05	0.00143498	Ups	XP_020267315.1	uncharacterized protein LOC109842828 [Asparagus officinalis]	--	--	--	--	--	--	--	--	--	--	--
DN111348_c0_g1_i1	267	24	26.28	19	20.5	28	33.08	60	77.77	56	76.1	61	79.52	41.0247	1.3238	0.317256	4.17265	3.01084e-05	0.00144949	Ups	XP_020275863.1	clavaminate synthase-like protein At3g21360 [Asparagus officinalis]	--	--	--	--	--	--	--	--	--	--	--
DN323343_c1_g13_i2	482	18.15	3.66	24.13	4.68	20.61	3.99	51.96	10.25	47.62	10.09	63.85	12.8	37.6056	1.37442	0.330194	4.16246	3.14839e-05	0.00150625	Ups	PON87052.1	AP2/ERF transcription factor [Trema orientale]	sp|P82280|RAV2_ARATH	P82280	AP2/ERF and B3 domain-containing transcription repressor RAV2 OS=Arabidopsis thaliana OX=3702 GN=RAV2 PE=1 SV=1	GO:0009873:ethylene-activated signaling pathway;GO:0045892:negative regulation of transcription, DNA-templated;	GO:0005634:nucleus;	GO:0003700:sequence-specific DNA binding transcription factor activity;GO:0043565:sequence-specific DNA binding;	--	--	--	--	--
DN268256_c0_g1_i1	1542	36.72	1.44	61	2.28	72.1	2.63	8.2	0.3	21	0.83	15	0.56	32.9895	-1.5262	0.367323	-4.15493	3.25382e-05	0.00154384	Down	RWW65686.1	hypothetical protein BHE74_00026995 [Ensete ventricosum]	sp|Q8LFD1|LPP3_ARATH	Q8LFD1	Putative lipid phosphate phosphatase 3, chloroplastic OS=Arabidopsis thaliana OX=3702 GN=LPP3 PE=2 SV=1	GO:0006644:phospholipid metabolic process;	GO:0031969:chloroplast membrane;GO:0005887:integral component of plasma membrane;GO:0005886:plasma membrane;	GO:0008195:phosphatidate phosphatase activity;	--	--	--	--	--
DN322086_c0_g1_i3	1882	39	1.21	77	2.28	95	2.74	23	0.66	21	0.65	21	0.62	42.285	-1.35717	0.326687	-4.15436	3.26205e-05	0.00154431	Down	XP_010039037.1	PREDICTED: probable glutathione peroxidase 2 [Eucalyptus grandis]	sp|O04922|GPX2_ARATH	O04922	Probable glutathione peroxidase 2 OS=Arabidopsis thaliana OX=3702 GN=GPX2 PE=1 SV=1	GO:0006979:response to oxidative stress;	GO:0005829:cytosol;GO:0005634:nucleus;GO:0005886:plasma membrane;	GO:0004602:glutathione peroxidase activity;GO:0004601:peroxidase activity;	--	--	--	gnl|CDD|229592	KOG1651, KOG1651, KOG1651, Glutathione peroxidase [Posttranslational modification, protein turnover, chaperones].
DN325265_c0_g3_i2	2561	67	1.48	90.86	1.91	59	1.21	115.56	2.36	157	3.46	144	2.99	104.7	1.02659	0.247159	4.15354	3.27377e-05	0.00154692	Ups	RZS24696.1	hypothetical protein BHM03_00057809 [Ensete ventricosum]	sp|Q9FG33|LRKS5_ARATH	Q9FG33	Probable L-type lectin-domain containing receptor kinase S.5 OS=Arabidopsis thaliana OX=3702 GN=LECRKS5 PE=2 SV=1	GO:0006952:defense response;GO:0042742:defense response to bacterium;GO:0002229:defense response to oomycetes;	GO:0016021:integral component of membrane;GO:0005886:plasma membrane;	GO:0005524:ATP binding;GO:0030246:carbohydrate binding;GO:0004675:transmembrane receptor protein serine/threonine kinase activity;	--	--	--	gnl|CDD|229129	KOG1187, KOG1187, KOG1187, Serine/threonine protein kinase [Signal transduction mechanisms].
DN303254_c3_g1_i1	968	28	1.95	28	1.86	22	1.43	67	4.37	74	5.21	52	3.45	44.866	1.30194	0.313624	4.15129	3.30613e-05	0.0015606	Ups	XP_010943538.2	PREDICTED: polygalacturonase inhibitor-like [Elaeis guineensis]	sp|Q05091|PGIP_PYRCO	Q05091	Polygalacturonase inhibitor OS=Pyrus communis OX=23211 GN=PGIP PE=1 SV=1	-	GO:0048046:apoplast;GO:0005618:cell wall;	-	--	--	--	gnl|CDD|228393	KOG0444, KOG0444, KOG0444, Cytoskeletal regulator Flightless-I (contains leucine-rich and gelsolin repeats) [Cytoskeleton].
DN293775_c2_g1_i1	1082	32	1.93	32	1.84	43	2.42	67	3.78	97	5.9	71	4.07	56.3378	1.19185	0.287263	4.14899	3.33951e-05	0.00157175	Ups	XP_008798309.1	WRKY transcription factor 28-like [Phoenix dactylifera]	sp|Q93WV4|WRK71_ARATH	Q93WV4	WRKY transcription factor 71 OS=Arabidopsis thaliana OX=3702 GN=WRKY71 PE=2 SV=1	GO:0045893:positive regulation of transcription, DNA-templated;GO:0010228:vegetative to reproductive phase transition of meristem;	GO:0005634:nucleus;	GO:0003700:sequence-specific DNA binding transcription factor activity;	--	--	--	--	--
DN326209_c0_g3_i10	2726	73.93	1.52	121.75	2.39	98.19	1.88	33.4	0.64	39.76	0.82	39.59	0.77	63.9423	-1.13372	0.273431	-4.14628	3.37924e-05	0.00158535	Down	--	--	--	--	--	--	--	--	--	--	--	--	--
DN329180_c1_g9_i3	750	106.98	10.53	122.02	11.48	116	10.74	44.41	4.14	46.34	4.66	55.49	5.26	77.8585	-1.04013	0.250968	-4.14448	3.40592e-05	0.00159299	Down	XP_008790354.1	ATP-dependent DNA helicase DDM1 isoform X1 [Phoenix dactylifera]	sp|Q9XFH4|DDM1_ARATH	Q9XFH4	ATP-dependent DNA helicase DDM1 OS=Arabidopsis thaliana OX=3702 GN=DDM1 PE=1 SV=1	GO:0009294:DNA mediated transformation;GO:0006344:maintenance of chromatin silencing;GO:0006346:methylation-dependent chromatin silencing;GO:0090241:negative regulation of histone H4 acetylation;GO:0051574:positive regulation of histone H3-K9 methylation;GO:0044030:regulation of DNA methylation;GO:0006349:regulation of gene expression by genetic imprinting;GO:0032197:transposition, RNA-mediated;	GO:0000786:nucleosome;GO:0005634:nucleus;	GO:0005524:ATP binding;GO:0004003:ATP-dependent DNA helicase activity;GO:0016887:ATPase activity;GO:0003677:DNA binding;GO:0008094:DNA-dependent ATPase activity;	--	--	--	gnl|CDD|228334	KOG0385, KOG0385, KOG0385, Chromatin remodeling complex WSTF-ISWI, small subunit [Transcription].
DN327357_c5_g1_i1	1912	42.89	1.31	65.39	1.9	77.82	2.21	27.82	0.79	15.35	0.47	10.25	0.3	36.771	-1.4541	0.351203	-4.14034	3.46794e-05	0.00161542	Down	--	--	--	--	--	--	--	--	--	--	--	--	--
DN314291_c0_g4_i2	1252	29.25	1.47	57.48	2.75	46.17	2.16	99.78	4.68	73.21	3.71	100.91	4.81	66.4083	1.13479	0.274553	4.13323	3.57695e-05	0.00165947	Ups	PKA55831.1	Myb family transcription factor APL [Apostasia shenzhenica]	sp|Q94A57|PHL2_ARATH	Q94A57	Protein PHR1-LIKE 2 OS=Arabidopsis thaliana OX=3702 GN=PHL2 PE=1 SV=1	GO:0016036:cellular response to phosphate starvation;GO:0010628:positive regulation of gene expression;GO:0006355:regulation of transcription, DNA-templated;	GO:0005634:nucleus;	GO:0003700:sequence-specific DNA binding transcription factor activity;GO:0043565:sequence-specific DNA binding;	--	--	--	--	--
DN318366_c0_g3_i2	841	23	1.93	12.14	0.97	25	1.97	58	4.58	59.38	5.06	48.26	3.88	37.2819	1.41327	0.342019	4.13215	3.59389e-05	0.00166247	Ups	XP_010939463.2	PREDICTED: protein BIG GRAIN 1-like E [Elaeis guineensis]	--	--	--	--	--	--	--	--	--	--	--
DN303483_c1_g1_i2	1705	61.82	2.15	64.73	2.15	43.49	1.41	100.31	3.24	111.7	3.9	144.68	4.76	87.7212	1.12144	0.271582	4.12928	3.63906e-05	0.00167477	Ups	XP_010914262.1	PREDICTED: G-box-binding factor 3-like isoform X1 [Elaeis guineensis]	sp|P42776|GBF3_ARATH	P42776	G-box-binding factor 3 OS=Arabidopsis thaliana OX=3702 GN=GBF3 PE=1 SV=2	GO:0009737:response to abscisic acid;	GO:0005829:cytosol;GO:0005634:nucleus;	GO:0003700:sequence-specific DNA binding transcription factor activity;GO:0043565:sequence-specific DNA binding;GO:0044212:transcription regulatory region DNA binding;	--	--	--	gnl|CDD|228656	KOG0709, KOG0709, KOG0709, CREB/ATF family transcription factor [Transcription].
DN330492_c5_g11_i4	892	50.56	3.91	42.5	3.14	36.06	2.62	90.47	6.59	103.07	8.1	85.2	6.31	67.5437	1.14278	0.276943	4.12639	3.68499e-05	0.00169421	Ups	XP_020704451.1	nudix hydrolase 18, mitochondrial-like [Dendrobium catenatum]	sp|Q9LHK1|NUD16_ARATH	Q9LHK1	Nudix hydrolase 16, mitochondrial OS=Arabidopsis thaliana OX=3702 GN=NUDT16 PE=2 SV=1	-	GO:0005737:cytoplasm;GO:0005739:mitochondrion;GO:0005634:nucleus;	GO:0016787:hydrolase activity;GO:0046872:metal ion binding;	--	--	--	gnl|CDD|230778	KOG2839, KOG2839, KOG2839, Diadenosine and diphosphoinositol polyphosphate phosphohydrolase [Signal transduction mechanisms].
DN316575_c2_g4_i1	528	49	8.38	51	8.37	59	9.62	102	16.9	105	18.7	94	15.82	75.4747	1.0107	0.244978	4.12567	3.69661e-05	0.00169785	Ups	--	--	--	--	--	--	--	--	--	--	--	--	--
DN326763_c8_g1_i4	5638	107.93	1.03	244.34	2.21	184.15	1.62	81.91	0.72	87.64	0.83	45.32	0.4	116.655	-1.07973	0.261727	-4.12542	3.70054e-05	0.00169796	Down	ONK80619.1	uncharacterized protein A4U43_C01F19860 [Asparagus officinalis]	sp|Q5Z9S8|AB42G_ORYSJ	Q5Z9S8	ABC transporter G family member 42 OS=Oryza sativa subsp. japonica OX=39947 GN=ABCG42 PE=2 SV=1	GO:0055085:transmembrane transport;	GO:0016021:integral component of membrane;GO:0005886:plasma membrane;	GO:0005524:ATP binding;GO:0042626:ATPase activity, coupled to transmembrane movement of substances;	--	--	--	gnl|CDD|228016	KOG0065, KOG0065, KOG0065, Pleiotropic drug resistance proteins (PDR1-15), ABC superfamily [Secondary metabolites biosynthesis, transport and catabolism].
DN307847_c1_g1_i2	511	20	3.62	35	6.09	26.4	4.57	73	12.86	59	11.17	59	10.55	44.6196	1.26691	0.307264	4.12321	3.73631e-05	0.00171267	Ups	XP_008795770.1	LOW QUALITY PROTEIN: probable pectinesterase/pectinesterase inhibitor 41 [Phoenix dactylifera]	sp|Q8RXK7|PME41_ARATH	Q8RXK7	Probable pectinesterase/pectinesterase inhibitor 41 OS=Arabidopsis thaliana OX=3702 GN=PME41 PE=2 SV=2	GO:0042545:cell wall modification;GO:0045490:pectin catabolic process;GO:0009741:response to brassinosteroid;GO:0009409:response to cold;GO:0009620:response to fungus;	GO:0005618:cell wall;GO:0005576:extracellular region;	GO:0045330:aspartyl esterase activity;GO:0030599:pectinesterase activity;GO:0046910:pectinesterase inhibitor activity;	K01051	pectinesterase	ko00040 Pentose and glucuronate interconversions;ko01100 Metabolic pathways;	--	--
DN329910_c8_g2_i1	3224	41.69	0.72	44.44	0.73	51.1	0.81	18.58	0.29	8.36	0.14	5.03	0.08	26.3259	-1.64357	0.398756	-4.12175	3.76008e-05	0.00172185	Down	--	--	--	--	--	--	--	--	--	--	--	--	--
DN244737_c0_g1_i1	698	22	2.4	17	1.78	13	1.34	48	4.99	54	6.04	49	5.17	33.9373	1.45453	0.353108	4.11923	3.80149e-05	0.00173518	Ups	--	--	--	--	--	--	--	--	--	--	--	--	--
DN124440_c0_g2_i1	258	29.83	38.46	27	34.4	31	43.7	69.9	108.59	59.07	95.87	73	113.87	47.9577	1.22897	0.298669	4.11482	3.87485e-05	0.00175864	Ups	OVA16016.1	Glycoside hydrolase [Macleaya cordata]	sp|Q38907|XTH25_ARATH	Q38907	Probable xyloglucan endotransglucosylase/hydrolase protein 25 OS=Arabidopsis thaliana OX=3702 GN=XTH25 PE=2 SV=2	GO:0071555:cell wall organization;GO:0009832:plant-type cell wall biogenesis;GO:0010411:xyloglucan metabolic process;	GO:0048046:apoplast;GO:0005618:cell wall;	GO:0004553:hydrolase activity, hydrolyzing O-glycosyl compounds;GO:0016762:xyloglucan:xyloglucosyl transferase activity;	--	--	--	--	--
DN276877_c0_g1_i1	1399	31.57	1.39	54.58	2.29	53.16	2.17	11.32	0.46	12.61	0.56	12.23	0.51	27.2095	-1.53593	0.374282	-4.10368	4.06629e-05	0.00183406	Down	PKA60737.1	30S ribosomal protein S5, chloroplastic [Apostasia shenzhenica]	sp|Q2S929|RS5_HAHCH	Q2S929	30S ribosomal protein S5 OS=Hahella chejuensis (strain KCTC 2396) OX=349521 GN=rpsE PE=3 SV=1	GO:0006412:translation;	GO:0015935:small ribosomal subunit;	GO:0019843:rRNA binding;GO:0003735:structural constituent of ribosome;	K02988	small subunit ribosomal protein S5	ko03010 Ribosome;	gnl|CDD|230585	KOG2646, KOG2646, KOG2646, Ribosomal protein S5 [Translation, ribosomal structure and biogenesis].
DN241570_c0_g1_i1	646	38	4.67	52	6.12	89	10.34	18	2.11	18	2.27	15	1.79	35.2298	-1.43305	0.349716	-4.09777	4.17158e-05	0.00186206	Down	--	--	--	--	--	--	--	--	--	--	--	--	--
DN330425_c1_g1_i6	2973	44.91	0.84	95.29	1.7	110.82	1.93	22.69	0.39	36.22	0.68	21.51	0.38	50.9304	-1.30235	0.318055	-4.09474	4.22643e-05	0.00188215	Down	--	--	--	--	--	--	--	--	--	--	--	--	--
DN266098_c0_g1_i3	2123	59	1.6	132	3.41	121	3.05	49	1.23	32.57	0.89	33	0.84	65.8961	-1.16988	0.28572	-4.09451	4.23062e-05	0.00188215	Down	XP_026399408.1	uncharacterized protein LOC113295273 [Papaver somniferum]	--	--	--	--	--	--	--	--	--	--	--
DN314585_c1_g1_i9	1975	30.85	0.91	24.3	0.68	41.38	1.13	10.75	0.29	0.87	0.03	0.96	0.03	16.8331	-1.97164	0.481547	-4.09438	4.23295e-05	0.00188215	Down	XP_023915438.1	ATP phosphoribosyltransferase 2, chloroplastic-like [Quercus suber]	sp|Q8GSJ1|HIS1B_ARATH	Q8GSJ1	ATP phosphoribosyltransferase 2, chloroplastic OS=Arabidopsis thaliana OX=3702 GN=HISN1B PE=1 SV=1	GO:0000105:histidine biosynthetic process;	GO:0009507:chloroplast;GO:0009570:chloroplast stroma;	GO:0003879:ATP phosphoribosyltransferase activity;GO:0000287:magnesium ion binding;	K00765	ATP phosphoribosyltransferase	ko00340 Histidine metabolism;ko01100 Metabolic pathways;ko01110 Biosynthesis of secondary metabolites;ko01230 Biosynthesis of amino acids;	gnl|CDD|230770	KOG2831, KOG2831, KOG2831, ATP phosphoribosyltransferase [Amino acid transport and metabolism].
DN284184_c0_g1_i1	1222	1	0.05	7	0.35	10	0.48	33	1.59	23	1.2	29	1.42	16.955	1.85924	0.454954	4.08666	4.37633e-05	0.00193281	Ups	XP_020257596.1	cyclic nucleotide-gated ion channel 2-like [Asparagus officinalis]	sp|O65718|CNGC2_ARATH	O65718	Cyclic nucleotide-gated ion channel 2 OS=Arabidopsis thaliana OX=3702 GN=CNGC2 PE=1 SV=1	GO:0070509:calcium ion import;GO:0006952:defense response;GO:0007263:nitric oxide mediated signal transduction;GO:0009626:plant-type hypersensitive response;	GO:0016021:integral component of membrane;GO:0005886:plasma membrane;	GO:0005262:calcium channel activity;GO:0005516:calmodulin binding;GO:0030552:cAMP binding;GO:0030553:cGMP binding;GO:0005222:intracellular cAMP activated cation channel activity;GO:0005221:intracellular cyclic nucleotide activated cation channel activity;GO:0005242:inward rectifier potassium channel activity;	K05391	cyclic nucleotide gated channel, plant	ko04626 Plant-pathogen interaction;	gnl|CDD|228447	KOG0498, KOG0498, KOG0498, K+-channel ERG and related proteins, contain PAS/PAC sensor domain [Inorganic ion transport and metabolism, Signal transduction mechanisms].
DN314801_c0_g1_i4	2858	118.55	2.32	161.81	3.01	191.98	3.48	46	0.83	61.55	1.2	88.47	1.63	105.125	-1.02924	0.252212	-4.08083	4.48751e-05	0.00196493	Down	XP_010922446.1	PREDICTED: SAC3 family protein A isoform X1 [Elaeis guineensis]	sp|F4IUY8|SAC3A_ARATH	F4IUY8	SAC3 family protein A OS=Arabidopsis thaliana OX=3702 GN=SAC3A PE=1 SV=1	GO:0000380:alternative mRNA splicing, via spliceosome;GO:0008380:RNA splicing;	GO:0005634:nucleus;	-	--	--	--	gnl|CDD|229800	KOG1861, KOG1861, KOG1861, Leucine permease transcriptional regulator [Transcription].
DN321266_c4_g1_i1	3212	70	1.21	168	2.76	220	3.52	47	0.75	66	1.14	55	0.89	95.7975	-1.14797	0.281512	-4.07788	4.54478e-05	0.00198284	Down	PKU60965.1	Methyl-CpG-binding domain-containing protein 10 [Dendrobium catenatum]	--	--	--	--	--	--	--	--	--	--	--
DN311826_c0_g1_i3	925	5	0.37	2	0.14	13	0.9	29	2.01	24	1.8	40	2.82	18.8453	1.84284	0.451917	4.07784	4.54567e-05	0.00198284	Ups	XP_010259038.1	PREDICTED: 21 kDa protein-like [Nelumbo nucifera]	sp|Q9SI74|PMI10_ARATH	Q9SI74	Pectinesterase inhibitor 10 OS=Arabidopsis thaliana OX=3702 GN=PMEI10 PE=2 SV=1	GO:0043086:negative regulation of catalytic activity;GO:0071669:plant-type cell wall organization or biogenesis;	GO:0048046:apoplast;	GO:0004857:enzyme inhibitor activity;GO:0046910:pectinesterase inhibitor activity;	--	--	--	--	--
DN125932_c0_g1_i1	330	1223.24	602.49	2315.93	1107.93	2449.3	1216.37	593.04	311.18	508.74	284.02	894.28	474.84	1235.87	-1.26325	0.310367	-4.07017	4.69783e-05	0.00203764	Down	--	--	sp|Q6EWG9|POL1_CRLVP	Q6EWG9	RNA1 polyprotein OS=Cherry rasp leaf virus (isolate Potato/United States) OX=650137 PE=3 SV=1	GO:0018144:RNA-protein covalent cross-linking;GO:0006351:transcription, DNA-templated;GO:0039694:viral RNA genome replication;	GO:0033644:host cell membrane;GO:0016021:integral component of membrane;	GO:0005524:ATP binding;GO:0004197:cysteine-type endopeptidase activity;GO:0003723:RNA binding;GO:0003724:RNA helicase activity;GO:0003968:RNA-directed RNA polymerase activity;	--	--	--	--	--
DN320741_c1_g1_i1	2245	39	0.99	75	1.82	67	1.59	119	2.81	127	3.24	93	2.24	84.5686	1.01076	0.248439	4.06843	4.73305e-05	0.00205096	Ups	XP_010920650.1	PREDICTED: gamma-glutamyltranspeptidase 3 [Elaeis guineensis]	sp|Q9M0G0|GAGT3_ARATH	Q9M0G0	Glutathione hydrolase 3 OS=Arabidopsis thaliana OX=3702 GN=GGT3 PE=2 SV=1	GO:0006751:glutathione catabolic process;GO:0009636:response to toxic substance;GO:0006805:xenobiotic metabolic process;	GO:0016021:integral component of membrane;GO:0005886:plasma membrane;GO:0005774:vacuolar membrane;GO:0005773:vacuole;	GO:0016756:glutathione gamma-glutamylcysteinyltransferase activity;GO:0036374:glutathione hydrolase activity;GO:0000048:peptidyltransferase activity;	K18592	gamma-glutamyltranspeptidase / glutathione hydrolase / leukotriene-C4 hydrolase	ko00430 Taurine and hypotaurine metabolism;ko00460 Cyanoamino acid metabolism;ko00480 Glutathione metabolism;ko00590 Arachidonic acid metabolism;ko01100 Metabolic pathways;	gnl|CDD|230349	KOG2410, KOG2410, KOG2410, Gamma-glutamyltransferase [Amino acid transport and metabolism].
DN323424_c2_g10_i2	954	14	0.99	12	0.81	13	0.86	42	2.79	43	3.09	36	2.43	26.58	1.52042	0.373815	4.06731	4.75599e-05	0.00205896	Ups	XP_010904820.1	PREDICTED: probable glutathione S-transferase GSTF1 [Elaeis guineensis]	sp|O65857|GSTF1_ORYSJ	O65857	Probable glutathione S-transferase GSTF1 OS=Oryza sativa subsp. japonica OX=39947 GN=GSTF1 PE=1 SV=2	GO:0006749:glutathione metabolic process;	GO:0005737:cytoplasm;	GO:0043295:glutathione binding;GO:0004364:glutathione transferase activity;	--	--	--	gnl|CDD|228813	KOG0867, KOG0867, KOG0867, Glutathione S-transferase [Posttranslational modification, protein turnover, chaperones].
DN305948_c1_g1_i1	1284	41.26	2.01	91.91	4.27	52.76	2.39	167.5	7.61	83.16	4.08	145.7	6.73	95.3279	1.15668	0.284988	4.0587	4.93459e-05	0.00212229	Ups	XP_008788789.1	protein OS-9 homolog isoform X2 [Phoenix dactylifera]	sp|Q67WM9|OS9_ORYSJ	Q67WM9	Protein OS-9 homolog OS=Oryza sativa subsp. japonica OX=39947 GN=OS9 PE=2 SV=1	GO:0009651:response to salt stress;GO:0030970:retrograde protein transport, ER to cytosol;GO:0030433:ER-associated ubiquitin-dependent protein catabolic process;	GO:0005788:endoplasmic reticulum lumen;	GO:0030246:carbohydrate binding;	--	--	--	gnl|CDD|231332	KOG3394, KOG3394, KOG3394, Protein OS-9 [General function prediction only].
DN330325_c3_g8_i1	299	3.08	2.12	7	4.69	6.67	4.74	25.17	19.23	17	13.75	41.07	31.69	16.7469	1.86435	0.459538	4.057	4.97065e-05	0.00213373	Ups	XP_008804750.1	dehydration-responsive element-binding protein 1C-like [Phoenix dactylifera]	sp|A2Y8S6|DRE1C_ORYSI	A2Y8S6	Dehydration-responsive element-binding protein 1C OS=Oryza sativa subsp. indica OX=39946 GN=DREB1C PE=3 SV=1	-	GO:0005634:nucleus;	GO:0003677:DNA binding;GO:0003700:sequence-specific DNA binding transcription factor activity;	--	--	--	--	--
DN327184_c3_g1_i1	2499	39	0.88	102	2.2	107	2.25	32	0.67	28	0.63	18	0.38	49.687	-1.32929	0.32774	-4.05593	4.9935e-05	0.00213763	Down	--	--	--	--	--	--	--	--	--	--	--	--	--
DN305323_c0_g8_i5	444	59	13.98	43	9.8	57.6	13.18	127	29.76	109	27.4	83.95	19.97	78.8967	1.05648	0.260867	4.04988	5.12445e-05	0.00218421	Ups	XP_002465159.1	protein TIFY 10a isoform X2 [Sorghum bicolor]	sp|A2YNP2|TI10B_ORYSI	A2YNP2	Protein TIFY 10b OS=Oryza sativa subsp. indica OX=39946 GN=TIFY10B PE=3 SV=1	--	--	--	--	--	--	--	--
DN325779_c0_g1_i1	2211	39	1.01	91	2.25	106	2.55	31	0.74	25	0.65	19	0.46	47.4383	-1.31827	0.325515	-4.0498	5.12607e-05	0.00218421	Down	XP_010924784.1	PREDICTED: polynucleotide 3'-phosphatase ZDP isoform X1 [Elaeis guineensis]	sp|Q84JE8|ZDP_ARATH	Q84JE8	Polynucleotide 3'-phosphatase ZDP OS=Arabidopsis thaliana OX=3702 GN=ZDP PE=1 SV=1	GO:0098504:DNA 3' dephosphorylation involved in DNA repair;GO:0080111:DNA demethylation;GO:0006281:DNA repair;GO:0046939:nucleotide phosphorylation;	GO:0005654:nucleoplasm;	GO:0046404:ATP-dependent polydeoxyribonucleotide 5'-hydroxyl-kinase activity;GO:0003690:double-stranded DNA binding;GO:0050145:nucleoside phosphate kinase activity;GO:0046403:polynucleotide 3'-phosphatase activity;GO:0008270:zinc ion binding;	--	--	--	--	--
DN331655_c1_g8_i4	1408	32	1.39	77	3.2	152	6.17	17	0.69	15	0.66	7	0.29	44.2088	-1.8871	0.466146	-4.04831	5.15898e-05	0.00219011	Down	--	--	--	--	--	--	--	--	--	--	--	--	--
DN324626_c0_g3_i9	1294	27.28	1.32	43.49	2	37.35	1.68	69.93	3.15	75.92	3.69	78.52	3.59	54.5507	1.14248	0.282321	4.04676	5.19323e-05	0.00220262	Ups	XP_017695804.1	LOW QUALITY PROTEIN: uncharacterized protein LOC103715406 [Phoenix dactylifera]	--	--	--	--	--	--	--	--	--	--	--
DN280443_c0_g2_i3	1669	19.54	0.7	17.64	0.6	10.17	0.34	53.62	1.78	48.12	1.72	42.09	1.42	32.0024	1.47304	0.36415	4.04514	5.22929e-05	0.00221587	Ups	XP_008805652.1	PTI1-like tyrosine-protein kinase At3g15890 [Phoenix dactylifera]	sp|Q9LSC2|Y3589_ARATH	Q9LSC2	PTI1-like tyrosine-protein kinase At3g15890 OS=Arabidopsis thaliana OX=3702 GN=At3g15890 PE=2 SV=1	GO:0006468:protein phosphorylation;	GO:0005886:plasma membrane;	GO:0005524:ATP binding;GO:0004715:non-membrane spanning protein tyrosine kinase activity;GO:0004675:transmembrane receptor protein serine/threonine kinase activity;	--	--	--	gnl|CDD|229129	KOG1187, KOG1187, KOG1187, Serine/threonine protein kinase [Signal transduction mechanisms].
DN310847_c0_g1_i1	1753	17.53	0.59	65.91	2.12	53.4	1.67	6.36	0.2	7.76	0.26	13	0.41	24.7939	-1.71664	0.424439	-4.04449	5.2437e-05	0.00221993	Down	--	--	--	--	--	--	--	--	--	--	--	--	--
DN312718_c0_g1_i1	2323	56.43	1.39	56.84	1.33	37.78	0.86	95.74	2.18	126.73	3.11	93.3	2.16	77.4263	1.10745	0.274197	4.03888	5.37071e-05	0.00225501	Ups	AIU50511.1	protein arginine methyltransferase 6, partial [Lilium brownii]	sp|Q08A71|ANM6_ARATH	Q08A71	Probable protein arginine N-methyltransferase 6 OS=Arabidopsis thaliana OX=3702 GN=PRMT6 PE=2 SV=1	GO:0034969:histone arginine methylation;GO:0019919:peptidyl-arginine methylation, to asymmetrical-dimethyl arginine;GO:0006355:regulation of transcription, DNA-templated;	GO:0005829:cytosol;	GO:0008469:histone-arginine N-methyltransferase activity;GO:0035242:protein-arginine omega-N asymmetric methyltransferase activity;	--	--	--	gnl|CDD|229440	KOG1499, KOG1499, KOG1499, Protein arginine N-methyltransferase PRMT1 and related enzymes [Posttranslational modification, protein turnover, chaperones, Transcription, Signal transduction mechanisms].
DN323929_c3_g2_i4	809	35	3.1	105	8.87	126	10.47	31	2.59	23	2.07	27	2.29	52.5496	-1.34782	0.333774	-4.03811	5.38826e-05	0.00226032	Down	--	--	--	--	--	--	--	--	--	--	--	--	--
DN316536_c0_g1_i2	3781	31	0.45	88	1.21	83	1.11	17	0.23	22	0.32	19	0.26	39.6776	-1.41147	0.349989	-4.03291	5.5091e-05	0.00230051	Down	XP_021860752.1	phospholipid-transporting ATPase 1 [Spinacia oleracea]	sp|P98204|ALA1_ARATH	P98204	Phospholipid-transporting ATPase 1 OS=Arabidopsis thaliana OX=3702 GN=ALA1 PE=2 SV=1	GO:0045332:phospholipid translocation;	GO:0005789:endoplasmic reticulum membrane;GO:0016021:integral component of membrane;GO:0016020:membrane;GO:0005886:plasma membrane;	GO:0005524:ATP binding;GO:0000287:magnesium ion binding;GO:0004012:phospholipid-translocating ATPase activity;	--	--	--	--	--
DN329969_c25_g57_i1	268	78	83.97	94	99.66	58	67.26	142	180.56	124	165.37	178	227.69	111.602	1.02006	0.253259	4.02775	5.63126e-05	0.0023393	Ups	--	--	--	--	--	--	--	--	--	--	--	--	--
DN164066_c0_g1_i2	1390	46	2.04	75	3.16	89	3.67	31	1.28	19	0.85	20	0.84	43.2217	-1.28	0.318363	-4.02057	5.80586e-05	0.00239614	Down	--	--	--	--	--	--	--	--	--	--	--	--	--
DN317635_c5_g12_i1	1249	2.78	0.14	9.08	0.44	7	0.33	26.7	1.25	18.41	0.93	41.57	1.99	17.7112	1.82011	0.453102	4.01699	5.89456e-05	0.00242404	Ups	XP_002455258.2	LOW QUALITY PROTEIN: endonuclease 2 [Sorghum bicolor]	sp|Q9C9G4|ENDO2_ARATH	Q9C9G4	Endonuclease 2 OS=Arabidopsis thaliana OX=3702 GN=ENDO2 PE=1 SV=1	GO:0006308:DNA catabolic process;GO:0090502:RNA phosphodiester bond hydrolysis, endonucleolytic;	-	GO:0008309:double-stranded DNA exodeoxyribonuclease activity;GO:0004519:endonuclease activity;GO:0004521:endoribonuclease activity;GO:0046872:metal ion binding;GO:0003676:nucleic acid binding;GO:0000014:single-stranded DNA endodeoxyribonuclease activity;GO:0043765:T/G mismatch-specific endonuclease activity;	--	--	--	--	--
DN251825_c1_g2_i1	1312	30.09	1.43	44.23	2	37.95	1.68	11.02	0.49	9.37	0.45	0	0	20.3791	-1.80812	0.450566	-4.013	5.99513e-05	0.00245677	Down	OAY79257.1	putative inactive poly (ADP-ribose) polymerase SRO1 [Ananas comosus]	sp|Q8RY59|RCD1_ARATH	Q8RY59	Inactive poly [ADP-ribose] polymerase RCD1 OS=Arabidopsis thaliana OX=3702 GN=RCD1 PE=1 SV=1	GO:0009816:defense response to bacterium, incompatible interaction;GO:0009793:embryo development ending in seed dormancy;GO:0009873:ethylene-activated signaling pathway;GO:0009867:jasmonic acid mediated signaling pathway;GO:0010102:lateral root morphogenesis;GO:0006809:nitric oxide biosynthetic process;GO:0012501:programmed cell death;GO:2000377:regulation of reactive oxygen species metabolic pro…	GO:0005737:cytoplasm;GO:0016363:nuclear matrix;GO:0005634:nucleus;	GO:0003950:NAD+ ADP-ribosyltransferase activity;	--	--	--	--	--
DN211437_c0_g1_i1	932	43.78	3.2	50	3.49	65	4.44	18	1.23	19	1.41	9	0.63	31.8959	-1.43171	0.356768	-4.01299	5.99552e-05	0.00245677	Down	--	--	--	--	--	--	--	--	--	--	--	--	--
DN277860_c1_g1_i1	1131	52	2.96	51	2.77	45	2.39	83	4.42	105	6.04	108	5.85	73.5854	1.06575	0.265765	4.01013	6.06862e-05	0.00247789	Ups	XP_010930223.1	PREDICTED: B-box zinc finger protein 24 [Elaeis guineensis]	sp|Q96288|BBX24_ARATH	Q96288	B-box zinc finger protein 24 OS=Arabidopsis thaliana OX=3702 GN=BBX24 PE=1 SV=1	GO:0009640:photomorphogenesis;GO:0048573:photoperiodism, flowering;GO:1902448:positive regulation of shade avoidance;GO:0006355:regulation of transcription, DNA-templated;GO:0080167:response to karrikin;GO:0009416:response to light stimulus;GO:0090351:seedling development;GO:0010228:vegetative to reproductive phase transition of meristem;	GO:0005634:nucleus;	GO:0003677:DNA binding;GO:0003700:sequence-specific DNA binding transcription factor activity;GO:0003712:transcription cofactor activity;GO:0008270:zinc ion binding;	--	--	--	--	--
DN318366_c0_g3_i5	699	15	1.64	9	0.94	23.67	2.43	52	5.39	49.51	5.53	38	4	30.961	1.46961	0.366699	4.00768	6.13174e-05	0.00249923	Ups	--	--	--	--	--	--	--	--	--	--	--	--	--
DN317152_c1_g1_i1	555	22	3.45	62	9.33	56	8.36	11	1.66	11	1.79	11	1.69	26.298	-1.58597	0.395891	-4.00607	6.17364e-05	0.00251185	Down	EOY26596.1	TLC ATP/ADP transporter isoform 2 [Theobroma cacao]	sp|O24381|TLC1_SOLTU	O24381	Plastidic ATP/ADP-transporter OS=Solanum tuberosum OX=4113 PE=2 SV=2	-	GO:0031969:chloroplast membrane;GO:0016021:integral component of membrane;	GO:0005524:ATP binding;GO:0005471:ATP:ADP antiporter activity;	--	--	--	--	--
DN314647_c1_g2_i8	384	18.27	5.97	16	5.05	35.84	11.48	72.3	24.01	47.84	16.99	56.22	18.93	40.2304	1.33449	0.333779	3.99813	6.38448e-05	0.00258392	Ups	RWW26970.1	hypothetical protein GW17_00008620 [Ensete ventricosum]	--	--	--	--	--	--	--	--	--	--	--
DN291793_c0_g1_i1	1459	78.59	3.28	34.74	1.38	57.97	2.25	121.69	4.73	134.99	5.67	116.84	4.62	90.9	1.13623	0.284214	3.99779	6.39379e-05	0.00258541	Ups	XP_008810119.1	probable polygalacturonase isoform X1 [Phoenix dactylifera]	sp|A7PZL3|PGLR_VITVI	A7PZL3	Probable polygalacturonase OS=Vitis vinifera OX=29760 GN=GSVIVT00026920001 PE=1 SV=1	GO:0005975:carbohydrate metabolic process;	GO:0016021:integral component of membrane;	GO:0004650:polygalacturonase activity;	--	--	--	--	--
DN330174_c187_g1_i2	262	665.49	796.36	686.15	810.29	582.01	756.93	159.32	227.93	205.03	306.94	296.92	426.86	414.352	-1.27159	0.318166	-3.99661	6.42566e-05	0.00259373	Down	--	--	--	--	--	--	--	--	--	--	--	--	--
DN196927_c1_g2_i1	1558	34.1	1.32	31.14	1.15	22.02	0.79	7.03	0.25	4.33	0.17	4.47	0.16	16.2558	-1.83201	0.458553	-3.99519	6.46411e-05	0.00260468	Down	XP_010939871.1	PREDICTED: uncharacterized protein LOC105058569 isoform X1 [Elaeis guineensis]	--	--	--	--	--	--	--	--	--	gnl|CDD|229211	KOG1269, KOG1269, KOG1269, SAM-dependent methyltransferases [Lipid transport and metabolism, General function prediction only].
DN140809_c0_g1_i1	712	18.4	1.95	12.65	1.28	19.75	1.98	44.82	4.52	44.95	4.88	49.87	5.11	31.7206	1.40679	0.352269	3.99352	6.51001e-05	0.00261858	Ups	--	--	--	--	--	--	--	--	--	--	--	--	--
DN331708_c0_g2_i6	4581	54.33	0.64	76.97	0.87	109	1.19	20.86	0.23	37.07	0.44	23.51	0.26	49.862	-1.24284	0.311266	-3.99287	6.52778e-05	0.00262179	Down	--	--	--	--	--	--	--	--	K02690	photosystem I P700 chlorophyll a apoprotein A2	ko00195 Photosynthesis;ko01100 Metabolic pathways;	--	--
DN302642_c1_g1_i1	574	53.16	7.89	40.03	5.69	26	3.66	104	14.84	96.97	14.89	76.03	11.03	65.8794	1.20437	0.301756	3.99119	6.57419e-05	0.00263518	Ups	--	--	--	--	--	--	--	--	--	--	--	--	--
DN304373_c0_g1_i1	2160	36	0.96	46	1.17	50	1.24	10.01	0.25	13	0.35	12	0.3	26.0505	-1.50282	0.376705	-3.98937	6.62499e-05	0.00264601	Down	OAY70635.1	Aspartic proteinase-like protein 1 [Ananas comosus]	--	--	--	--	--	--	--	--	--	--	--
DN321015_c0_g1_i2	2766	90.13	1.83	158.56	3.06	109.9	2.07	63.91	1.2	34.92	0.71	45.96	0.88	79.1107	-1.08041	0.27155	-3.97869	6.92953e-05	0.00274885	Down	RRT38690.1	hypothetical protein B296_00039813 [Ensete ventricosum]	sp|Q9SJM1|ACR10_ARATH	Q9SJM1	ACT domain-containing protein ACR10 OS=Arabidopsis thaliana OX=3702 GN=ACR10 PE=2 SV=1	--	--	--	--	--	--	--	--
DN325674_c14_g1_i2	718	57	5.98	58	5.82	67	6.62	25	2.49	19	2.04	17	1.72	38.265	-1.29153	0.324934	-3.97474	7.04576e-05	0.00278057	Down	PIN12264.1	Molecular chaperone (HSP90 family) [Handroanthus impetiginosus]	sp|P27323|HS901_ARATH	P27323	Heat shock protein 90-1 OS=Arabidopsis thaliana OX=3702 GN=HSP90-1 PE=1 SV=3	GO:0061077:chaperone-mediated protein folding;GO:0009816:defense response to bacterium, incompatible interaction;	GO:0005737:cytoplasm;	GO:0005524:ATP binding;GO:0051082:unfolded protein binding;	--	--	--	--	--
DN330119_c1_g1_i2	3895	34	0.48	42	0.56	53	0.69	78	1.01	98	1.37	78	1.03	62.7054	1.06482	0.267969	3.97366	7.07757e-05	0.00279072	Ups	ASV46330.1	LRR receptor-like protein serine/threonine-protein kinase FLS2 [Lilium regale]	sp|Q0JA29|FLS2_ORYSJ	Q0JA29	LRR receptor-like serine/threonine-protein kinase FLS2 OS=Oryza sativa subsp. japonica OX=39947 GN=FLS2 PE=1 SV=1	GO:0052544:defense response by callose deposition in cell wall;GO:0042742:defense response to bacterium;GO:0016045:detection of bacterium;GO:0006898:receptor-mediated endocytosis;GO:0010359:regulation of anion channel activity;	GO:0005768:endosome;GO:0016021:integral component of membrane;GO:0005886:plasma membrane;	GO:0005524:ATP binding;GO:0042802:identical protein binding;GO:0004674:protein serine/threonine kinase activity;	--	--	--	gnl|CDD|229129	KOG1187, KOG1187, KOG1187, Serine/threonine protein kinase [Signal transduction mechanisms].
DN96534_c1_g1_i1	567	71	10.75	83	12.05	107	15.39	23	3.35	34	5.33	40	5.93	56.2396	-1.15865	0.291646	-3.97278	7.10387e-05	0.0027963	Down	--	--	--	--	--	--	--	--	--	--	--	--	--
DN286818_c1_g1_i3	1834	36	1.15	45	1.37	49	1.46	7	0.21	14	0.45	12	0.36	25.4586	-1.53614	0.386855	-3.97084	7.16193e-05	0.00281674	Down	--	--	--	--	--	--	--	--	--	--	--	--	--
DN305539_c0_g2_i1	1105	57	3.34	57	3.19	45	2.46	106	5.81	95	5.63	108	6.03	77.3579	1.02331	0.257867	3.96837	7.23648e-05	0.00283338	Ups	XP_008794908.1	cyclin-P4-1 [Phoenix dactylifera]	sp|Q7XC35|CCP41_ORYSJ	Q7XC35	Cyclin-P4-1 OS=Oryza sativa subsp. japonica OX=39947 GN=CYCP4-1 PE=2 SV=1	GO:0007049:cell cycle;GO:0051301:cell division;GO:0000079:regulation of cyclin-dependent protein serine/threonine kinase activity;	-	GO:0019901:protein kinase binding;	--	--	--	gnl|CDD|229615	KOG1674, KOG1674, KOG1674, Cyclin [General function prediction only].
DN295784_c0_g1_i1	311	19	11.34	15.02	8.73	15.07	9.21	55	35.86	37	25.59	46.99	30.96	31.2232	1.42286	0.358699	3.96673	7.28659e-05	0.00284387	Ups	--	--	--	--	--	--	--	--	--	--	--	--	--
DN318366_c0_g3_i3	868	42.63	3.42	72.86	5.59	42	3.16	104	7.87	97.11	7.92	109.74	8.44	77.13	1.05321	0.265577	3.96572	7.31744e-05	0.00285283	Ups	--	--	--	--	--	--	--	--	--	--	--	--	--
DN316058_c2_g1_i3	1644	22.23	0.81	43.83	1.52	37.31	1.26	10.24	0.35	6.71	0.24	2.85	0.1	18.8162	-1.73595	0.437754	-3.96557	7.32194e-05	0.00285283	Down	--	--	--	--	--	--	--	--	--	--	--	--	--
DN506867_c0_g1_i1	963	42	2.94	53	3.54	40	2.62	93	6.11	83	5.88	90	6.01	66.0108	1.04855	0.264467	3.96476	7.34707e-05	0.00286019	Ups	--	--	--	--	--	--	--	--	--	--	--	--	--
DN319678_c0_g1_i4	4311	155.48	1.96	321.49	3.86	336.62	3.93	61.68	0.72	98.67	1.24	31.86	0.38	153.557	-1.58227	0.399511	-3.96052	7.47855e-05	0.0028991	Down	XP_010926735.1	PREDICTED: probable inactive ATP-dependent zinc metalloprotease FTSHI 5, chloroplastic [Elaeis guineensis]	sp|F4J3N2|FTSI5_ARATH	F4J3N2	Probable inactive ATP-dependent zinc metalloprotease FTSHI 5, chloroplastic OS=Arabidopsis thaliana OX=3702 GN=FTSHI5 PE=2 SV=1	GO:0045454:cell redox homeostasis;GO:0009658:chloroplast organization;GO:0045037:protein import into chloroplast stroma;GO:0006508:proteolysis;GO:0080093:regulation of photorespiration;	GO:0009507:chloroplast;GO:0009941:chloroplast envelope;GO:0009706:chloroplast inner membrane;GO:0016021:integral component of membrane;GO:0005739:mitochondrion;GO:0009506:plasmodesma;	GO:0005524:ATP binding;GO:0004176:ATP-dependent peptidase activity;GO:0016464:chloroplast protein-transporting ATPase activity;GO:0004222:metalloendopeptidase activity;	--	--	--	gnl|CDD|228678	KOG0731, KOG0731, KOG0731, AAA+-type ATPase containing the peptidase M41 domain [Posttranslational modification, protein turnover, chaperones].
DN332231_c1_g3_i3	2100	1	0.03	5	0.13	10	0.26	24	0.61	27	0.74	26	0.67	15.3672	1.84299	0.465684	3.9576	7.57072e-05	0.00293236	Ups	--	--	--	--	--	--	--	--	--	--	--	--	--
DN262433_c2_g1_i1	1474	69	2.85	37	1.46	66	2.54	123	4.72	117	4.86	106	4.14	85.568	1.05885	0.267599	3.95685	7.59454e-05	0.00293911	Ups	--	--	--	--	--	--	--	--	--	--	--	--	--
DN326762_c2_g2_i13	1683	0	0	10.97	0.37	8.06	0.26	37.59	1.23	19.74	0.7	32.9	1.1	18.0931	1.83976	0.465181	3.95494	7.65535e-05	0.00295518	Ups	--	--	--	--	--	--	--	--	--	--	--	--	--
DN293419_c1_g3_i2	889	55	4.28	38	2.82	50	3.64	90	6.59	89	7.03	112	8.34	71.9933	1.07981	0.273372	3.94998	7.81575e-05	0.00300449	Ups	XP_010931102.2	PREDICTED: probable F-box protein At1g60180 [Elaeis guineensis]	sp|Q9SIH5|FB322_ARATH	Q9SIH5	Probable F-box protein At2g36090 OS=Arabidopsis thaliana OX=3702 GN=At2g36090 PE=2 SV=1	--	--	--	--	--	--	--	--
DN296957_c0_g1_i1	3277	64.1	1.08	32.61	0.52	77.3	1.21	107.74	1.68	118.13	1.99	130	2.06	87.5956	1.09399	0.277028	3.94902	7.84707e-05	0.00301401	Ups	XP_008782670.1	probable inactive serine/threonine-protein kinase scy1 [Phoenix dactylifera]	sp|A6QLH6|SCYL1_BOVIN	A6QLH6	N-terminal kinase-like protein OS=Bos taurus OX=9913 GN=SCYL1 PE=2 SV=1	GO:0006890:retrograde vesicle-mediated transport, Golgi to ER;	GO:0005801:cis-Golgi network;GO:0005793:endoplasmic reticulum-Golgi intermediate compartment;GO:0005794:Golgi apparatus;GO:0005815:microtubule organizing center;	GO:0005524:ATP binding;GO:0004672:protein kinase activity;	--	--	--	gnl|CDD|229185	KOG1243, KOG1243, KOG1243, Protein kinase [General function prediction only].
DN327507_c0_g5_i2	951	68	4.83	51	3.46	63	4.19	134	8.95	94	6.77	120	8.15	87.3674	1.00127	0.253803	3.94505	7.9783e-05	0.00305167	Ups	OVA06541.1	sulfate transporter [Macleaya cordata]	sp|Q0WP36|MOT2_ARATH	Q0WP36	Molybdate transporter 2 OS=Arabidopsis thaliana OX=3702 GN=MOT2 PE=1 SV=2	GO:0090414:molybdate ion export from vacuole;GO:0015689:molybdate ion transport;	GO:0016021:integral component of membrane;GO:0009705:plant-type vacuole membrane;GO:0005773:vacuole;	GO:0015098:molybdate ion transmembrane transporter activity;	--	--	--	--	--
DN319068_c6_g1_i10	2657	30.92	0.65	24.9	0.5	51.51	1.01	5.04	0.1	9.62	0.2	7.34	0.15	20.1107	-1.69531	0.429998	-3.9426	8.06032e-05	0.00307043	Down	XP_010932169.1	PREDICTED: uncharacterized protein LOC105052891 isoform X1 [Elaeis guineensis]	--	--	--	--	--	--	K01113	alkaline phosphatase D	ko00790 Folate biosynthesis;ko01100 Metabolic pathways;	--	--
DN401146_c0_g1_i1	422	19	5.01	8	2.03	17	4.35	48	12.61	49	13.8	37	9.86	29.6098	1.48265	0.376139	3.94176	8.0886e-05	0.00307849	Ups	XP_012090262.1	low-temperature-induced 65 kDa protein [Jatropha curcas]	--	--	--	--	--	--	--	--	--	--	--
DN260932_c0_g1_i1	1117	49.8	2.88	58.67	3.24	50.65	2.74	113.22	6.12	111.64	6.52	79.31	4.36	76.0416	1.00103	0.254131	3.93905	8.18059e-05	0.00310067	Ups	XP_010911621.1	PREDICTED: putative calcium-binding protein CML19 [Elaeis guineensis]	sp|Q8RYJ8|CML19_ORYSJ	Q8RYJ8	Putative calcium-binding protein CML19 OS=Oryza sativa subsp. japonica OX=39947 GN=CML19 PE=3 SV=1	-	-	GO:0005509:calcium ion binding;	--	--	--	gnl|CDD|227978	KOG0027, KOG0027, KOG0027, Calmodulin and related proteins (EF-Hand superfamily) [Signal transduction mechanisms].
DN317273_c1_g3_i2	1649	46	1.66	48	1.66	29	0.98	83	2.79	124	4.51	71	2.43	66.5428	1.18645	0.301234	3.93864	8.19438e-05	0.00310333	Ups	XP_010939642.1	PREDICTED: probable indole-3-acetic acid-amido synthetase GH3.8 [Elaeis guineensis]	sp|A3BLS0|GH38_ORYSI	A3BLS0	Probable indole-3-acetic acid-amido synthetase GH3.8 OS=Oryza sativa subsp. indica OX=39946 GN=GH3.8 PE=2 SV=2	-	-	GO:0016874:ligase activity;	K14487	auxin responsive GH3 gene family	ko04075 Plant hormone signal transduction;	--	--
DN326305_c3_g10_i2	514	5.66	1.02	11.84	2.04	14.23	2.44	35.45	6.17	27.97	5.24	43.05	7.62	22.8151	1.5849	0.40267	3.93598	8.28585e-05	0.00313539	Ups	ASV46318.1	1-aminocyclopropane-1-carboxylate synthase [Lilium regale]	sp|Q07262|1A1C_TOBAC	Q07262	1-aminocyclopropane-1-carboxylate synthase OS=Nicotiana tabacum OX=4097 GN=ACS1 PE=2 SV=1	GO:0009693:ethylene biosynthetic process;GO:0009835:fruit ripening;	-	GO:0016847:1-aminocyclopropane-1-carboxylate synthase activity;GO:0030170:pyridoxal phosphate binding;	--	--	--	gnl|CDD|228205	KOG0256, KOG0256, KOG0256, 1-aminocyclopropane-1-carboxylate synthase, and related proteins [Signal transduction mechanisms].
DN312573_c0_g19_i2	574	5	0.74	7	1	3	0.42	23	3.28	26	3.99	24	3.48	14.76	1.8155	0.461321	3.93544	8.3043e-05	0.00313721	Ups	XP_019704431.1	PREDICTED: uncharacterized protein LOC109505576 [Elaeis guineensis]	--	--	--	--	--	--	--	--	--	--	--
DN325824_c5_g1_i2	2185	43	1.13	63.08	1.58	86	2.1	24	0.58	17	0.45	22	0.55	39.3959	-1.28564	0.327147	-3.92985	8.49974e-05	0.00320052	Down	PRQ16677.1	putative RNA-directed DNA polymerase [Rosa chinensis]	--	--	--	--	--	--	--	--	--	--	--
DN328842_c1_g2_i8	4389	23.75	0.29	37.84	0.45	52.72	0.6	10.9	0.12	7.81	0.1	7.04	0.08	21.5004	-1.61505	0.411427	-3.92548	8.65555e-05	0.00324839	Down	--	--	--	--	--	--	--	--	--	--	--	--	--
DN326852_c7_g6_i1	2618	74	1.59	120	2.46	169	3.37	49	0.98	53	1.14	48	0.97	79.4361	-1.02233	0.260446	-3.9253	8.66219e-05	0.00324839	Down	XP_020226720.1	pyruvate kinase 1, cytosolic [Cajanus cajan]	sp|B8BJ39|KPYC1_ORYSI	B8BJ39	Pyruvate kinase 1, cytosolic OS=Oryza sativa subsp. indica OX=39946 GN=OsI_35105 PE=3 SV=1	-	GO:0005829:cytosol;	GO:0005524:ATP binding;GO:0016301:kinase activity;GO:0000287:magnesium ion binding;GO:0030955:potassium ion binding;GO:0004743:pyruvate kinase activity;	--	--	--	--	--
DN297622_c1_g1_i6	435	13	3.21	21	5	16	3.82	50	12.26	39	10.25	46	11.45	30.5078	1.38983	0.35438	3.92185	8.78703e-05	0.00327916	Ups	PKU67123.1	hypothetical protein MA16_Dca012984 [Dendrobium catenatum]	--	--	--	--	--	--	--	--	--	--	--
DN475918_c0_g1_i1	421	48	12.72	75	19.14	60	15.42	19	5.02	12	3.4	26	6.97	37.6256	-1.3477	0.343665	-3.92156	8.79781e-05	0.00328052	Down	XP_010923996.1	PREDICTED: chitin-inducible gibberellin-responsive protein 1-like [Elaeis guineensis]	sp|Q69VG1|CIGR1_ORYSJ	Q69VG1	Chitin-inducible gibberellin-responsive protein 1 OS=Oryza sativa subsp. japonica OX=39947 GN=CIGR1 PE=2 SV=1	-	GO:0005634:nucleus;	GO:0003700:sequence-specific DNA binding transcription factor activity;GO:0043565:sequence-specific DNA binding;	--	--	--	--	--
DN67803_c0_g1_i1	1214	9	0.47	12	0.6	9	0.44	39	1.9	33	1.74	29	1.44	21.6886	1.57305	0.401826	3.91476	9.04951e-05	0.00333649	Ups	XP_009339077.1	PREDICTED: G-type lectin S-receptor-like serine/threonine-protein kinase At1g34300 [Pyrus x bretschneideri]	sp|Q9XID3|Y1343_ARATH	Q9XID3	G-type lectin S-receptor-like serine/threonine-protein kinase At1g34300 OS=Arabidopsis thaliana OX=3702 GN=At1g34300 PE=1 SV=1	GO:0006468:protein phosphorylation;GO:0048544:recognition of pollen;	GO:0016021:integral component of membrane;GO:0005886:plasma membrane;	GO:0005524:ATP binding;GO:0005516:calmodulin binding;GO:0030246:carbohydrate binding;GO:0004674:protein serine/threonine kinase activity;	--	--	--	gnl|CDD|229129	KOG1187, KOG1187, KOG1187, Serine/threonine protein kinase [Signal transduction mechanisms].
DN196544_c0_g2_i1	1253	10	0.5	1	0.05	8	0.37	32	1.5	35	1.77	23	1.1	18.2676	1.78599	0.456702	3.91063	9.20564e-05	0.00337741	Ups	--	--	--	--	--	--	--	--	--	--	--	--	--
DN201424_c0_g3_i1	617	9	1.19	10	1.26	18	2.25	38	4.8	27	3.67	53	6.81	25.7008	1.54971	0.396449	3.90899	9.26828e-05	0.00339171	Ups	--	--	sp|P20065|TYB4_MOUSE	P20065	Thymosin beta-4 OS=Mus musculus OX=10090 GN=Tmsb4x PE=1 SV=1	GO:0007015:actin filament organization;GO:0001649:osteoblast differentiation;GO:0051152:positive regulation of smooth muscle cell differentiation;GO:0014911:positive regulation of smooth muscle cell migration;GO:0045893:positive regulation of transcription, DNA-templated;GO:0030334:regulation of cell migration;GO:0042989:sequestering of actin monomers;	GO:0005737:cytoplasm;GO:0005856:cytoskeleton;GO:0005829:cytosol;GO:0005615:extracellular space;GO:0005634:nucleus;	GO:0003785:actin monomer binding;	--	--	--	gnl|CDD|232719	KOG4794, KOG4794, KOG4794, Thymosin beta [Cell motility].
DN468318_c0_g1_i1	1693	84	2.95	79	2.64	114	3.72	42	1.37	33	1.16	38	1.26	61.4864	-1.06484	0.272417	-3.90887	9.27304e-05	0.00339171	Down	--	--	--	--	--	--	--	--	--	--	--	--	--
DN328982_c20_g4_i4	1067	35	2.14	40	2.34	34	1.95	82	4.7	73	4.52	69	4.03	54.7928	1.09282	0.279791	3.90586	9.38892e-05	0.00341237	Ups	--	--	--	--	--	--	--	--	--	--	--	--	--
DN320256_c8_g1_i3	3317	41.36	0.69	48.96	0.78	73.06	1.13	9.26	0.14	22.28	0.37	14.72	0.23	32.42	-1.42787	0.365766	-3.90378	9.4702e-05	0.00343377	Down	PNX69499.1	retrovirus-related Pol polyprotein from transposon TNT 1-94 [Trifolium pratense]	sp|P10978|POLX_TOBAC	P10978	Retrovirus-related Pol polyprotein from transposon TNT 1-94 OS=Nicotiana tabacum OX=4097 PE=2 SV=1	GO:0015074:DNA integration;	GO:0000943:retrotransposon nucleocapsid;	GO:0004190:aspartic-type endopeptidase activity;GO:0004519:endonuclease activity;GO:0003676:nucleic acid binding;GO:0003964:RNA-directed DNA polymerase activity;GO:0008270:zinc ion binding;	--	--	--	--	--
DN157461_c0_g1_i1	345	105	45.37	72	30.16	53	22.87	173	78.35	147	70.96	150	68.79	116.529	1.04947	0.269004	3.90134	9.56619e-05	0.00346311	Ups	--	--	--	--	--	--	--	--	--	--	--	--	--
DN323870_c1_g1_i1	1825	49	1.58	28.65	0.88	33.39	1	77.83	2.33	83.68	2.7	85.12	2.59	59.6881	1.16368	0.298432	3.89932	9.64651e-05	0.0034867	Ups	XP_008806636.1	putative clathrin assembly protein At1g25240 [Phoenix dactylifera]	sp|Q9FRH3|CAP13_ARATH	Q9FRH3	Putative clathrin assembly protein At1g25240 OS=Arabidopsis thaliana OX=3702 GN=At1g25240 PE=3 SV=1	GO:0048268:clathrin coat assembly;GO:0072583:clathrin-mediated endocytosis;GO:0006897:endocytosis;GO:0006900:membrane budding;	GO:0005905:coated pit;GO:0030136:clathrin-coated vesicle;GO:0005794:Golgi apparatus;GO:0005886:plasma membrane;	GO:0005545:1-phosphatidylinositol binding;GO:0032050:clathrin heavy chain binding;GO:0005546:phosphatidylinositol-4,5-bisphosphate binding;GO:0000149:SNARE binding;	--	--	--	gnl|CDD|228200	KOG0251, KOG0251, KOG0251, Clathrin assembly protein AP180 and related proteins, contain ENTH domain [Signal transduction mechanisms, Intracellular trafficking, secretion, and vesicular transport].
DN303639_c0_g18_i1	399	61	18.21	42.06	12.11	43	12.53	100	30.08	111	35.74	88.09	26.88	73.8194	1.06972	0.274909	3.89116	9.97641e-05	0.00357781	Ups	ACZ44833.1	phenylalanine ammonia-lyase [Lilium longiflorum]	sp|Q42609|PALY_BROFI	Q42609	Phenylalanine ammonia-lyase OS=Bromheadia finlaysoniana OX=41205 GN=PAL PE=2 SV=1	GO:0009800:cinnamic acid biosynthetic process;GO:0006559:L-phenylalanine catabolic process;	GO:0005737:cytoplasm;	GO:0045548:phenylalanine ammonia-lyase activity;	--	--	--	gnl|CDD|228171	KOG0222, KOG0222, KOG0222, Phenylalanine and histidine ammonia-lyase [Secondary metabolites biosynthesis, transport and catabolism].
DN269098_c0_g1_i1	301	13.97	9.35	13.12	8.58	18.28	12.65	46.36	34.45	39.15	30.81	40.23	30.2	28.0717	1.41046	0.362756	3.88817	0.000101002	0.00361094	Ups	--	--	--	--	--	--	--	--	--	--	--	--	--
DN330227_c2_g1_i1	1926	65.44	1.98	102	2.94	122	3.43	41	1.15	37	1.12	40	1.14	63.3613	-1.04453	0.268709	-3.88724	0.000101392	0.00361924	Down	RVW91940.1	Retrovirus-related Pol polyprotein from transposon TNT 1-94 [Vitis vinifera]	--	--	--	--	--	--	--	--	--	--	--
DN323500_c0_g1_i2	538	21.96	3.64	36	5.72	28.44	4.48	3.62	0.58	8	1.38	3	0.49	15.6345	-1.78216	0.458805	-3.88435	0.000102603	0.00365136	Down	--	--	--	--	--	--	--	--	--	--	--	--	--
DN157699_c0_g1_i1	359	30	11.62	50	18.75	36.03	13.84	109	43.7	59	25.25	79	32.09	59.3381	1.13761	0.292895	3.88401	0.000102749	0.00365323	Ups	XP_008792608.1	CCG-binding protein 1 [Phoenix dactylifera]	--	--	--	--	--	--	--	--	--	--	--
DN325185_c1_g2_i8	914	89.37	6.7	79.69	5.7	91.4	6.42	35.49	2.5	41.04	3.12	27.73	1.99	57.9081	-1.0996	0.283122	-3.88384	0.00010282	0.00365323	Down	--	--	--	--	--	--	--	--	--	--	--	--	--
DN321296_c5_g1_i1	2953	34.14	0.64	81.03	1.46	82.12	1.44	132.4	2.31	90.82	1.71	155.08	2.75	93.5437	1.0529	0.271654	3.87589	0.000106236	0.00373418	Ups	XP_008786021.1	serine/threonine-protein kinase svkA [Phoenix dactylifera]	sp|Q86IX1|DST1_DICDI	Q86IX1	Serine/threonine-protein kinase dst1 OS=Dictyostelium discoideum OX=44689 GN=dst1 PE=3 SV=1	GO:0012501:programmed cell death;GO:0006468:protein phosphorylation;GO:0007165:signal transduction;	GO:0005737:cytoplasm;GO:0005634:nucleus;	GO:0005524:ATP binding;GO:0046872:metal ion binding;GO:0004674:protein serine/threonine kinase activity;	--	--	--	gnl|CDD|228150	KOG0201, KOG0201, KOG0201, Serine/threonine protein kinase [Signal transduction mechanisms].
DN296094_c0_g1_i5	1549	34.62	1.35	39.52	1.47	42.01	1.52	9.18	0.33	1.58	0.06	13.6	0.5	22.2213	-1.65819	0.427869	-3.87546	0.000106425	0.00373796	Down	NP_001267901.1	calcineurin B-like protein 01 [Vitis vinifera]	sp|O81445|CNBL1_ARATH	O81445	Calcineurin B-like protein 1 OS=Arabidopsis thaliana OX=3702 GN=CBL1 PE=1 SV=3	GO:0009738:abscisic acid-activated signaling pathway;GO:0019722:calcium-mediated signaling;GO:0009860:pollen tube growth;GO:0009409:response to cold;GO:0006970:response to osmotic stress;GO:0009651:response to salt stress;GO:0009414:response to water deprivation;	GO:0005737:cytoplasm;GO:0005886:plasma membrane;GO:0090406:pollen tube;	GO:0005509:calcium ion binding;GO:0019900:kinase binding;	--	--	--	gnl|CDD|227985	KOG0034, KOG0034, KOG0034, Ca2+/calmodulin-dependent protein phosphatase (calcineurin subunit B), EF-Hand superfamily protein [Signal transduction mechanisms].
DN265467_c1_g4_i1	359	36.94	14.31	45.03	16.88	35.7	13.71	64.99	26.06	93.11	39.84	85.44	34.71	59.7116	1.10135	0.28423	3.87485	0.000106691	0.00374158	Ups	RWW63839.1	hypothetical protein BHE74_00028965 [Ensete ventricosum]	sp|Q9SN12|MYB77_ARATH	Q9SN12	Transcription factor MYB77 OS=Arabidopsis thaliana OX=3702 GN=MYB77 PE=1 SV=1	GO:0048527:lateral root development;GO:0010929:positive regulation of auxin mediated signaling pathway;GO:0006355:regulation of transcription, DNA-templated;GO:0010200:response to chitin;GO:0009723:response to ethylene;GO:0009751:response to salicylic acid;	GO:0005634:nucleus;	GO:0003700:sequence-specific DNA binding transcription factor activity;GO:0043565:sequence-specific DNA binding;	--	--	--	gnl|CDD|227999	KOG0048, KOG0048, KOG0048, Transcription factor, Myb superfamily [Transcription].
DN330554_c0_g1_i5	4394	87.14	1.08	35.17	0.41	12.05	0.14	0	0	0	0	0	0	22.6535	-2.07394	0.535494	-3.87295	0.000107526	0.00376513	Down	--	--	--	--	--	--	--	--	--	--	--	--	--
DN302664_c0_g1_i1	4019	72	0.98	146	1.89	156	1.96	66	0.83	50	0.68	38	0.48	81.5732	-1.03351	0.267185	-3.86813	0.000109675	0.0038229	Down	--	--	--	--	--	--	--	--	--	--	--	--	--
DN73486_c0_g1_i1	337	10.01	4.63	3	1.35	14	6.5	57	27.86	22	11.45	30	14.84	22.4034	1.69145	0.437397	3.86707	0.000110149	0.00383653	Ups	XP_023770207.1	uncharacterized protein LOC111918812 [Lactuca sativa]	sp|A9MH59|HPCH_SALAR	A9MH59	4-hydroxy-2-oxo-heptane-1,7-dioate aldolase OS=Salmonella arizonae (strain ATCC BAA-731 / CDC346-86 / RSK2980) OX=41514 GN=hpcH PE=3 SV=1	GO:0010124:phenylacetate catabolic process;	-	GO:0018802:2,4-dihydroxyhept-2-ene-1,7-dioate aldolase activity;GO:0016832:aldehyde-lyase activity;GO:0046872:metal ion binding;	--	--	--	--	--
DN241272_c1_g1_i1	1614	18	0.67	15	0.53	24	0.83	59	2.03	53	1.98	36	1.26	33.6702	1.34095	0.347071	3.86362	0.000111718	0.00387064	Ups	XP_008801602.1	ribulose bisphosphate carboxylase/oxygenase activase 2, chloroplastic-like [Phoenix dactylifera]	sp|Q7X999|RCA2_LARTR	Q7X999	Ribulose bisphosphate carboxylase/oxygenase activase 2, chloroplastic OS=Larrea tridentata OX=66636 GN=RCA2 PE=2 SV=1	-	GO:0009570:chloroplast stroma;	GO:0005524:ATP binding;	--	--	--	gnl|CDD|228598	KOG0651, KOG0651, KOG0651, 26S proteasome regulatory complex, ATPase RPT4 [Posttranslational modification, protein turnover, chaperones].
DN321361_c10_g2_i1	1148	45	2.51	38	2.03	21	1.1	59	3.08	106	5.98	91	4.84	60.4506	1.26713	0.328355	3.85903	0.000113839	0.00392933	Ups	--	--	--	--	--	--	--	--	--	--	--	--	--
DN313214_c0_g1_i4	661	33	3.91	24	2.72	18	2.02	64	7.23	60	7.31	61	7.01	43.3806	1.26713	0.328494	3.85741	0.000114597	0.00395252	Ups	XP_008795369.1	ethylene-responsive transcription factor ERF027 [Phoenix dactylifera]	sp|Q9CAN9|ERF26_ARATH	Q9CAN9	Ethylene-responsive transcription factor ERF026 OS=Arabidopsis thaliana OX=3702 GN=ERF026 PE=2 SV=1	GO:0009873:ethylene-activated signaling pathway;	GO:0005634:nucleus;	GO:0003677:DNA binding;GO:0003700:sequence-specific DNA binding transcription factor activity;	--	--	--	--	--
DN332268_c11_g33_i1	846	20.6	1.71	28	2.22	20.86	1.63	48	3.76	49	4.14	74	5.9	40.0549	1.28783	0.333886	3.85708	0.000114749	0.00395479	Ups	--	--	--	--	--	--	--	--	--	--	--	--	--
DN328501_c1_g23_i1	752	35.49	3.48	27.37	2.57	24.54	2.26	92.35	8.57	62.31	6.24	51.68	4.88	48.3566	1.224	0.317544	3.85457	0.000115931	0.00398957	Ups	XP_008775170.1	ethylene-responsive transcription factor TINY-like [Phoenix dactylifera]	sp|Q39127|TINY_ARATH	Q39127	Ethylene-responsive transcription factor TINY OS=Arabidopsis thaliana OX=3702 GN=TINY PE=2 SV=1	-	GO:0005634:nucleus;	GO:0003677:DNA binding;GO:0003700:sequence-specific DNA binding transcription factor activity;	--	--	--	--	--
DN322661_c3_g13_i6	1744	53.73	1.82	105.24	3.4	93.5	2.95	23.48	0.74	39.51	1.35	29.02	0.93	53.6851	-1.1708	0.30384	-3.85335	0.000116512	0.00400513	Down	--	--	--	--	--	--	--	--	--	--	--	--	--
DN331477_c10_g7_i3	611	19.83	2.66	13.62	1.75	22.17	2.81	51.16	6.57	39.66	5.48	55.17	7.2	33.5008	1.34397	0.348789	3.85325	0.000116558	0.00400513	Ups	XP_009600759.1	PREDICTED: LEAF RUST 10 DISEASE-RESISTANCE LOCUS RECEPTOR-LIKE PROTEIN KINASE-like 1.1 isoform X2 [Nicotiana tomentosiformis]	sp|P0C5E2|LRL12_ARATH	P0C5E2	LEAF RUST 10 DISEASE-RESISTANCE LOCUS RECEPTOR-LIKE PROTEIN KINASE-like 1.2 OS=Arabidopsis thaliana OX=3702 GN=LRK10L-1.2 PE=2 SV=3	GO:0071215:cellular response to abscisic acid stimulus;GO:0042631:cellular response to water deprivation;GO:0048573:photoperiodism, flowering;	GO:0016021:integral component of membrane;GO:0005886:plasma membrane;	GO:0005524:ATP binding;GO:0030247:polysaccharide binding;GO:0004674:protein serine/threonine kinase activity;	--	--	--	gnl|CDD|229129	KOG1187, KOG1187, KOG1187, Serine/threonine protein kinase [Signal transduction mechanisms].
DN279876_c1_g1_i1	1544	20	0.78	39	1.45	43	1.56	9	0.33	8	0.31	4	0.15	18.7133	-1.67007	0.433605	-3.85159	0.000117353	0.00402945	Down	--	--	--	--	--	--	--	--	--	--	--	--	--
DN289996_c1_g1_i2	1211	61.12	3.2	54.85	2.74	45.99	2.24	114.23	5.58	77.3	4.08	142.19	7.07	82.1953	1.08251	0.281336	3.84776	0.000119205	0.00408387	Ups	XP_020111914.1	uncharacterized protein LOC109726618 [Ananas comosus]	--	--	--	--	--	--	--	--	--	--	--
DN320655_c5_g12_i1	748	18.42	1.82	15.48	1.46	20.94	1.95	45.22	4.23	48.64	4.91	45.36	4.32	31.9423	1.33361	0.346699	3.84661	0.000119765	0.00409428	Ups	XP_027115129.1	phosphomannomutase-like [Coffea arabica]	--	--	--	--	--	--	--	--	--	gnl|CDD|231127	KOG3189, KOG3189, KOG3189, Phosphomannomutase [Lipid transport and metabolism].
DN319282_c1_g1_i3	2311	70.07	1.73	95.43	2.24	111.99	2.57	49.71	1.14	32.41	0.8	31.41	0.73	60.8784	-1.0577	0.275056	-3.8454	0.000120355	0.00410873	Down	XP_008798310.1	transcription factor bHLH144-like [Phoenix dactylifera]	sp|Q9ASX9|BH144_ARATH	Q9ASX9	Transcription factor bHLH144 OS=Arabidopsis thaliana OX=3702 GN=BHLH144 PE=1 SV=1	GO:0006355:regulation of transcription, DNA-templated;	GO:0005634:nucleus;	GO:0003677:DNA binding;GO:0003700:sequence-specific DNA binding transcription factor activity;GO:0046983:protein dimerization activity;	--	--	--	--	--
DN314647_c1_g7_i1	464	62.53	13.57	40.91	8.54	28	5.84	97.09	20.71	103.01	23.58	100.01	21.66	72.3054	1.16829	0.303898	3.84436	0.000120868	0.00412243	Ups	XP_004977978.1	probable F-box protein At2g36090 [Setaria italica]	sp|Q9SIH5|FB322_ARATH	Q9SIH5	Probable F-box protein At2g36090 OS=Arabidopsis thaliana OX=3702 GN=At2g36090 PE=2 SV=1	--	--	--	--	--	--	--	--
DN292604_c0_g1_i1	1076	28	1.7	20	1.16	12	0.68	68	3.86	59	3.62	41	2.37	37.974	1.37714	0.358995	3.8361	0.000125004	0.00424459	Ups	PHT34366.1	hypothetical protein CQW23_26166 [Capsicum baccatum]	--	--	--	--	--	--	--	--	--	--	--
DN320234_c0_g1_i1	3688	38.34	0.57	32.57	0.46	36.8	0.51	9.61	0.13	9.5	0.14	5.68	0.08	21.1666	-1.57941	0.41181	-3.83529	0.000125414	0.00425537	Down	XP_008796639.1	calcineurin-binding protein 1 [Phoenix dactylifera]	sp|F4JV59|CABIN_ARATH	F4JV59	Calcineurin-binding protein 1 OS=Arabidopsis thaliana OX=3702 GN=CABIN1 PE=1 SV=1	GO:0006336:DNA replication-independent nucleosome assembly;	GO:0005634:nucleus;	-	--	--	--	--	--
DN324847_c4_g2_i1	1943	69.32	2.08	58.91	1.68	108.78	3.03	27.42	0.76	26.86	0.81	33.17	0.94	50.8082	-1.16955	0.305208	-3.83197	0.00012712	0.00428793	Down	XP_008789906.1	putative GTP diphosphokinase RSH1, chloroplastic [Phoenix dactylifera]	sp|Q9AYT5|RSH1_ORYSJ	Q9AYT5	Putative GTP diphosphokinase RSH1, chloroplastic OS=Oryza sativa subsp. japonica OX=39947 GN=RSH1 PE=2 SV=1	GO:0015969:guanosine tetraphosphate metabolic process;GO:0010150:leaf senescence;GO:0015979:photosynthesis;GO:0009611:response to wounding;	GO:0009507:chloroplast;	GO:0005524:ATP binding;GO:0005525:GTP binding;GO:0008728:GTP diphosphokinase activity;GO:0008893:guanosine-3',5'-bis(diphosphate) 3'-diphosphatase activity;GO:0016301:kinase activity;	--	--	--	--	--
DN331768_c3_g2_i2	1313	35	1.66	62	2.8	65	2.87	18	0.8	21	1	9	0.4	32.3607	-1.38263	0.360859	-3.8315	0.000127367	0.00429212	Down	--	--	--	--	--	--	--	--	--	--	--	--	--
DN326506_c4_g1_i5	1632	40.52	1.48	40.07	1.4	44.98	1.53	54.84	1.87	120.94	4.45	96.04	3.33	66.0664	1.15664	0.301901	3.83119	0.000127524	0.00429212	Ups	XP_020107392.1	probable protein phosphatase 2C 74 [Ananas comosus]	sp|Q53Q11|P2C74_ORYSJ	Q53Q11	Probable protein phosphatase 2C 74 OS=Oryza sativa subsp. japonica OX=39947 GN=Os11g0242200 PE=3 SV=1	-	-	GO:0004724:magnesium-dependent protein serine/threonine phosphatase activity;GO:0046872:metal ion binding;GO:0004722:protein serine/threonine phosphatase activity;	--	--	--	gnl|CDD|228645	KOG0698, KOG0698, KOG0698, Serine/threonine protein phosphatase [Signal transduction mechanisms].
DN293025_c2_g25_i3	699	86.44	9.43	59.01	6.16	57.48	5.91	127.39	13.2	155.26	17.34	113.2	11.93	99.0836	1.00914	0.263466	3.83024	0.000128017	0.00430558	Ups	ERN09395.1	hypothetical protein AMTR_s00029p00039860 [Amborella trichopoda]	sp|Q6F495|CURC2_MOLLA	Q6F495	Curculin-2 OS=Molineria latifolia OX=4676 PE=1 SV=1	-	-	GO:0030246:carbohydrate binding;	--	--	--	--	--
DN328622_c4_g4_i7	444	45	10.66	31	7.07	33	7.55	59	13.82	108	27.15	80.91	19.25	59.5976	1.192	0.311277	3.82938	0.000128468	0.00431759	Ups	XP_008799715.1	E3 ubiquitin-protein ligase PUB22-like [Phoenix dactylifera]	sp|Q84TG3|PUB23_ARATH	Q84TG3	E3 ubiquitin-protein ligase PUB23 OS=Arabidopsis thaliana OX=3702 GN=PUB23 PE=1 SV=1	GO:0006952:defense response;GO:0051865:protein autoubiquitination;GO:0016567:protein ubiquitination;GO:0002679:respiratory burst involved in defense response;GO:0010200:response to chitin;GO:0009414:response to water deprivation;	GO:0005829:cytosol;	GO:0004842:ubiquitin-protein transferase activity;	--	--	--	--	--
DN218540_c0_g1_i2	1300	27.35	1.31	43.23	1.98	36	1.61	5	0.22	5.86	0.28	12	0.55	20.0794	-1.63127	0.426431	-3.82541	0.000130555	0.00437198	Down	--	--	--	--	--	--	--	--	--	--	--	--	--
DN211944_c0_g1_i2	1022	64.69	4.19	59	3.65	103.22	6.25	33.36	2.02	27.84	1.82	22.81	1.41	48.6185	-1.16656	0.305121	-3.82328	0.000131689	0.0044065	Down	OAY78657.1	DnaJ subfamily B member 6 [Ananas comosus]	sp|B9KAB9|DNAJ_THENN	B9KAB9	Chaperone protein DnaJ OS=Thermotoga neapolitana (strain ATCC 49049 / DSM 4359 / NS-E) OX=309803 GN=dnaJ PE=3 SV=1	GO:0006260:DNA replication;GO:0006457:protein folding;GO:0009408:response to heat;	GO:0005737:cytoplasm;	GO:0005524:ATP binding;GO:0031072:heat shock protein binding;GO:0051082:unfolded protein binding;GO:0008270:zinc ion binding;	--	--	--	gnl|CDD|228664	KOG0717, KOG0717, KOG0717, Molecular chaperone (DnaJ superfamily) [Posttranslational modification, protein turnover, chaperones].
DN316409_c0_g1_i3	2722	65.99	1.36	112.37	2.21	126.52	2.42	38	0.72	30.26	0.62	52	1.01	66.1515	-1.07798	0.282163	-3.82043	0.000133221	0.00444806	Down	XP_020593580.1	mannose-1-phosphate guanyltransferase alpha isoform X1 [Phalaenopsis equestris]	--	--	--	--	--	--	--	--	--	--	--
DN314583_c0_g18_i1	347	18.35	7.8	3.67	1.51	14.39	6.1	54.66	24.31	47.96	22.74	26	11.71	27.4237	1.58471	0.414842	3.82004	0.000133431	0.00445185	Ups	XP_020696007.1	protein EXORDIUM-like 2 [Dendrobium catenatum]	sp|Q9FE06|EXOL2_ARATH	Q9FE06	Protein EXORDIUM-like 2 OS=Arabidopsis thaliana OX=3702 GN=EXL2 PE=2 SV=1	-	GO:0048046:apoplast;GO:0005618:cell wall;GO:0005829:cytosol;GO:0005615:extracellular space;GO:0005794:Golgi apparatus;GO:0009505:plant-type cell wall;GO:0009506:plasmodesma;	-	--	--	--	--	--
DN308353_c2_g1_i1	1394	254.8	11.24	198.68	8.35	152.39	6.26	479.57	19.7	449.74	19.96	469.45	19.62	333.863	1.18616	0.310996	3.81406	0.000136703	0.00453466	Ups	--	--	--	--	--	--	--	--	--	--	--	--	--
DN83984_c0_g1_i1	1266	106	5.25	98	4.63	111	5.13	48	2.22	36	1.8	52	2.45	71.8659	-1.00458	0.263439	-3.81333	0.000137108	0.00453829	Down	XP_010930435.1	PREDICTED: uncharacterized protein LOC105051603, partial [Elaeis guineensis]	--	--	--	--	--	--	--	--	--	--	--
DN324191_c6_g1_i3	4995	60.12	0.65	110.56	1.14	125	1.25	52.46	0.52	35.86	0.39	28.63	0.29	63.8083	-1.08104	0.283912	-3.80768	0.000140279	0.00462992	Down	--	--	--	--	--	--	--	--	--	--	--	--	--
DN323022_c2_g14_i1	1048	74.94	4.7	53.95	3.23	51.93	3.04	102	5.99	124.82	7.91	126	7.53	88.8455	1.01376	0.266346	3.80617	0.000141134	0.00465145	Ups	XP_025819566.1	ethylene-responsive transcription factor 8-like [Panicum hallii]	sp|O80340|ERF78_ARATH	O80340	Ethylene-responsive transcription factor 4 OS=Arabidopsis thaliana OX=3702 GN=ERF4 PE=1 SV=1	GO:0009873:ethylene-activated signaling pathway;GO:0009864:induced systemic resistance, jasmonic acid mediated signaling pathway;GO:0010105:negative regulation of ethylene-activated signaling pathway;GO:0045892:negative regulation of transcription, DNA-templated;GO:0009737:response to abscisic acid;GO:0010200:response to chitin;GO:0009723:response to ethylene;	GO:0016604:nuclear body;GO:0005634:nucleus;	GO:0003700:sequence-specific DNA binding transcription factor activity;GO:0043565:sequence-specific DNA binding;	--	--	--	--	--
DN329685_c4_g5_i7	611	13.73	1.84	17.73	2.28	18.95	2.41	37.08	4.76	68	9.4	34.93	4.56	31.5676	1.39681	0.367617	3.79963	0.000144911	0.00474459	Ups	XP_008780691.1	class V chitinase-like, partial [Phoenix dactylifera]	sp|A0A072VEP0|CHT5A_MEDTR	A0A072VEP0	Class V chitinase CHIT5a OS=Medicago truncatula OX=3880 GN=CHIT5A PE=1 SV=1	GO:0006032:chitin catabolic process;GO:0050832:defense response to fungus;GO:0000272:polysaccharide catabolic process;	-	GO:0008061:chitin binding;GO:0004568:chitinase activity;	--	--	--	gnl|CDD|230745	KOG2806, KOG2806, KOG2806, Chitinase [Carbohydrate transport and metabolism].
DN320332_c0_g1_i1	1804	42	1.37	62	1.93	67	2.03	19	0.58	25	0.82	9	0.28	34.7528	-1.34309	0.353511	-3.79928	0.000145115	0.00474459	Down	XP_016680405.1	PREDICTED: sphingoid long-chain bases kinase 2, mitochondrial-like isoform X2 [Gossypium hirsutum]	sp|O81363|RS4_PRUAR	O81363	40S ribosomal protein S4 OS=Prunus armeniaca OX=36596 GN=RPS4 PE=2 SV=1	GO:0006412:translation;	GO:0005840:ribosome;	GO:0019843:rRNA binding;GO:0003735:structural constituent of ribosome;	--	--	--	gnl|CDD|228327	KOG0378, KOG0378, KOG0378, 40S ribosomal protein S4 [Translation, ribosomal structure and biogenesis].
DN318898_c9_g1_i2	3156	73	1.28	116	1.94	133.22	2.17	59	0.96	32	0.56	43	0.71	70.9307	-1.02498	0.269855	-3.79827	0.00014571	0.00474781	Down	--	--	--	--	--	--	--	--	--	--	--	--	--
DN327793_c4_g3_i7	778	20	1.87	35	3.13	37	3.25	72	6.36	56	5.34	66	5.93	46.6777	1.13922	0.300013	3.79723	0.00014632	0.00476035	Ups	XP_010929506.1	PREDICTED: potassium transporter 5 [Elaeis guineensis]	sp|Q5JK32|HAK5_ORYSJ	Q5JK32	Potassium transporter 5 OS=Oryza sativa subsp. japonica OX=39947 GN=HAK5 PE=2 SV=2	GO:0006813:potassium ion transport;	GO:0016021:integral component of membrane;GO:0016020:membrane;	GO:0015079:potassium ion transmembrane transporter activity;	--	--	--	--	--
DN299401_c0_g1_i4	2498	92.01	2.09	98.73	2.13	160.4	3.37	37.46	0.79	5.53	0.13	13.14	0.28	62.2167	-1.81942	0.479154	-3.79714	0.000146372	0.00476035	Down	CDY72297.1	BnaAnng40540D, partial [Brassica napus]	sp|P29402|CALX1_ARATH	P29402	Calnexin homolog 1 OS=Arabidopsis thaliana OX=3702 GN=CNX1 PE=1 SV=1	GO:0006457:protein folding;	GO:0009507:chloroplast;GO:0005783:endoplasmic reticulum;GO:0005789:endoplasmic reticulum membrane;GO:0016021:integral component of membrane;GO:0016020:membrane;GO:0005739:mitochondrion;GO:0009505:plant-type cell wall;GO:0005886:plasma membrane;GO:0009506:plasmodesma;GO:0005774:vacuolar membrane;GO:0005773:vacuole;	GO:0005509:calcium ion binding;GO:0030246:carbohydrate binding;GO:0051082:unfolded protein binding;	--	--	--	--	--
DN221397_c0_g2_i1	328	36.41	18.27	22	10.73	31	15.71	57.18	30.65	73.07	41.65	72.23	39.17	48.4494	1.19184	0.314005	3.79562	0.000147277	0.00477709	Ups	--	--	--	--	--	--	--	--	--	--	--	--	--
DN302515_c1_g1_i1	1013	36	2.36	32	2	31	1.9	86	5.28	83	5.5	49	3.06	52.1787	1.15222	0.30388	3.7917	0.000149622	0.00483076	Ups	XP_010930649.1	PREDICTED: uncharacterized protein LOC105051756 [Elaeis guineensis]	--	--	--	--	--	--	--	--	--	--	--
DN322408_c1_g7_i8	1828	23.74	0.76	46.53	1.43	25.63	0.77	104.09	3.1	44.4	1.43	81.56	2.48	53.6209	1.24666	0.329353	3.78518	0.000153594	0.00494513	Ups	XP_008782047.1	putative F-box protein At3g10240 [Phoenix dactylifera]	sp|Q9ZPS1|FB94_ARATH	Q9ZPS1	Putative F-box protein At2g02030 OS=Arabidopsis thaliana OX=3702 GN=At2g02030 PE=4 SV=1	--	--	--	--	--	--	--	--
DN332380_c532_g1_i6	274	852.09	830.67	848.4	813.1	842.16	877.02	239.2	272.14	324.01	387.46	435.64	499.07	565.353	-1.10496	0.291983	-3.78433	0.000154122	0.00495171	Down	--	--	--	--	--	--	--	--	--	--	--	--	--
DN308503_c0_g1_i1	1473	20.59	0.85	18.23	0.72	23.6	0.91	61.17	2.35	37.05	1.54	57.63	2.25	36.1666	1.288	0.34062	3.78135	0.000155981	0.00499747	Ups	XP_010249637.1	PREDICTED: transcription factor TCP7 [Nelumbo nucifera]	sp|Q9FMX2|TCP7_ARATH	Q9FMX2	Transcription factor TCP7 OS=Arabidopsis thaliana OX=3702 GN=TCP7 PE=1 SV=1	GO:0042752:regulation of circadian rhythm;GO:0006355:regulation of transcription, DNA-templated;	GO:0005634:nucleus;	GO:0003700:sequence-specific DNA binding transcription factor activity;GO:0043565:sequence-specific DNA binding;	--	--	--	--	--
DN277982_c0_g1_i1	782	12	1.11	12	1.06	17	1.48	38	3.33	39	3.69	38	3.39	25.7856	1.41291	0.373913	3.77871	0.00015764	0.00504711	Ups	XP_028127685.1	photosystem II core complex proteins psbY, chloroplastic-like [Camellia sinensis]	sp|P80470|PSBY_SPIOL	P80470	Photosystem II core complex proteins psbY, chloroplastic OS=Spinacia oleracea OX=3562 GN=PSBY PE=1 SV=2	GO:0015979:photosynthesis;	GO:0009535:chloroplast thylakoid membrane;GO:0016021:integral component of membrane;GO:0009523:photosystem II;	GO:0030145:manganese ion binding;	K02723	photosystem II PsbY protein	ko00195 Photosynthesis;ko01100 Metabolic pathways;	--	--
DN297031_c0_g1_i1	726	228	23.52	178	17.56	157	15.25	351	34.34	443	46.73	418	41.59	295.548	1.11847	0.296073	3.77768	0.000158297	0.0050611	Ups	--	--	--	--	--	--	--	--	--	--	--	--	--
DN281748_c0_g2_i1	685	29	3.26	40	4.3	36	3.82	79	8.45	77	8.87	57	6.2	52.0305	1.07971	0.286118	3.77366	0.000160872	0.00513272	Ups	XP_008783857.1	probable calcium-binding protein CML45 [Phoenix dactylifera]	sp|Q93Z27|CML46_ARATH	Q93Z27	Probable calcium-binding protein CML46 OS=Arabidopsis thaliana OX=3702 GN=CML46 PE=1 SV=1	-	-	GO:0005509:calcium ion binding;	--	--	--	gnl|CDD|227978	KOG0027, KOG0027, KOG0027, Calmodulin and related proteins (EF-Hand superfamily) [Signal transduction mechanisms].
DN324456_c0_g3_i4	729	47	4.82	67	6.57	55	5.31	12	1.17	24	2.52	18	1.78	35.0951	-1.31245	0.348055	-3.77082	0.000162713	0.00518495	Down	RRT41062.1	hypothetical protein B296_00039151 [Ensete ventricosum]	sp|P36415|HS7C1_DICDI	P36415	Heat shock cognate 70 kDa protein 1 OS=Dictyostelium discoideum OX=44689 GN=hspB PE=1 SV=2	-	GO:0005829:cytosol;GO:0031012:extracellular matrix;GO:0005811:lipid particle;GO:0045335:phagocytic vesicle;GO:0031982:vesicle;	GO:0005524:ATP binding;	K03283	heat shock 70kDa protein 1/2/6/8	ko03040 Spliceosome;ko04141 Protein processing in endoplasmic reticulum;ko04144 Endocytosis;	gnl|CDD|228051	KOG0100, KOG0100, KOG0100, Molecular chaperones GRP78/BiP/KAR2, HSP70 superfamily [Posttranslational modification, protein turnover, chaperones].
DN331976_c4_g2_i5	2898	50.31	0.97	51.48	0.94	118.49	2.12	30.89	0.55	24.42	0.47	15.55	0.28	44.4723	-1.28553	0.341232	-3.76731	0.000165019	0.00523597	Down	--	--	--	--	--	--	--	--	--	--	--	--	--
DN325841_c0_g1_i1	2614	39	0.84	73	1.5	82	1.64	23	0.46	27	0.58	15	0.3	39.8996	-1.25222	0.332578	-3.76518	0.000166432	0.00526626	Down	--	--	--	--	--	--	--	--	--	--	--	--	--
DN283080_c0_g1_i1	1674	23.83	0.85	37.09	1.26	22.57	0.75	10	0.33	0	0	1.98	0.07	14.888	-1.85606	0.492956	-3.76518	0.000166432	0.00526626	Down	--	--	--	--	--	--	--	--	--	--	--	--	--
DN331180_c10_g30_i2	557	453.43	70.74	430.77	64.42	298.15	44.23	820.23	123.36	824.94	133.48	725.1	110.81	588.119	1.03354	0.274548	3.76452	0.000166867	0.00527277	Ups	XP_008790896.1	protein EXORDIUM-like 2 [Phoenix dactylifera]	sp|Q9ZPE7|EXO_ARATH	Q9ZPE7	Protein EXORDIUM OS=Arabidopsis thaliana OX=3702 GN=EXO PE=2 SV=1	GO:0009741:response to brassinosteroid;	GO:0048046:apoplast;GO:0005618:cell wall;GO:0005615:extracellular space;GO:0005794:Golgi apparatus;GO:0009505:plant-type cell wall;	-	K01979	small subunit ribosomal RNA	ko03008 Ribosome biogenesis in eukaryotes;ko03010 Ribosome;	--	--
DN322371_c1_g1_i1	1898	27.74	0.85	32	0.94	34	0.97	58.07	1.66	73.72	2.28	64	1.86	47.7698	1.11406	0.295951	3.76434	0.000166987	0.00527292	Ups	XP_020257240.1	probable glycosyltransferase At5g03795 [Asparagus officinalis]	sp|Q9FFN2|GLYT3_ARATH	Q9FFN2	Probable glycosyltransferase At5g03795 OS=Arabidopsis thaliana OX=3702 GN=At5g03795 PE=3 SV=2	GO:0071555:cell wall organization;GO:0006486:protein glycosylation;	GO:0000139:Golgi membrane;GO:0016021:integral component of membrane;	GO:0016757:transferase activity, transferring glycosyl groups;	--	--	--	gnl|CDD|228967	KOG1021, KOG1021, KOG1021, Acetylglucosaminyltransferase EXT1/exostosin 1 [Carbohydrate transport and metabolism, Cell wall/membrane/envelope biogenesis, Extracellular structures].
DN331237_c1_g4_i3	986	22	1.49	20	1.29	20	1.27	37	2.35	70	4.81	51	3.3	36.6523	1.31453	0.349305	3.76325	0.000167717	0.00528872	Ups	XP_010928447.1	PREDICTED: uncharacterized protein At1g04910 [Elaeis guineensis]	sp|O64884|OFT20_ARATH	O64884	O-fucosyltransferase 20 OS=Arabidopsis thaliana OX=3702 GN=OFUT20 PE=1 SV=1	GO:0071555:cell wall organization;GO:0006004:fucose metabolic process;	GO:0009507:chloroplast;GO:0005737:cytoplasm;GO:0000139:Golgi membrane;GO:0016021:integral component of membrane;	GO:0016757:transferase activity, transferring glycosyl groups;	--	--	--	--	--
DN314100_c0_g1_i3	1110	64.81	3.78	58.07	3.23	46.22	2.52	114.53	6.24	83.46	4.91	138.26	7.67	83.8403	1.03767	0.276214	3.75675	0.000172134	0.00536064	Ups	XP_010938699.1	PREDICTED: transcription factor bHLH113 [Elaeis guineensis]	sp|Q9LT67|BH113_ARATH	Q9LT67	Transcription factor bHLH113 OS=Arabidopsis thaliana OX=3702 GN=BHLH113 PE=2 SV=1	GO:0006355:regulation of transcription, DNA-templated;	GO:0005634:nucleus;	GO:0003677:DNA binding;GO:0001228:RNA polymerase II transcription regulatory region sequence-specific DNA binding transcription factor activity involved in positive regulation of transcription;GO:0003700:sequence-specific DNA binding transcription factor activity;GO:0046983:protein dimerization activity;	--	--	--	--	--
DN330516_c1_g1_i3	1062	30.71	1.89	24.95	1.47	35.87	2.07	6.83	0.39	1.55	0.1	9.41	0.55	17.2624	-1.6943	0.451507	-3.75254	0.000175051	0.00544161	Down	OVA07260.1	hypothetical protein BVC80_8501g9 [Macleaya cordata]	--	--	--	--	--	--	--	--	--	--	--
DN329564_c4_g2_i1	3416	83.4	1.35	79.68	1.22	113.43	1.7	48	0.72	39.9	0.64	25.53	0.39	61.3353	-1.0498	0.280031	-3.74886	0.000177644	0.00550731	Down	CAN82939.1	hypothetical protein VITISV_013126 [Vitis vinifera]	--	--	--	--	--	--	--	--	--	--	--
DN314229_c1_g1_i3	1306	25.98	1.24	33.6	1.53	50	2.22	71.72	3.19	67.6	3.25	77.9	3.53	53.5708	1.07128	0.285795	3.74841	0.000177961	0.00550972	Ups	XP_010931598.1	PREDICTED: protein YIPF5 homolog [Elaeis guineensis]	sp|Q54QY3|YIPF5_DICDI	Q54QY3	Protein YIPF5 homolog OS=Dictyostelium discoideum OX=44689 GN=yipf5 PE=3 SV=1	GO:0015031:protein transport;GO:0016192:vesicle-mediated transport;	GO:0005789:endoplasmic reticulum membrane;GO:0005794:Golgi apparatus;GO:0016021:integral component of membrane;	-	--	--	--	gnl|CDD|231041	KOG3103, KOG3103, KOG3103, Rab GTPase interacting factor, Golgi membrane protein [Intracellular trafficking, secretion, and vesicular transport].
DN312205_c0_g1_i1	370	34.52	12.37	34.05	11.79	30.8	10.88	77.8	28.59	78.97	31	53.95	20.09	51.2155	1.10825	0.295761	3.74712	0.000178877	0.00553062	Ups	AUW34376.1	dirigent-like protein [Lilium longiflorum]	sp|Q66GI2|DIR22_ARATH	Q66GI2	Dirigent protein 22 OS=Arabidopsis thaliana OX=3702 GN=DIR22 PE=2 SV=1	-	GO:0048046:apoplast;	-	--	--	--	--	--
DN327647_c5_g1_i1	1046	33	2.07	56	3.36	63	3.7	23	1.35	13	0.83	4	0.24	29.3847	-1.48462	0.396316	-3.74605	0.000179639	0.00555045	Down	PNY03417.1	phospholipase D alpha 1-like protein [Trifolium pratense]	sp|Q38882|PLDA1_ARATH	Q38882	Phospholipase D alpha 1 OS=Arabidopsis thaliana OX=3702 GN=PLDALPHA1 PE=1 SV=2	GO:0009738:abscisic acid-activated signaling pathway;GO:0009873:ethylene-activated signaling pathway;GO:0006631:fatty acid metabolic process;GO:0010358:leaf shaping;GO:0016042:lipid catabolic process;GO:0046470:phosphatidylcholine metabolic process;GO:0009789:positive regulation of abscisic acid-activated signaling pathway;GO:0010119:regulation of stomatal movement;GO:0009737:response to abscisic…	GO:0009507:chloroplast;GO:0030136:clathrin-coated vesicle;GO:0005829:cytosol;GO:0005783:endoplasmic reticulum;GO:0016020:membrane;GO:0031966:mitochondrial membrane;GO:0005739:mitochondrion;GO:0005634:nucleus;GO:0005886:plasma membrane;GO:0009506:plasmodesma;GO:0005773:vacuole;	GO:0005509:calcium ion binding;GO:0005096:GTPase activator activity;GO:0070290:N-acylphosphatidylethanolamine-specific phospholipase D activity;GO:0005546:phosphatidylinositol-4,5-bisphosphate binding;GO:0004620:phospholipase activity;GO:0004630:phospholipase D activity;	K01115	phospholipase D1/2	ko00564 Glycerophospholipid metabolism;ko00565 Ether lipid metabolism;ko01100 Metabolic pathways;ko01110 Biosynthesis of secondary metabolites;ko04144 Endocytosis;	gnl|CDD|229271	KOG1329, KOG1329, KOG1329, Phospholipase D1 [Lipid transport and metabolism].
DN275194_c0_g1_i1	739	18.19	1.83	18.42	1.77	21.97	2.08	40.94	3.9	43.5	4.47	59.24	5.74	33.5187	1.29682	0.346657	3.74093	0.000183338	0.00564577	Ups	XP_020584868.1	myb-related protein Myb4-like [Phalaenopsis equestris]	sp|Q6K1S6|MYB30_ORYSJ	Q6K1S6	Transcription factor MYB30 OS=Oryza sativa subsp. japonica OX=39947 GN=MYB30 PE=1 SV=1	GO:0030154:cell differentiation;	GO:0005634:nucleus;	GO:0003700:sequence-specific DNA binding transcription factor activity;GO:0043565:sequence-specific DNA binding;GO:0044212:transcription regulatory region DNA binding;	--	--	--	gnl|CDD|227999	KOG0048, KOG0048, KOG0048, Transcription factor, Myb superfamily [Transcription].
DN366623_c1_g1_i1	1114	17	0.99	11	0.61	16	0.87	35	1.9	50	2.93	39	2.15	27.995	1.40151	0.374815	3.73922	0.000184592	0.00568059	Ups	XP_010917092.1	PREDICTED: probable membrane-associated kinase regulator 6 [Elaeis guineensis]	--	--	--	--	--	--	--	--	--	--	--
DN331850_c0_g3_i6	4394	44.33	0.55	77.99	0.92	92.87	1.06	24.68	0.28	11.65	0.14	33.26	0.39	43.9965	-1.27179	0.340353	-3.73668	0.000186469	0.00572295	Down	XP_010936715.1	PREDICTED: serine/threonine-protein kinase ATM isoform X1 [Elaeis guineensis]	sp|Q9M3G7|ATM_ARATH	Q9M3G7	Serine/threonine-protein kinase ATM OS=Arabidopsis thaliana OX=3702 GN=ATM PE=1 SV=1	GO:0006974:cellular response to DNA damage stimulus;GO:0051321:meiotic cell cycle;GO:2001020:regulation of response to DNA damage stimulus;GO:0008380:RNA splicing;	GO:0005634:nucleus;	GO:0005524:ATP binding;GO:0003677:DNA binding;GO:0004674:protein serine/threonine kinase activity;	K04728	ataxia telangiectasia mutated family protein	ko03440 Homologous recombination;	gnl|CDD|228838	KOG0892, KOG0892, KOG0892, Protein kinase ATM/Tel1, involved in telomere length regulation and DNA repair [Signal transduction mechanisms, Chromatin structure and dynamics, Replication, recombination and repair, Cell cycle control, cell division, chromosome partitioning].
DN328695_c4_g2_i1	459	22.91	5.08	26.98	5.75	15.58	3.32	46.7	10.19	60.75	14.23	53.08	11.76	37.7461	1.26355	0.338288	3.73515	0.000187607	0.00574911	Ups	XP_008777368.1	aspartic proteinase nepenthesin-2 [Phoenix dactylifera]	sp|Q766C3|NEP1_NEPGR	Q766C3	Aspartic proteinase nepenthesin-1 OS=Nepenthes gracilis OX=150966 GN=nep1 PE=1 SV=1	-	GO:0005576:extracellular region;	GO:0004190:aspartic-type endopeptidase activity;	--	--	--	gnl|CDD|229281	KOG1339, KOG1339, KOG1339, Aspartyl protease [Posttranslational modification, protein turnover, chaperones].
DN323929_c3_g7_i2	519	21	3.7	45	7.61	52	8.75	14	2.39	7	1.29	7	1.22	22.1578	-1.54963	0.415042	-3.73368	0.0001887	0.00577224	Down	--	--	--	--	--	--	--	--	--	--	--	--	--
DN297216_c22_g4_i2	487	29.05	5.75	58.4	11.1	70.87	13.44	25.01	4.84	5.99	1.24	9.51	1.87	30.2208	-1.48501	0.397874	-3.73236	0.000189692	0.00579487	Down	XP_028104944.1	uncharacterized protein LOC114303962 [Camellia sinensis]	--	--	--	--	--	--	--	--	--	--	--
DN325747_c6_g2_i13	2585	61.75	1.35	56.23	1.17	19.57	0.4	7.62	0.15	7.61	0.17	15.74	0.32	27.7615	-1.60593	0.430534	-3.73008	0.000191418	0.00583597	Down	--	--	--	--	--	--	--	--	--	--	--	--	--
DN312466_c0_g1_i2	1921	60	1.82	103	2.98	130	3.67	45	1.27	26	0.79	44	1.26	63.1476	-1.07732	0.288865	-3.7295	0.000191857	0.0058416	Down	XP_028096457.1	uncharacterized protein LOC114296364 [Camellia sinensis]	--	--	--	--	--	--	--	--	--	--	--
DN90333_c0_g1_i1	1076	8	0.49	16	0.93	28	1.59	36	2.04	44	2.7	60	3.46	31.5844	1.40171	0.376259	3.72539	0.000195017	0.00592042	Ups	--	--	--	--	--	--	--	--	--	--	--	--	--
DN322561_c6_g6_i2	2404	36	0.85	56	1.26	84	1.84	20	0.44	21	0.5	16	0.36	35.7911	-1.27857	0.343318	-3.72415	0.000195971	0.00593542	Down	--	--	--	--	--	--	--	--	--	--	--	--	--
DN271382_c1_g3_i2	1330	24.22	1.13	32.44	1.44	20.44	0.89	71.15	3.09	64.55	3.03	42.16	1.87	41.7736	1.21828	0.327306	3.72215	0.000197533	0.00597094	Ups	--	--	--	--	--	--	--	--	--	--	--	--	--
DN5414_c0_g1_i1	1285	5	0.24	3	0.14	9	0.41	24	1.09	34	1.67	17	0.78	15.2607	1.72338	0.463148	3.72101	0.000198429	0.00598968	Ups	--	--	--	--	--	--	--	--	--	--	--	--	--
DN312730_c0_g1_i1	2167	8.54	0.23	12.43	0.31	11.4	0.28	29.56	0.73	23.8	0.63	50.17	1.25	22.7209	1.53028	0.411596	3.71791	0.000200878	0.00605213	Ups	XP_020101815.1	KIN17-like protein [Ananas comosus]	sp|F4KDD7|KLP_ARATH	F4KDD7	KIN17-like protein KLP OS=Arabidopsis thaliana OX=3702 GN=KLP PE=3 SV=1	GO:0006974:cellular response to DNA damage stimulus;GO:0006260:DNA replication;	GO:0005737:cytoplasm;GO:0005634:nucleus;	GO:0003690:double-stranded DNA binding;	--	--	--	gnl|CDD|230776	KOG2837, KOG2837, KOG2837, Protein containing a U1-type Zn-finger and implicated in RNA splicing or processing [RNA processing and modification].
DN331922_c5_g27_i1	334	30.18	14.33	22.98	10.59	25.97	12.4	52.02	26.2	55.27	29.63	73.73	37.58	43.3038	1.20144	0.323206	3.71726	0.000201394	0.00606095	Ups	XP_010921346.1	PREDICTED: peroxidase 5-like [Elaeis guineensis]	sp|Q9FEQ8|PER2_MAIZE	Q9FEQ8	Peroxidase 2 OS=Zea mays OX=4577 GN=PER2 PE=2 SV=1	GO:0032922:circadian regulation of gene expression;GO:0097167:circadian regulation of translation;GO:0042744:hydrogen peroxide catabolic process;GO:0042752:regulation of circadian rhythm;GO:0006979:response to oxidative stress;	GO:0005576:extracellular region;GO:0009505:plant-type cell wall;GO:0009506:plasmodesma;	GO:0020037:heme binding;GO:0046872:metal ion binding;GO:0004601:peroxidase activity;	--	--	--	--	--
DN289771_c0_g1_i1	1884	34	1.06	31	0.92	51	1.47	10	0.29	8	0.25	12	0.35	22.7576	-1.49042	0.400952	-3.71721	0.000201434	0.00606095	Down	--	--	--	--	--	--	--	--	--	--	--	--	--
DN322304_c1_g3_i2	2693	18.61	0.39	42.24	0.84	36.41	0.7	61.63	1.19	59.8	1.25	82.69	1.62	49.5027	1.14583	0.308283	3.7168	0.000201759	0.00606676	Ups	XP_020098474.1	LEAF RUST 10 DISEASE-RESISTANCE LOCUS RECEPTOR-LIKE PROTEIN KINASE-like 1.1 [Ananas comosus]	sp|P0C5E2|LRL12_ARATH	P0C5E2	LEAF RUST 10 DISEASE-RESISTANCE LOCUS RECEPTOR-LIKE PROTEIN KINASE-like 1.2 OS=Arabidopsis thaliana OX=3702 GN=LRK10L-1.2 PE=2 SV=3	GO:0071215:cellular response to abscisic acid stimulus;GO:0042631:cellular response to water deprivation;GO:0048573:photoperiodism, flowering;	GO:0016021:integral component of membrane;GO:0005886:plasma membrane;	GO:0005524:ATP binding;GO:0030247:polysaccharide binding;GO:0004674:protein serine/threonine kinase activity;	--	--	--	gnl|CDD|229129	KOG1187, KOG1187, KOG1187, Serine/threonine protein kinase [Signal transduction mechanisms].
DN226737_c1_g4_i1	376	178.59	61.43	136	45.2	100	33.84	333.82	117.31	347.9	130.68	314.77	112.13	235.398	1.21917	0.328064	3.71626	0.000202193	0.00607583	Ups	ACV52581.1	ASR, partial [Nicotiana benthamiana]	sp|P37219|ASR2_SOLLC	P37219	Abscisic stress-ripening protein 2 OS=Solanum lycopersicum OX=4081 GN=ASR2 PE=3 SV=1	--	--	--	--	--	--	--	--
DN328370_c5_g13_i1	348	25	10.54	29	11.85	55.81	23.46	11	4.85	10	4.7	3	1.34	20.3918	-1.60945	0.433189	-3.71535	0.000202921	0.00608976	Down	--	--	--	--	--	--	--	--	--	--	--	--	--
DN320604_c0_g1_i1	2247	78.19	1.99	63.97	1.55	57.91	1.37	20.46	0.48	26.85	0.68	25.28	0.61	43.7617	-1.21351	0.326967	-3.71143	0.000206088	0.00615267	Down	XP_022149465.1	protein DA1-related 1 [Momordica charantia]	sp|Q8W4F0|DAR1_ARATH	Q8W4F0	Protein DA1-related 1 OS=Arabidopsis thaliana OX=3702 GN=DAR1 PE=1 SV=3	GO:0032875:regulation of DNA endoreduplication;	GO:0005886:plasma membrane;	GO:0046872:metal ion binding;GO:0043130:ubiquitin binding;	--	--	--	--	--
DN313214_c0_g2_i1	1203	28	1.48	40	2.01	36	1.77	66	3.25	63	3.35	80.28	4.02	51.4709	1.0749	0.289723	3.7101	0.000207179	0.00617595	Ups	XP_020683568.1	ethylene-responsive transcription factor ERF026-like [Dendrobium catenatum]	sp|Q9CAN9|ERF26_ARATH	Q9CAN9	Ethylene-responsive transcription factor ERF026 OS=Arabidopsis thaliana OX=3702 GN=ERF026 PE=2 SV=1	GO:0009873:ethylene-activated signaling pathway;	GO:0005634:nucleus;	GO:0003677:DNA binding;GO:0003700:sequence-specific DNA binding transcription factor activity;	--	--	--	--	--
DN315795_c5_g1_i1	616	31	4.1	34.99	4.43	18	2.26	7.07	0.9	4	0.55	5.04	0.65	15.9356	-1.71265	0.461629	-3.71001	0.000207248	0.00617595	Down	RWW11111.1	hypothetical protein GW17_00025307 [Ensete ventricosum]	sp|P51819|HSP83_IPONI	P51819	Heat shock protein 83 OS=Ipomoea nil OX=35883 GN=HSP83A PE=2 SV=1	GO:0006457:protein folding;	GO:0005737:cytoplasm;	GO:0005524:ATP binding;GO:0051082:unfolded protein binding;	--	--	--	gnl|CDD|227970	KOG0019, KOG0019, KOG0019, Molecular chaperone (HSP90 family) [Posttranslational modification, protein turnover, chaperones].
DN320144_c0_g2_i1	2155	40	1.07	79	2.01	82	2.03	21	0.52	14	0.37	31	0.78	41.2743	-1.26006	0.340485	-3.70079	0.000214927	0.0063465	Down	XP_020255972.1	probable E3 ubiquitin-protein ligase BAH1-like 1 [Asparagus officinalis]	--	--	--	--	--	--	--	--	--	--	--
DN189301_c0_g1_i1	540	38	6.25	27	4.26	39	6.11	91	14.47	60	10.26	67	10.82	52.9645	1.09903	0.297097	3.69924	0.000216247	0.00638136	Ups	XP_004142165.1	PREDICTED: F-box/kelch-repeat protein At2g44130-like [Cucumis sativus]	sp|O80582|FBK46_ARATH	O80582	F-box/kelch-repeat protein At2g44130 OS=Arabidopsis thaliana OX=3702 GN=At2g44130 PE=2 SV=2	GO:2000762:regulation of phenylpropanoid metabolic process;	GO:0005829:cytosol;	-	--	--	--	--	--
DN306632_c0_g1_i1	1686	8.24	0.29	1.53	0.05	2.91	0.1	18.07	0.59	29.86	1.06	21	0.7	13.9196	1.78217	0.482249	3.69553	0.000219425	0.00644619	Ups	OAY63833.1	Ubiquitin-like-conjugating enzyme ATG10 [Ananas comosus]	sp|Q8VZ52|ATG10_ARATH	Q8VZ52	Ubiquitin-like-conjugating enzyme ATG10 OS=Arabidopsis thaliana OX=3702 GN=ATG10 PE=1 SV=1	GO:0006914:autophagy;GO:0043482:cellular pigment accumulation;GO:0006995:cellular response to nitrogen starvation;GO:0042742:defense response to bacterium;GO:0050832:defense response to fungus;GO:2000786:positive regulation of autophagosome assembly;GO:0090549:response to carbon starvation;	GO:0016021:integral component of membrane;	GO:0016740:transferase activity;GO:0004839:ubiquitin activating enzyme activity;	K17888	ubiquitin-like-conjugating enzyme ATG10	ko04136 Autophagy - other;	gnl|CDD|232666	KOG4741, KOG4741, KOG4741, Uncharacterized conserved protein [Function unknown].
DN318748_c4_g6_i1	852	40	3.29	23	1.81	36	2.78	4	0.31	4	0.33	12	0.95	19.0073	-1.66702	0.451202	-3.69463	0.00022021	0.00646511	Down	--	--	--	--	--	--	--	--	--	--	--	--	--
DN310109_c0_g14_i3	547	26	4.18	35.57	5.49	39.18	6	74.43	11.56	68.8	11.49	57.68	9.1	49.3073	1.06076	0.287788	3.68589	0.000227901	0.00663162	Ups	XP_020260900.1	heavy metal-associated isoprenylated plant protein 3-like [Asparagus officinalis]	sp|Q9SJL2|HIP5_ARATH	Q9SJL2	Heavy metal-associated isoprenylated plant protein 5 OS=Arabidopsis thaliana OX=3702 GN=HIPP05 PE=1 SV=2	GO:0030001:metal ion transport;	-	GO:0005507:copper ion binding;	--	--	--	gnl|CDD|229544	KOG1603, KOG1603, KOG1603, Copper chaperone [Inorganic ion transport and metabolism].
DN309122_c1_g1_i1	1306	21	1	34	1.55	18	0.8	68	3.02	69	3.32	39	1.76	40.9188	1.24784	0.338725	3.68393	0.000229662	0.00667444	Ups	XP_010925220.1	PREDICTED: plant cysteine oxidase 2-like [Elaeis guineensis]	sp|Q8LGJ5|PCO2_ARATH	Q8LGJ5	Plant cysteine oxidase 2 OS=Arabidopsis thaliana OX=3702 GN=PCO2 PE=1 SV=1	GO:0070483:detection of hypoxia;GO:0018171:peptidyl-cysteine oxidation;GO:0001666:response to hypoxia;	GO:0005829:cytosol;GO:0005634:nucleus;	GO:0017172:cysteine dioxygenase activity;GO:0046872:metal ion binding;	K10712	cysteamine dioxygenase	ko00430 Taurine and hypotaurine metabolism;ko01100 Metabolic pathways;	gnl|CDD|232210	KOG4281, KOG4281, KOG4281, Uncharacterized conserved protein [Function unknown].
DN273969_c1_g1_i1	624	36	4.67	22	2.73	23	2.82	57	7.07	80	10.68	55	6.93	45.5365	1.21619	0.330214	3.68305	0.000230458	0.00669334	Ups	--	--	--	--	--	--	--	--	--	--	--	--	--
DN327841_c1_g2_i4	2013	27	0.78	80	2.2	74	1.98	15	0.4	17	0.49	22	0.6	35.9157	-1.34054	0.364043	-3.68236	0.000231086	0.00670212	Down	--	--	--	--	--	--	--	--	--	--	--	--	--
DN259574_c208_g4_i1	274	57.81	56.35	73.52	70.46	43.63	45.44	13.35	15.19	12.65	15.13	27.98	32.06	36.7126	-1.35158	0.367808	-3.6747	0.000238127	0.00686765	Down	--	--	--	--	--	--	--	--	--	--	--	--	--
DN297567_c714_g1_i1	204	105.79	532.49	71.69	363.3	58	342.39	20.8	134.07	33.83	220.19	28.65	181.31	52.1219	-1.23693	0.336619	-3.67457	0.000238253	0.00686765	Down	--	--	--	--	--	--	--	--	--	--	--	--	--
DN322242_c0_g1_i7	2917	43.78	0.84	47.51	0.87	79.91	1.42	20.55	0.36	16.55	0.32	20.35	0.37	35.7245	-1.24389	0.338548	-3.67419	0.000238607	0.00686925	Down	--	--	--	--	--	--	--	--	--	--	--	--	--
DN320800_c2_g3_i2	1034	9.29	0.59	20.05	1.22	8.85	0.53	21.6	1.29	60.51	3.9	40.49	2.46	26.8906	1.52183	0.414261	3.67361	0.000239147	0.00687984	Ups	XP_020265132.1	trans-resveratrol di-O-methyltransferase-like [Asparagus officinalis]	sp|B6VJS4|ROMT_VITVI	B6VJS4	Trans-resveratrol di-O-methyltransferase OS=Vitis vinifera OX=29760 GN=ROMT PE=1 SV=2	GO:0019438:aromatic compound biosynthetic process;	GO:0005829:cytosol;	GO:0008171:O-methyltransferase activity;GO:0046983:protein dimerization activity;GO:0008757:S-adenosylmethionine-dependent methyltransferase activity;	--	--	--	gnl|CDD|231116	KOG3178, KOG3178, KOG3178, Hydroxyindole-O-methyltransferase and related SAM-dependent methyltransferases [General function prediction only].
DN330520_c1_g3_i1	4101	14.09	0.19	25.06	0.32	22.05	0.27	59	0.72	52	0.69	36	0.45	33.9708	1.26103	0.343281	3.67347	0.000239274	0.00687984	Ups	KHN11113.1	Retrovirus-related Pol polyprotein from transposon TNT 1-94, partial [Glycine soja]	--	--	--	--	--	--	--	--	--	--	--
DN310119_c4_g2_i1	1309	0.05	0	13.04	0.59	8.48	0.38	36.48	1.62	31.55	1.51	21.04	0.95	17.9793	1.70579	0.465569	3.66389	0.000248414	0.00708503	Ups	XP_020251805.1	E3 ubiquitin-protein ligase SINA-like 10 [Asparagus officinalis]	sp|Q9FKD7|SINL7_ARATH	Q9FKD7	E3 ubiquitin-protein ligase SINA-like 7 OS=Arabidopsis thaliana OX=3702 GN=At5g37890 PE=2 SV=1	GO:0007275:multicellular organismal development;GO:0009411:response to UV;GO:0006511:ubiquitin-dependent protein catabolic process;	GO:0005634:nucleus;	GO:0061630:ubiquitin protein ligase activity;GO:0008270:zinc ion binding;	--	--	--	gnl|CDD|230940	KOG3002, KOG3002, KOG3002, Zn finger protein [General function prediction only].
DN324973_c10_g2_i1	2246	15	0.38	21	0.51	31	0.73	61	1.44	43	1.1	50	1.2	36.0561	1.22189	0.334096	3.6573	0.000254883	0.00723427	Ups	OMO56344.1	Integrase, catalytic core [Corchorus capsularis]	sp|P04146|COPIA_DROME	P04146	Copia protein OS=Drosophila melanogaster OX=7227 GN=GIP PE=1 SV=3	GO:0015074:DNA integration;	GO:0000943:retrotransposon nucleocapsid;	GO:0004190:aspartic-type endopeptidase activity;GO:0005524:ATP binding;GO:0003676:nucleic acid binding;GO:0008270:zinc ion binding;	--	--	--	--	--
DN261915_c0_g1_i1	996	4	0.27	20	1.28	15	0.94	52	3.26	40	2.71	26.61	1.7	25.6863	1.4821	0.405247	3.65728	0.000254905	0.00723427	Ups	--	--	--	--	--	--	--	--	--	--	--	--	--
DN331525_c0_g2_i1	2089	33	0.91	41	1.08	42	1.08	81	2.07	62	1.72	80	2.09	55.5735	1.01732	0.278196	3.65687	0.000255317	0.00724149	Ups	XP_010923174.1	PREDICTED: F-box/kelch-repeat protein At1g23390 [Elaeis guineensis]	sp|Q9LDE3|FBK9_ARATH	Q9LDE3	F-box/kelch-repeat protein At1g23390 OS=Arabidopsis thaliana OX=3702 GN=At1g23390 PE=2 SV=1	GO:0043161:proteasome-mediated ubiquitin-dependent protein catabolic process;	GO:0005829:cytosol;GO:0005634:nucleus;	-	--	--	--	--	--
DN330791_c6_g1_i1	2657	53	1.12	74	1.49	87	1.71	37	0.72	22	0.47	23	0.46	46.0926	-1.11795	0.30582	-3.65558	0.000256597	0.00726391	Down	--	--	--	--	--	--	--	--	--	--	--	--	--
DN315805_c5_g3_i2	1053	31	1.93	14	0.83	25	1.46	70	4.09	53	3.34	49	2.91	40.1127	1.24851	0.342582	3.64441	0.000268011	0.00749061	Ups	--	--	--	--	--	--	--	--	--	--	--	--	--
DN320950_c1_g2_i1	898	48.53	3.72	48.42	3.55	48.79	3.51	71.35	5.15	87.43	6.81	128.11	9.4	71.6999	1.0373	0.284683	3.6437	0.00026875	0.00750593	Ups	OAY74044.1	Cationic peroxidase SPC4 [Ananas comosus]	sp|P84516|PER1_SORBI	P84516	Cationic peroxidase SPC4 OS=Sorghum bicolor OX=4558 GN=Sb03g046810 PE=1 SV=2	GO:0042744:hydrogen peroxide catabolic process;GO:0006979:response to oxidative stress;	GO:0005576:extracellular region;	GO:0020037:heme binding;GO:0046872:metal ion binding;GO:0004601:peroxidase activity;	--	--	--	--	--
DN302968_c9_g3_i3	2112	27.38	0.75	44	1.14	35.45	0.9	71.99	1.82	83.47	2.28	56.51	1.45	52.0231	1.06233	0.291564	3.64357	0.000268885	0.00750593	Ups	--	--	--	--	--	--	--	--	--	--	--	--	--
DN288275_c0_g2_i3	894	18.33	1.41	7.2	0.53	16.21	1.17	32.89	2.39	45.91	3.6	41.71	3.08	27.1192	1.42538	0.391796	3.63808	0.000274682	0.00763528	Ups	XP_010920084.1	PREDICTED: pentatricopeptide repeat-containing protein At1g20230 [Elaeis guineensis]	sp|Q9LNU6|PPR53_ARATH	Q9LNU6	Pentatricopeptide repeat-containing protein At1g20230 OS=Arabidopsis thaliana OX=3702 GN=PCMP-H21 PE=2 SV=2	GO:0009451:RNA modification;	-	GO:0008270:zinc ion binding;	--	--	--	--	--
DN300594_c0_g1_i2	1155	9.52	0.53	8	0.42	11.7	0.61	34.43	1.78	28.4	1.59	32	1.69	20.5654	1.48106	0.407414	3.63528	0.000277681	0.0076954	Ups	XP_008800081.1	uncharacterized protein LOC103714568 [Phoenix dactylifera]	--	--	--	--	--	--	--	--	--	--	--
DN303580_c0_g1_i1	1770	25	0.83	40	1.27	42	1.3	69	2.14	70	2.34	68	2.14	51.2705	1.03414	0.284513	3.63477	0.000278231	0.00770585	Ups	RWW17038.1	hypothetical protein GW17_00019052 [Ensete ventricosum]	sp|Q9ZWC8|BRL1_ARATH	Q9ZWC8	Serine/threonine-protein kinase BRI1-like 1 OS=Arabidopsis thaliana OX=3702 GN=BRL1 PE=1 SV=1	-	GO:0016021:integral component of membrane;GO:0005886:plasma membrane;	GO:0005524:ATP binding;GO:0004674:protein serine/threonine kinase activity;GO:0005496:steroid binding;	--	--	--	gnl|CDD|228421	KOG0472, KOG0472, KOG0472, Leucine-rich repeat protein [Function unknown].
DN326180_c4_g1_i2	3468	60	0.95	80	1.21	97	1.43	36	0.53	36	0.57	25	0.37	52.1926	-1.04223	0.28676	-3.63449	0.000278533	0.00770585	Down	--	--	--	--	--	--	--	--	--	--	--	--	--
DN322516_c2_g3_i1	1238	18.47	0.94	18.74	0.91	42.17	2	0	0	3.8	0.19	7.46	0.36	13.6782	-1.79903	0.494991	-3.63446	0.000278561	0.00770585	Down	XP_020086911.1	kinesin-like protein KIN-5A [Ananas comosus]	sp|Q9LZU5|KN5D_ARATH	Q9LZU5	Kinesin-like protein KIN-5D OS=Arabidopsis thaliana OX=3702 GN=KIN5D PE=3 SV=1	GO:0007018:microtubule-based movement;	GO:0005737:cytoplasm;GO:0005871:kinesin complex;GO:0005874:microtubule;GO:0005886:plasma membrane;GO:0005819:spindle;	GO:0005524:ATP binding;GO:0008574:ATP-dependent microtubule motor activity, plus-end-directed;GO:0016887:ATPase activity;GO:0008017:microtubule binding;GO:0003777:microtubule motor activity;	--	--	--	gnl|CDD|228192	KOG0243, KOG0243, KOG0243, Kinesin-like protein [Cytoskeleton].
DN301824_c0_g1_i1	3212	7.22	0.12	22.92	0.38	7.42	0.12	28.23	0.45	32.93	0.57	61.66	1	26.7934	1.54039	0.424423	3.62938	0.000284106	0.00783787	Ups	--	--	--	--	--	--	--	--	--	--	--	--	--
DN330854_c20_g2_i4	2629	23.54	0.5	31.73	0.65	56.74	1.13	6	0.12	12	0.26	9	0.18	21.396	-1.5209	0.419064	-3.62927	0.00028422	0.00783787	Down	XP_018716005.1	PREDICTED: uncharacterized protein LOC108954459 [Eucalyptus grandis]	--	--	--	--	--	--	--	--	--	--	--
DN203994_c1_g1_i1	1024	12.15	0.78	11.71	0.72	16.63	1	42.22	2.56	45.19	2.95	26.83	1.65	25.4915	1.38451	0.381664	3.62756	0.000286113	0.00788158	Ups	XP_020107247.1	COX assembly mitochondrial protein 2 homolog [Ananas comosus]	sp|Q9NRP2|COXM2_HUMAN	Q9NRP2	COX assembly mitochondrial protein 2 homolog OS=Homo sapiens OX=9606 GN=CMC2 PE=1 SV=1	-	GO:0005739:mitochondrion;	-	--	--	--	gnl|CDD|232079	KOG4148, KOG4148, KOG4148, Uncharacterized conserved protein [Function unknown].
DN320076_c24_g1_i1	3688	325.74	4.84	161.13	2.28	168.57	2.32	637.14	8.74	657.36	9.76	701.03	9.79	445.459	1.41936	0.391463	3.62578	0.00028809	0.00792653	Ups	XP_008808375.1	alpha-amylase 3, chloroplastic isoform X1 [Phoenix dactylifera]	sp|Q94A41|AMY3_ARATH	Q94A41	Alpha-amylase 3, chloroplastic OS=Arabidopsis thaliana OX=3702 GN=AMY3 PE=1 SV=1	GO:0005983:starch catabolic process;	GO:0009507:chloroplast;GO:0009570:chloroplast stroma;	GO:0004556:alpha-amylase activity;GO:0005509:calcium ion binding;	--	--	--	gnl|CDD|228420	KOG0471, KOG0471, KOG0471, Alpha-amylase [Carbohydrate transport and metabolism].
DN326333_c3_g1_i1	1788	38.12	1.26	69.86	2.19	61.7	1.89	23.23	0.71	15.02	0.5	20.11	0.63	35.418	-1.23051	0.339739	-3.62193	0.000292418	0.00801577	Down	XP_015880716.1	uncharacterized protein LOC107416703 isoform X1 [Ziziphus jujuba]	--	--	--	--	--	--	--	--	--	--	--
DN314267_c19_g2_i2	764	35	3.36	118	10.81	80	7.21	20	1.81	33	3.23	23	2.12	47.4936	-1.25661	0.347039	-3.62096	0.000293517	0.00802781	Down	--	--	--	--	--	--	--	--	--	--	--	--	--
DN322883_c3_g4_i1	442	14.04	3.36	18	4.14	23	5.31	51	12.07	38	9.65	44	10.57	30.8255	1.2629	0.349162	3.61694	0.000298105	0.0081243	Ups	XP_010939789.1	PREDICTED: protein DMR6-LIKE OXYGENASE 1-like [Elaeis guineensis]	sp|Q0WPW4|ACCO5_ARATH	Q0WPW4	1-aminocyclopropane-1-carboxylate oxidase 5 OS=Arabidopsis thaliana OX=3702 GN=At1g77330 PE=2 SV=1	GO:0006952:defense response;GO:0009693:ethylene biosynthetic process;	-	GO:0009815:1-aminocyclopropane-1-carboxylate oxidase activity;GO:0051213:dioxygenase activity;GO:0031418:L-ascorbic acid binding;GO:0046872:metal ion binding;	--	--	--	gnl|CDD|228093	KOG0143, KOG0143, KOG0143, Iron/ascorbate family oxidoreductases [Secondary metabolites biosynthesis, transport and catabolism, General function prediction only].
DN306139_c2_g1_i1	597	139	19.34	131	17.46	83	10.95	255	34.03	235	33.76	299	40.55	190.226	1.14924	0.318053	3.61338	0.000302234	0.00820764	Ups	--	--	--	--	--	--	--	--	--	--	--	--	--
DN325911_c0_g1_i2	2000	22.97	0.67	29.47	0.81	29.49	0.8	3	0.08	8.35	0.24	5	0.14	15.1181	-1.6517	0.457618	-3.60933	0.000306986	0.00831213	Down	RWW88782.1	hypothetical protein BHE74_00002326 [Ensete ventricosum]	sp|P54609|CD48A_ARATH	P54609	Cell division control protein 48 homolog A OS=Arabidopsis thaliana OX=3702 GN=CDC48A PE=1 SV=1	GO:0097352:autophagosome maturation;GO:0051301:cell division;GO:0071712:ER-associated misfolded protein catabolic process;GO:0016236:macroautophagy;GO:0051228:mitotic spindle disassembly;GO:0031348:negative regulation of defense response;GO:0009846:pollen germination;GO:0009860:pollen tube growth;GO:0031648:protein destabilization;GO:0046686:response to cadmium ion;GO:0030970:retrograde protein t…	GO:0048046:apoplast;GO:0005618:cell wall;GO:0005737:cytoplasm;GO:0005829:cytosol;GO:0022626:cytosolic ribosome;GO:0005794:Golgi apparatus;GO:0005811:lipid particle;GO:0005635:nuclear envelope;GO:0005730:nucleolus;GO:0005634:nucleus;GO:0009524:phragmoplast;GO:0005886:plasma membrane;GO:0009506:plasmodesma;GO:0005819:spindle;GO:0034098:VCP-NPL4-UFD1 AAA ATPase complex;	GO:0005524:ATP binding;GO:0016887:ATPase activity;GO:0042802:identical protein binding;GO:0031593:polyubiquitin binding;	--	--	--	--	--
DN242860_c0_g1_i1	773	42	3.96	44	3.97	31	2.75	70	6.24	72	6.92	95	8.62	58.7964	1.06049	0.294026	3.6068	0.000310001	0.00837403	Ups	XP_008804405.1	basic leucine zipper 43-like [Phoenix dactylifera]	sp|Q9FMC2|BZP43_ARATH	Q9FMC2	Basic leucine zipper 43 OS=Arabidopsis thaliana OX=3702 GN=BZIP43 PE=1 SV=1	-	GO:0005634:nucleus;	GO:0003677:DNA binding;GO:0003700:sequence-specific DNA binding transcription factor activity;	--	--	--	gnl|CDD|232272	KOG4343, KOG4343, KOG4343, bZIP transcription factor ATF6 [Transcription].
DN327447_c2_g3_i3	2104	11.77	0.32	5.12	0.13	18.76	0.48	29.38	0.75	38.54	1.06	43.25	1.12	24.474	1.475	0.408976	3.60656	0.000310286	0.00837681	Ups	XP_019705692.1	PREDICTED: probable trehalase [Elaeis guineensis]	sp|Q9FWC1|TRE_ORYSJ	Q9FWC1	Probable trehalase OS=Oryza sativa subsp. japonica OX=39947 GN=Os10g0521000 PE=2 SV=1	GO:0005993:trehalose catabolic process;	GO:0005886:plasma membrane;	GO:0004555:alpha,alpha-trehalase activity;	K01194	alpha,alpha-trehalase	ko00500 Starch and sucrose metabolism;ko01100 Metabolic pathways;	gnl|CDD|228550	KOG0602, KOG0602, KOG0602, Neutral trehalase [Carbohydrate transport and metabolism].
DN326232_c1_g1_i2	3316	34.48	0.57	51.03	0.81	53.76	0.83	3.88	0.06	17.83	0.3	15.41	0.24	27.3887	-1.44115	0.399629	-3.60623	0.000310683	0.0083826	Down	AVZ24768.1	soluble starch synthase [Lilium hybrid cultivar]	sp|F4IAG2|SSY3_ARATH	F4IAG2	Starch synthase 3, chloroplastic/amyloplastic OS=Arabidopsis thaliana OX=3702 GN=SS3 PE=1 SV=1	GO:0010021:amylopectin biosynthetic process;GO:0019252:starch biosynthetic process;	GO:0009501:amyloplast;GO:0009507:chloroplast;	GO:0033201:alpha-1,4-glucan synthase activity;GO:0004373:glycogen (starch) synthase activity;GO:0042802:identical protein binding;GO:2001070:starch binding;GO:0009011:starch synthase activity;	--	--	--	--	--
DN2965_c1_g1_i1	1532	52	2.05	29	1.09	44	1.61	85	3.12	79	3.13	88	3.28	62.521	1.04635	0.290216	3.60543	0.000311635	0.00840336	Ups	ASL04652.1	FRUITFULL 2 MADS-box transcription factor [Lycianthes glandulosa]	sp|Q38876|AGL8_ARATH	Q38876	Agamous-like MADS-box protein AGL8 OS=Arabidopsis thaliana OX=3702 GN=AGL8 PE=1 SV=1	GO:0030154:cell differentiation;GO:0060560:developmental growth involved in morphogenesis;GO:0009908:flower development;GO:0010154:fruit development;GO:0010077:maintenance of inflorescence meristem identity;GO:0007275:multicellular organismal development;GO:0009911:positive regulation of flower development;GO:0045944:positive regulation of transcription from RNA polymerase II promoter;	GO:0005634:nucleus;	GO:0003700:sequence-specific DNA binding transcription factor activity;GO:0046983:protein dimerization activity;GO:0000977:RNA polymerase II regulatory region sequence-specific DNA binding;GO:0043565:sequence-specific DNA binding;GO:0008134:transcription factor binding;GO:0044212:transcription regulatory region DNA binding;	--	--	--	gnl|CDD|227966	KOG0014, KOG0014, KOG0014, MADS box transcription factor [Transcription].
DN324642_c0_g1_i1	1593	34	1.28	26	0.93	67	2.35	9	0.32	13	0.49	11	0.39	24.6957	-1.4624	0.405701	-3.60462	0.000312609	0.00841862	Down	RCV28077.1	hypothetical protein SETIT_5G377200v2 [Setaria italica]	sp|P12863|TPIS_MAIZE	P12863	Triosephosphate isomerase, cytosolic OS=Zea mays OX=4577 PE=1 SV=3	GO:0006094:gluconeogenesis;GO:0046166:glyceraldehyde-3-phosphate biosynthetic process;GO:0019563:glycerol catabolic process;GO:0006096:glycolytic process;	GO:0005829:cytosol;	GO:0004807:triose-phosphate isomerase activity;	--	--	--	gnl|CDD|229584	KOG1643, KOG1643, KOG1643, Triosephosphate isomerase [Carbohydrate transport and metabolism].
DN93465_c0_g1_i1	856	33	2.7	42	3.28	36	2.76	71	5.47	67	5.57	76	5.96	53.4505	1.01557	0.281935	3.60215	0.000315595	0.00848031	Ups	XP_008780077.1	protein JINGUBANG-like [Phoenix dactylifera]	sp|O48716|JGB_ARATH	O48716	Protein JINGUBANG OS=Arabidopsis thaliana OX=3702 GN=JGB PE=1 SV=1	GO:0009846:pollen germination;	GO:0005737:cytoplasm;GO:0005634:nucleus;	-	--	--	--	gnl|CDD|228215	KOG0266, KOG0266, KOG0266, WD40 repeat-containing protein [General function prediction only].
DN134009_c0_g1_i1	285	11	9.08	6	4.86	8	6.96	25	23.58	32	31.83	30	28.53	18.7991	1.54218	0.428354	3.60025	0.00031791	0.00852258	Ups	AKN80394.1	chalcone synthase, partial [Tulipa fosteriana]	sp|O22045|CHSD_IPONI	O22045	Chalcone synthase D OS=Ipomoea nil OX=35883 GN=CHSD PE=2 SV=1	GO:0009813:flavonoid biosynthetic process;	-	GO:0016210:naringenin-chalcone synthase activity;	--	--	--	--	--
DN136236_c0_g1_i1	518	15	2.65	12	2.04	19	3.21	48	8.24	41	7.57	32	5.58	27.4781	1.32788	0.369286	3.5958	0.000323397	0.00862943	Ups	--	--	--	--	--	--	--	--	--	--	--	--	--
DN330990_c0_g23_i1	377	17.22	5.88	16.05	5.3	19.98	6.71	55.22	19.26	43.12	16.08	33.99	12.02	30.3875	1.27479	0.354882	3.59216	0.000327948	0.00874071	Ups	ONK58337.1	uncharacterized protein A4U43_C09F11170 [Asparagus officinalis]	sp|Q6ZI50|NAR21_ORYSJ	Q6ZI50	High-affinity nitrate transporter-activating protein 2.1 OS=Oryza sativa subsp. japonica OX=39947 GN=NAR2.1 PE=1 SV=1	GO:0042128:nitrate assimilation;GO:0015706:nitrate transport;GO:0010167:response to nitrate;	GO:0016021:integral component of membrane;GO:0005886:plasma membrane;	GO:0015112:nitrate transmembrane transporter activity;	--	--	--	--	--
DN331910_c3_g32_i1	253	51.71	73.51	38	53.48	43	67.35	73	126.29	93	167.68	93	161.36	65.0729	1.01279	0.281965	3.59191	0.000328266	0.00874414	Ups	--	--	--	--	--	--	--	--	--	--	--	--	--
DN258861_c0_g1_i1	1402	38	1.66	52	2.17	71	2.9	28	1.14	11	0.48	11	0.46	32.4953	-1.32327	0.368544	-3.59053	0.000330006	0.00876509	Down	--	--	--	--	--	--	--	--	--	--	--	--	--
DN282863_c0_g6_i1	663	17.07	2.02	26.39	2.98	12.53	1.4	62.06	6.98	44.12	5.35	37.15	4.25	32.7433	1.29161	0.359928	3.58853	0.000332549	0.00882244	Ups	--	--	--	--	--	--	--	--	--	--	--	--	--
DN328284_c3_g7_i1	938	40	2.9	66	4.56	62	4.2	27	1.84	11	0.81	18.37	1.27	34.795	-1.25637	0.350409	-3.58545	0.000336504	0.00890166	Down	--	--	--	--	--	--	--	--	--	--	--	--	--
DN141639_c0_g1_i1	1305	12.16	0.58	16.62	0.76	27	1.2	56.1	2.5	41.84	2.01	37.99	1.72	31.2682	1.26986	0.354354	3.58358	0.000338913	0.00895342	Ups	XP_021596400.1	uncharacterized protein LOC110603055 [Manihot esculenta]	--	--	--	--	--	--	--	--	--	--	--
DN327026_c0_g3_i1	4761	67.83	0.77	78.19	0.84	85.73	0.9	39.38	0.41	29.91	0.34	29.06	0.31	52.0437	-1.01519	0.283296	-3.58348	0.000339044	0.00895342	Down	XP_008795103.2	uncharacterized protein LOC103710948 [Phoenix dactylifera]	--	--	--	--	--	--	--	--	--	gnl|CDD|230877	KOG2938, KOG2938, KOG2938, Predicted inosine-uridine preferring nucleoside hydrolase [Nucleotide transport and metabolism].
DN300035_c0_g1_i1	818	63	5.49	61	5.08	113	9.24	38	3.12	30	2.66	25	2.09	51.3962	-1.08513	0.302998	-3.5813	0.000341886	0.00900776	Down	--	--	--	--	--	--	--	--	--	--	--	--	--
DN323338_c0_g1_i5	3636	44.2	0.67	83.66	1.2	28.34	0.4	13.82	0.19	12.47	0.19	18.25	0.26	31.6768	-1.41437	0.395878	-3.57274	0.000353271	0.00921793	Down	PIA58428.1	hypothetical protein AQUCO_00500391v1 [Aquilegia coerulea]	sp|P29766|RL8_SOLLC	P29766	60S ribosomal protein L8 OS=Solanum lycopersicum OX=4081 GN=RPL8 PE=2 SV=1	GO:0002181:cytoplasmic translation;	GO:0022625:cytosolic large ribosomal subunit;	GO:0003735:structural constituent of ribosome;	--	--	--	gnl|CDD|230248	KOG2309, KOG2309, KOG2309, 60s ribosomal protein L2/L8 [Translation, ribosomal structure and biogenesis].
DN324906_c1_g1_i1	5346	19	0.19	35	0.33	34	0.32	7	0.06	8	0.08	4	0.04	16.4079	-1.58839	0.445122	-3.56844	0.000359106	0.00934891	Down	XP_024047983.1	uncharacterized protein LOC112101552 [Citrus clementina]	sp|Q8I7P9|POL5_DROME	Q8I7P9	Retrovirus-related Pol polyprotein from transposon opus OS=Drosophila melanogaster OX=7227 GN=pol PE=4 SV=1	GO:0015074:DNA integration;GO:0006313:transposition, DNA-mediated;	GO:0005634:nucleus;	GO:0004519:endonuclease activity;GO:0003676:nucleic acid binding;GO:0008233:peptidase activity;GO:0003964:RNA-directed DNA polymerase activity;	--	--	--	--	--
DN329233_c1_g1_i3	2939	20.22	0.38	44.82	0.81	37.43	0.66	12.18	0.21	7.69	0.15	2.8	0.05	19.0898	-1.56513	0.43869	-3.56773	0.00036009	0.00936396	Down	--	--	--	--	--	--	--	--	--	--	--	--	--
DN330466_c1_g5_i8	774	53.22	5.01	29.96	2.69	63	5.57	90	8.01	104.99	10.08	86	7.78	70.304	1.00578	0.281975	3.56692	0.000361204	0.00938233	Ups	XP_020418343.1	tyrosine-sulfated glycopeptide receptor 1 [Prunus persica]	sp|Q9SVN2|RLP47_ARATH	Q9SVN2	Receptor-like protein 47 OS=Arabidopsis thaliana OX=3702 GN=RLP47 PE=3 SV=2	-	GO:0016021:integral component of membrane;GO:0005886:plasma membrane;	-	--	--	--	--	--
DN38156_c0_g1_i1	433	19	4.74	26	6.25	41	9.9	8	1.98	7	1.86	2	0.5	15.66	-1.63859	0.459807	-3.56365	0.000365735	0.0094786	Down	XP_020694709.1	heat shock cognate 70 kDa protein isoform X2 [Dendrobium catenatum]	sp|P27322|HSP72_SOLLC	P27322	Heat shock cognate 70 kDa protein 2 OS=Solanum lycopersicum OX=4081 GN=HSC-2 PE=2 SV=1	GO:0034605:cellular response to heat;GO:0034620:cellular response to unfolded protein;GO:0051085:chaperone mediated protein folding requiring cofactor;GO:0042026:protein refolding;GO:0006986:response to unfolded protein;	GO:0005737:cytoplasm;	GO:0005524:ATP binding;GO:0016887:ATPase activity;GO:0042623:ATPase activity, coupled;GO:0031072:heat shock protein binding;GO:0051787:misfolded protein binding;GO:0044183:protein binding involved in protein folding;GO:0051082:unfolded protein binding;	K03283	heat shock 70kDa protein 1/2/6/8	ko03040 Spliceosome;ko04141 Protein processing in endoplasmic reticulum;ko04144 Endocytosis;	gnl|CDD|228052	KOG0101, KOG0101, KOG0101, Molecular chaperones HSP70/HSC70, HSP70 superfamily [Posttranslational modification, protein turnover, chaperones].
DN311903_c1_g1_i8	2448	73.9	1.71	95.8	2.11	97.24	2.09	54.45	1.17	24.88	0.58	33	0.72	59.534	-1.02396	0.287452	-3.56217	0.000367796	0.0095184	Down	XP_020105995.1	cyclin-dependent kinase G-2-like [Ananas comosus]	sp|A2XUW1|CDKG2_ORYSI	A2XUW1	Cyclin-dependent kinase G-2 OS=Oryza sativa subsp. indica OX=39946 GN=CDKG-2 PE=3 SV=1	-	-	GO:0005524:ATP binding;GO:0004693:cyclin-dependent protein serine/threonine kinase activity;GO:0008353:RNA polymerase II carboxy-terminal domain kinase activity;	--	--	--	gnl|CDD|228610	KOG0663, KOG0663, KOG0663, Protein kinase PITSLRE and related kinases [General function prediction only].
DN314614_c7_g2_i5	1858	37	1.17	69	2.07	91	2.67	26	0.76	27	0.85	16	0.48	40.8185	-1.18849	0.333648	-3.56211	0.000367892	0.0095184	Down	--	--	--	--	--	--	--	--	--	--	--	--	--
DN306024_c3_g1_i1	1878	54	1.68	23.86	0.71	63.19	1.83	113.45	3.28	103.64	3.24	73.87	2.17	70.9797	1.074	0.301562	3.56145	0.000368806	0.00953132	Ups	XP_020081097.1	abscisic acid 8'-hydroxylase 3-like isoform X2 [Ananas comosus]	sp|Q0J185|ABAH3_ORYSJ	Q0J185	Abscisic acid 8'-hydroxylase 3 OS=Oryza sativa subsp. japonica OX=39947 GN=CYP707A7 PE=2 SV=1	GO:0046345:abscisic acid catabolic process;GO:0055114:oxidation-reduction process;GO:0016125:sterol metabolic process;	GO:0016021:integral component of membrane;	GO:0010295:(+)-abscisic acid 8'-hydroxylase activity;GO:0020037:heme binding;GO:0005506:iron ion binding;GO:0004497:monooxygenase activity;	--	--	--	gnl|CDD|228107	KOG0157, KOG0157, KOG0157, Cytochrome P450 CYP4/CYP19/CYP26 subfamilies [Secondary metabolites biosynthesis, transport and catabolism, Lipid transport and metabolism].
DN302642_c1_g1_i3	858	32.2	2.63	36.12	2.81	26.22	2.01	69	5.3	65.42	5.43	58.95	4.61	47.3426	1.07107	0.300809	3.56065	0.000369944	0.00955	Ups	XP_015892005.1	uncharacterized protein LOC107426364 [Ziziphus jujuba]	--	--	--	--	--	--	--	--	--	--	--
DN285866_c0_g1_i1	2045	3.28	0.09	2.98	0.08	11.96	0.31	25.32	0.66	34.88	0.99	16.22	0.43	15.453	1.67505	0.470459	3.56045	0.00037022	0.00955176	Ups	--	--	--	--	--	--	--	--	--	--	--	--	--
DN332282_c4_g20_i1	387	103	33.03	153	47.36	158.64	49.84	31	10.08	55.37	19.26	84	27.71	92.1148	-1.01951	0.286641	-3.55674	0.00037549	0.00965956	Down	AJY78068.1	1a protein [Glycine max]	sp|P17769|1A_CMVFN	P17769	Replication protein 1a OS=Cucumber mosaic virus (strain FNY) OX=12307 GN=ORF1a PE=3 SV=2	GO:0006396:RNA processing;	GO:0044167:host cell endoplasmic reticulum membrane;GO:0016020:membrane;	GO:0005524:ATP binding;GO:0004386:helicase activity;GO:0008174:mRNA methyltransferase activity;GO:0003723:RNA binding;	--	--	--	--	--
DN323343_c2_g4_i1	576	42.29	6.24	46.99	6.64	28.02	3.92	72.03	10.22	89.99	13.74	73.65	10.62	58.4877	1.04773	0.294738	3.55479	0.000378274	0.0097051	Ups	RRT84241.1	hypothetical protein B296_00012710 [Ensete ventricosum]	sp|Q9AWS0|Y1410_ORYSJ	Q9AWS0	AP2/ERF and B3 domain-containing protein Os01g0141000 OS=Oryza sativa subsp. japonica OX=39947 GN=Os01g0141000 PE=2 SV=1	-	GO:0005634:nucleus;	GO:0003677:DNA binding;GO:0003700:sequence-specific DNA binding transcription factor activity;	--	--	--	--	--
DN169274_c0_g1_i1	307	21.01	13.11	37	22.51	34	21.8	67	45.96	55	40	63	43.67	45.2427	1.07166	0.301592	3.55334	0.000380373	0.00974806	Ups	XP_010927806.1	PREDICTED: F-box protein At5g07610-like [Elaeis guineensis]	sp|Q9FJJ4|FB298_ARATH	Q9FJJ4	F-box protein At5g62510 OS=Arabidopsis thaliana OX=3702 GN=At5g62510 PE=2 SV=1	--	--	--	--	--	--	--	--
DN320471_c0_g1_i4	1234	25	1.28	32.82	1.6	19	0.91	59	2.81	53	2.73	58	2.82	40.8458	1.1504	0.323837	3.55241	0.00038172	0.00977712	Ups	XP_010920799.1	PREDICTED: transcription factor MYB44 [Elaeis guineensis]	sp|Q9SN12|MYB77_ARATH	Q9SN12	Transcription factor MYB77 OS=Arabidopsis thaliana OX=3702 GN=MYB77 PE=1 SV=1	GO:0048527:lateral root development;GO:0010929:positive regulation of auxin mediated signaling pathway;GO:0006355:regulation of transcription, DNA-templated;GO:0010200:response to chitin;GO:0009723:response to ethylene;GO:0009751:response to salicylic acid;	GO:0005634:nucleus;	GO:0003700:sequence-specific DNA binding transcription factor activity;GO:0043565:sequence-specific DNA binding;	--	--	--	gnl|CDD|227999	KOG0048, KOG0048, KOG0048, Transcription factor, Myb superfamily [Transcription].
DN298146_c0_g1_i2	1104	16	0.94	29	1.62	17	0.93	50	2.75	50	2.96	45	2.51	34.0705	1.21843	0.343229	3.54991	0.000385369	0.00986509	Ups	XP_008792375.1	uncharacterized protein LOC103709005 [Phoenix dactylifera]	sp|Q6DST1|Y1465_ARATH	Q6DST1	Late embryogenesis abundant protein At1g64065 OS=Arabidopsis thaliana OX=3702 GN=At1g64065 PE=2 SV=1	-	GO:0016021:integral component of membrane;GO:0005886:plasma membrane;	-	--	--	--	--	--
DN264092_c0_g1_i1	1453	29	1.22	37	1.48	41	1.6	73	2.85	55	2.32	80	3.18	51.6402	1.03048	0.290375	3.54878	0.000387015	0.00990172	Ups	XP_010939419.1	PREDICTED: uncharacterized protein LOC105058238 [Elaeis guineensis]	--	--	--	--	--	--	--	--	--	--	--
DN253216_c0_g1_i1	1313	25	1.18	70	3.16	75	3.31	19.16	0.85	17	0.81	17	0.76	33.9634	-1.29001	0.363813	-3.54581	0.000391415	0.00998097	Down	XP_003609412.1	putative clathrin assembly protein At5g35200 [Medicago truncatula]	sp|Q9LHS0|CAP10_ARATH	Q9LHS0	Putative clathrin assembly protein At5g35200 OS=Arabidopsis thaliana OX=3702 GN=At5g35200 PE=1 SV=1	GO:0048268:clathrin coat assembly;GO:0072583:clathrin-mediated endocytosis;GO:0006897:endocytosis;GO:0006900:membrane budding;	GO:0005905:coated pit;GO:0030136:clathrin-coated vesicle;GO:0005794:Golgi apparatus;GO:0005886:plasma membrane;	GO:0005545:1-phosphatidylinositol binding;GO:0032050:clathrin heavy chain binding;GO:0005546:phosphatidylinositol-4,5-bisphosphate binding;GO:0000149:SNARE binding;	--	--	--	--	--
DN314262_c4_g10_i8	2010	57.25	1.65	68.43	1.88	81.56	2.19	20.73	0.55	12.52	0.36	38.5	1.05	43.8365	-1.20333	0.339414	-3.54531	0.000392152	0.00998314	Down	XP_020091355.1	uncharacterized protein LOC109712285 isoform X4 [Ananas comosus]	sp|Q9LFY0|PTST2_ARATH	Q9LFY0	Protein PTST homolog 2, chloroplastic OS=Arabidopsis thaliana OX=3702 GN=PTST2 PE=1 SV=1	GO:2000014:regulation of endosperm development;GO:0010581:regulation of starch biosynthetic process;GO:0019252:starch biosynthetic process;	GO:0009507:chloroplast;	GO:2001066:amylopectin binding;GO:2001071:maltoheptaose binding;GO:0030247:polysaccharide binding;GO:2001070:starch binding;	--	--	--	gnl|CDD|229557	KOG1616, KOG1616, KOG1616, Protein involved in Snf1 protein kinase complex assembly [Carbohydrate transport and metabolism].
DN310104_c24_g1_i1	1368	89	4.01	130.24	5.6	90.79	3.82	19.57	0.82	49.35	2.24	51.43	2.2	68.331	-1.09903	0.31015	-3.54355	0.000394774	0.0100332	Down	OTG23855.1	putative reverse transcriptase, RNA-dependent DNA polymerase [Helianthus annuus]	--	--	--	--	--	--	--	--	--	--	--
DN331592_c11_g2_i6	602	17.5	2.4	33.77	4.44	28.85	3.75	8.28	1.09	5.6	0.79	0.5	0.07	14.509	-1.70632	0.481635	-3.54276	0.000395961	0.0100523	Down	--	--	--	--	--	--	--	--	--	--	--	--	--
DN269814_c0_g1_i2	2443	24	0.56	32	0.71	30	0.65	8.94	0.19	7	0.16	3	0.07	16.3112	-1.57958	0.446557	-3.53724	0.000404339	0.0102198	Down	--	--	--	--	--	--	--	--	--	--	--	--	--
DN329417_c0_g7_i2	843	14.58	1.22	15	1.2	26.84	2.1	67	5.28	45.8	3.89	30	2.4	32.5424	1.28448	0.363379	3.53484	0.000408029	0.0102906	Ups	XP_010938992.1	PREDICTED: uncharacterized protein LOC105057956 [Elaeis guineensis]	--	--	--	--	--	--	--	--	--	--	--
DN293775_c0_g1_i1	710	14	1.49	37	3.77	33	3.31	62	6.27	55	6	60	6.17	42.4934	1.13237	0.320451	3.53369	0.000409808	0.0103297	Ups	XP_008777186.1	WRKY transcription factor 28-like [Phoenix dactylifera]	--	--	--	--	--	--	--	--	--	--	--
DN312600_c2_g1_i1	1679	40	1.42	68	2.3	69	2.27	9	0.3	33	1.17	9	0.3	35.3055	-1.37071	0.388091	-3.53192	0.000412557	0.0103819	Down	--	--	--	--	--	--	--	--	--	--	--	--	--
DN323672_c5_g2_i3	2397	62.16	1.47	78.04	1.76	85.85	1.89	29.77	0.65	39.9	0.95	21.52	0.48	49.9675	-1.04826	0.296966	-3.52989	0.000415736	0.010439	Down	XP_010918696.1	PREDICTED: WD repeat-containing protein 3 [Elaeis guineensis]	sp|Q9UNX4|WDR3_HUMAN	Q9UNX4	WD repeat-containing protein 3 OS=Homo sapiens OX=9606 GN=WDR3 PE=1 SV=1	GO:0006364:rRNA processing;	GO:0031965:nuclear membrane;GO:0005730:nucleolus;GO:0005654:nucleoplasm;GO:0005634:nucleus;GO:0034388:Pwp2p-containing subcomplex of 90S preribosome;GO:0032040:small-subunit processome;	GO:0003723:RNA binding;	K14556	U3 small nucleolar RNA-associated protein 12	ko03008 Ribosome biogenesis in eukaryotes;	gnl|CDD|228255	KOG0306, KOG0306, KOG0306, WD40-repeat-containing subunit of the 18S rRNA processing complex [RNA processing and modification].
DN291149_c0_g1_i2	1926	24.51	0.74	54.94	1.59	50	1.41	10.42	0.29	18	0.55	8	0.23	25.5084	-1.40087	0.396954	-3.52904	0.000417071	0.0104611	Down	--	--	--	--	--	--	--	--	--	--	--	--	--
DN265212_c0_g1_i1	623	55	7.15	106	13.2	125	15.38	48	5.97	32	4.28	39	4.93	62.6174	-1.00312	0.284304	-3.52834	0.000418181	0.0104775	Down	RRT81955.1	hypothetical protein B296_00002488 [Ensete ventricosum]	sp|Q69VG1|CIGR1_ORYSJ	Q69VG1	Chitin-inducible gibberellin-responsive protein 1 OS=Oryza sativa subsp. japonica OX=39947 GN=CIGR1 PE=2 SV=1	-	GO:0005634:nucleus;	GO:0003700:sequence-specific DNA binding transcription factor activity;GO:0043565:sequence-specific DNA binding;	--	--	--	--	--
DN319691_c0_g1_i3	3663	28	0.42	40	0.57	40	0.55	10	0.14	13	0.19	6	0.08	21.2886	-1.43741	0.407521	-3.5272	0.000419977	0.0105111	Down	--	--	--	--	--	--	--	--	--	--	--	--	--
DN311876_c1_g1_i2	1205	26.28	1.38	38.65	1.94	30.88	1.52	65.05	3.2	55.28	2.93	71.64	3.58	47.3296	1.05752	0.299967	3.52546	0.000422741	0.0105515	Ups	XP_010935212.1	PREDICTED: GDSL esterase/lipase At5g55050-like [Elaeis guineensis]	sp|O23470|GDL64_ARATH	O23470	GDSL esterase/lipase At4g16230 OS=Arabidopsis thaliana OX=3702 GN=At4g16230 PE=3 SV=2	GO:0016042:lipid catabolic process;	GO:0005576:extracellular region;	GO:0016788:hydrolase activity, acting on ester bonds;	--	--	--	--	--
DN317461_c0_g1_i1	1587	23	0.87	21	0.76	32	1.13	3	0.11	9	0.34	1	0.04	13.8031	-1.70342	0.483474	-3.5233	0.000426214	0.0106152	Down	--	--	sp|P04146|COPIA_DROME	P04146	Copia protein OS=Drosophila melanogaster OX=7227 GN=GIP PE=1 SV=3	GO:0015074:DNA integration;	GO:0000943:retrotransposon nucleocapsid;	GO:0004190:aspartic-type endopeptidase activity;GO:0005524:ATP binding;GO:0003676:nucleic acid binding;GO:0008270:zinc ion binding;	--	--	--	--	--
DN310843_c17_g4_i1	404	54.67	15.86	65	18.19	74.34	21.02	30.03	8.76	26	8.12	21	6.21	42.5857	-1.07862	0.3066	-3.51802	0.000434785	0.0107822	Down	--	--	--	--	--	--	--	--	--	--	--	--	--
DN312599_c11_g1_i3	1440	10.52	0.45	27.56	1.11	16.28	0.64	48.7	1.92	32.6	1.39	57.31	2.3	31.9478	1.30027	0.369603	3.51801	0.000434796	0.0107822	Ups	XP_010913592.1	PREDICTED: probable inactive 2-oxoglutarate-dependent dioxygenase AOP2 [Elaeis guineensis]	--	--	--	--	--	--	--	--	--	gnl|CDD|228093	KOG0143, KOG0143, KOG0143, Iron/ascorbate family oxidoreductases [Secondary metabolites biosynthesis, transport and catabolism, General function prediction only].
DN332418_c23_g65_i5	330	50.51	24.88	85.86	41.07	101.89	50.6	36.04	18.91	35.24	19.67	27.32	14.51	52.2922	-1.02456	0.291601	-3.51356	0.00044215	0.0109351	Down	--	--	--	--	--	--	--	--	--	--	--	--	--
DN311861_c1_g1_i3	2064	51.66	1.45	66.11	1.76	76.89	2	25.59	0.66	17.24	0.48	30.6	0.81	42.1924	-1.11626	0.318086	-3.50932	0.00044926	0.01108	Down	--	--	--	--	--	--	--	--	--	--	--	--	--
DN311671_c0_g2_i1	1330	49	2.29	54	2.4	55	2.39	18	0.78	20	0.94	19	0.84	34.0031	-1.18002	0.336264	-3.5092	0.000449458	0.01108	Down	--	--	--	--	--	--	--	--	--	--	--	--	--
DN285988_c0_g1_i2	1581	10.09	0.38	36	1.3	22.35	0.79	49	1.73	64	2.44	47	1.69	37.2699	1.2405	0.354252	3.50174	0.000462224	0.01134	Ups	XP_026662468.1	probable BOI-related E3 ubiquitin-protein ligase 3 isoform X3 [Phoenix dactylifera]	sp|F4IDI6|BRG2_ARATH	F4IDI6	Probable BOI-related E3 ubiquitin-protein ligase 2 OS=Arabidopsis thaliana OX=3702 GN=BRG2 PE=1 SV=1	GO:0006952:defense response;GO:0043161:proteasome-mediated ubiquitin-dependent protein catabolic process;GO:0043067:regulation of programmed cell death;	-	GO:0046872:metal ion binding;GO:0004842:ubiquitin-protein transferase activity;	--	--	--	gnl|CDD|229044	KOG1100, KOG1100, KOG1100, Predicted E3 ubiquitin ligase [Posttranslational modification, protein turnover, chaperones].
DN331847_c3_g5_i3	1630	29	1.06	36	1.26	32	1.09	10	0.34	6	0.22	9	0.31	19.1416	-1.46962	0.41989	-3.5	0.000465258	0.0113962	Down	XP_010941617.2	PREDICTED: protein argonaute 2-like [Elaeis guineensis]	sp|Q7XTS4|AGO2_ORYSJ	Q7XTS4	Protein argonaute 2 OS=Oryza sativa subsp. japonica OX=39947 GN=AGO2 PE=2 SV=2	GO:0031047:gene silencing by RNA;	-	GO:0003676:nucleic acid binding;	--	--	--	gnl|CDD|228987	KOG1041, KOG1041, KOG1041, Translation initiation factor 2C (eIF-2C) and related proteins [Translation, ribosomal structure and biogenesis].
DN304576_c0_g6_i1	1315	43	2.03	41	1.85	35	1.54	69	3.04	69	3.29	95	4.26	58.4035	1.01929	0.291351	3.49851	0.000467869	0.0114541	Ups	XP_010924640.1	PREDICTED: uncharacterized protein LOC105047424 [Elaeis guineensis]	--	--	--	--	--	--	--	--	--	--	--
DN316373_c3_g1_i1	635	13	1.64	7	0.85	11	1.31	50	6.03	30.02	3.9	21	2.57	21.7765	1.4704	0.420417	3.49747	0.000469686	0.0114924	Ups	OAY69526.1	WAT1-related protein [Ananas comosus]	sp|Q9LI65|WTR24_ARATH	Q9LI65	WAT1-related protein At3g30340 OS=Arabidopsis thaliana OX=3702 GN=At3g30340 PE=2 SV=1	-	GO:0016021:integral component of membrane;GO:0005886:plasma membrane;	GO:0022857:transmembrane transporter activity;	--	--	--	--	--
DN324477_c6_g9_i1	975	1.32	0.09	10.27	0.67	20.34	1.31	39.87	2.57	34.7	2.42	27.87	1.83	21.7409	1.53811	0.439975	3.49591	0.000472448	0.011542	Ups	--	--	--	--	--	--	--	--	--	--	--	--	--
DN318151_c1_g3_i8	1319	8.52	0.4	38.02	1.71	71.55	3.14	3.58	0.16	9.92	0.47	8.02	0.36	20.722	-1.62933	0.466184	-3.49504	0.000473988	0.0115731	Down	XP_026403349.1	magnesium transporter MRS2-11, chloroplastic-like isoform X1 [Papaver somniferum]	sp|B8APK3|MRS2A_ORYSI	B8APK3	Magnesium transporter MRS2-A, chloroplastic OS=Oryza sativa subsp. indica OX=39946 GN=MRS2-A PE=3 SV=1	GO:0010960:magnesium ion homeostasis;GO:0010117:photoprotection;GO:0010027:thylakoid membrane organization;	GO:0031969:chloroplast membrane;GO:0016021:integral component of membrane;	GO:0015095:magnesium ion transmembrane transporter activity;	--	--	--	gnl|CDD|230601	KOG2662, KOG2662, KOG2662, Magnesium transporters: CorA family [Inorganic ion transport and metabolism].
DN320323_c0_g1_i2	1982	48	1.41	83	2.32	98	2.67	38	1.03	29	0.85	25	0.69	49.7015	-1.04742	0.299867	-3.49293	0.000477746	0.0116181	Down	--	--	--	--	--	--	--	--	--	--	--	--	--
DN331841_c9_g6_i3	672	38.39	4.44	60.39	6.69	86.71	9.47	25.9	2.85	25.74	3.05	10.15	1.14	37.8964	-1.23243	0.352842	-3.49287	0.000477856	0.0116181	Down	XP_003580340.1	protein argonaute 1B isoform X2 [Brachypodium distachyon]	sp|Q7XSA2|AGO1B_ORYSJ	Q7XSA2	Protein argonaute 1B OS=Oryza sativa subsp. japonica OX=39947 GN=AGO1B PE=2 SV=3	GO:0031047:gene silencing by RNA;	-	GO:0003676:nucleic acid binding;	--	--	--	gnl|CDD|228987	KOG1041, KOG1041, KOG1041, Translation initiation factor 2C (eIF-2C) and related proteins [Translation, ribosomal structure and biogenesis].
DN324958_c1_g2_i2	2000	65.28	1.89	89.2	2.47	122.27	3.3	20.95	0.56	54.19	1.58	31.39	0.86	59.5447	-1.08855	0.311809	-3.49109	0.000481054	0.0116774	Down	--	--	--	--	--	--	--	--	--	--	--	--	--
DN332346_c6_g4_i1	1200	35	1.85	27	1.36	35	1.73	14	0.69	6	0.32	2	0.1	18.7101	-1.56894	0.449648	-3.48926	0.000484362	0.0117267	Down	XP_010462569.1	PREDICTED: uncharacterized protein LOC104743154 [Camelina sativa]	--	--	--	--	--	--	--	--	--	--	--
DN322475_c0_g1_i2	393	35.05	10.84	52.65	15.71	16.95	5.12	10.81	3.38	8.81	2.95	4.15	1.31	20.498	-1.56476	0.448543	-3.48855	0.000485651	0.0117456	Down	XP_012082981.1	uncharacterized protein LOC105642686 [Jatropha curcas]	--	--	--	--	--	--	--	--	--	--	--
DN329259_c2_g3_i2	1630	21	0.77	26.58	0.93	43.46	1.48	9	0.31	7.26	0.27	5	0.17	17.1372	-1.53031	0.438796	-3.48752	0.000487519	0.011766	Down	--	--	--	--	--	--	--	--	--	--	--	--	--
DN300527_c2_g1_i1	1207	18	0.95	25	1.25	37	1.81	4	0.2	8	0.42	4	0.2	14.6773	-1.60908	0.461855	-3.48396	0.000494057	0.0118863	Down	--	--	--	--	--	--	--	--	--	--	--	--	--
DN251538_c0_g1_i1	681	9	1.02	3	0.33	7	0.75	20	2.16	21	2.44	35	3.84	16.0665	1.60601	0.461124	3.48282	0.000496167	0.0119246	Ups	--	--	--	--	--	--	--	--	--	--	--	--	--
DN312433_c0_g1_i2	1559	45.38	1.75	56.93	2.1	57.12	2.05	16.63	0.6	8.93	0.35	25.96	0.95	33.1907	-1.26326	0.362815	-3.48184	0.00049799	0.0119622	Down	XP_008803229.1	protein SMG9-like [Phoenix dactylifera]	--	--	--	--	--	--	--	--	--	gnl|CDD|232111	KOG4181, KOG4181, KOG4181, Uncharacterized conserved protein [Function unknown].
DN190244_c1_g1_i3	2245	20.63	0.53	24.68	0.6	26.18	0.62	82.42	1.95	31.43	0.8	56.36	1.35	39.4499	1.20987	0.347624	3.48039	0.000500692	0.012002	Ups	ASV46337.1	chlorophyllide a oxygenase, partial [Lilium regale]	sp|Q8S7E1|CAO_ORYSJ	Q8S7E1	Chlorophyllide a oxygenase, chloroplastic OS=Oryza sativa subsp. japonica OX=39947 GN=CAO PE=2 SV=1	GO:0015995:chlorophyll biosynthetic process;	GO:0031969:chloroplast membrane;GO:0009535:chloroplast thylakoid membrane;	GO:0051537:2 iron, 2 sulfur cluster binding;GO:0010277:chlorophyllide a oxygenase [overall] activity;GO:0005506:iron ion binding;	K13600	chlorophyllide a oxygenase	ko00860 Porphyrin and chlorophyll metabolism;ko01100 Metabolic pathways;ko01110 Biosynthesis of secondary metabolites;	--	--
DN303679_c0_g2_i1	509	39	7.12	45	7.88	32	5.58	71	12.6	93	17.73	63	11.35	56.5764	1.0151	0.291779	3.47901	0.000503277	0.0120451	Ups	--	--	--	--	--	--	--	--	--	--	--	--	--
DN220674_c0_g1_i1	1887	56	1.74	84	2.48	107	3.08	28	0.81	35	1.09	39	1.14	54.4423	-1.00967	0.290255	-3.47857	0.000504095	0.0120584	Down	XP_026660723.1	uncharacterized protein At2g33490-like isoform X4 [Phoenix dactylifera]	--	--	--	--	--	--	--	--	--	--	--
DN323656_c9_g11_i8	1262	6.94	0.35	39.81	1.89	41.67	1.93	1.92	0.09	9.27	0.46	1.77	0.08	15.0444	-1.73151	0.497881	-3.47775	0.000505634	0.0120767	Down	--	--	--	--	--	--	--	--	--	--	--	--	--
DN302318_c0_g2_i1	955	24	1.7	51	3.44	24	1.59	7	0.46	11	0.79	5	0.34	19.0183	-1.53245	0.44127	-3.47282	0.00051503	0.0122562	Down	PKA55285.1	Calnexin like 1 [Apostasia shenzhenica]	sp|Q38798|CALX2_ARATH	Q38798	Calnexin homolog 2 OS=Arabidopsis thaliana OX=3702 GN=At5g07340 PE=2 SV=2	GO:0006457:protein folding;	GO:0005789:endoplasmic reticulum membrane;GO:0016021:integral component of membrane;	GO:0005509:calcium ion binding;GO:0030246:carbohydrate binding;GO:0051082:unfolded protein binding;	--	--	--	--	--
DN125886_c0_g2_i1	647	8	0.98	6	0.7	5	0.58	28	3.27	21	2.65	23	2.73	15.1984	1.56735	0.451899	3.46836	0.000523639	0.0123969	Ups	AUW34376.1	dirigent-like protein [Lilium longiflorum]	sp|Q9M3C8|DIR24_ARATH	Q9M3C8	Dirigent protein 24 OS=Arabidopsis thaliana OX=3702 GN=DIR24 PE=2 SV=1	-	GO:0048046:apoplast;	-	--	--	--	--	--
DN295526_c0_g1_i1	1298	22	1.06	28	1.28	38	1.7	1	0.04	11	0.53	5	0.23	16.1944	-1.62237	0.468218	-3.46498	0.000530271	0.0125153	Down	--	--	--	--	--	--	--	--	--	--	--	--	--
DN282923_c0_g1_i1	1195	54	2.87	34	1.72	30	1.49	74	3.67	100	5.36	74	3.74	61.0659	1.07044	0.308978	3.46444	0.000531342	0.0125341	Ups	XP_008807009.1	UDP-glycosyltransferase 89B2-like [Phoenix dactylifera]	sp|Q9C9B0|U89B1_ARATH	Q9C9B0	Flavonol 3-O-glucosyltransferase UGT89B1 OS=Arabidopsis thaliana OX=3702 GN=UGT89B1 PE=1 SV=2	-	GO:0043231:intracellular membrane-bounded organelle;	GO:0047893:flavonol 3-O-glucosyltransferase activity;GO:0033836:flavonol 7-O-beta-glucosyltransferase activity;GO:0080043:quercetin 3-O-glucosyltransferase activity;GO:0080046:quercetin 4'-O-glucosyltransferase activity;GO:0080044:quercetin 7-O-glucosyltransferase activity;GO:0035251:UDP-glucosyltransferase activity;GO:0008194:UDP-glycosyltransferase activity;	--	--	--	gnl|CDD|229134	KOG1192, KOG1192, KOG1192, UDP-glucuronosyl and UDP-glucosyl transferase [Carbohydrate transport and metabolism, Energy production and conversion].
DN325278_c0_g2_i2	2861	50.01	0.98	84	1.56	81	1.47	23	0.42	21	0.41	38	0.7	46.4669	-1.09833	0.317055	-3.46415	0.000531905	0.012541	Down	PRQ29559.1	putative nucleotidyltransferase, Ribonuclease H [Rosa chinensis]	--	--	--	--	--	--	--	--	--	--	--
DN318310_c0_g1_i1	2520	7.3	0.16	15.47	0.33	6.28	0.13	22.94	0.48	26.26	0.59	43.93	0.93	20.2732	1.50317	0.434415	3.46021	0.000539752	0.0126934	Ups	XP_017698143.1	uncharacterized protein LOC103706589 [Phoenix dactylifera]	--	--	--	--	--	--	--	--	--	gnl|CDD|232359	KOG4430, KOG4430, KOG4430, Topoisomerase I-binding arginine-serine-rich protein [Transcription].
DN241208_c1_g1_i1	1224	48.04	2.48	37.62	1.85	28	1.35	72.78	3.51	79.04	4.11	79	3.87	57.4294	1.0382	0.300186	3.45853	0.000543141	0.0127305	Ups	OVA09282.1	hypothetical protein BVC80_8351g9 [Macleaya cordata]	--	--	--	--	--	--	--	--	--	--	--
DN323100_c1_g2_i1	3241	25	0.43	44.2	0.72	48	0.76	10	0.16	16	0.27	6	0.1	22.9213	-1.40447	0.406226	-3.45735	0.000545519	0.0127637	Down	--	--	--	--	--	--	--	--	--	--	--	--	--
DN292803_c0_g1_i1	910	4	0.3	8	0.58	9	0.64	30	2.13	20	1.53	24	1.73	15.6297	1.54234	0.446378	3.45524	0.000549811	0.0128446	Ups	PKA67248.1	CASP-like protein [Apostasia shenzhenica]	sp|Q5W6M3|CSPLG_ORYSJ	Q5W6M3	CASP-like protein 4B4 OS=Oryza sativa subsp. japonica OX=39947 GN=Os05g0344400 PE=3 SV=1	-	GO:0016021:integral component of membrane;GO:0005886:plasma membrane;	GO:0051539:4 iron, 4 sulfur cluster binding;	--	--	--	--	--
DN301009_c1_g2_i1	1181	38	2.05	50	2.57	67	3.37	23	1.16	19	1.03	11	0.56	32.2282	-1.21866	0.353043	-3.45188	0.000556685	0.0129591	Down	--	--	--	--	--	--	--	--	--	--	--	--	--
DN328051_c0_g1_i1	2334	39	0.95	69	1.61	63	1.43	23	0.52	22	0.54	18	0.41	36.4287	-1.1419	0.330833	-3.45158	0.000557312	0.0129671	Down	XP_008450034.1	PREDICTED: ATP synthase mitochondrial F1 complex assembly factor 2 isoform X1 [Cucumis melo]	--	--	--	--	--	--	--	--	--	--	--
DN71224_c0_g2_i1	1251	7	0.35	14	0.67	5	0.23	33	1.55	37	1.87	19	0.91	19.0176	1.50843	0.437348	3.44905	0.000562569	0.0130306	Ups	RWW62365.1	hypothetical protein BHE74_00030519 [Ensete ventricosum]	sp|Q9M202|ZAT9_ARATH	Q9M202	Zinc finger protein ZAT9 OS=Arabidopsis thaliana OX=3702 GN=ZAT9 PE=2 SV=1	GO:0006355:regulation of transcription, DNA-templated;	GO:0005634:nucleus;	GO:0003700:sequence-specific DNA binding transcription factor activity;GO:0046872:metal ion binding;GO:0044212:transcription regulatory region DNA binding;	--	--	--	gnl|CDD|230401	KOG2462, KOG2462, KOG2462, C2H2-type Zn-finger protein [Transcription].
DN314481_c3_g3_i1	1559	22	0.85	56	2.06	46	1.65	14	0.5	14	0.54	6	0.22	24.169	-1.40134	0.406348	-3.44862	0.000563459	0.0130375	Down	PPD67373.1	hypothetical protein GOBAR_DD35751 [Gossypium barbadense]	--	--	--	--	--	--	--	--	--	--	--
DN311589_c13_g1_i6	3626	49.79	0.75	48.31	0.7	71.58	1	9.32	0.13	18.24	0.28	28.46	0.4	35.4152	-1.26117	0.365745	-3.44821	0.000564305	0.0130402	Down	XP_010930186.1	PREDICTED: protein NRT1/ PTR FAMILY 4.6 isoform X1 [Elaeis guineensis]	sp|Q8H157|PTR19_ARATH	Q8H157	Protein NRT1/ PTR FAMILY 4.6 OS=Arabidopsis thaliana OX=3702 GN=NPF4.6 PE=1 SV=1	GO:0080168:abscisic acid transport;GO:0042128:nitrate assimilation;GO:0010119:regulation of stomatal movement;GO:0009624:response to nematode;	GO:0016021:integral component of membrane;GO:0005886:plasma membrane;	GO:0090440:abscisic acid transporter activity;GO:0035673:oligopeptide transmembrane transporter activity;GO:0015333:peptide:proton symporter activity;	--	--	--	gnl|CDD|229179	KOG1237, KOG1237, KOG1237, H+/oligopeptide symporter [Amino acid transport and metabolism].
DN329224_c2_g1_i1	3453	12.11	0.19	5.52	0.08	3.38	0.05	41.12	0.61	24.14	0.38	20.36	0.31	17.721	1.58043	0.458341	3.44816	0.000564423	0.0130402	Ups	XP_026660147.1	transcription factor TGAL5-like isoform X2 [Phoenix dactylifera]	sp|O49067|LG2_MAIZE	O49067	Transcription factor LG2 OS=Zea mays OX=4577 GN=LG2 PE=2 SV=1	GO:0006351:transcription, DNA-templated;	GO:0005634:nucleus;	GO:0003700:sequence-specific DNA binding transcription factor activity;GO:0043565:sequence-specific DNA binding;	K14431	transcription factor TGA	ko04075 Plant hormone signal transduction;	--	--
DN316012_c14_g4_i7	915	6.81	0.51	13.98	1	5.26	0.37	25.31	1.78	24.48	1.86	38.54	2.76	19.0782	1.50864	0.437679	3.44692	0.000567026	0.0130872	Ups	XP_010255328.1	PREDICTED: SKP1-like protein 21 [Nelumbo nucifera]	sp|Q8LF97|ASK21_ARATH	Q8LF97	SKP1-like protein 21 OS=Arabidopsis thaliana OX=3702 GN=ASK21 PE=2 SV=1	GO:0016567:protein ubiquitination;GO:0006511:ubiquitin-dependent protein catabolic process;	GO:0005634:nucleus;GO:0019005:SCF ubiquitin ligase complex;	-	--	--	--	gnl|CDD|229663	KOG1724, KOG1724, KOG1724, SCF ubiquitin ligase, Skp1 component [Posttranslational modification, protein turnover, chaperones].
DN330562_c1_g5_i3	794	37	3.36	30	2.6	27.55	2.35	65	5.58	56	5.18	74	6.46	48.1366	1.06152	0.307991	3.4466	0.000567684	0.0130916	Ups	XP_021897426.1	UPF0481 protein At3g47200 [Carica papaya]	--	--	--	--	--	--	--	--	--	--	--
DN324082_c1_g1_i1	641	25	3.11	21	2.5	24	2.82	53	6.29	51	6.52	48	5.79	36.6672	1.12648	0.326916	3.44577	0.000569442	0.0131138	Ups	XP_027933736.1	benzyl alcohol O-benzoyltransferase-like [Vigna unguiculata]	sp|Q8GT20|BEBT_TOBAC	Q8GT20	Benzyl alcohol O-benzoyltransferase OS=Nicotiana tabacum OX=4097 GN=HSR201 PE=1 SV=1	-	-	GO:0016747:transferase activity, transferring acyl groups other than amino-acyl groups;	--	--	--	--	--
DN209571_c0_g1_i1	1183	66	3.55	39	2	41	2.06	17	0.85	12	0.65	18	0.92	31.305	-1.31026	0.38029	-3.44542	0.000570179	0.0131138	Down	XP_019703680.1	PREDICTED: myb family transcription factor PHL5 [Elaeis guineensis]	sp|Q0WVU3|PHL5_ARATH	Q0WVU3	Myb family transcription factor PHL5 OS=Arabidopsis thaliana OX=3702 GN=PHL5 PE=2 SV=1	GO:0006355:regulation of transcription, DNA-templated;	GO:0005634:nucleus;	GO:0003677:DNA binding;GO:0003700:sequence-specific DNA binding transcription factor activity;	--	--	--	--	--
DN325463_c9_g6_i3	2111	27	0.74	40	1.04	14	0.36	5	0.13	4	0.11	7	0.18	15.4378	-1.62565	0.471886	-3.445	0.000571055	0.0131274	Down	--	--	--	--	--	--	--	--	--	--	--	--	--
DN331922_c5_g25_i1	336	18.18	8.48	29.47	13.34	19.02	8.91	68.37	33.75	47.16	24.79	37.39	18.68	35.6512	1.1864	0.34442	3.44463	0.000571843	0.013139	Ups	XP_010921346.1	PREDICTED: peroxidase 5-like [Elaeis guineensis]	sp|A7QEU4|PER5_VITVI	A7QEU4	Peroxidase 5 OS=Vitis vinifera OX=29760 GN=GSVIVT00037159001 PE=1 SV=2	GO:0042744:hydrogen peroxide catabolic process;GO:0006979:response to oxidative stress;	GO:0005576:extracellular region;	GO:0020037:heme binding;GO:0046872:metal ion binding;GO:0004601:peroxidase activity;	K00430	peroxidase	ko00940 Phenylpropanoid biosynthesis;ko01100 Metabolic pathways;ko01110 Biosynthesis of secondary metabolites;	--	--
DN312232_c1_g1_i2	2662	68.64	1.45	99.12	2	115.82	2.27	27.71	0.54	60.93	1.29	18.11	0.36	60.9388	-1.1166	0.32432	-3.4429	0.000575515	0.0131969	Down	XP_028123472.1	lysM domain receptor-like kinase 3 isoform X1 [Camellia sinensis]	sp|A0A0P0XII1|CERK1_ORYSJ	A0A0P0XII1	Chitin elicitor receptor kinase 1 OS=Oryza sativa subsp. japonica OX=39947 GN=CERK1 PE=1 SV=1	GO:0045087:innate immune response;	GO:0016021:integral component of membrane;GO:0005886:plasma membrane;	GO:0005524:ATP binding;GO:0008061:chitin binding;GO:0004674:protein serine/threonine kinase activity;	K13429	chitin elicitor receptor kinase 1	ko04626 Plant-pathogen interaction;	gnl|CDD|229129	KOG1187, KOG1187, KOG1187, Serine/threonine protein kinase [Signal transduction mechanisms].
DN506088_c0_g1_i1	299	24	16.46	16	10.72	15	10.66	47.95	36.64	39	31.54	49	37.81	31.8599	1.24004	0.360326	3.44145	0.000578604	0.0132546	Ups	--	--	--	--	--	--	--	--	--	--	--	--	--
DN331174_c1_g7_i2	698	12	1.31	18	1.88	8	0.82	31	3.22	41.01	4.59	35	3.7	24.14	1.36673	0.397174	3.44114	0.000579265	0.0132631	Ups	XP_019706082.1	PREDICTED: uncharacterized protein LOC105044767 [Elaeis guineensis]	--	--	--	--	--	--	--	--	--	--	--
DN256097_c0_g1_i1	1141	11	0.62	12	0.64	18	0.95	31	1.63	54	3.07	27	1.45	25.2196	1.35523	0.393911	3.44045	0.000580757	0.0132762	Ups	XP_022037865.1	RING-H2 finger protein ATL5-like [Helianthus annuus]	sp|Q8W571|ATL32_ARATH	Q8W571	RING-H2 finger protein ATL32 OS=Arabidopsis thaliana OX=3702 GN=ATL32 PE=2 SV=3	GO:0016567:protein ubiquitination;	GO:0016021:integral component of membrane;	GO:0046872:metal ion binding;GO:0016740:transferase activity;	--	--	--	gnl|CDD|232556	KOG4628, KOG4628, KOG4628, Predicted E3 ubiquitin ligase [Posttranslational modification, protein turnover, chaperones].
DN329521_c4_g12_i1	307	64	39.93	100.39	61.08	109	69.89	18.1	12.42	42	30.54	46	31.88	59.3695	-1.07106	0.311486	-3.43854	0.00058486	0.0133289	Down	--	--	--	--	--	--	--	--	--	--	--	--	--
DN331377_c0_g4_i1	1147	9.16	0.51	9	0.48	37.29	1.95	40	2.09	52.71	2.98	50.95	2.71	32.526	1.34948	0.392468	3.43846	0.000585037	0.0133289	Ups	XP_008800226.1	uncharacterized protein LOC103714668 [Phoenix dactylifera]	sp|A0A1P8BH59|PICBP_ARATH	A0A1P8BH59	Calmodulin binding protein PICBP OS=Arabidopsis thaliana OX=3702 GN=PICBP PE=2 SV=1	GO:0006952:defense response;	GO:0005886:plasma membrane;	GO:0005516:calmodulin binding;	--	--	--	--	--
DN306084_c1_g1_i2	2008	9.38	0.27	16.87	0.46	20.98	0.56	62.65	1.68	32	0.93	28.81	0.79	27.7186	1.32498	0.385851	3.43393	0.000594901	0.0135001	Ups	XP_008783151.1	RNA-binding KH domain-containing protein RCF3 [Phoenix dactylifera]	sp|Q8W4B1|RCF3_ARATH	Q8W4B1	RNA-binding KH domain-containing protein RCF3 OS=Arabidopsis thaliana OX=3702 GN=RCF3 PE=1 SV=1	GO:0010286:heat acclimation;GO:0009867:jasmonic acid mediated signaling pathway;GO:0006397:mRNA processing;GO:0031053:primary miRNA processing;GO:1900150:regulation of defense response to fungus;GO:0010468:regulation of gene expression;GO:0006970:response to osmotic stress;GO:0008380:RNA splicing;	GO:0010445:nuclear dicing body;GO:0016607:nuclear speck;	GO:0070878:primary miRNA binding;	--	--	--	gnl|CDD|230129	KOG2190, KOG2190, KOG2190, PolyC-binding proteins alphaCP-1 and related KH domain proteins [RNA processing and modification, General function prediction only].
DN318145_c0_g1_i1	1789	63	2.08	70	2.2	117	3.58	26	0.8	48	1.59	24	0.75	54.2364	-1.0697	0.311844	-3.43024	0.000603058	0.0136582	Down	--	--	--	--	--	--	--	--	--	--	--	--	--
DN326698_c5_g2_i4	5286	17.22	0.18	51.53	0.5	33.51	0.32	68.49	0.64	81	0.82	60	0.57	50.7915	1.08366	0.315938	3.42997	0.000603641	0.0136647	Ups	XP_017700627.1	DNA-directed RNA polymerase IV subunit 1 isoform X1 [Phoenix dactylifera]	sp|Q9LQ02|NRPD1_ARATH	Q9LQ02	DNA-directed RNA polymerase IV subunit 1 OS=Arabidopsis thaliana OX=3702 GN=NRPD1 PE=1 SV=1	GO:0031047:gene silencing by RNA;GO:0010495:long-distance posttranscriptional gene silencing;GO:0030422:production of siRNA involved in RNA interference;GO:0006383:transcription from RNA polymerase III promoter;	GO:0005654:nucleoplasm;GO:0005634:nucleus;GO:0005666:DNA-directed RNA polymerase III complex;GO:0000418:DNA-directed RNA polymerase IV complex;	GO:0003677:DNA binding;GO:0003899:DNA-directed RNA polymerase activity;GO:0046872:metal ion binding;	--	--	--	gnl|CDD|228209	KOG0260, KOG0260, KOG0260, RNA polymerase II, large subunit [Transcription].
DN332007_c1_g10_i6	3324	37	0.61	57.89	0.92	40.55	0.62	11.57	0.18	7.62	0.13	21.29	0.33	27.8557	-1.32949	0.387862	-3.42775	0.000608603	0.0137635	Down	XP_015383616.1	uncharacterized protein LOC107176085 [Citrus sinensis]	--	--	--	--	--	--	--	--	--	--	--
DN330325_c3_g6_i1	337	12.03	5.56	2	0.9	7	3.25	25.08	12.26	31.96	16.63	25.35	12.54	17.3666	1.56771	0.457545	3.42635	0.000611749	0.0138118	Ups	XP_010934429.1	PREDICTED: dehydration-responsive element-binding protein 1C-like [Elaeis guineensis]	sp|Q9FJ93|DRE1D_ARATH	Q9FJ93	Dehydration-responsive element-binding protein 1D OS=Arabidopsis thaliana OX=3702 GN=DREB1D PE=2 SV=1	GO:0009738:abscisic acid-activated signaling pathway;GO:0019760:glucosinolate metabolic process;	GO:0005634:nucleus;	GO:0003700:sequence-specific DNA binding transcription factor activity;GO:0043565:sequence-specific DNA binding;	--	--	--	--	--
DN329177_c3_g12_i1	435	11.48	2.84	5	1.19	10	2.39	26.31	6.45	45	11.83	19	4.73	19.3437	1.50717	0.439929	3.42593	0.000612696	0.0138118	Ups	XP_020677988.1	putative 12-oxophytodienoate reductase 4 [Dendrobium catenatum]	sp|B9FSC8|OPR11_ORYSJ	B9FSC8	Putative 12-oxophytodienoate reductase 11 OS=Oryza sativa subsp. japonica OX=39947 GN=OPR11 PE=2 SV=1	GO:0031408:oxylipin biosynthetic process;	-	GO:0010181:FMN binding;GO:0016491:oxidoreductase activity;	--	--	--	gnl|CDD|228084	KOG0134, KOG0134, KOG0134, NADH:flavin oxidoreductase/12-oxophytodienoate reductase [Energy production and conversion, General function prediction only].
DN302308_c0_g1_i2	982	34	2.32	51.89	3.38	78	4.98	21	1.34	22	1.52	13	0.85	33.8246	-1.20534	0.35201	-3.42417	0.000616672	0.0138573	Down	--	--	--	--	--	--	--	--	--	--	--	--	--
DN327640_c1_g5_i1	679	26.97	3.07	39.51	4.31	31.17	3.35	77.37	8.39	62.01	7.24	53	5.84	47.3921	1.02164	0.298484	3.42275	0.000619918	0.0138973	Ups	--	--	--	--	--	--	--	--	--	--	--	--	--
DN327246_c6_g1_i2	2908	61.81	1.19	43.8	0.8	90.33	1.61	24.41	0.43	15.46	0.3	31.15	0.56	41.8709	-1.17556	0.343457	-3.42273	0.000619963	0.0138973	Down	XP_010928412.1	PREDICTED: centromere/kinetochore protein zw10 homolog [Elaeis guineensis]	sp|O48626|ZW10_ARATH	O48626	Centromere/kinetochore protein zw10 homolog OS=Arabidopsis thaliana OX=3702 GN=ZW10 PE=1 SV=1	GO:0051301:cell division;GO:0007059:chromosome segregation;GO:0006888:ER to Golgi vesicle-mediated transport;GO:0007094:mitotic spindle assembly checkpoint;GO:0032527:protein exit from endoplasmic reticulum;GO:0015031:protein transport;	GO:0000777:condensed chromosome kinetochore;GO:0005789:endoplasmic reticulum membrane;GO:0005634:nucleus;GO:1990423:RZZ complex;GO:0005819:spindle;	-	--	--	--	gnl|CDD|230102	KOG2163, KOG2163, KOG2163, Centromere/kinetochore protein zw10 involved in mitotic chromosome segregation [Cell cycle control, cell division, chromosome partitioning].
DN311839_c0_g9_i1	337	3	1.39	10	4.49	7	3.25	39.26	19.19	17.08	8.89	20	9.89	15.6881	1.57567	0.460672	3.42036	0.000625378	0.0139914	Ups	ABE01413.1	chalcone synthase [Anthurium andraeanum]	sp|O65872|CHSY_PINST	O65872	Chalcone synthase OS=Pinus strobus OX=3348 GN=CHS PE=2 SV=1	GO:0009813:flavonoid biosynthetic process;	-	GO:0016210:naringenin-chalcone synthase activity;	--	--	--	--	--
DN325180_c0_g1_i3	2479	40.87	0.93	43.64	0.95	47.9	1.02	15.63	0.33	14.31	0.33	14.76	0.32	28.0671	-1.23473	0.361039	-3.41992	0.000626388	0.0140004	Down	XP_016506228.1	PREDICTED: proteasome subunit alpha type-6-like [Nicotiana tabacum]	sp|Q9XG77|PSA6_TOBAC	Q9XG77	Proteasome subunit alpha type-6 OS=Nicotiana tabacum OX=4097 GN=PAA1 PE=2 SV=1	GO:0006511:ubiquitin-dependent protein catabolic process;	GO:0005737:cytoplasm;GO:0005634:nucleus;GO:0019773:proteasome core complex, alpha-subunit complex;	GO:0004298:threonine-type endopeptidase activity;	--	--	--	gnl|CDD|228131	KOG0182, KOG0182, KOG0182, 20S proteasome, regulatory subunit alpha type PSMA6/SCL1 [Posttranslational modification, protein turnover, chaperones].
DN306687_c0_g1_i1	1926	31.88	0.97	71.09	2.05	33.66	0.95	11.07	0.31	8.72	0.26	18.7	0.53	27.5662	-1.37238	0.401449	-3.41856	0.00062954	0.0140504	Down	XP_008806497.1	uncharacterized protein LOC103719165 [Phoenix dactylifera]	--	--	--	--	--	--	--	--	--	gnl|CDD|229825	KOG1886, KOG1886, KOG1886, BAH domain proteins [Transcription].
DN240392_c0_g1_i2	1180	34.29	1.85	55	2.83	120.43	6.07	168.45	8.5	140.21	7.64	178.54	9.17	113.271	1.24581	0.36454	3.41749	0.000632006	0.0140917	Ups	--	--	--	--	--	--	--	--	--	--	--	--	--
DN318284_c0_g1_i1	1666	46	1.65	99	3.37	153	5.09	44	1.46	41	1.47	32	1.08	63.3694	-1.04697	0.306553	-3.41528	0.000637162	0.0141792	Down	--	--	--	--	--	--	--	--	--	--	--	--	--
DN319561_c6_g25_i1	485	34	6.78	52	9.96	19.64	3.75	80.53	15.7	85	17.8	59	11.68	54.5972	1.09163	0.32072	3.40369	0.000664819	0.0146528	Ups	XP_010910890.1	PREDICTED: probable pectinesterase/pectinesterase inhibitor 41 [Elaeis guineensis]	sp|Q8RXK7|PME41_ARATH	Q8RXK7	Probable pectinesterase/pectinesterase inhibitor 41 OS=Arabidopsis thaliana OX=3702 GN=PME41 PE=2 SV=2	GO:0042545:cell wall modification;GO:0045490:pectin catabolic process;GO:0009741:response to brassinosteroid;GO:0009409:response to cold;GO:0009620:response to fungus;	GO:0005618:cell wall;GO:0005576:extracellular region;	GO:0045330:aspartyl esterase activity;GO:0030599:pectinesterase activity;GO:0046910:pectinesterase inhibitor activity;	--	--	--	--	--
DN302875_c0_g1_i2	2745	20.33	0.42	19.23	0.37	26.09	0.49	89.75	1.7	48.09	0.98	26.11	0.5	37.2247	1.26095	0.37056	3.40283	0.000666928	0.0146852	Ups	XP_026656657.1	geranylgeranyl transferase type-2 subunit alpha 1 isoform X2 [Phoenix dactylifera]	sp|Q8VYB7|PGTA1_ARATH	Q8VYB7	Geranylgeranyl transferase type-2 subunit alpha 1 OS=Arabidopsis thaliana OX=3702 GN=RGTA1 PE=1 SV=1	GO:0018344:protein geranylgeranylation;GO:0046686:response to cadmium ion;	GO:0005737:cytoplasm;GO:0005829:cytosol;GO:0005968:Rab-protein geranylgeranyltransferase complex;	GO:0004663:Rab geranylgeranyltransferase activity;	--	--	--	gnl|CDD|228477	KOG0529, KOG0529, KOG0529, Protein geranylgeranyltransferase type II, alpha subunit [Posttranslational modification, protein turnover, chaperones].
DN295866_c2_g2_i5	1439	15	0.64	17	0.69	13	0.51	33.34	1.32	34.79	1.49	47	1.89	26.649	1.28409	0.377536	3.40125	0.000670784	0.0147489	Ups	XP_008795399.1	protein IQ-DOMAIN 1-like [Phoenix dactylifera]	--	--	--	--	--	--	--	--	--	--	--
DN331791_c489_g1_i1	228	7.82	19.73	5.72	14.42	0	0	23.5	75.03	16.95	55.62	28.91	91.82	14.2688	1.6693	0.491361	3.3973	0.000680537	0.0148921	Ups	--	--	--	--	--	--	--	--	--	--	--	--	--
DN309552_c0_g1_i3	1027	16	1.03	11	0.68	25	1.5	37.62	2.27	41.75	2.72	46.32	2.84	29.387	1.24621	0.366929	3.39633	0.000682962	0.0149239	Ups	--	--	--	--	--	--	--	--	--	--	--	--	--
DN145905_c0_g1_i1	539	20	3.3	46	7.28	22	3.46	78	12.44	47	8.06	65	10.53	45.5182	1.12794	0.332309	3.39425	0.000688159	0.0150177	Ups	XP_012090254.1	oxalate--CoA ligase [Jatropha curcas]	sp|Q9SMT7|4CLLA_ARATH	Q9SMT7	Oxalate--CoA ligase OS=Arabidopsis thaliana OX=3702 GN=AAE3 PE=1 SV=1	GO:0050832:defense response to fungus;GO:0033611:oxalate catabolic process;GO:0010030:positive regulation of seed germination;GO:0046686:response to cadmium ion;GO:0009735:response to cytokinin;GO:0010214:seed coat development;	GO:0048046:apoplast;GO:0009507:chloroplast;GO:0009570:chloroplast stroma;GO:0005737:cytoplasm;GO:0009506:plasmodesma;	GO:0005524:ATP binding;GO:0050203:oxalate-CoA ligase activity;	--	--	--	gnl|CDD|229119	KOG1176, KOG1176, KOG1176, Acyl-CoA synthetase [Lipid transport and metabolism].
DN329969_c25_g18_i1	338	0	0	0	0	5	2.3	18	8.71	39.84	20.54	19	9.31	13.7878	1.83352	0.540306	3.39348	0.000690104	0.0150513	Ups	XP_026659341.1	LOW QUALITY PROTEIN: 36.4 kDa proline-rich protein-like [Phoenix dactylifera]	sp|Q00451|PRF1_SOLLC	Q00451	36.4 kDa proline-rich protein OS=Solanum lycopersicum OX=4081 GN=TPRP-F1 PE=2 SV=1	--	--	--	--	--	--	--	--
DN328564_c5_g2_i2	415	8.64	2.36	11.71	3.08	19.65	5.22	34.19	9.34	33.13	9.7	38.55	10.69	24.1534	1.31241	0.386809	3.39291	0.00069155	0.0150757	Ups	XP_010939016.1	PREDICTED: serine carboxypeptidase-like 18 [Elaeis guineensis]	sp|Q9C7Z9|SCP18_ARATH	Q9C7Z9	Serine carboxypeptidase-like 18 OS=Arabidopsis thaliana OX=3702 GN=SCPL18 PE=2 SV=2	GO:0019748:secondary metabolic process;	GO:0005576:extracellular region;	GO:0004185:serine-type carboxypeptidase activity;	--	--	--	gnl|CDD|229224	KOG1282, KOG1282, KOG1282, Serine carboxypeptidases (lysosomal cathepsin A) [Amino acid transport and metabolism, Posttranslational modification, protein turnover, chaperones].
DN300326_c0_g1_i1	1762	46	1.54	23	0.73	40	1.25	86	2.68	65	2.19	71	2.25	54.7381	1.04283	0.307399	3.39242	0.000692787	0.0150788	Ups	--	--	--	--	--	--	--	--	--	--	--	--	--
DN327080_c0_g1_i5	2308	41.08	1.02	64.4	1.52	72.55	1.67	18.57	0.43	21.98	0.54	26.23	0.61	38.1918	-1.1074	0.326718	-3.38945	0.000700331	0.0152095	Down	--	--	--	--	--	--	--	--	--	--	--	--	--
DN315519_c4_g1_i3	2238	41.49	1.06	34.9	0.85	72.51	1.72	19.84	0.47	18.02	0.46	10.69	0.26	30.7256	-1.24839	0.36922	-3.38115	0.000721838	0.0156249	Down	XP_010936467.1	PREDICTED: putative G3BP-like protein [Elaeis guineensis]	sp|O22759|IDD12_ARATH	O22759	Protein indeterminate-domain 12 OS=Arabidopsis thaliana OX=3702 GN=IDD12 PE=2 SV=2	GO:0006355:regulation of transcription, DNA-templated;	GO:0005634:nucleus;	GO:0003677:DNA binding;GO:0003700:sequence-specific DNA binding transcription factor activity;GO:0046872:metal ion binding;	--	--	--	gnl|CDD|228067	KOG0116, KOG0116, KOG0116, RasGAP SH3 binding protein rasputin, contains NTF2 and RRM domains [Signal transduction mechanisms].
DN115904_c1_g1_i1	300	21	14.23	16	10.59	3	2.1	45	33.91	38	30.31	44	33.48	28.1506	1.41727	0.419264	3.38037	0.000723874	0.0156614	Ups	--	--	--	--	--	--	--	--	--	--	--	--	--
DN322275_c3_g9_i6	1056	20.89	1.3	26.17	1.55	30.55	1.77	4.31	0.25	4.53	0.28	8	0.47	14.7633	-1.54263	0.456366	-3.38025	0.000724207	0.0156614	Down	--	--	--	--	--	--	--	--	--	--	--	--	--
DN325499_c0_g1_i7	2539	58.98	1.31	29.87	0.63	36.9	0.76	92.48	1.9	104.51	2.33	65.17	1.37	64.4697	1.04898	0.310339	3.3801	0.000724584	0.0156622	Ups	XP_008810593.1	putative clathrin assembly protein At2g25430 [Phoenix dactylifera]	sp|Q8S9J8|CAP1_ARATH	Q8S9J8	Probable clathrin assembly protein At4g32285 OS=Arabidopsis thaliana OX=3702 GN=At4g32285 PE=1 SV=2	GO:0048268:clathrin coat assembly;GO:0072583:clathrin-mediated endocytosis;GO:0006897:endocytosis;GO:0006900:membrane budding;	GO:0009504:cell plate;GO:0005905:coated pit;GO:0030136:clathrin-coated vesicle;GO:0005829:cytosol;GO:0005794:Golgi apparatus;GO:0005634:nucleus;GO:0005886:plasma membrane;	GO:0005545:1-phosphatidylinositol binding;GO:0032050:clathrin heavy chain binding;GO:0005546:phosphatidylinositol-4,5-bisphosphate binding;GO:0000149:SNARE binding;	--	--	--	gnl|CDD|228200	KOG0251, KOG0251, KOG0251, Clathrin assembly protein AP180 and related proteins, contain ENTH domain [Signal transduction mechanisms, Intracellular trafficking, secretion, and vesicular transport].
DN316030_c7_g4_i1	3020	37.51	0.69	54.27	0.95	19.31	0.33	116.69	1.99	64.22	1.18	66.25	1.15	58.9145	1.1265	0.333288	3.37995	0.000724979	0.0156634	Ups	XP_010941871.1	PREDICTED: uncharacterized protein LOC105060017 [Elaeis guineensis]	--	--	--	--	--	--	--	--	--	gnl|CDD|230081	KOG2142, KOG2142, KOG2142, Molybdenum cofactor sulfurase [Coenzyme transport and metabolism].
DN36137_c1_g1_i1	427	29	7.45	72	17.82	71.79	17.87	21	5.37	25	6.85	12	3.11	35.3806	-1.21507	0.359829	-3.37679	0.000733362	0.0158132	Down	XP_019425141.1	PREDICTED: uncharacterized protein LOC109334024 [Lupinus angustifolius]	--	--	--	--	--	--	--	--	--	--	--
DN331760_c1_g4_i1	2127	34	0.92	36	0.93	30	0.75	9	0.23	13	0.35	5	0.13	20.1083	-1.42478	0.421961	-3.37656	0.000733979	0.0158132	Down	--	--	--	--	--	--	--	--	--	--	--	--	--
DN291216_c0_g2_i3	1859	36.39	1.15	30.06	0.9	21.87	0.64	56.83	1.66	59.1	1.87	70.43	2.1	45.6624	1.08368	0.321008	3.37587	0.000735839	0.015831	Ups	OAY76213.1	Trihelix transcription factor ASR3, partial [Ananas comosus]	sp|Q8VZ20|ASR3_ARATH	Q8VZ20	Trihelix transcription factor ASR3 OS=Arabidopsis thaliana OX=3702 GN=ASR3 PE=1 SV=1	GO:0071219:cellular response to molecule of bacterial origin;GO:0006952:defense response;GO:0050777:negative regulation of immune response;GO:0045892:negative regulation of transcription, DNA-templated;GO:0006355:regulation of transcription, DNA-templated;	GO:0005634:nucleus;	GO:0003677:DNA binding;GO:0003700:sequence-specific DNA binding transcription factor activity;GO:0042803:protein homodimerization activity;	--	--	--	--	--
DN273607_c0_g1_i1	792	5	0.46	7	0.61	5	0.43	13	1.12	26	2.41	28	2.45	14.14	1.58301	0.469438	3.37214	0.000745868	0.0160087	Ups	XP_020093121.1	uncharacterized protein LOC109713444 [Ananas comosus]	--	--	--	--	--	--	--	--	--	--	--
DN325403_c1_g2_i4	2800	66.77	1.34	80.87	1.54	85.27	1.58	30.29	0.56	46.26	0.93	20.58	0.39	52.0348	-1.01946	0.302329	-3.37202	0.000746185	0.0160087	Down	--	--	--	--	--	--	--	--	--	--	--	--	--
DN314250_c3_g1_i1	2189	19.48	0.51	31.39	0.78	33.01	0.8	56.17	1.36	47.21	1.24	64.33	1.59	40.9067	1.06656	0.31654	3.36942	0.000753252	0.0161377	Ups	XP_008786509.1	uncharacterized protein At4g06598-like isoform X1 [Phoenix dactylifera]	sp|Q8W3M7|Y4598_ARATH	Q8W3M7	Uncharacterized protein At4g06598 OS=Arabidopsis thaliana OX=3702 GN=At4g06598 PE=2 SV=2	--	--	--	--	--	--	--	--
DN324760_c0_g1_i6	3406	21	0.34	65	1	46	0.69	19	0.28	8	0.13	10	0.15	25.7995	-1.37226	0.407879	-3.36438	0.000767162	0.0163292	Down	RZC92969.1	hypothetical protein C5167_036216 [Papaver somniferum]	sp|Q9LIB2|PHS1_ARATH	Q9LIB2	Alpha-glucan phosphorylase 1 OS=Arabidopsis thaliana OX=3702 GN=PHS1 PE=1 SV=1	GO:0005980:glycogen catabolic process;GO:0009266:response to temperature stimulus;GO:0009414:response to water deprivation;	GO:0009507:chloroplast;GO:0009570:chloroplast stroma;GO:0005737:cytoplasm;GO:0009536:plastid;	GO:0008184:glycogen phosphorylase activity;GO:0004645:phosphorylase activity;GO:0030170:pyridoxal phosphate binding;	K00688	glycogen phosphorylase	ko00500 Starch and sucrose metabolism;ko01100 Metabolic pathways;ko01110 Biosynthesis of secondary metabolites;	gnl|CDD|230038	KOG2099, KOG2099, KOG2099, Glycogen phosphorylase [Carbohydrate transport and metabolism].
DN310588_c4_g3_i8	1575	10.08	0.38	0	0	9.34	0.33	98.95	3.51	48.24	1.85	77.62	2.8	41.025	1.8134	0.539229	3.36295	0.000771156	0.016399	Ups	OAY67194.1	Homeobox-leucine zipper protein HOX10 [Ananas comosus]	sp|Q9AV49|HOX9_ORYSJ	Q9AV49	Homeobox-leucine zipper protein HOX9 OS=Oryza sativa subsp. japonica OX=39947 GN=HOX9 PE=2 SV=1	-	GO:0005634:nucleus;	GO:0003677:DNA binding;GO:0008289:lipid binding;	--	--	--	gnl|CDD|228432	KOG0483, KOG0483, KOG0483, Transcription factor HEX, contains HOX and HALZ domains [Transcription].
DN330428_c5_g2_i2	1604	15.14	0.57	39.63	1.41	78.77	2.74	13.1	0.46	2.8	0.11	13.92	0.49	24.3711	-1.50148	0.446718	-3.36113	0.000776233	0.0164841	Down	RCU61520.1	hypothetical protein SETIT_J009200v2 [Setaria italica]	sp|Q37680|NU5M_WHEAT	Q37680	NADH-ubiquinone oxidoreductase chain 5 OS=Triticum aestivum OX=4565 GN=ND5 PE=3 SV=1	GO:0042773:ATP synthesis coupled electron transport;	GO:0016021:integral component of membrane;GO:0005743:mitochondrial inner membrane;GO:0070469:respiratory chain;	GO:0008137:NADH dehydrogenase (ubiquinone) activity;	K03883	NADH-ubiquinone oxidoreductase chain 5	ko00190 Oxidative phosphorylation;ko01100 Metabolic pathways;	gnl|CDD|232595	KOG4668, KOG4668, KOG4668, NADH dehydrogenase subunits 2, 5, and related proteins [Energy production and conversion].
DN291806_c0_g1_i2	684	54.93	6.19	47.93	5.17	23.23	2.47	9.85	1.06	17.09	1.97	8.53	0.93	26.3222	-1.39869	0.416185	-3.36075	0.000777325	0.0164921	Down	PPR95239.1	hypothetical protein GOBAR_AA25437 [Gossypium barbadense]	sp|P0CG85|UBI1P_NICSY	P0CG85	Polyubiquitin OS=Nicotiana sylvestris OX=4096 GN=UBI11 PE=2 SV=1	-	GO:0005737:cytoplasm;GO:0005634:nucleus;	-	--	--	--	gnl|CDD|227956	KOG0004, KOG0004, KOG0004, Ubiquitin/40S ribosomal protein S27a fusion [Translation, ribosomal structure and biogenesis].
DN280323_c0_g1_i4	641	8	0.99	8	0.95	10.02	1.18	30	3.56	18.85	2.41	33	3.98	17.9286	1.44541	0.430214	3.35975	0.000780139	0.0165365	Ups	RZS16564.1	hypothetical protein BHM03_00048564 [Ensete ventricosum]	--	--	--	--	--	--	--	--	--	--	--
DN192529_c0_g1_i1	1208	44	2.31	67	3.35	71.91	3.52	26.08	1.28	19.97	1.06	26	1.3	39.8262	-1.06639	0.317429	-3.35946	0.000780937	0.0165382	Down	AAK31799.2	plasma membrane H+ ATPase [Lilium longiflorum]	sp|Q9M2A0|PMA8_ARATH	Q9M2A0	ATPase 8, plasma membrane-type OS=Arabidopsis thaliana OX=3702 GN=AHA8 PE=3 SV=1	GO:1902600:hydrogen ion transmembrane transport;GO:0051453:regulation of intracellular pH;	GO:0016021:integral component of membrane;GO:0016020:membrane;GO:0005886:plasma membrane;	GO:0005524:ATP binding;GO:0046872:metal ion binding;GO:0008553:hydrogen-exporting ATPase activity, phosphorylative mechanism;	K01535	H+-transporting ATPase	ko00190 Oxidative phosphorylation;	gnl|CDD|228154	KOG0205, KOG0205, KOG0205, Plasma membrane H+-transporting ATPase [Inorganic ion transport and metabolism].
DN92714_c0_g1_i1	367	9	3.29	9	3.18	5	1.81	18	6.77	21	8.43	43.72	16.66	17.964	1.52519	0.454066	3.35896	0.000782356	0.0165561	Ups	XP_020681069.1	ethylene-responsive transcription factor ERF025-like [Dendrobium catenatum]	sp|Q9CAN9|ERF26_ARATH	Q9CAN9	Ethylene-responsive transcription factor ERF026 OS=Arabidopsis thaliana OX=3702 GN=ERF026 PE=2 SV=1	GO:0009873:ethylene-activated signaling pathway;	GO:0005634:nucleus;	GO:0003677:DNA binding;GO:0003700:sequence-specific DNA binding transcription factor activity;	--	--	--	--	--
DN330726_c2_g1_i1	2648	49.07	1.04	67.02	1.36	105.54	2.08	14.91	0.29	21.93	0.47	41.35	0.83	46.5772	-1.15783	0.344721	-3.35875	0.000782957	0.0165581	Down	XP_008807450.1	nuclear pore complex protein GP210 isoform X1 [Phoenix dactylifera]	sp|F4KHD8|GP210_ARATH	F4KHD8	Nuclear pore complex protein GP210 OS=Arabidopsis thaliana OX=3702 GN=GB210 PE=1 SV=1	GO:0051028:mRNA transport;GO:0015031:protein transport;	GO:0005783:endoplasmic reticulum;GO:0016021:integral component of membrane;GO:0005635:nuclear envelope;GO:0031965:nuclear membrane;GO:0005643:nuclear pore;	-	K14314	nuclear pore complex protein Nup210	ko03013 RNA transport;	gnl|CDD|229772	KOG1833, KOG1833, KOG1833, Nuclear pore complex, gp210 component [Nuclear structure, Intracellular trafficking, secretion, and vesicular transport].
DN328543_c4_g2_i3	4468	31.7	0.38	80.36	0.93	49.15	0.55	17.09	0.19	24.95	0.3	9.47	0.11	32.8282	-1.27625	0.380032	-3.35828	0.000784304	0.0165637	Down	ASV46331.1	lipoxygenase [Lilium regale]	sp|O24370|LOX21_SOLTU	O24370	Linoleate 13S-lipoxygenase 2-1, chloroplastic OS=Solanum tuberosum OX=4113 GN=LOX2.1 PE=1 SV=1	GO:0010597:green leaf volatile biosynthetic process;GO:0031408:oxylipin biosynthetic process;	GO:0009570:chloroplast stroma;GO:0009534:chloroplast thylakoid;	GO:0016165:linoleate 13S-lipoxygenase activity;GO:0046872:metal ion binding;	K00454	lipoxygenase	ko00591 Linoleic acid metabolism;ko00592 alpha-Linolenic acid metabolism;ko01100 Metabolic pathways;ko01110 Biosynthesis of secondary metabolites;	--	--
DN198332_c0_g1_i1	1339	49	2.27	33	1.46	30	1.29	71	3.06	77	3.59	76	3.34	55.9483	1.01712	0.302988	3.35698	0.000787996	0.016634	Ups	XP_010915945.1	PREDICTED: uncharacterized protein LOC105040896 [Elaeis guineensis]	--	--	--	--	--	--	--	--	--	--	--
DN311522_c0_g2_i1	4947	25	0.27	36	0.37	36	0.36	14	0.14	7	0.08	4	0.04	18.8713	-1.44619	0.431014	-3.35533	0.000792714	0.0166724	Down	XP_008219704.1	PREDICTED: uncharacterized protein LOC103319889 [Prunus mume]	--	--	--	--	--	--	--	--	--	--	--
DN319203_c7_g1_i2	1537	28.1	1.1	38.53	1.44	35.32	1.29	10.33	0.38	11.78	0.47	7.46	0.28	20.4745	-1.37168	0.408877	-3.35474	0.000794394	0.0167001	Down	--	--	--	--	--	--	--	--	--	--	--	--	--
DN326793_c2_g2_i1	635	23	2.9	19	2.3	43	5.13	8	0.96	4	0.52	7	0.86	16.0083	-1.52404	0.454334	-3.35445	0.000795232	0.0167008	Down	RVX11694.1	putative ribonuclease H protein [Vitis vinifera]	--	--	--	--	--	--	--	--	--	--	--
DN314539_c1_g1_i4	2345	8.48	0.21	7.59	0.18	22.77	0.51	32.97	0.74	28	0.68	47	1.08	24.1978	1.37266	0.409212	3.35439	0.000795407	0.0167008	Ups	XP_020099654.1	potassium channel KAT4 isoform X1 [Ananas comosus]	sp|P92960|KAT3_ARATH	P92960	Potassium channel KAT3 OS=Arabidopsis thaliana OX=3702 GN=KAT3 PE=1 SV=1	GO:0071805:potassium ion transmembrane transport;GO:0034765:regulation of ion transmembrane transport;GO:0009624:response to nematode;	GO:0005783:endoplasmic reticulum;GO:0016021:integral component of membrane;GO:0005886:plasma membrane;	GO:0005249:voltage-gated potassium channel activity;	--	--	--	gnl|CDD|228447	KOG0498, KOG0498, KOG0498, K+-channel ERG and related proteins, contain PAS/PAC sensor domain [Inorganic ion transport and metabolism, Signal transduction mechanisms].
DN315014_c1_g1_i1	1606	17.36	0.65	38.07	1.35	30.18	1.05	50.78	1.76	54.14	2.03	68.41	2.41	42.276	1.08236	0.322679	3.3543	0.000795663	0.0167008	Ups	XP_020106298.1	peptidyl-tRNA hydrolase, mitochondrial-like [Ananas comosus]	sp|Q5N9Q7|PTHM_ORYSJ	Q5N9Q7	Peptidyl-tRNA hydrolase, mitochondrial OS=Oryza sativa subsp. japonica OX=39947 GN=Os01g0693900 PE=2 SV=1	-	GO:0009507:chloroplast;GO:0005739:mitochondrion;	GO:0004045:aminoacyl-tRNA hydrolase activity;	--	--	--	gnl|CDD|230194	KOG2255, KOG2255, KOG2255, Peptidyl-tRNA hydrolase [Translation, ribosomal structure and biogenesis].
DN91687_c0_g1_i1	1104	24	1.41	14	0.78	36	1.97	1	0.05	5	0.3	7	0.39	13.5601	-1.63784	0.48831	-3.3541	0.000796246	0.0167008	Down	--	--	--	--	--	--	--	--	--	--	--	--	--
DN266074_c0_g1_i1	1267	48.71	2.41	61.44	2.9	17.47	0.81	171.16	7.9	116.24	5.8	170.92	8.03	97.954	1.50891	0.450106	3.35235	0.000801289	0.0167913	Ups	XP_010259037.1	PREDICTED: hsp70-Hsp90 organizing protein 3 [Nelumbo nucifera]	sp|F8RP11|HSOP_WHEAT	F8RP11	Hsp70-Hsp90 organizing protein OS=Triticum aestivum OX=4565 GN=HOP PE=1 SV=1	GO:0051131:chaperone-mediated protein complex assembly;	GO:0005737:cytoplasm;GO:0005634:nucleus;	GO:0051879:Hsp90 protein binding;GO:0070678:preprotein binding;	--	--	--	gnl|CDD|228496	KOG0548, KOG0548, KOG0548, Molecular co-chaperone STI1 [Posttranslational modification, protein turnover, chaperones].
DN322636_c0_g17_i1	395	33	10.08	32	9.43	19	5.67	47	14.5	76	25.1	61	19.09	44.7039	1.12003	0.334496	3.34842	0.000812739	0.0170002	Ups	XP_009770048.1	PREDICTED: glutathione S-transferase U17-like [Nicotiana sylvestris]	sp|Q9FUS8|GSTUH_ARATH	Q9FUS8	Glutathione S-transferase U17 OS=Arabidopsis thaliana OX=3702 GN=GSTU17 PE=2 SV=1	GO:0009704:de-etiolation;GO:0006749:glutathione metabolic process;GO:0048527:lateral root development;GO:0080148:negative regulation of response to water deprivation;GO:0040008:regulation of growth;GO:0060416:response to growth hormone;GO:0080167:response to karrikin;GO:0009651:response to salt stress;GO:0009407:toxin catabolic process;	GO:0009507:chloroplast;GO:0005737:cytoplasm;GO:0005829:cytosol;	GO:0004364:glutathione transferase activity;	--	--	--	gnl|CDD|228355	KOG0406, KOG0406, KOG0406, Glutathione S-transferase [Posttranslational modification, protein turnover, chaperones].
DN338243_c0_g1_i1	767	11	1.05	11	1	8	0.72	36	3.25	27	2.63	26	2.38	19.7298	1.38561	0.414539	3.34253	0.000830193	0.0172554	Ups	--	--	--	--	--	--	--	--	--	--	--	--	--
DN332178_c3_g5_i1	418	39.57	10.65	19.17	4.97	21.04	5.5	63.2	16.98	65.67	18.9	54.26	14.79	43.945	1.14241	0.341975	3.34062	0.00083593	0.0173589	Ups	XP_014757800.1	uncharacterized protein LOC106866685 [Brachypodium distachyon]	--	--	--	--	--	--	--	--	--	--	--
DN323564_c12_g2_i1	1137	22	1.24	76	4.1	63	3.33	19	1	16	0.91	16	0.86	32.3312	-1.25643	0.37635	-3.33847	0.000842418	0.0174621	Down	PNX81560.1	putative copia-type protein [Trifolium pratense]	--	--	--	--	--	--	--	--	--	--	--
DN324466_c1_g1_i6	2323	16.35	0.4	16.37	0.38	19.4	0.44	30.37	0.69	35.74	0.88	60.17	1.39	29.5016	1.25775	0.376875	3.33732	0.000845892	0.0175105	Ups	XP_010915806.1	PREDICTED: probable chlorophyll(ide) b reductase NYC1, chloroplastic [Elaeis guineensis]	sp|Q5N800|NYC1_ORYSJ	Q5N800	Probable chlorophyll(ide) b reductase NYC1, chloroplastic OS=Oryza sativa subsp. japonica OX=39947 GN=NYC1 PE=1 SV=1	GO:0015996:chlorophyll catabolic process;GO:0010304:PSII associated light-harvesting complex II catabolic process;	GO:0009535:chloroplast thylakoid membrane;GO:0016021:integral component of membrane;GO:0009536:plastid;	GO:0034256:chlorophyll(ide) b reductase activity;GO:0016491:oxidoreductase activity;	K13606	chlorophyll(ide) b reductase	ko00860 Porphyrin and chlorophyll metabolism;ko01100 Metabolic pathways;ko01110 Biosynthesis of secondary metabolites;	gnl|CDD|228672	KOG0725, KOG0725, KOG0725, Reductases with broad range of substrate specificities [General function prediction only].
DN331262_c9_g1_i1	763	35	3.36	65	5.97	89	8.04	27	2.45	19	1.86	24	2.22	39.8137	-1.1123	0.333456	-3.33568	0.000850924	0.0175988	Down	--	--	--	--	--	--	--	--	--	--	--	--	--
DN330415_c1_g1_i1	2317	15.12	0.37	36.54	0.86	57.2	1.31	11.55	0.26	7.45	0.18	8.27	0.19	20.417	-1.44197	0.432463	-3.33432	0.000855087	0.017661	Down	--	--	--	--	--	--	--	--	--	--	--	--	--
DN322238_c2_g1_i5	1276	45	2.21	61	2.85	82	3.75	30	1.37	19	0.94	25	1.16	40.7661	-1.06345	0.3191	-3.33266	0.000860194	0.0177585	Down	--	--	--	--	--	--	--	--	--	--	--	--	--
DN312944_c0_g1_i2	2065	16	0.45	57	1.52	62	1.61	16	0.42	13	0.36	8	0.21	25.8843	-1.37075	0.411718	-3.32935	0.0008705	0.017907	Down	--	--	--	--	--	--	--	--	--	--	--	--	--
DN322740_c1_g1_i4	2323	13	0.32	34	0.8	32	0.73	2	0.05	9	0.22	4	0.09	14.2651	-1.59016	0.478093	-3.32604	0.000880886	0.0181044	Down	XP_028082366.1	uncharacterized protein LOC114283688 [Camellia sinensis]	--	--	--	--	--	--	--	--	--	--	--
DN314583_c0_g1_i1	436	62.54	15.39	34.95	8.28	30.33	7.21	92.54	22.57	87.8	22.97	83.42	20.65	65.4546	1.03122	0.310282	3.3235	0.000888954	0.0182295	Ups	XP_010937405.1	PREDICTED: protein EXORDIUM-like 2 [Elaeis guineensis]	sp|Q9FE06|EXOL2_ARATH	Q9FE06	Protein EXORDIUM-like 2 OS=Arabidopsis thaliana OX=3702 GN=EXL2 PE=2 SV=1	-	GO:0048046:apoplast;GO:0005618:cell wall;GO:0005829:cytosol;GO:0005615:extracellular space;GO:0005794:Golgi apparatus;GO:0009505:plant-type cell wall;GO:0009506:plasmodesma;	-	--	--	--	--	--
DN314296_c0_g1_i1	2550	95.74	2.12	70.17	1.48	74.19	1.52	47.45	0.97	30.97	0.69	22.97	0.48	54.744	-1.03932	0.312769	-3.32298	0.00089062	0.0182474	Down	ONK67415.1	uncharacterized protein A4U43_C06F19990 [Asparagus officinalis]	--	--	--	--	--	--	--	--	--	--	--
DN310806_c1_g2_i1	1564	30	1.15	33	1.21	50	1.79	10	0.36	16	0.62	7	0.25	22.6633	-1.33957	0.403185	-3.32245	0.000892292	0.0182735	Down	--	--	--	--	--	--	--	--	--	--	--	--	--
DN329037_c0_g3_i9	2233	3.44	0.09	13.37	0.33	10.59	0.25	36.75	0.87	17.39	0.45	32.95	0.8	18.6664	1.4684	0.442467	3.31866	0.000904497	0.0184413	Ups	XP_010909910.1	PREDICTED: helicase SEN1-like isoform X1 [Elaeis guineensis]	sp|B6SFA4|MAA3_ARATH	B6SFA4	Probable helicase MAGATAMA 3 OS=Arabidopsis thaliana OX=3702 GN=MAA3 PE=2 SV=1	GO:0009553:embryo sac development;GO:0010183:pollen tube guidance;GO:0009875:pollen-pistil interaction;	GO:0005634:nucleus;	GO:0005524:ATP binding;GO:0004386:helicase activity;GO:0003723:RNA binding;	--	--	--	gnl|CDD|229740	KOG1801, KOG1801, KOG1801, tRNA-splicing endonuclease positive effector (SEN1) [RNA processing and modification].
DN308174_c13_g1_i1	3774	16	0.23	42	0.58	41	0.55	8	0.11	10	0.14	7	0.1	18.8714	-1.43158	0.431441	-3.31814	0.000906181	0.0184675	Down	--	--	--	--	--	--	--	--	--	--	--	--	--
DN249155_c1_g2_i1	578	8	1.17	18	2.53	25	3.48	36	5.08	37	5.61	49	7.02	28.3158	1.24773	0.376087	3.31766	0.000907746	0.0184845	Ups	XP_019705577.1	PREDICTED: uncharacterized protein LOC109505776 [Elaeis guineensis]	--	--	--	--	--	--	--	--	--	--	--
DN326670_c9_g57_i1	287	65	52.18	86	67.63	53	44.69	21	19.19	29	27.96	31	28.57	45.5237	-1.07316	0.323516	-3.31719	0.00090928	0.0184896	Down	OVA17732.1	Alpha crystallin/Hsp20 domain [Macleaya cordata]	sp|P02519|HSP11_SOYBN	P02519	17.3 kDa class I heat shock protein OS=Glycine max OX=3847 GN=HSP17.3-B PE=3 SV=1	GO:0051259:protein oligomerization;GO:0006457:protein folding;GO:0009408:response to heat;GO:0042542:response to hydrogen peroxide;GO:0000302:response to reactive oxygen species;GO:0009651:response to salt stress;	GO:0005737:cytoplasm;	GO:0043621:protein self-association;GO:0051082:unfolded protein binding;	K13993	HSP20 family protein	ko04141 Protein processing in endoplasmic reticulum;	gnl|CDD|228657	KOG0710, KOG0710, KOG0710, Molecular chaperone (small heat-shock protein Hsp26/Hsp42) [Posttranslational modification, protein turnover, chaperones].
DN313167_c8_g1_i3	1347	28.44	1.31	20.87	0.91	25.37	1.09	6.38	0.27	8.43	0.39	0	0	13.9037	-1.61612	0.487301	-3.31648	0.000911599	0.0185107	Down	--	--	--	--	--	--	--	--	--	--	--	--	--
DN313795_c1_g1_i2	1211	20	1.05	42	2.1	45	2.2	12	0.59	9	0.47	9	0.45	20.9679	-1.36114	0.41064	-3.31468	0.000917465	0.0185985	Down	--	--	--	--	--	--	--	--	--	--	--	--	--
DN425593_c0_g1_i1	665	29	3.41	59	6.64	18	2	64	7.17	83	10.01	81	9.22	55.3004	1.11317	0.335866	3.31434	0.000918606	0.0186134	Ups	--	--	--	--	--	--	--	--	--	--	--	--	--
DN318725_c1_g1_i5	2565	49.4	1.09	70.65	1.48	96.89	1.98	40.54	0.83	17.74	0.39	26.77	0.55	46.9396	-1.05514	0.318606	-3.31176	0.000927127	0.0187036	Down	--	--	--	--	--	--	--	--	--	--	--	--	--
DN286457_c0_g1_i1	1102	1.76	0.1	4.45	0.25	15.41	0.85	30.96	1.7	22.31	1.33	23.16	1.3	15.8089	1.54215	0.466484	3.30591	0.00094669	0.0190398	Ups	XP_020102993.1	protein TIFY 4B isoform X1 [Ananas comosus]	sp|Q8GY55|TIF4B_ARATH	Q8GY55	Protein TIFY 4B OS=Arabidopsis thaliana OX=3702 GN=TIFY4B PE=1 SV=1	GO:0048366:leaf development;GO:0031347:regulation of defense response;GO:2000022:regulation of jasmonic acid mediated signaling pathway;GO:1901371:regulation of leaf morphogenesis;GO:0009611:response to wounding;	GO:0005634:nucleus;	-	--	--	--	--	--
DN326668_c1_g1_i1	1828	55.48	1.78	49	1.5	75.37	2.25	27	0.81	20	0.64	24	0.73	39.3939	-1.06648	0.322655	-3.30531	0.000948716	0.0190679	Down	ONK68877.1	uncharacterized protein A4U43_C05F16970 [Asparagus officinalis]	--	--	--	--	--	--	--	--	--	--	--
DN306535_c7_g2_i4	1129	17.7	1.01	7.89	0.43	43.36	2.31	60.44	3.22	42.38	2.44	65.99	3.58	38.8304	1.25442	0.379889	3.30207	0.00095975	0.0192493	Ups	XP_010927726.1	PREDICTED: COMM domain-containing protein 9 [Elaeis guineensis]	sp|Q9ZVC9|FRS3_ARATH	Q9ZVC9	Protein FAR1-RELATED SEQUENCE 3 OS=Arabidopsis thaliana OX=3702 GN=FRS3 PE=1 SV=2	GO:0006355:regulation of transcription, DNA-templated;	GO:0005634:nucleus;GO:0009506:plasmodesma;	GO:0008270:zinc ion binding;	--	--	--	--	--
DN284283_c1_g1_i1	1769	26	0.87	33	1.05	30	0.93	14	0.43	3	0.1	4	0.13	17.1192	-1.49861	0.454061	-3.30046	0.000965279	0.019346	Down	GAV63131.1	hypothetical protein CFOL_v3_06652, partial [Cephalotus follicularis]	--	--	--	--	--	--	--	--	--	--	--
DN203152_c0_g1_i2	1150	21.39	1.19	7.43	0.4	6.88	0.36	55.54	2.89	34.25	1.93	25.3	1.34	25.0568	1.4175	0.429692	3.29887	0.000970756	0.0194388	Ups	XP_008813066.1	EKC/KEOPS complex subunit bud32 [Phoenix dactylifera]	sp|Q54W07|BUD32_DICDI	Q54W07	EKC/KEOPS complex subunit bud32 OS=Dictyostelium discoideum OX=44689 GN=bud32 PE=3 SV=1	GO:0006468:protein phosphorylation;GO:0008033:tRNA processing;	GO:0005634:nucleus;	GO:0005524:ATP binding;GO:0016787:hydrolase activity;GO:0004674:protein serine/threonine kinase activity;	--	--	--	gnl|CDD|231025	KOG3087, KOG3087, KOG3087, Serine/threonine protein kinase [General function prediction only].
DN331746_c14_g5_i1	1864	20	0.63	22	0.66	50	1.46	7	0.2	7	0.22	8	0.24	17.377	-1.46253	0.443596	-3.29699	0.00097727	0.0195328	Down	--	--	--	--	--	--	--	--	--	--	--	--	--
DN469645_c0_g1_i1	450	37	8.53	35	7.76	41	9.12	14	3.19	10	2.44	12	2.77	23.5288	-1.27861	0.388015	-3.29527	0.00098328	0.0196191	Down	--	--	--	--	--	--	--	--	--	--	--	--	--
DN306718_c1_g2_i6	2803	33.93	0.68	162.85	3.1	128.9	2.39	11.27	0.21	0	0	3.24	0.06	49.8887	-1.77343	0.539073	-3.28977	0.00100268	0.0199094	Down	XP_020690411.1	cysteine-rich receptor-like protein kinase 2 [Dendrobium catenatum]	sp|Q9FNE1|CRK42_ARATH	Q9FNE1	Cysteine-rich receptor-like protein kinase 42 OS=Arabidopsis thaliana OX=3702 GN=CRK42 PE=2 SV=1	GO:0006468:protein phosphorylation;	GO:0016021:integral component of membrane;GO:0005886:plasma membrane;	GO:0005524:ATP binding;GO:0004674:protein serine/threonine kinase activity;	--	--	--	gnl|CDD|229129	KOG1187, KOG1187, KOG1187, Serine/threonine protein kinase [Signal transduction mechanisms].
DN309633_c2_g1_i4	676	11	1.26	11	1.21	4	0.43	20	2.18	33	3.88	33	3.66	18.9	1.44866	0.441366	3.28222	0.00102992	0.0203313	Ups	--	--	--	--	--	--	--	--	--	--	--	--	--
DN271024_c0_g2_i1	357	11	4.33	18	6.85	1	0.39	62	25.27	75	32.63	70.98	29.31	40.2161	1.72724	0.526341	3.2816	0.00103219	0.0203674	Ups	OAY72299.1	putative mannan endo-1,4-beta-mannosidase 9 [Ananas comosus]	sp|Q6Z310|MAN9_ORYSJ	Q6Z310	Putative mannan endo-1,4-beta-mannosidase 9 OS=Oryza sativa subsp. japonica OX=39947 GN=MAN9 PE=2 SV=2	GO:0046355:mannan catabolic process;	GO:0005576:extracellular region;	GO:0016985:mannan endo-1,4-beta-mannosidase activity;	--	--	--	--	--
DN330990_c0_g14_i1	503	14	2.61	11.38	2.04	9.02	1.61	27.84	5.05	64.32	12.54	17.01	3.14	23.8527	1.42594	0.43456	3.28135	0.00103313	0.0203771	Ups	ONK58337.1	uncharacterized protein A4U43_C09F11170 [Asparagus officinalis]	sp|Q6ZI50|NAR21_ORYSJ	Q6ZI50	High-affinity nitrate transporter-activating protein 2.1 OS=Oryza sativa subsp. japonica OX=39947 GN=NAR2.1 PE=1 SV=1	GO:0042128:nitrate assimilation;GO:0015706:nitrate transport;GO:0010167:response to nitrate;	GO:0016021:integral component of membrane;GO:0005886:plasma membrane;	GO:0015112:nitrate transmembrane transporter activity;	--	--	--	--	--
DN311639_c3_g1_i4	771	56.1	5.31	72.55	6.56	65.75	5.85	20.49	1.83	29.99	2.9	30.24	2.75	43.5527	-1.02468	0.31259	-3.27803	0.00104535	0.0205711	Down	XP_008806138.1	RNA-binding protein 39-like [Phoenix dactylifera]	sp|Q14498|RBM39_HUMAN	Q14498	RNA-binding protein 39 OS=Homo sapiens OX=9606 GN=RBM39 PE=1 SV=2	GO:0006397:mRNA processing;GO:0006396:RNA processing;GO:0008380:RNA splicing;	GO:0015630:microtubule cytoskeleton;GO:0005815:microtubule organizing center;GO:0016607:nuclear speck;GO:0005654:nucleoplasm;GO:0032991:macromolecular complex;	GO:0003723:RNA binding;	--	--	--	gnl|CDD|228097	KOG0147, KOG0147, KOG0147, Transcriptional coactivator CAPER (RRM superfamily) [Transcription].
DN323378_c1_g1_i1	1094	21.26	1.26	12.26	0.69	11	0.61	37	2.06	38.63	2.32	39	2.2	26.6378	1.26646	0.386862	3.27368	0.00106155	0.0208039	Ups	XP_020085682.1	transcription repressor OFP17-like [Ananas comosus]	sp|Q84RF2|OPF17_ARATH	Q84RF2	Transcription repressor OFP17 OS=Arabidopsis thaliana OX=3702 GN=OFP17 PE=2 SV=1	GO:0045892:negative regulation of transcription, DNA-templated;	GO:0005634:nucleus;	-	--	--	--	--	--
DN310885_c3_g1_i2	1013	9.2	0.6	13.02	0.81	19.62	1.2	26.52	1.63	43.17	2.86	36.49	2.28	24.3537	1.28023	0.391157	3.27294	0.00106437	0.0208324	Ups	XP_008794866.1	beta-amylase 3, chloroplastic [Phoenix dactylifera]	sp|O23553|BAM3_ARATH	O23553	Beta-amylase 3, chloroplastic OS=Arabidopsis thaliana OX=3702 GN=BAM3 PE=1 SV=3	GO:0000024:maltose biosynthetic process;GO:0009409:response to cold;GO:0005983:starch catabolic process;	GO:0009570:chloroplast stroma;	GO:0016161:beta-amylase activity;	K01177	beta-amylase	ko00500 Starch and sucrose metabolism;	--	--
DN303245_c0_g1_i2	1063	19.68	1.21	62.37	3.66	40.3	2.32	13.53	0.78	5.39	0.34	14.32	0.84	23.7651	-1.38067	0.421929	-3.27227	0.00106686	0.0208723	Down	--	--	--	--	--	--	--	--	--	--	--	--	--
DN332050_c4_g3_i8	2072	112.87	3.15	101.81	2.71	51.54	1.33	35.55	0.92	41.5	1.16	32.08	0.84	61.3133	-1.06427	0.325268	-3.27198	0.00106797	0.0208852	Down	XP_020677115.1	plastidial lipoyltransferase 2-like isoform X1 [Dendrobium catenatum]	sp|P0C7R2|LI2P2_ARATH	P0C7R2	Octanoyltransferase LIP2p2, chloroplastic OS=Arabidopsis thaliana OX=3702 GN=LIP2P2 PE=1 SV=1	GO:0009249:protein lipoylation;	GO:0009507:chloroplast;	GO:0033819:lipoyl(octanoyl) transferase activity;	--	--	--	gnl|CDD|228274	KOG0325, KOG0325, KOG0325, Lipoyltransferase [Energy production and conversion, Coenzyme transport and metabolism].
DN329866_c5_g2_i1	3052	24	0.44	41	0.71	63	1.06	13.44	0.23	17	0.31	9.44	0.16	25.5066	-1.28495	0.392846	-3.27087	0.00107216	0.0209494	Down	XP_024200409.1	uncharacterized protein LOC112203718 [Rosa chinensis]	--	--	--	--	--	--	--	--	--	--	--
DN292230_c0_g1_i1	1521	28	1.11	32	1.21	37	1.37	11	0.41	10	0.4	7	0.26	19.5323	-1.3488	0.412498	-3.26984	0.00107607	0.0209974	Down	--	--	--	--	--	--	--	--	--	--	--	--	--
DN316403_c2_g1_i3	981	2.42	0.17	11.1	0.72	11.89	0.76	38	2.43	18.99	1.31	25.19	1.64	17.4002	1.47148	0.450236	3.26823	0.00108222	0.0210742	Ups	XP_008804105.1	gamma-interferon-responsive lysosomal thiol protein-like [Phoenix dactylifera]	sp|Q9SV73|GILT_ARATH	Q9SV73	Gamma-interferon-responsive lysosomal thiol protein OS=Arabidopsis thaliana OX=3702 GN=GILT PE=2 SV=1	-	GO:0005576:extracellular region;GO:0005764:lysosome;	-	--	--	--	gnl|CDD|231098	KOG3160, KOG3160, KOG3160, Gamma-interferon inducible lysosomal thiol reductase [Posttranslational modification, protein turnover, chaperones].
DN154385_c1_g1_i1	1072	19.68	1.2	32.73	1.9	23.79	1.35	7.96	0.45	5.24	0.32	4.57	0.27	14.7733	-1.48739	0.455223	-3.26738	0.00108549	0.0211166	Down	XP_020101208.1	DNA-directed RNA polymerase III subunit RPC4-like [Ananas comosus]	--	--	--	--	--	--	--	--	--	--	--
DN314251_c0_g1_i3	1696	27.52	0.96	14.52	0.48	24.97	0.81	59.85	1.95	66	2.32	31.9	1.06	37.3011	1.16583	0.356826	3.26721	0.00108612	0.0211166	Ups	XP_010938608.1	PREDICTED: serine--glyoxylate aminotransferase-like [Elaeis guineensis]	sp|Q56YA5|SGAT_ARATH	Q56YA5	Serine--glyoxylate aminotransferase OS=Arabidopsis thaliana OX=3702 GN=AGT1 PE=1 SV=2	GO:0019265:glycine biosynthetic process, by transamination of glyoxylate;GO:0009853:photorespiration;	GO:0048046:apoplast;GO:0009507:chloroplast;GO:0009570:chloroplast stroma;GO:0016020:membrane;GO:0005777:peroxisome;GO:0005886:plasma membrane;	GO:0008453:alanine-glyoxylate transaminase activity;GO:0050281:serine-glyoxylate transaminase activity;GO:0004760:serine-pyruvate transaminase activity;	K00830	alanine-glyoxylate transaminase / serine-glyoxylate transaminase / serine-pyruvate transaminase	ko00250 Alanine, aspartate and glutamate metabolism;ko00260 Glycine, serine and threonine metabolism;ko00630 Glyoxylate and dicarboxylate metabolism;ko01100 Metabolic pathways;ko01110 Biosynthesis of secondary metabolites;ko01200 Carbon metabolism;ko04146 Peroxisome;	gnl|CDD|230801	KOG2862, KOG2862, KOG2862, Alanine-glyoxylate aminotransferase AGT1 [General function prediction only].
DN329097_c3_g1_i7	1989	25.81	0.75	28.17	0.78	67.54	1.83	112.07	3.03	81.55	2.39	50.06	1.38	58.9284	1.05584	0.323165	3.26718	0.00108623	0.0211166	Ups	XP_020090728.1	U-box domain-containing protein 52-like isoform X2 [Ananas comosus]	sp|Q9SW11|PUB35_ARATH	Q9SW11	U-box domain-containing protein 35 OS=Arabidopsis thaliana OX=3702 GN=PUB35 PE=2 SV=2	-	-	GO:0005524:ATP binding;GO:0004674:protein serine/threonine kinase activity;GO:0004842:ubiquitin-protein transferase activity;	--	--	--	gnl|CDD|229129	KOG1187, KOG1187, KOG1187, Serine/threonine protein kinase [Signal transduction mechanisms].
DN398754_c0_g1_i1	718	24	2.52	31	3.11	21	2.07	5	0.5	9	0.97	3	0.3	14.6513	-1.51682	0.464286	-3.267	0.00108695	0.0211216	Down	--	--	--	--	--	--	--	--	--	--	--	--	--
DN326766_c16_g5_i4	1031	10.46	0.67	19.59	1.2	14.55	0.87	47.37	2.84	45.64	2.96	21.63	1.32	26.1149	1.27194	0.389682	3.26406	0.00109829	0.02128	Ups	XP_008786533.1	glycolipid transfer protein 3-like isoform X2 [Phoenix dactylifera]	sp|Q9LU33|GLTP3_ARATH	Q9LU33	Glycolipid transfer protein 3 OS=Arabidopsis thaliana OX=3702 GN=GLTP3 PE=2 SV=1	GO:0035627:ceramide transport;	GO:0005829:cytosol;	GO:1902387:ceramide 1-phosphate binding;GO:1902388:ceramide 1-phosphate transporter activity;GO:0008289:lipid binding;	--	--	--	gnl|CDD|231159	KOG3221, KOG3221, KOG3221, Glycolipid transfer protein [Carbohydrate transport and metabolism].
DN96517_c0_g1_i1	583	20	2.89	20	2.77	6	0.82	38	5.28	39	5.83	48	6.78	28.7233	1.29739	0.397517	3.26374	0.00109953	0.0212939	Ups	--	--	--	--	--	--	--	--	--	--	--	--	--
[truncated: 241 more rows]

## Sheet: ck2 vs bx2
Gene_ID	length	ck2-1.rawreads	ck2-1.FPKM	ck2-2.rawreads	ck2-2.FPKM	ck2-3.rawreads	ck2-3.FPKM	bx2-1.rawreads	bx2-1.FPKM	bx2-2.rawreads	bx2-2.FPKM	bx2-3.rawreads	bx2-3.FPKM	baseMean	log2FoldChange	lfcSE	stat	pvalue	padj	Regulation	NR_protein_ID	NR_Description	Uniprot_ID	Uniprot_Acc	Uniprot_Description	GO_BP	GO_CC	GO_MF	KO_ID	KO_Definition	Pathway	COG_ID	COG_Description
[truncated: 1,210 more rows]

## Sheet: ck3 vs bx3
Gene_ID	length	ck2-1.rawreads	ck2-1.FPKM	ck2-2.rawreads	ck2-2.FPKM	ck2-3.rawreads	ck2-3.FPKM	bx2-1.rawreads	bx2-1.FPKM	bx2-2.rawreads	bx2-2.FPKM	bx2-3.rawreads	bx2-3.FPKM	baseMean	log2FoldChange	lfcSE	stat	pvalue	padj	Regulation	NR_protein_ID	NR_Description	Uniprot_ID	Uniprot_Acc	Uniprot_Description	GO_BP	GO_CC	GO_MF	KO_ID	KO_Definition	Pathway	COG_ID	COG_Description
[truncated: 1,210 more rows]

[truncated: 1 more sheets: ck4 vs bx4]
