# Supplementary material for: Integration of Metabolome and Transcriptome Profiling Reveals the Effect of Modified Atmosphere Packaging (MAP) on the Browning of Fresh-Cut Lanzhou Lily (Lilium davidii var. unicolor) Bulbs during Storage
Source: Foods. 2023 Mar 21;12(6):1335. doi: 10.3390/foods12061335 (PMC10048170; doi:10.3390/foods12061335)
Supplement: Supplementary file 1 [file foods-12-01335-s001.zip › Supplementary Material S3 DEGs-GO analysis.xlsx]

## Sheet: ck1-VS-bx1
category	term	ontology	numDEInCat	numInCat	over_represented_pvalue	over_represented_FDR	GeneNumber(Up)	GeneNumber(Down)
GO:0003700	sequence-specific DNA binding transcription factor activity	MF	69	3787	5.07186e-40	7.96688e-36	61	8
GO:0005634	nucleus	CC	146	22336	3.52224e-30	2.76637e-26	110	36
GO:0048046	apoplast	CC	36	2160	4.06849e-24	2.13026e-20	33	3
GO:0020037	heme binding	MF	31	1494	3.54278e-23	1.39125e-19	25	6
GO:0005618	cell wall	CC	33	2208	4.13105e-20	1.29781e-16	30	3
GO:0016021	integral component of membrane	CC	108	17194	6.44576e-20	1.6875e-16	78	30
GO:0005576	extracellular region	CC	34	2875	2.21598e-17	4.97267e-14	33	1
GO:0005886	plasma membrane	CC	80	13760	2.39983e-15	4.71206e-12	56	24
GO:0043565	sequence-specific DNA binding	MF	31	2255	3.05204e-15	5.32682e-12	28	3
GO:0004601	peroxidase activity	MF	14	507	3.49895e-14	5.49615e-11	12	2
GO:0006979	response to oxidative stress	BP	21	1166	5.5816e-14	7.97052e-11	17	4
GO:0003677	DNA binding	MF	49	6364	7.29454e-14	9.54856e-11	39	10
GO:0010200	response to chitin	BP	14	432	8.42518e-14	1.01802e-10	14	0
GO:0016762	xyloglucan:xyloglucosyl transferase activity	MF	10	215	1.53502e-13	1.72229e-10	10	0
GO:0042744	hydrogen peroxide catabolic process	BP	12	426	6.68077e-13	6.99611e-10	12	0
GO:0006952	defense response	BP	27	2347	3.3448e-12	3.28375e-09	27	0
GO:0010411	xyloglucan metabolic process	BP	10	251	7.30405e-12	6.74894e-09	10	0
GO:0009873	ethylene-activated signaling pathway	BP	16	659	1.71581e-11	1.49733e-08	14	2
GO:0005737	cytoplasm	CC	73	16608	1.39637e-10	1.15443e-07	44	29
GO:0008234	cysteine-type peptidase activity	MF	9	204	1.62832e-10	1.27888e-07	8	1
GO:0046872	metal ion binding	MF	69	15527	1.72054e-10	1.28697e-07	51	18
GO:0004553	hydrolase activity, hydrolyzing O-glycosyl compounds	MF	9	260	1.84456e-10	1.31701e-07	9	0
GO:0045277	respiratory chain complex IV	CC	5	32	3.17901e-09	2.17113e-06	0	5
GO:0009505	plant-type cell wall	CC	14	822	3.39243e-09	2.22034e-06	12	2
GO:0071555	cell wall organization	BP	18	1394	9.66166e-09	6.07061e-06	17	1
GO:0009741	response to brassinosteroid	BP	8	219	1.48706e-08	8.70403e-06	7	1
GO:0015990	electron transport coupled proton transport	BP	5	31	1.49611e-08	8.70403e-06	0	5
GO:0044167	host cell endoplasmic reticulum membrane	CC	4	32	2.25617e-08	1.26571e-05	0	4
GO:0004129	cytochrome-c oxidase activity	MF	6	105	3.66578e-08	1.98559e-05	0	6
GO:0005811	lipid particle	CC	7	161	4.14492e-08	2.17028e-05	2	5
GO:0005509	calcium ion binding	MF	16	1460	4.68777e-08	2.31909e-05	10	6
GO:0005524	ATP binding	MF	78	19525	4.7244e-08	2.31909e-05	28	50
GO:0005507	copper ion binding	MF	13	981	5.1681e-08	2.46001e-05	9	4
GO:0042546	cell wall biogenesis	BP	7	231	6.41497e-08	2.96372e-05	7	0
GO:0006355	regulation of transcription, DNA-templated	BP	23	2369	1.18404e-07	5.31399e-05	18	5
GO:0044219	host cell plasmodesma	CC	4	40	2.02932e-07	8.85461e-05	2	2
GO:0008174	mRNA methyltransferase activity	MF	5	92	2.29307e-07	9.73503e-05	0	5
GO:0005794	Golgi apparatus	CC	31	4761	2.37779e-07	9.82904e-05	28	3
GO:0061077	chaperone-mediated protein folding	BP	6	168	3.56242e-07	0.000143483	2	4
GO:0044212	transcription regulatory region DNA binding	MF	12	998	3.8528e-07	0.0001513	11	1
GO:0019028	viral capsid	CC	4	40	7.42818e-07	0.00028459	2	2
GO:0005615	extracellular space	CC	11	1116	1.08801e-06	0.000403868	11	0
GO:0009809	lignin biosynthetic process	BP	7	283	1.10557e-06	0.000403868	5	2
GO:0005546	phosphatidylinositol-4,5-bisphosphate binding	MF	6	135	1.40411e-06	0.00048839	4	2
GO:0009414	response to water deprivation	BP	14	1265	1.42185e-06	0.00048839	11	3
GO:0045548	phenylalanine ammonia-lyase activity	MF	4	55	1.43022e-06	0.00048839	4	0
GO:0009800	cinnamic acid biosynthetic process	BP	4	56	1.47841e-06	0.000494103	4	0
GO:0009409	response to cold	BP	14	1453	1.55071e-06	0.000507471	12	2
GO:0006809	nitric oxide biosynthetic process	BP	4	31	1.9682e-06	0.000630947	3	1
GO:0009611	response to wounding	BP	10	683	2.85006e-06	0.000895375	8	2
GO:0051082	unfolded protein binding	MF	12	1251	3.10786e-06	0.000957221	1	11
GO:0009651	response to salt stress	BP	17	1994	3.84314e-06	0.00114896	12	5
GO:0009816	defense response to bacterium, incompatible interaction	BP	6	185	3.92986e-06	0.00114896	1	5
GO:0006749	glutathione metabolic process	BP	6	311	3.94982e-06	0.00114896	5	1
GO:0009060	aerobic respiration	BP	5	152	4.81658e-06	0.00137562	0	5
GO:0006123	mitochondrial electron transport, cytochrome c to oxygen	BP	4	57	6.31972e-06	0.00177268	0	4
GO:0009407	toxin catabolic process	BP	5	189	7.02844e-06	0.00193689	4	1
GO:0016210	naringenin-chalcone synthase activity	MF	4	114	8.00047e-06	0.00216675	4	0
GO:0006396	RNA processing	BP	6	250	9.20391e-06	0.00245042	0	6
GO:0004364	glutathione transferase activity	MF	6	376	1.11296e-05	0.00291373	5	1
GO:0009506	plasmodesma	CC	24	3931	1.18969e-05	0.00306354	18	6
GO:0019441	tryptophan catabolic process to kynurenine	BP	3	37	1.26322e-05	0.00320042	3	0
GO:0010089	xylem development	BP	5	96	1.32396e-05	0.00330107	4	1
GO:0005751	mitochondrial respiratory chain complex IV	CC	3	27	1.34956e-05	0.00331233	0	3
GO:0006559	L-phenylalanine catabolic process	BP	4	96	1.65269e-05	0.00399391	4	0
GO:0009723	response to ethylene	BP	8	402	1.85321e-05	0.00440166	6	2
GO:0021549	cerebellum development	BP	3	30	1.87746e-05	0.00440166	0	3
GO:0010417	glucuronoxylan biosynthetic process	BP	4	51	2.08982e-05	0.00482749	4	0
GO:0042128	nitrate assimilation	BP	6	209	2.51749e-05	0.00573111	5	1
GO:0046740	transport of virus in host, cell to cell	BP	4	116	2.67473e-05	0.00595017	2	2
GO:0003968	RNA-directed RNA polymerase activity	MF	6	400	2.68947e-05	0.00595017	0	6
GO:0009408	response to heat	BP	10	1004	2.95429e-05	0.00644528	6	4
GO:0046910	pectinesterase inhibitor activity	MF	4	103	3.86732e-05	0.00832163	4	0
GO:0010413	glucuronoxylan metabolic process	BP	2	4	3.95004e-05	0.00837783	2	0
GO:0006900	membrane budding	BP	4	61	4.00011e-05	0.00837783	3	1
GO:0005506	iron ion binding	MF	11	1239	4.4633e-05	0.00922494	9	2
GO:0004842	ubiquitin-protein transferase activity	MF	13	1318	4.53714e-05	0.00925576	12	1
GO:0033644	host cell membrane	CC	3	42	5.12867e-05	0.0103284	0	3
GO:0060416	response to growth hormone	BP	3	65	5.24527e-05	0.010408	3	0
GO:0018144	RNA-protein covalent cross-linking	BP	3	43	5.30072e-05	0.010408	0	3
GO:0035251	UDP-glucosyltransferase activity	MF	4	115	5.40322e-05	0.0104782	4	0
GO:0004674	protein serine/threonine kinase activity	MF	23	3671	5.94189e-05	0.0113823	17	6
GO:0005545	1-phosphatidylinositol binding	MF	4	72	7.05292e-05	0.0133479	3	1
GO:0051997	2-oxo-4-hydroxy-4-carboxy-5-ureidoimidazoline decarboxylase activity	MF	2	4	7.85673e-05	0.0145881	2	0
GO:0032050	clathrin heavy chain binding	MF	4	76	7.97043e-05	0.0145881	3	1
GO:0016747	transferase activity, transferring acyl groups other than amino-acyl groups	MF	4	129	7.98687e-05	0.0145881	4	0
GO:0048527	lateral root development	BP	5	222	8.1788e-05	0.014767	5	0
GO:0019428	allantoin biosynthetic process	BP	2	5	9.13577e-05	0.016197	2	0
GO:0039694	viral RNA genome replication	BP	4	148	9.17708e-05	0.016197	0	4
GO:0009737	response to abscisic acid	BP	13	1564	9.30726e-05	0.0162443	10	3
GO:0046688	response to copper ion	BP	3	48	9.6388e-05	0.0166381	0	3
GO:0005829	cytosol	CC	47	12999	9.93665e-05	0.0169657	32	15
GO:0015018	galactosylgalactosylxylosylprotein 3-beta-glucuronosyltransferase activity	MF	3	26	0.000101118	0.0170792	3	0
GO:0033971	hydroxyisourate hydrolase activity	MF	2	6	0.000118979	0.0198822	2	0
GO:0009699	phenylpropanoid biosynthetic process	BP	3	59	0.000130234	0.0215339	3	0
GO:0042285	xylosyltransferase activity	MF	3	29	0.000134995	0.0220885	3	0
GO:0001560	regulation of cell growth by extracellular stimulus	BP	2	8	0.000137799	0.0223149	2	0
GO:1901430	positive regulation of syringal lignin biosynthetic process	BP	2	20	0.000141054	0.022609	2	0
GO:0002679	respiratory burst involved in defense response	BP	3	66	0.000146533	0.0232499	3	0
GO:0031012	extracellular matrix	CC	4	175	0.000150149	0.0235853	0	4
GO:0045335	phagocytic vesicle	CC	4	113	0.00015987	0.0248638	0	4
GO:0016567	protein ubiquitination	BP	15	2027	0.000170887	0.0263167	10	5
GO:0009751	response to salicylic acid	BP	7	498	0.000177675	0.0270964	6	1
GO:0030136	clathrin-coated vesicle	CC	5	200	0.000203899	0.0307967	3	2
GO:0015171	amino acid transmembrane transporter activity	MF	5	231	0.000228076	0.0341201	5	0
GO:0046983	protein dimerization activity	MF	10	1240	0.000230554	0.0341655	8	2
GO:0031982	vesicle	CC	4	153	0.000236942	0.034784	0	4
GO:0019760	glucosinolate metabolic process	BP	3	79	0.00026611	0.0387042	3	0
GO:0009703	nitrate reductase (NADH) activity	MF	2	11	0.000291307	0.0416456	2	0
GO:0005221	intracellular cyclic nucleotide activated cation channel activity	MF	2	10	0.000294287	0.0416456	2	0
GO:0005222	intracellular cAMP activated cation channel activity	MF	2	10	0.000294287	0.0416456	2	0
GO:0019628	urate catabolic process	BP	2	13	0.000298572	0.0417949	2	0
GO:0004497	monooxygenase activity	MF	7	576	0.000300664	0.0417949	7	0
GO:0080148	negative regulation of response to water deprivation	BP	3	83	0.000303364	0.0418004	3	0
GO:0004857	enzyme inhibitor activity	MF	3	68	0.000317751	0.043402	3	0
GO:0050464	nitrate reductase (NADPH) activity	MF	2	13	0.000327007	0.0442813	2	0
GO:0045892	negative regulation of transcription, DNA-templated	BP	8	814	0.000346692	0.0465456	8	0
GO:0051938	L-glutamate import	BP	2	9	0.000374827	0.0498964	2	0
GO:0005750	mitochondrial respiratory chain complex III	CC	3	75	0.000379657	0.0501147	0	3
GO:0046686	response to cadmium ion	BP	11	1654	0.00041106	0.0534495	5	6
GO:0010929	positive regulation of auxin mediated signaling pathway	BP	3	71	0.000411726	0.0534495	2	1
GO:0006351	transcription, DNA-templated	BP	7	519	0.000426956	0.0549724	3	4
GO:0048573	photoperiodism, flowering	BP	4	185	0.000443925	0.0566925	4	0
GO:0051131	chaperone-mediated protein complex assembly	BP	3	69	0.000487447	0.0617485	2	1
GO:0050832	defense response to fungus	BP	8	802	0.000513379	0.0645133	8	0
GO:0009704	de-etiolation	BP	3	95	0.000528276	0.0658584	3	0
GO:0048268	clathrin coat assembly	BP	4	163	0.000541775	0.0670095	3	1
GO:0005905	coated pit	CC	4	165	0.000575135	0.0705798	3	1
GO:0070509	calcium ion import	BP	2	18	0.000590525	0.0719068	2	0
GO:0007263	nitric oxide mediated signal transduction	BP	2	15	0.000642435	0.0776259	2	0
GO:0009813	flavonoid biosynthetic process	BP	4	249	0.000658942	0.0790127	4	0
GO:0043086	negative regulation of catalytic activity	BP	2	33	0.000831571	0.098957	2	0
GO:0072583	clathrin-mediated endocytosis	BP	4	175	0.000888267	0.104909	3	1
GO:0010371	regulation of gibberellin biosynthetic process	BP	2	19	0.000957309	0.11222	2	0
GO:0052793	pectin acetylesterase activity	MF	3	74	0.00107549	0.125139	2	1
GO:0043067	regulation of programmed cell death	BP	3	97	0.00116988	0.135121	3	0
GO:0051213	dioxygenase activity	MF	6	546	0.00119843	0.136912	5	1
GO:0018685	alkane 1-monooxygenase activity	MF	2	34	0.00120282	0.136912	2	0
GO:0080167	response to karrikin	BP	5	406	0.00127684	0.144293	5	0
GO:0061408	positive regulation of transcription from RNA polymerase II promoter in response to heat stress	BP	3	114	0.00138988	0.155944	3	0
GO:0016020	membrane	CC	23	6053	0.00150568	0.167739	12	11
GO:0016887	ATPase activity	MF	10	1573	0.00165936	0.183558	2	8
GO:0003333	amino acid transmembrane transport	BP	4	210	0.00171732	0.188185	4	0
GO:0010295	(+)-abscisic acid 8'-hydroxylase activity	MF	2	17	0.00172515	0.188185	2	0
GO:0012506	vesicle membrane	CC	2	55	0.00175303	0.189907	0	2
GO:0071219	cellular response to molecule of bacterial origin	BP	2	36	0.00184706	0.198711	2	0
GO:0001666	response to hypoxia	BP	4	274	0.00185976	0.198711	2	2
GO:0051152	positive regulation of smooth muscle cell differentiation	BP	1	2	0.00187224	0.198711	1	0
GO:0007568	aging	BP	3	181	0.00195038	0.205061	0	3
GO:0016740	transferase activity	MF	6	574	0.00196581	0.205061	4	2
GO:0016616	oxidoreductase activity, acting on the CH-OH group of donors, NAD or NADP as acceptor	MF	4	242	0.00197124	0.205061	2	2
GO:0010167	response to nitrate	BP	3	87	0.00217167	0.224425	3	0
GO:0031408	oxylipin biosynthetic process	BP	4	243	0.00219549	0.225404	2	2
GO:0005743	mitochondrial inner membrane	CC	8	1060	0.00223356	0.227059	0	8
GO:0018802	2,4-dihydroxyhept-2-ene-1,7-dioate aldolase activity	MF	1	3	0.00224052	0.227059	1	0
GO:0009815	1-aminocyclopropane-1-carboxylate oxidase activity	MF	2	52	0.00227523	0.229098	2	0
GO:0031234	extrinsic component of cytoplasmic side of plasma membrane	CC	2	63	0.00236463	0.236583	2	0
GO:0030001	metal ion transport	BP	3	152	0.00241322	0.237915	3	0
GO:0006144	purine nucleobase metabolic process	BP	2	33	0.00242255	0.237915	2	0
GO:0047203	13-hydroxylupinine O-tigloyltransferase activity	MF	1	3	0.00242337	0.237915	1	0
GO:0010193	response to ozone	BP	3	85	0.00252484	0.246336	1	2
GO:0046345	abscisic acid catabolic process	BP	2	25	0.00259588	0.249429	2	0
GO:0003724	RNA helicase activity	MF	3	98	0.00259848	0.249429	0	3
GO:0005242	inward rectifier potassium channel activity	MF	2	25	0.00261405	0.249429	2	0
GO:0000149	SNARE binding	MF	4	241	0.00262006	0.249429	3	1
GO:0034605	cellular response to heat	BP	5	574	0.0027227	0.25764	3	2
GO:0031047	gene silencing by RNA	BP	5	408	0.00277526	0.261041	1	4
GO:0005516	calmodulin binding	MF	9	1288	0.00289153	0.270358	7	2
GO:0045330	aspartyl esterase activity	MF	3	133	0.00299654	0.277354	3	0
GO:0016757	transferase activity, transferring glycosyl groups	MF	7	643	0.00300166	0.277354	7	0
GO:0031965	nuclear membrane	CC	5	444	0.00308002	0.280794	3	2
GO:0030334	regulation of cell migration	BP	2	58	0.00308358	0.280794	2	0
GO:0030599	pectinesterase activity	MF	3	135	0.00309252	0.280794	3	0
GO:0070678	preprotein binding	MF	2	28	0.00311471	0.281183	1	1
GO:0042545	cell wall modification	BP	3	137	0.00313446	0.281349	3	0
GO:0009693	ethylene biosynthetic process	BP	3	119	0.00328737	0.293397	3	0
GO:0080044	quercetin 7-O-glucosyltransferase activity	MF	3	180	0.0033465	0.296788	3	0
GO:0031347	regulation of defense response	BP	3	144	0.00336314	0.296788	3	0
GO:0080043	quercetin 3-O-glucosyltransferase activity	MF	3	183	0.00344352	0.301047	3	0
GO:0016042	lipid catabolic process	BP	5	500	0.00344973	0.301047	4	1
GO:0051865	protein autoubiquitination	BP	3	162	0.00347141	0.301265	3	0
GO:0051602	response to electrical stimulus	BP	2	38	0.00353317	0.30494	0	2
GO:0016832	aldehyde-lyase activity	MF	1	5	0.00355967	0.305493	1	0
GO:0043546	molybdopterin cofactor binding	MF	2	37	0.00357848	0.305493	2	0
GO:0005777	peroxisome	CC	7	849	0.00383136	0.325314	4	3
GO:0010154	fruit development	BP	3	117	0.0038697	0.326802	3	0
GO:0010350	cellular response to magnesium starvation	BP	1	3	0.00411179	0.343553	1	0
GO:0071325	cellular response to mannitol stimulus	BP	1	3	0.00411179	0.343553	1	0
GO:0009832	plant-type cell wall biogenesis	BP	3	146	0.00420174	0.349212	3	0
GO:0006004	fucose metabolic process	BP	4	245	0.00425021	0.351381	4	0
GO:0071465	cellular response to desiccation	BP	1	3	0.00465629	0.380237	1	0
GO:1902075	cellular response to salt	BP	1	3	0.00465629	0.380237	1	0
GO:0042773	ATP synthesis coupled electron transport	BP	3	129	0.00467188	0.380237	0	3
GO:0005815	microtubule organizing center	CC	3	170	0.00473369	0.383282	2	1
GO:0042542	response to hydrogen peroxide	BP	4	368	0.00488839	0.393778	2	2
GO:0045490	pectin catabolic process	BP	3	165	0.00500497	0.401112	3	0
GO:0015743	malate transport	BP	2	76	0.00518075	0.413092	2	0
GO:0015112	nitrate transmembrane transporter activity	MF	2	40	0.00522979	0.414897	2	0
GO:0009821	alkaloid biosynthetic process	BP	1	6	0.00532173	0.420069	1	0
GO:0045471	response to ethanol	BP	2	85	0.0053906	0.423196	0	2
GO:0072709	cellular response to sorbitol	BP	1	5	0.00541523	0.423196	1	0
GO:0030151	molybdenum ion binding	MF	2	38	0.00548626	0.426083	2	0
GO:0071286	cellular response to magnesium ion	BP	1	5	0.00552887	0.426083	1	0
GO:1905582	response to mannose	BP	2	98	0.00557744	0.426083	2	0
GO:0031155	regulation of fruiting body development	BP	1	3	0.00558697	0.426083	1	0
GO:0008356	asymmetric cell division	BP	2	29	0.00558779	0.426083	2	0
GO:0045551	cinnamyl-alcohol dehydrogenase activity	MF	2	62	0.00575459	0.434583	1	1
GO:0052747	sinapyl alcohol dehydrogenase activity	MF	2	62	0.00575459	0.434583	1	1
GO:0009846	pollen germination	BP	4	261	0.00590632	0.443907	3	1
GO:1903644	regulation of chaperone-mediated protein folding	BP	1	6	0.00624107	0.466832	1	0
GO:0032286	central nervous system myelin maintenance	BP	1	4	0.00639359	0.475974	1	0
GO:0106099	2-keto-3-deoxy-L-rhamnonate aldolase activity	MF	1	5	0.00642733	0.476229	1	0
GO:0030247	polysaccharide binding	MF	3	157	0.00655157	0.483155	2	1
GO:0046870	cadmium ion binding	MF	1	7	0.00667592	0.490025	1	0
GO:0009834	secondary cell wall biogenesis	BP	3	151	0.00673706	0.492175	3	0
GO:0033946	xyloglucan-specific endo-beta-1,4-glucanase activity	MF	1	7	0.00676787	0.492175	1	0
GO:0090086	negative regulation of protein deubiquitination	BP	1	7	0.00690919	0.498869	1	0
GO:0009626	plant-type hypersensitive response	BP	4	341	0.00692344	0.498869	4	0
GO:0051510	regulation of unidimensional cell growth	BP	2	51	0.0070024	0.502254	2	0
GO:0016135	saponin biosynthetic process	BP	1	5	0.00713235	0.50925	0	1
GO:0040008	regulation of growth	BP	6	757	0.00720027	0.511773	6	0
GO:0051787	misfolded protein binding	MF	3	280	0.00748592	0.529679	1	2
GO:0016709	oxidoreductase activity, acting on paired donors, with incorporation or reduction of molecular oxygen, NAD(P)H as one donor, and incorporation of one atom of oxygen	MF	3	270	0.00754818	0.53169	2	1
GO:0010940	positive regulation of necrotic cell death	BP	1	7	0.00799896	0.560927	0	1
GO:0035865	cellular response to potassium ion	BP	1	4	0.00809775	0.565331	1	0
GO:0010729	positive regulation of hydrogen peroxide biosynthetic process	BP	1	8	0.00823759	0.57073	0	1
GO:0004352	glutamate dehydrogenase (NAD+) activity	MF	1	7	0.00824776	0.57073	1	0
GO:0070681	glutaminyl-tRNAGln biosynthesis via transamidation	BP	2	123	0.00837837	0.577226	0	2
GO:0042538	hyperosmotic salinity response	BP	3	211	0.00848825	0.582242	2	1
GO:0014911	positive regulation of smooth muscle cell migration	BP	1	7	0.00875609	0.598003	1	0
GO:0032973	amino acid export	BP	1	6	0.00888742	0.60174	1	0
GO:0034639	L-amino acid efflux transmembrane transporter activity	MF	1	6	0.00888742	0.60174	1	0
GO:0000048	peptidyltransferase activity	MF	1	3	0.00903913	0.606893	1	0
GO:0042270	protection from natural killer cell mediated cytotoxicity	BP	1	7	0.00904081	0.606893	1	0
GO:0009742	brassinosteroid mediated signaling pathway	BP	4	357	0.00927001	0.619631	4	0
GO:0020002	host cell plasma membrane	CC	2	88	0.00938713	0.624801	0	2
GO:0070475	rRNA base methylation	BP	2	61	0.00959143	0.635705	1	1
GO:0036374	glutathione hydrolase activity	MF	1	4	0.00996511	0.652216	1	0
GO:0102953	hypoglycin A gamma-glutamyl transpeptidase activity	MF	1	4	0.00996511	0.652216	1	0
GO:0103068	leukotriene C4 gamma-glutamyl transferase activity	MF	1	4	0.00996511	0.652216	1	0
GO:0030970	retrograde protein transport, ER to cytosol	BP	2	102	0.0100195	0.653054	1	1
GO:0005460	UDP-glucose transmembrane transporter activity	MF	2	82	0.0101254	0.65723	0	2
GO:0071424	rRNA (cytosine-N4-)-methyltransferase activity	MF	1	6	0.0103076	0.666304	1	0
GO:1905761	SCF ubiquitin ligase complex binding	MF	1	5	0.0103541	0.66657	1	0
GO:0008194	UDP-glycosyltransferase activity	MF	3	248	0.0104838	0.672159	3	0
GO:0004197	cysteine-type endopeptidase activity	MF	4	406	0.0105548	0.673961	1	3
GO:0042752	regulation of circadian rhythm	BP	4	313	0.010819	0.688034	3	1
GO:0019365	pyridine nucleotide salvage	BP	1	8	0.0111142	0.703961	1	0
GO:0090448	glucosinolate:proton symporter activity	MF	1	5	0.0112773	0.705752	1	0
GO:0090449	phloem glucosinolate loading	BP	1	5	0.0112773	0.705752	1	0
GO:1901349	glucosinolate transport	BP	1	5	0.0112773	0.705752	1	0
GO:2000022	regulation of jasmonic acid mediated signaling pathway	BP	3	260	0.0116212	0.720765	3	0
GO:0009643	photosynthetic acclimation	BP	2	61	0.0116346	0.720765	2	0
GO:0006499	N-terminal protein myristoylation	BP	1	6	0.0116771	0.720765	1	0
GO:0010105	negative regulation of ethylene-activated signaling pathway	BP	2	66	0.0117015	0.720765	2	0
GO:0030246	carbohydrate binding	MF	6	991	0.0118175	0.720765	4	2
GO:0030145	manganese ion binding	MF	3	252	0.0118498	0.720765	2	1
GO:0005739	mitochondrion	CC	25	7317	0.0118546	0.720765	8	17
GO:0009631	cold acclimation	BP	3	269	0.0119103	0.720765	3	0
GO:0015189	L-lysine transmembrane transporter activity	MF	2	70	0.0119302	0.720765	2	0
GO:0030956	glutamyl-tRNA(Gln) amidotransferase complex	CC	2	133	0.0120927	0.727788	0	2
GO:0006897	endocytosis	BP	5	622	0.0122376	0.733695	3	2
GO:0009266	response to temperature stimulus	BP	2	77	0.0123546	0.737891	0	2
GO:0050567	glutaminyl-tRNA synthase (glutamine-hydrolyzing) activity	MF	2	138	0.0126019	0.749813	0	2
GO:0030308	negative regulation of cell growth	BP	2	97	0.0126585	0.750342	2	0
GO:0051592	response to calcium ion	BP	2	98	0.0127824	0.754527	1	1
GO:0051289	protein homotetramerization	BP	2	138	0.0128343	0.754527	2	0
GO:2001171	positive regulation of ATP biosynthetic process	BP	1	7	0.0128733	0.754527	0	1
GO:0015453	oxidoreduction-driven active transmembrane transporter activity	MF	1	3	0.0133303	0.778407	0	1
GO:0005313	L-glutamate transmembrane transporter activity	MF	2	74	0.013404	0.779816	2	0
GO:0052386	cell wall thickening	BP	1	6	0.0138927	0.805266	1	0
GO:0051879	Hsp90 protein binding	MF	2	88	0.0139798	0.807297	1	1
GO:0030553	cGMP binding	MF	2	69	0.0140667	0.807297	2	0
GO:0012501	programmed cell death	BP	2	54	0.014082	0.807297	1	1
GO:0043482	cellular pigment accumulation	BP	1	7	0.0143719	0.815417	1	0
GO:0090549	response to carbon starvation	BP	1	7	0.0143719	0.815417	1	0
GO:0070469	respiratory chain	CC	3	173	0.0143793	0.815417	0	3
GO:0008137	NADH dehydrogenase (ubiquinone) activity	MF	3	228	0.0145224	0.816127	0	3
GO:0071280	cellular response to copper ion	BP	1	17	0.0146054	0.816127	1	0
GO:0008535	respiratory chain complex IV assembly	BP	1	5	0.0146211	0.816127	0	1
GO:0033590	response to cobalamin	BP	1	4	0.0146347	0.816127	0	1
GO:0018171	peptidyl-cysteine oxidation	BP	1	8	0.0146975	0.816127	1	0
GO:0033836	flavonol 7-O-beta-glucosyltransferase activity	MF	1	10	0.0147155	0.816127	1	0
GO:0008936	nicotinamidase activity	MF	1	10	0.0147555	0.816127	1	0
GO:0042989	sequestering of actin monomers	BP	1	14	0.0150752	0.830884	1	0
GO:0030552	cAMP binding	MF	2	78	0.0151596	0.832612	2	0
GO:0016165	linoleate 13S-lipoxygenase activity	MF	2	59	0.0158288	0.866335	0	2
GO:0008171	O-methyltransferase activity	MF	2	108	0.0160367	0.874669	2	0
GO:0007165	signal transduction	BP	4	585	0.01617	0.874679	3	1
GO:0035435	phosphate ion transmembrane transport	BP	2	119	0.0162391	0.874679	0	2
GO:0016985	mannan endo-1,4-beta-mannosidase activity	MF	2	95	0.0163103	0.874679	2	0
GO:0046355	mannan catabolic process	BP	2	95	0.0163103	0.874679	2	0
GO:0007094	mitotic spindle assembly checkpoint	BP	2	80	0.0163153	0.874679	1	1
GO:0097167	circadian regulation of translation	BP	1	17	0.0163868	0.875522	1	0
GO:0002480	antigen processing and presentation of exogenous peptide antigen via MHC class I, TAP-independent	BP	1	17	0.0167875	0.89389	1	0
GO:0004353	glutamate dehydrogenase [NAD(P)+] activity	MF	1	11	0.0169942	0.894487	1	0
GO:0015800	acidic amino acid transport	BP	1	9	0.0170263	0.894487	1	0
GO:0110126	phloem loading	BP	1	9	0.0170263	0.894487	1	0
GO:0009738	abscisic acid-activated signaling pathway	BP	7	1113	0.0170265	0.894487	4	3
GO:0052716	hydroquinone:oxygen oxidoreductase activity	MF	2	128	0.017544	0.918604	1	1
GO:0046274	lignin catabolic process	BP	2	131	0.0178568	0.931874	1	1
GO:0033611	oxalate catabolic process	BP	1	19	0.0181767	0.9397	1	0
GO:0050203	oxalate-CoA ligase activity	MF	1	19	0.0181767	0.9397	1	0
GO:0030433	ER-associated ubiquitin-dependent protein catabolic process	BP	3	294	0.0182377	0.9397	2	1
GO:2001070	starch binding	MF	2	76	0.018246	0.9397	0	2
GO:0045930	negative regulation of mitotic cell cycle	BP	1	10	0.0184212	0.943792	1	0
GO:0031115	negative regulation of microtubule polymerization	BP	1	13	0.0184456	0.943792	1	0
GO:1902265	abscisic acid homeostasis	BP	1	5	0.0189054	0.958895	1	0
GO:0050826	response to freezing	BP	2	77	0.0189758	0.958895	2	0
GO:0070483	detection of hypoxia	BP	1	9	0.0190877	0.958895	1	0
GO:0019265	glycine biosynthetic process, by transamination of glyoxylate	BP	1	8	0.0191007	0.958895	1	0
GO:0050281	serine-glyoxylate transaminase activity	MF	1	8	0.0191007	0.958895	1	0
GO:0090414	molybdate ion export from vacuole	BP	1	13	0.0191192	0.958895	1	0
GO:0030881	beta-2-microglobulin binding	MF	1	18	0.0191681	0.958895	1	0
GO:0010224	response to UV-B	BP	3	249	0.0193228	0.963562	3	0
GO:0004760	serine-pyruvate transaminase activity	MF	1	9	0.0197733	0.98291	1	0
GO:0016234	inclusion body	CC	1	17	0.0199283	0.987488	1	0
GO:0033762	response to glucagon	BP	1	12	0.020137	0.994693	0	1
GO:0009636	response to toxic substance	BP	2	135	0.0203177	1	1	1
GO:0010044	response to aluminum ion	BP	2	107	0.0205008	1	0	2
GO:0015689	molybdate ion transport	BP	1	15	0.0206543	1	1	0
GO:1900994	(-)-secologanin biosynthetic process	BP	1	14	0.0206606	1	1	0
GO:0032875	regulation of DNA endoreduplication	BP	2	65	0.0206849	1	0	2
GO:0051511	negative regulation of unidimensional cell growth	BP	1	8	0.0207246	1	1	0
GO:0015293	symporter activity	MF	3	272	0.0208781	1	3	0
GO:0080021	response to benzoic acid	BP	1	9	0.0209033	1	1	0
GO:0050269	coniferyl-aldehyde dehydrogenase activity	MF	1	9	0.0209049	1	1	0
GO:0090084	negative regulation of inclusion body assembly	BP	1	15	0.0212788	1	1	0
GO:0008061	chitin binding	MF	2	155	0.021303	1	1	1
GO:0007595	lactation	BP	1	25	0.021758	1	0	1
GO:0010119	regulation of stomatal movement	BP	3	213	0.0217859	1	1	2
GO:0009627	systemic acquired resistance	BP	2	88	0.021816	1	2	0
GO:0032791	lead ion binding	MF	1	15	0.0218208	1	1	0
GO:0016847	1-aminocyclopropane-1-carboxylate synthase activity	MF	1	21	0.0220595	1	1	0
GO:0010181	FMN binding	MF	3	341	0.0221655	1	2	1
GO:0010150	leaf senescence	BP	4	398	0.0222703	1	3	1
GO:0071669	plant-type cell wall organization or biogenesis	BP	1	23	0.0226716	1	1	0
GO:0035094	response to nicotine	BP	1	12	0.0230127	1	0	1
GO:0000978	RNA polymerase II core promoter proximal region sequence-specific DNA binding	MF	3	325	0.0231733	1	3	0
GO:0150032	positive regulation of protein localization to lysosome	BP	1	5	0.0233623	1	1	0
GO:0039657	suppression by virus of host gene expression	BP	1	13	0.023742	1	0	1
GO:0009733	response to auxin	BP	6	906	0.0247582	1	5	1
GO:0004555	alpha,alpha-trehalase activity	MF	1	9	0.0250517	1	1	0
GO:0005993	trehalose catabolic process	BP	1	9	0.0250517	1	1	0
GO:1990854	vacuole-ER tethering	BP	1	3	0.0254532	1	0	1
GO:0006865	amino acid transport	BP	2	122	0.0255019	1	2	0
GO:0031396	regulation of protein ubiquitination	BP	1	22	0.0255259	1	1	0
GO:0042612	MHC class I protein complex	CC	1	26	0.0258807	1	1	0
GO:0005358	high-affinity hydrogen:glucose symporter activity	MF	1	12	0.0264695	1	1	0
GO:0031072	heat shock protein binding	MF	3	428	0.0265488	1	0	3
GO:0042950	salicin transmembrane transporter activity	MF	1	9	0.0267109	1	1	0
GO:0002474	antigen processing and presentation of peptide antigen via MHC class I	BP	1	28	0.0271479	1	1	0
GO:0006792	regulation of sulfur utilization	BP	1	7	0.0274959	1	0	1
GO:0009856	pollination	BP	1	9	0.0276359	1	1	0
GO:0043161	proteasome-mediated ubiquitin-dependent protein catabolic process	BP	5	800	0.0278864	1	5	0
GO:0097440	apical dendrite	CC	1	32	0.02789	1	1	0
GO:0048316	seed development	BP	3	254	0.0279249	1	3	0
GO:0005364	maltose:proton symporter activity	MF	1	11	0.0280858	1	1	0
GO:0046404	ATP-dependent polydeoxyribonucleotide 5'-hydroxyl-kinase activity	MF	1	8	0.0284797	1	0	1
GO:0050145	nucleoside phosphate kinase activity	MF	1	8	0.0284797	1	0	1
GO:0098504	DNA 3' dephosphorylation involved in DNA repair	BP	1	8	0.0284797	1	0	1
GO:0050777	negative regulation of immune response	BP	1	16	0.0284865	1	1	0
GO:0102549	1-18:1-2-16:0-monogalactosyldiacylglycerol lipase activity	MF	1	5	0.028675	1	1	0
GO:0043325	phosphatidylinositol-3,4-bisphosphate binding	MF	1	16	0.0288213	1	1	0
GO:0006269	DNA replication, synthesis of RNA primer	BP	1	12	0.0290826	1	0	1
GO:0061646	positive regulation of glutamate neurotransmitter secretion in response to membrane depolarization	BP	1	5	0.0292026	1	1	0
GO:0031418	L-ascorbic acid binding	MF	2	145	0.0292135	1	2	0
GO:0005849	mRNA cleavage factor complex	CC	1	15	0.0292962	1	1	0
GO:0009620	response to fungus	BP	3	269	0.0292996	1	3	0
GO:0010495	long-distance posttranscriptional gene silencing	BP	1	7	0.0293076	1	1	0
GO:0032504	multicellular organism reproduction	BP	1	11	0.0293091	1	1	0
GO:1990388	xylem-to-phloem iron transport	BP	1	14	0.0295639	1	1	0
GO:0043090	amino acid import	BP	1	17	0.0295746	1	1	0
GO:0010438	cellular response to sulfur starvation	BP	1	10	0.0295794	1	0	1
GO:0043130	ubiquitin binding	MF	3	317	0.0299601	1	1	2
GO:0032483	regulation of Rab protein signal transduction	BP	1	6	0.0299742	1	1	0
GO:0051574	positive regulation of histone H3-K9 methylation	BP	1	19	0.0300271	1	0	1
GO:0060079	regulation of excitatory postsynaptic membrane potential	BP	1	6	0.0300789	1	1	0
GO:0051980	iron-nicotianamine transmembrane transporter activity	MF	1	13	0.0300841	1	1	0
GO:0046244	salicylic acid catabolic process	BP	1	22	0.0301687	1	1	0
GO:0006760	folic acid-containing compound metabolic process	BP	1	12	0.0302683	1	0	1
GO:0005985	sucrose metabolic process	BP	2	191	0.0304015	1	1	1
GO:0046689	response to mercury ion	BP	1	12	0.0304087	1	0	1
GO:0048172	regulation of short-term neuronal synaptic plasticity	BP	1	7	0.0304948	1	1	0
GO:0043231	intracellular membrane-bounded organelle	CC	5	947	0.0308467	1	5	0
GO:0017172	cysteine dioxygenase activity	MF	1	11	0.0310316	1	1	0
GO:0016157	sucrose synthase activity	MF	2	198	0.0310591	1	1	1
GO:0042742	defense response to bacterium	BP	6	1040	0.031197	1	6	0
GO:0006457	protein folding	BP	5	937	0.0313508	1	0	5
GO:0042594	response to starvation	BP	2	164	0.0314535	1	2	0
GO:0045153	electron transporter, transferring electrons within CoQH2-cytochrome c reductase complex activity	MF	1	14	0.0315003	1	0	1
GO:0010243	response to organonitrogen compound	BP	1	14	0.0316093	1	0	1
GO:0007275	multicellular organismal development	BP	7	1455	0.0319799	1	5	2
GO:0019064	fusion of virus membrane with host plasma membrane	BP	1	9	0.0320631	1	0	1
GO:0075733	intracellular transport of virus	BP	1	35	0.0321405	1	1	0
GO:0033354	chlorophyll cycle	BP	1	10	0.0322156	1	1	0
GO:0090415	7-hydroxymethyl chlorophyll a reductase activity	MF	1	10	0.0322156	1	1	0
GO:0090241	negative regulation of histone H4 acetylation	BP	1	19	0.032402	1	0	1
GO:0046915	transition metal ion transmembrane transporter activity	MF	1	18	0.0324273	1	1	0
GO:1903233	regulation of calcium ion-dependent exocytosis of neurotransmitter	BP	1	10	0.0328144	1	1	0
GO:0016491	oxidoreductase activity	MF	6	1195	0.0328476	1	6	0
GO:0046939	nucleotide phosphorylation	BP	1	11	0.0329269	1	0	1
GO:1900457	regulation of brassinosteroid mediated signaling pathway	BP	1	20	0.0329751	1	1	0
GO:0046166	glyceraldehyde-3-phosphate biosynthetic process	BP	1	21	0.0330383	1	0	1
GO:1990137	plant seed peroxidase activity	MF	1	20	0.033342	1	1	0
GO:0000303	response to superoxide	BP	1	8	0.033468	1	0	1
GO:0019900	kinase binding	MF	3	371	0.0334709	1	2	1
GO:0009695	jasmonic acid biosynthetic process	BP	2	140	0.0335243	1	2	0
GO:0003975	UDP-N-acetylglucosamine-dolichyl-phosphate N-acetylglucosaminephosphotransferase activity	MF	1	11	0.0335692	1	1	0
GO:2000786	positive regulation of autophagic vacuole assembly	BP	1	16	0.0343746	1	1	0
GO:0006097	glyoxylate cycle	BP	2	183	0.034606	1	1	1
GO:0019031	viral envelope	CC	1	10	0.0347938	1	0	1
GO:0031117	positive regulation of microtubule depolymerization	BP	1	11	0.035009	1	1	0
GO:0004663	Rab geranylgeranyltransferase activity	MF	1	9	0.0351701	1	1	0
GO:0010214	seed coat development	BP	2	136	0.0353905	1	2	0
GO:0033819	lipoyl(octanoyl) transferase activity	MF	1	14	0.0355968	1	0	1
GO:0102555	octanoyl transferase activity (acting on glycine-cleavage complex H protein)	MF	1	14	0.0355968	1	0	1
GO:0004451	isocitrate lyase activity	MF	1	16	0.0356278	1	1	0
GO:0055093	response to hyperoxia	BP	1	19	0.0359342	1	0	1
GO:0005547	phosphatidylinositol-3,4,5-trisphosphate binding	MF	1	39	0.0359659	1	1	0
GO:0102303	resveratrol 3,5-O-dimethyltransferase activity	MF	1	26	0.0359743	1	1	0
GO:0031227	intrinsic component of endoplasmic reticulum membrane	CC	1	18	0.0360649	1	1	0
GO:0055114	oxidation-reduction process	BP	4	512	0.0361829	1	2	2
GO:0015804	neutral amino acid transport	BP	1	19	0.0362783	1	1	0
GO:0006970	response to osmotic stress	BP	4	554	0.0364243	1	2	2
GO:0042605	peptide antigen binding	MF	1	38	0.0366426	1	1	0
GO:0032781	positive regulation of ATPase activity	BP	1	26	0.0369332	1	1	0
GO:1990837	sequence-specific double-stranded DNA binding	MF	1	31	0.0370132	1	1	0
GO:1990423	RZZ complex	CC	1	9	0.0376119	1	0	1
GO:0008289	lipid binding	MF	4	562	0.0377539	1	3	1
GO:0015098	molybdate ion transmembrane transporter activity	MF	1	20	0.0377755	1	1	0
GO:0019062	virion attachment to host cell	BP	1	18	0.0379074	1	0	1
GO:0090351	seedling development	BP	2	122	0.0384334	1	1	1
GO:0015802	basic amino acid transport	BP	1	25	0.0389249	1	1	0
GO:0008506	sucrose:proton symporter activity	MF	1	15	0.0389748	1	1	0
GO:0080093	regulation of photorespiration	BP	1	14	0.0391607	1	0	1
GO:0120013	intermembrane lipid transfer activity	MF	1	23	0.0391855	1	1	0
GO:0004386	helicase activity	MF	6	989	0.0394936	1	1	5
GO:0070696	transmembrane receptor protein serine/threonine kinase binding	MF	1	23	0.0402319	1	1	0
GO:0035627	ceramide transport	BP	1	25	0.0404519	1	1	0
GO:0120009	intermembrane lipid transfer	BP	1	25	0.0404519	1	1	0
GO:1902387	ceramide 1-phosphate binding	MF	1	25	0.0404519	1	1	0
GO:1902388	ceramide 1-phosphate transporter activity	MF	1	25	0.0404519	1	1	0
GO:0043224	nuclear SCF ubiquitin ligase complex	CC	1	21	0.0408714	1	0	1
GO:0043200	response to amino acid	BP	1	28	0.0420498	1	1	0
GO:0008883	glutamyl-tRNA reductase activity	MF	1	12	0.0421625	1	1	0
GO:0031467	Cul7-RING ubiquitin ligase complex	CC	1	22	0.04217	1	0	1
GO:0006805	xenobiotic metabolic process	BP	1	28	0.0426748	1	1	0
GO:0070647	protein modification by small protein conjugation or removal	BP	1	23	0.0429272	1	1	0
GO:0032868	response to insulin	BP	1	36	0.0439267	1	1	0
GO:0090568	nuclear transcriptional repressor complex	CC	1	9	0.0443601	1	0	1
GO:0071561	nucleus-vacuole junction	CC	1	11	0.0446512	1	0	1
GO:1903373	positive regulation of endoplasmic reticulum tubular network organization	BP	1	9	0.0450203	1	1	0
GO:0102360	daphnetin 3-O-glucosyltransferase activity	MF	1	35	0.0450476	1	1	0
GO:0102425	myricetin 3-O-glucosyltransferase activity	MF	1	35	0.0450476	1	1	0
GO:0016788	hydrolase activity, acting on ester bonds	MF	2	178	0.0452242	1	2	0
GO:0015706	nitrate transport	BP	2	118	0.0453913	1	2	0
GO:0019438	aromatic compound biosynthetic process	BP	1	39	0.0455927	1	1	0
GO:0047893	flavonol 3-O-glucosyltransferase activity	MF	1	36	0.0456342	1	1	0
GO:0016756	glutathione gamma-glutamylcysteinyltransferase activity	MF	1	17	0.045653	1	1	0
GO:0097051	establishment of protein localization to endoplasmic reticulum membrane	BP	1	9	0.0458789	1	1	0
GO:0050750	low-density lipoprotein particle receptor binding	MF	1	24	0.0458802	1	1	0
GO:0008309	double-stranded DNA exodeoxyribonuclease activity	MF	1	32	0.0460423	1	1	0
GO:0043765	T/G mismatch-specific endonuclease activity	MF	1	32	0.0460423	1	1	0
GO:0046403	polynucleotide 3'-phosphatase activity	MF	1	12	0.0460865	1	0	1
GO:0005789	endoplasmic reticulum membrane	CC	11	2656	0.0461799	1	6	5
GO:0000024	maltose biosynthetic process	BP	1	47	0.046212	1	1	0
GO:0031462	Cul2-RING ubiquitin ligase complex	CC	1	29	0.0462971	1	0	1
GO:0044877	protein-containing complex binding	MF	2	280	0.0464175	1	0	2
GO:0005983	starch catabolic process	BP	2	160	0.0464444	1	2	0
GO:0055072	iron ion homeostasis	BP	2	180	0.046596	1	2	0
GO:0005262	calcium channel activity	MF	2	135	0.0466144	1	2	0
GO:0052739	phosphatidylserine 1-acylhydrolase activity	MF	1	11	0.0467315	1	1	0
GO:0052740	1-acyl-2-lysophosphatidylserine acylhydrolase activity	MF	1	11	0.0467315	1	1	0
GO:0031930	mitochondria-nucleus signaling pathway	BP	1	20	0.0468368	1	1	0
GO:1902661	positive regulation of glucose mediated signaling pathway	BP	1	35	0.0468659	1	0	1
GO:0048510	regulation of timing of transition from vegetative to reproductive phase	BP	2	143	0.0468969	1	2	0
GO:0002229	defense response to oomycetes	BP	2	137	0.0471685	1	2	0
GO:0019919	peptidyl-arginine methylation, to asymmetrical-dimethyl arginine	BP	1	13	0.0474348	1	1	0
GO:0031593	polyubiquitin binding	MF	2	181	0.0475754	1	1	1
GO:0031361	integral component of thylakoid membrane	CC	1	17	0.0476719	1	0	1
GO:0005881	cytoplasmic microtubule	CC	1	41	0.0477168	1	1	0
GO:0004045	aminoacyl-tRNA hydrolase activity	MF	1	23	0.0479388	1	1	0
GO:0060560	developmental growth involved in morphogenesis	BP	1	25	0.0479956	1	1	0
GO:0010359	regulation of anion channel activity	BP	1	26	0.0482079	1	1	0
GO:0010960	magnesium ion homeostasis	BP	1	19	0.0482363	1	0	1
GO:0045165	cell fate commitment	BP	1	21	0.0483842	1	1	0
GO:0060337	type I interferon signaling pathway	BP	1	54	0.0485367	1	1	0
GO:0051754	meiotic sister chromatid cohesion, centromeric	BP	1	18	0.0486197	1	1	0
GO:0006751	glutathione catabolic process	BP	1	19	0.0486236	1	1	0
GO:0038202	TORC1 signaling	BP	1	38	0.0488066	1	0	1
GO:1901355	response to rapamycin	BP	1	37	0.0489794	1	0	1
GO:2001071	maltoheptaose binding	MF	1	11	0.0491347	1	0	1
GO:1902448	positive regulation of shade avoidance	BP	1	19	0.0491589	1	1	0
GO:0010358	leaf shaping	BP	1	26	0.0492835	1	0	1
GO:0009745	sucrose mediated signaling	BP	1	37	0.04938	1	0	1
GO:0016125	sterol metabolic process	BP	2	109	0.0494291	1	2	0
GO:0044185	host cell late endosome membrane	CC	1	31	0.0495598	1	0	1
GO:0009705	plant-type vacuole membrane	CC	4	576	0.0496697	1	4	0

## Sheet: ck2 vs bx2
category	term	ontology	numDEInCat	numInCat	over_represented_pvalue	over_represented_FDR	GeneNumber(Up)	GeneNumber(Down)
GO:0016021	integral component of membrane	CC	130	17194	8.64917e-29	1.35861e-24	73	57
GO:0008174	mRNA methyltransferase activity	MF	15	92	4.35761e-26	2.44102e-22	15	0
GO:0039694	viral RNA genome replication	BP	17	148	4.66199e-26	2.44102e-22	13	4
GO:0044167	host cell endoplasmic reticulum membrane	CC	11	32	1.29252e-25	5.07571e-22	11	0
GO:0020037	heme binding	MF	33	1494	1.61732e-24	5.08097e-21	20	13
GO:0005506	iron ion binding	MF	32	1239	2.60472e-24	6.81916e-21	20	12
GO:0004737	pyruvate decarboxylase activity	MF	11	49	6.92979e-23	1.55504e-19	11	0
GO:0005576	extracellular region	CC	41	2875	1.6186e-22	3.17812e-19	22	19
GO:0003968	RNA-directed RNA polymerase activity	MF	17	400	4.1501e-19	7.24331e-16	13	4
GO:0004497	monooxygenase activity	MF	21	576	9.84394e-19	1.54629e-15	14	7
GO:0006396	RNA processing	BP	15	250	8.52587e-18	1.21749e-14	15	0
GO:0030976	thiamine pyrophosphate binding	MF	12	107	2.05731e-17	2.69303e-14	11	1
GO:0006351	transcription, DNA-templated	BP	20	519	8.07774e-17	9.7604e-14	16	4
GO:0016705	oxidoreductase activity, acting on paired donors, with incorporation or reduction of molecular oxygen	MF	17	450	1.08046e-15	1.21228e-12	11	6
GO:0005618	cell wall	CC	26	2208	4.05871e-13	4.25028e-10	13	13
GO:0005985	sucrose metabolic process	BP	10	191	6.52726e-13	6.40813e-10	1	9
GO:0016157	sucrose synthase activity	MF	10	198	8.03733e-13	7.4265e-10	1	9
GO:0003723	RNA binding	MF	44	5364	6.5382e-12	5.70567e-09	29	15
GO:0019438	aromatic compound biosynthetic process	BP	6	39	1.64425e-11	1.35937e-08	1	5
GO:0016985	mannan endo-1,4-beta-mannosidase activity	MF	8	95	4.19552e-11	3.13825e-08	6	2
GO:0046355	mannan catabolic process	BP	8	95	4.19552e-11	3.13825e-08	6	2
GO:0004022	alcohol dehydrogenase (NAD) activity	MF	6	63	1.01739e-10	7.26414e-08	6	0
GO:0005524	ATP binding	MF	90	19525	1.18337e-10	8.08194e-08	58	32
GO:0047259	glucomannan 4-beta-mannosyltransferase activity	MF	7	71	2.44898e-10	1.60286e-07	0	7
GO:0009505	plant-type cell wall	CC	15	822	7.10276e-10	4.46281e-07	10	5
GO:0051753	mannan synthase activity	MF	7	98	1.88056e-09	1.13615e-06	0	7
GO:0044219	host cell plasmodesma	CC	5	40	2.79944e-09	1.62865e-06	5	0
GO:0000166	nucleotide binding	MF	11	418	3.05749e-09	1.67046e-06	9	2
GO:0071555	cell wall organization	BP	19	1394	3.084e-09	1.67046e-06	4	15
GO:0016020	membrane	CC	37	6053	5.31776e-09	2.78438e-06	26	11
GO:0005634	nucleus	CC	98	22336	6.60114e-09	3.34486e-06	65	33
GO:0031408	oxylipin biosynthetic process	BP	9	243	8.97963e-09	4.40787e-06	4	5
GO:0007165	signal transduction	BP	11	585	9.30554e-09	4.42944e-06	10	1
GO:0003950	NAD+ ADP-ribosyltransferase activity	MF	6	78	1.05969e-08	4.89577e-06	6	0
GO:0005737	cytoplasm	CC	71	16608	1.18978e-08	5.33974e-06	44	27
GO:0033644	host cell membrane	CC	5	42	1.41823e-08	6.18821e-06	1	4
GO:0018144	RNA-protein covalent cross-linking	BP	5	43	1.50761e-08	6.40043e-06	1	4
GO:0016709	oxidoreductase activity, acting on paired donors, with incorporation or reduction of molecular oxygen, NAD(P)H as one donor, and incorporation of one atom of oxygen	MF	8	270	1.74693e-08	7.22124e-06	5	3
GO:0004386	helicase activity	MF	16	989	2.28206e-08	9.19145e-06	15	1
GO:0008757	S-adenosylmethionine-dependent methyltransferase activity	MF	6	99	4.57075e-08	1.79493e-05	1	5
GO:0000287	magnesium ion binding	MF	16	1374	5.30112e-08	2.03097e-05	12	4
GO:0051213	dioxygenase activity	MF	11	546	6.22201e-08	2.30559e-05	7	4
GO:0005886	plasma membrane	CC	64	13760	6.32803e-08	2.30559e-05	40	24
GO:0046872	metal ion binding	MF	65	15527	6.45822e-08	2.30559e-05	39	26
GO:0008171	O-methyltransferase activity	MF	6	108	7.0767e-08	2.47024e-05	1	5
GO:0102303	resveratrol 3,5-O-dimethyltransferase activity	MF	4	26	8.37255e-08	2.85904e-05	1	3
GO:0015112	nitrate transmembrane transporter activity	MF	5	40	9.61659e-08	3.21399e-05	5	0
GO:0008234	cysteine-type peptidase activity	MF	7	204	1.7407e-07	5.69644e-05	7	0
GO:0005537	mannose binding	MF	4	44	2.26302e-07	7.25459e-05	0	4
GO:0010167	response to nitrate	BP	6	87	2.86577e-07	9.00309e-05	5	1
GO:0007275	multicellular organismal development	BP	16	1455	2.9769e-07	9.16886e-05	10	6
GO:0003700	sequence-specific DNA binding transcription factor activity	MF	27	3787	5.17514e-07	0.000156329	18	9
GO:0009061	anaerobic respiration	BP	4	37	5.41215e-07	0.000160404	4	0
GO:0048046	apoplast	CC	17	2160	5.92435e-07	0.000172333	9	8
GO:0002213	defense response to insect	BP	4	39	7.84542e-07	0.000221451	1	3
GO:0080163	regulation of protein serine/threonine phosphatase activity	BP	4	30	7.89485e-07	0.000221451	4	0
GO:0005829	cytosol	CC	56	12999	8.33694e-07	0.000229749	36	20
GO:0005794	Golgi apparatus	CC	31	4761	8.90228e-07	0.000241098	17	14
GO:0010427	abscisic acid binding	MF	4	32	1.02709e-06	0.000273451	4	0
GO:0044165	host cell endoplasmic reticulum	CC	3	9	1.12608e-06	0.000294807	0	3
GO:0046740	transport of virus in host, cell to cell	BP	5	116	1.1994e-06	0.000308857	5	0
GO:0044220	host cell perinuclear region of cytoplasm	CC	3	12	1.68539e-06	0.000427003	0	3
GO:0004864	protein phosphatase inhibitor activity	MF	4	54	5.26716e-06	0.00131328	4	0
GO:1905582	response to mannose	BP	4	98	8.05884e-06	0.00197794	4	0
GO:0047214	cyanidin-3-rhamnosylglucoside 5-O-glucosyltransferase activity	MF	3	27	8.72494e-06	0.00210848	3	0
GO:0006952	defense response	BP	18	2347	1.07686e-05	0.00256292	13	5
GO:0004402	histone acetyltransferase activity	MF	6	225	1.11306e-05	0.00258443	0	6
GO:0009877	nodulation	BP	5	103	1.1188e-05	0.00258443	5	0
GO:0003724	RNA helicase activity	MF	5	98	1.14335e-05	0.00260287	1	4
GO:0004674	protein serine/threonine kinase activity	MF	25	3671	1.65609e-05	0.00371627	20	5
GO:0033317	pantothenate biosynthetic process from valine	BP	2	3	1.89691e-05	0.00419671	2	0
GO:0009835	fruit ripening	BP	5	165	1.98581e-05	0.00433045	5	0
GO:0009693	ethylene biosynthetic process	BP	5	119	2.0125e-05	0.00433045	5	0
GO:0015706	nitrate transport	BP	5	118	2.8518e-05	0.00605352	5	0
GO:0003712	transcription cofactor activity	MF	6	286	2.92147e-05	0.00611873	0	6
GO:0009698	phenylpropanoid metabolic process	BP	5	123	3.08421e-05	0.00634933	4	1
GO:0016757	transferase activity, transferring glycosyl groups	MF	10	643	3.11242e-05	0.00634933	1	9
GO:0009751	response to salicylic acid	BP	8	498	3.47403e-05	0.00699617	1	7
GO:0042803	protein homodimerization activity	MF	12	1367	3.69299e-05	0.00734297	7	5
GO:0010597	green leaf volatile biosynthetic process	BP	3	20	3.99979e-05	0.00785358	0	3
GO:0031640	killing of cells of other organism	BP	3	57	4.52393e-05	0.008735	2	1
GO:0004197	cysteine-type endopeptidase activity	MF	7	406	4.5599e-05	0.008735	2	5
GO:0010181	FMN binding	MF	6	341	5.38848e-05	0.0101307	4	2
GO:0019028	viral capsid	CC	3	40	5.41747e-05	0.0101307	3	0
GO:0009414	response to water deprivation	BP	12	1265	6.28769e-05	0.0116197	5	7
GO:0009815	1-aminocyclopropane-1-carboxylate oxidase activity	MF	3	52	6.71919e-05	0.0122727	3	0
GO:0046983	protein dimerization activity	MF	11	1240	7.6559e-05	0.0138229	3	8
GO:0005615	extracellular space	CC	9	1116	8.16522e-05	0.0144782	8	1
GO:0098609	cell-cell adhesion	BP	3	71	8.20321e-05	0.0144782	0	3
GO:0000139	Golgi membrane	CC	18	2540	9.63244e-05	0.0164477	5	13
GO:0004097	catechol oxidase activity	MF	3	59	9.68877e-05	0.0164477	2	1
GO:0046148	pigment biosynthetic process	BP	3	59	9.68877e-05	0.0164477	2	1
GO:0040008	regulation of growth	BP	9	757	9.73793e-05	0.0164477	5	4
GO:0016567	protein ubiquitination	BP	16	2027	9.96651e-05	0.0166547	8	8
GO:0004592	pantoate-beta-alanine ligase activity	MF	2	7	0.000132148	0.0218503	2	0
GO:0009737	response to abscisic acid	BP	13	1564	0.000163212	0.0267056	6	7
GO:0038023	signaling receptor activity	MF	4	160	0.000181949	0.0294645	4	0
GO:0006551	leucine metabolic process	BP	2	6	0.000190503	0.0299249	1	1
GO:0006558	L-phenylalanine metabolic process	BP	2	6	0.000190507	0.0299249	2	0
GO:1901997	negative regulation of indoleacetic acid biosynthetic process via tryptophan	BP	2	6	0.000190507	0.0299249	2	0
GO:0006568	tryptophan metabolic process	BP	2	7	0.000208555	0.0322452	2	0
GO:0010326	methionine-oxo-acid transaminase activity	MF	2	7	0.000209385	0.0322452	2	0
GO:0016099	monoterpenoid biosynthetic process	BP	2	12	0.000219388	0.0333557	2	0
GO:0006570	tyrosine metabolic process	BP	2	7	0.000220843	0.0333557	2	0
GO:0031540	regulation of anthocyanin biosynthetic process	BP	3	64	0.000244659	0.0363309	0	3
GO:0009641	shade avoidance	BP	3	38	0.000245166	0.0363309	2	1
GO:0004838	L-tyrosine:2-oxoglutarate aminotransferase activity	MF	2	9	0.000252984	0.037139	2	0
GO:0042594	response to starvation	BP	4	164	0.000270293	0.0393126	4	0
GO:0004842	ubiquitin-protein transferase activity	MF	12	1318	0.000321043	0.0459833	7	5
GO:0042128	nitrate assimilation	BP	5	209	0.000323322	0.0459833	5	0
GO:0006569	tryptophan catabolic process	BP	2	13	0.00032779	0.0459833	2	0
GO:0080044	quercetin 7-O-glucosyltransferase activity	MF	4	180	0.000327867	0.0459833	1	3
GO:0080043	quercetin 3-O-glucosyltransferase activity	MF	4	183	0.000341317	0.047446	1	3
GO:0009718	anthocyanin-containing compound biosynthetic process	BP	4	142	0.000346294	0.0477157	3	1
GO:0009553	embryo sac development	BP	6	319	0.000379029	0.0515885	0	6
GO:0006355	regulation of transcription, DNA-templated	BP	17	2369	0.000383272	0.0515885	5	12
GO:0033591	response to L-ascorbic acid	BP	2	16	0.000385226	0.0515885	2	0
GO:0008289	lipid binding	MF	7	562	0.000387538	0.0515885	0	7
GO:0009072	aromatic amino acid family metabolic process	BP	2	12	0.000406135	0.0536099	2	0
GO:0008195	phosphatidate phosphatase activity	MF	3	54	0.000412265	0.0539655	3	0
GO:0006869	lipid transport	BP	5	285	0.000421388	0.0547039	0	5
GO:0019902	phosphatase binding	MF	3	86	0.000457374	0.0586215	3	0
GO:0009555	pollen development	BP	8	704	0.00045903	0.0586215	2	6
GO:0002229	defense response to oomycetes	BP	4	137	0.000496939	0.0629509	2	2
GO:0042546	cell wall biogenesis	BP	4	231	0.000561634	0.0705772	1	3
GO:0045490	pectin catabolic process	BP	4	165	0.000572858	0.0714164	3	1
GO:0010366	negative regulation of ethylene biosynthetic process	BP	2	9	0.000646235	0.0799296	2	0
GO:0004553	hydrolase activity, hydrolyzing O-glycosyl compounds	MF	4	260	0.000711167	0.0872735	0	4
GO:0008442	3-hydroxyisobutyrate dehydrogenase activity	MF	2	15	0.000730868	0.0889959	1	1
GO:0043630	ncRNA polyadenylation involved in polyadenylation-dependent ncRNA catabolic process	BP	3	14	0.000783572	0.0946097	2	1
GO:0020002	host cell plasma membrane	CC	3	88	0.000789016	0.0946097	0	3
GO:1902395	regulation of 1-deoxy-D-xylulose-5-phosphate synthase activity	BP	2	25	0.000810969	0.0965054	2	0
GO:0050362	L-tryptophan:2-oxoglutarate aminotransferase activity	MF	2	12	0.000821538	0.0966714	2	0
GO:0042542	response to hydrogen peroxide	BP	5	368	0.000824673	0.0966714	0	5
GO:0043629	ncRNA polyadenylation	BP	3	15	0.000852307	0.098495	2	1
GO:0009813	flavonoid biosynthetic process	BP	4	249	0.000852771	0.098495	1	3
GO:0070568	guanylyltransferase activity	MF	3	15	0.000876417	0.100487	2	1
GO:0007017	microtubule-based process	BP	4	216	0.00090291	0.102775	0	4
GO:1905870	positive regulation of 3'-UTR-mediated mRNA stabilization	BP	3	17	0.000923235	0.10364	2	1
GO:0051502	diterpene phytoalexin biosynthetic process	BP	1	1	0.000923708	0.10364	1	0
GO:0031499	TRAMP complex	CC	3	16	0.000949075	0.104986	2	1
GO:0071050	snoRNA polyadenylation	BP	3	16	0.000949075	0.104986	2	1
GO:0010150	leaf senescence	BP	6	398	0.00100089	0.109944	4	2
GO:0046910	pectinesterase inhibitor activity	MF	3	103	0.00106214	0.115861	3	0
GO:0060212	negative regulation of nuclear-transcribed mRNA poly(A) tail shortening	BP	3	23	0.00108212	0.117228	2	1
GO:0019441	tryptophan catabolic process to kynurenine	BP	2	37	0.00110964	0.119385	2	0
GO:0071076	RNA 3' uridylation	BP	3	19	0.001146	0.122458	2	1
GO:0043565	sequence-specific DNA binding	MF	14	2255	0.0011694	0.124115	8	6
GO:0102786	stearoyl-[acp] desaturase activity	MF	2	38	0.00123122	0.129798	2	0
GO:0045300	acyl-[acyl-carrier-protein] desaturase activity	MF	2	40	0.00131429	0.136553	2	0
GO:0007620	copulation	BP	1	1	0.00132137	0.136553	1	0
GO:0030280	structural constituent of epidermis	MF	1	1	0.00132137	0.136553	1	0
GO:0003979	UDP-glucose 6-dehydrogenase activity	MF	2	24	0.00141433	0.145204	2	0
GO:0071044	histone mRNA catabolic process	BP	3	28	0.00143255	0.14612	2	1
GO:0008194	UDP-glycosyltransferase activity	MF	4	248	0.0014525	0.147199	1	3
GO:0000272	polysaccharide catabolic process	BP	3	155	0.00147556	0.148578	1	2
GO:0016702	oxidoreductase activity, acting on single donors with incorporation of molecular oxygen, incorporation of two atoms of oxygen	MF	3	104	0.00153944	0.152713	0	3
GO:0006024	glycosaminoglycan biosynthetic process	BP	2	27	0.00154175	0.152713	2	0
GO:0010322	regulation of isopentenyl diphosphate biosynthetic process, methylerythritol 4-phosphate pathway	BP	2	32	0.00154854	0.152713	2	0
GO:0009506	plasmodesma	CC	20	3931	0.00155552	0.152713	8	12
GO:0006065	UDP-glucuronate biosynthetic process	BP	2	28	0.001594	0.155519	2	0
GO:0016629	12-oxophytodienoate reductase activity	MF	2	35	0.00165358	0.160336	2	0
GO:0032211	negative regulation of telomere maintenance via telomerase	BP	3	36	0.00168932	0.162797	2	1
GO:0006555	methionine metabolic process	BP	2	28	0.00172993	0.165693	2	0
GO:0033500	carbohydrate homeostasis	BP	3	29	0.00174604	0.166223	2	1
GO:0016747	transferase activity, transferring acyl groups other than amino-acyl groups	MF	3	129	0.00184651	0.174728	2	1
GO:0051152	positive regulation of smooth muscle cell differentiation	BP	1	2	0.00210493	0.19799	1	0
GO:0045735	nutrient reservoir activity	MF	3	127	0.00225335	0.210688	1	2
GO:0045892	negative regulation of transcription, DNA-templated	BP	7	814	0.00232018	0.215653	5	2
GO:0006573	valine metabolic process	BP	2	27	0.00236603	0.217454	1	1
GO:0031022	nuclear migration along microfilament	BP	2	13	0.00236724	0.217454	1	1
GO:0005789	endoplasmic reticulum membrane	CC	15	2656	0.00256864	0.234582	9	6
GO:0003677	DNA binding	MF	27	6364	0.00259116	0.235272	16	11
GO:0009733	response to auxin	BP	8	906	0.00263135	0.237548	1	7
GO:0016762	xyloglucan:xyloglucosyl transferase activity	MF	3	215	0.00275298	0.247108	0	3
GO:0019829	cation-transporting ATPase activity	MF	2	33	0.00284535	0.253569	1	1
GO:0044826	viral genome integration into host DNA	BP	3	145	0.00285725	0.253569	0	3
GO:0006349	regulation of gene expression by genetic imprinting	BP	3	129	0.0029194	0.257628	1	2
GO:0030001	metal ion transport	BP	3	152	0.00294827	0.258723	2	1
GO:0009749	response to glucose	BP	4	294	0.00298923	0.26086	4	0
GO:0051096	positive regulation of helicase activity	BP	2	24	0.00302074	0.262153	0	2
GO:0075713	establishment of integrated proviral latency	BP	3	152	0.00306723	0.264725	0	3
GO:0009845	seed germination	BP	5	293	0.00310314	0.266361	4	1
GO:0031418	L-ascorbic acid binding	MF	3	145	0.00314485	0.268474	3	0
GO:0051119	sugar transmembrane transporter activity	MF	2	55	0.00338964	0.287808	1	1
GO:0010587	miRNA catabolic process	BP	3	58	0.00341896	0.288311	2	1
GO:0051287	NAD binding	MF	6	754	0.00343227	0.288311	3	3
GO:0010228	vegetative to reproductive phase transition of meristem	BP	6	506	0.00346622	0.289614	3	3
GO:0019068	virion assembly	BP	2	33	0.00357184	0.29686	0	2
GO:0016831	carboxy-lyase activity	MF	2	42	0.0037728	0.311911	2	0
GO:0045330	aspartyl esterase activity	MF	3	133	0.00388427	0.319445	3	0
GO:0009744	response to sucrose	BP	4	303	0.00397486	0.325193	4	0
GO:0030599	pectinesterase activity	MF	3	135	0.00401137	0.326479	3	0
GO:0042545	cell wall modification	BP	3	137	0.00406756	0.329347	3	0
GO:0039617	T=3 icosahedral viral capsid	CC	1	2	0.00419582	0.337989	1	0
GO:0042742	defense response to bacterium	BP	8	1040	0.00422994	0.339	5	3
GO:0016042	lipid catabolic process	BP	5	500	0.00439419	0.350375	1	4
GO:0102170	5-epi-aristolochene-1,3-dihydroxylase activity	MF	1	4	0.00451276	0.357627	0	1
GO:0005516	calmodulin binding	MF	9	1288	0.00453066	0.357627	4	5
GO:0010334	sesquiterpene synthase activity	MF	1	5	0.00476423	0.374182	0	1
GO:0009793	embryo development ending in seed dormancy	BP	10	1341	0.00482798	0.375608	5	5
GO:0070034	telomeric RNA binding	MF	3	66	0.00483021	0.375608	2	1
GO:0004867	serine-type endopeptidase inhibitor activity	MF	2	76	0.00512225	0.395006	2	0
GO:0033759	flavone synthase activity	MF	1	2	0.00515509	0.395006	0	1
GO:0034785	salicylate 5-hydroxylase activity	MF	1	2	0.00515509	0.395006	0	1
GO:0051762	sesquiterpene biosynthetic process	BP	1	6	0.00551141	0.420259	0	1
GO:0006574	valine catabolic process	BP	2	46	0.00576221	0.43726	1	1
GO:0004708	MAP kinase kinase activity	MF	2	35	0.00590461	0.445912	2	0
GO:0039660	structural constituent of virion	MF	2	59	0.00612151	0.460079	0	2
GO:0016998	cell wall macromolecule catabolic process	BP	2	90	0.0063561	0.473193	0	2
GO:0031225	anchored component of membrane	CC	4	277	0.00635623	0.473193	0	4
GO:0098755	maintenance of seed dormancy by absisic acid	BP	1	5	0.00666413	0.493774	1	0
GO:0036290	protein trans-autophosphorylation	BP	1	3	0.00673061	0.496358	1	0
GO:0102483	scopolin beta-glucosidase activity	MF	3	195	0.00679978	0.499116	0	3
GO:0048510	regulation of timing of transition from vegetative to reproductive phase	BP	3	143	0.00694704	0.506935	3	0
GO:0046718	viral entry into host cell	BP	3	189	0.00697084	0.506935	0	3
GO:0008043	intracellular ferritin complex	CC	1	4	0.00705077	0.509206	1	0
GO:0030598	rRNA N-glycosylase activity	MF	1	6	0.0070669	0.509206	1	0
GO:0019900	kinase binding	MF	4	371	0.00716133	0.510886	4	0
GO:0009870	defense response signaling pathway, resistance gene-dependent	BP	2	47	0.00717934	0.510886	2	0
GO:1902882	regulation of response to oxidative stress	BP	1	4	0.00721914	0.510886	0	1
GO:0009738	abscisic acid-activated signaling pathway	BP	8	1113	0.00722032	0.510886	7	1
GO:0043531	ADP binding	MF	4	403	0.00763404	0.537737	3	1
GO:0046658	anchored component of plasma membrane	CC	4	282	0.00773289	0.542269	1	3
GO:0006040	amino sugar metabolic process	BP	1	9	0.0077781	0.543015	0	1
GO:0010411	xyloglucan metabolic process	BP	3	251	0.00781727	0.543335	0	3
GO:0007267	cell-cell signaling	BP	2	67	0.00789444	0.546281	1	1
GO:0009734	auxin-activated signaling pathway	BP	8	1113	0.00819964	0.564912	6	2
GO:0031098	stress-activated protein kinase signaling cascade	BP	3	182	0.00839222	0.575655	2	1
GO:0009902	chloroplast relocation	BP	2	34	0.00871037	0.594881	1	1
GO:0005200	structural constituent of cytoskeleton	MF	3	280	0.0089605	0.607254	0	3
GO:0009753	response to jasmonic acid	BP	5	543	0.00896886	0.607254	1	4
GO:0004568	chitinase activity	MF	2	126	0.00919077	0.61705	1	1
GO:0023014	signal transduction by phosphorylation	BP	3	190	0.00919211	0.61705	2	1
GO:1900458	negative regulation of brassinosteroid mediated signaling pathway	BP	2	49	0.00962622	0.643441	1	1
GO:0014911	positive regulation of smooth muscle cell migration	BP	1	7	0.0097703	0.650245	1	0
GO:0042270	protection from natural killer cell mediated cytotoxicity	BP	1	7	0.0098108	0.650245	1	0
GO:0016231	beta-N-acetylglucosaminidase activity	MF	1	12	0.00992549	0.655082	0	1
GO:0015250	water channel activity	MF	2	103	0.00998153	0.656025	0	2
GO:0030644	cellular chloride ion homeostasis	BP	1	10	0.0100432	0.657325	1	0
GO:0002239	response to oomycetes	BP	2	73	0.0101682	0.660531	0	2
GO:0016485	protein processing	BP	3	144	0.0102198	0.660531	0	3
GO:0080167	response to karrikin	BP	4	406	0.0102547	0.660531	1	3
GO:0030611	arsenate reductase activity	MF	1	6	0.0102603	0.660531	1	0
GO:0031901	early endosome membrane	CC	3	218	0.0104432	0.66956	3	0
GO:0008422	beta-glucosidase activity	MF	3	218	0.0107343	0.682913	0	3
GO:0008483	transaminase activity	MF	2	80	0.0107384	0.682913	2	0
GO:0009741	response to brassinosteroid	BP	3	219	0.0108081	0.68457	3	0
GO:0008843	endochitinase activity	MF	1	9	0.0108698	0.685716	0	1
GO:0009903	chloroplast avoidance movement	BP	2	37	0.0109579	0.688508	1	1
GO:0043231	intracellular membrane-bounded organelle	CC	6	947	0.011189	0.697177	2	4
GO:0033793	aureusidin synthase activity	MF	1	12	0.0112734	0.697177	1	0
GO:0102706	butein:oxygen oxidoreductase activity	MF	1	12	0.0112734	0.697177	1	0
GO:0102791	sulfuretin synthase activity	MF	1	12	0.0112734	0.697177	1	0
GO:0052667	phosphomethylethanolamine N-methyltransferase activity	MF	1	4	0.0113668	0.698738	0	1
GO:0042791	5S class rRNA transcription from RNA polymerase III type 1 promoter	BP	1	6	0.0113876	0.698738	0	1
GO:0009409	response to cold	BP	8	1453	0.0118086	0.721752	3	5
GO:0032147	activation of protein kinase activity	BP	3	212	0.0118633	0.722064	2	1
GO:0004652	polynucleotide adenylyltransferase activity	MF	3	112	0.0119057	0.722064	2	1
GO:0071722	detoxification of arsenic-containing substance	BP	1	8	0.0120061	0.725354	1	0
GO:0010431	seed maturation	BP	2	71	0.0120628	0.725985	2	0
GO:0005685	U1 snRNP	CC	3	120	0.0121726	0.728743	2	1
GO:0048574	long-day photoperiodism, flowering	BP	2	59	0.0122014	0.728743	2	0
GO:0003887	DNA-directed DNA polymerase activity	MF	6	897	0.0124026	0.737952	2	4
GO:0009908	flower development	BP	8	1283	0.0126174	0.747904	4	4
GO:0005507	copper ion binding	MF	6	981	0.0128274	0.757494	4	2
GO:0019375	galactolipid biosynthetic process	BP	2	43	0.0131882	0.769661	2	0
GO:0050832	defense response to fungus	BP	6	802	0.0131971	0.769661	4	2
GO:0005198	structural molecule activity	MF	4	534	0.0132582	0.769661	3	1
GO:0014916	regulation of lung blood pressure	BP	1	2	0.0133275	0.769661	1	0
GO:0047280	nicotinamide phosphoribosyltransferase activity	MF	1	2	0.0133275	0.769661	1	0
GO:1905377	response to D-galactose	BP	1	2	0.0133275	0.769661	1	0
GO:0009507	chloroplast	CC	34	8831	0.0135878	0.779984	16	18
GO:0102502	ADP-glucose-starch glucosyltransferase activity	MF	1	14	0.0136525	0.779984	0	1
GO:0006032	chitin catabolic process	BP	2	138	0.0136552	0.779984	1	1
GO:0019730	antimicrobial humoral response	BP	1	15	0.0138304	0.78168	1	0
GO:0080123	jasmonate-amino synthetase activity	MF	1	4	0.0139742	0.78168	1	0
GO:0102053	(-)-jasmonoyl-isoleucine synthetase activity	MF	1	4	0.0139742	0.78168	1	0
GO:0102057	jasmonoyl-valine synthetase activity	MF	1	4	0.0139742	0.78168	1	0
GO:0102058	jasmonoyl-leucine synthetase activity	MF	1	4	0.0139742	0.78168	1	0
GO:0042797	tRNA transcription from RNA polymerase III promoter	BP	1	7	0.0140289	0.78168	0	1
GO:1990059	fruit valve development	BP	1	6	0.0140667	0.78168	0	1
GO:0090650	cellular response to oxygen-glucose deprivation	BP	1	3	0.014083	0.78168	1	0
GO:0008794	arsenate reductase (glutaredoxin) activity	MF	1	10	0.0141491	0.782585	1	0
GO:0033809	anthocyanin 6''-O-malonyltransferase activity	MF	1	4	0.0144679	0.791066	1	0
GO:0102588	cyanidin 3-O-glucoside 6''-O-malonyltransferase activity	MF	1	4	0.0144679	0.791066	1	0
GO:0018708	thiol S-methyltransferase activity	MF	1	6	0.0144698	0.791066	1	0
GO:0000127	transcription factor TFIIIC complex	CC	1	8	0.0145039	0.791066	0	1
GO:0012501	programmed cell death	BP	2	54	0.0145868	0.792834	1	1
GO:0070997	neuron death	BP	1	4	0.0148092	0.80215	1	0
GO:0030246	carbohydrate binding	MF	6	991	0.0153166	0.826778	3	3
GO:0030154	cell differentiation	BP	7	1172	0.0153982	0.828341	1	6
GO:0034356	NAD biosynthesis via nicotinamide riboside salvage pathway	BP	1	5	0.0155534	0.833831	1	0
GO:0008654	phospholipid biosynthetic process	BP	3	170	0.0158638	0.845064	3	0
GO:0090353	polygalacturonase inhibitor activity	MF	1	17	0.0158705	0.845064	1	0
GO:1900706	positive regulation of siderophore biosynthetic process	BP	1	9	0.0160105	0.849638	0	1
GO:0048765	root hair cell differentiation	BP	2	52	0.0161414	0.853278	2	0
GO:0009617	response to bacterium	BP	4	411	0.0161877	0.853278	2	2
GO:0000904	cell morphogenesis involved in differentiation	BP	1	7	0.0165095	0.865365	0	1
GO:0019013	viral nucleocapsid	CC	2	127	0.0165272	0.865365	0	2
GO:0009664	plant-type cell wall organization	BP	3	252	0.016696	0.8713	2	1
GO:0042989	sequestering of actin monomers	BP	1	14	0.0170492	0.886786	1	0
GO:0047213	anthocyanidin 3-O-glucosyltransferase activity	MF	1	9	0.0178643	0.926116	0	1
GO:1901000	regulation of response to salt stress	BP	2	58	0.0179247	0.926188	0	2
GO:0010054	trichoblast differentiation	BP	1	9	0.0180677	0.930515	0	1
GO:0052793	pectin acetylesterase activity	MF	2	74	0.0181307	0.930711	2	0
GO:0016165	linoleate 13S-lipoxygenase activity	MF	2	59	0.0183622	0.938096	0	2
GO:0016758	transferase activity, transferring hexosyl groups	MF	2	99	0.018394	0.938096	1	1
GO:0002480	antigen processing and presentation of exogenous peptide antigen via MHC class I, TAP-independent	BP	1	17	0.0184797	0.939414	1	0
GO:2000773	negative regulation of cellular senescence	BP	1	9	0.018603	0.939644	1	0
GO:0005768	endosome	CC	9	1538	0.0186038	0.939644	7	2
GO:0090729	toxin activity	MF	1	12	0.018708	0.941477	1	0
GO:0030912	response to deep water	BP	1	5	0.0187788	0.941477	1	0
GO:0004612	phosphoenolpyruvate carboxykinase (ATP) activity	MF	2	109	0.0188289	0.941477	0	2
GO:0004073	aspartate-semialdehyde dehydrogenase activity	MF	1	8	0.0189398	0.941477	0	1
GO:0071266	'de novo' L-methionine biosynthetic process	BP	1	8	0.0189398	0.941477	0	1
GO:0016651	oxidoreductase activity, acting on NAD(P)H	MF	1	8	0.0191637	0.949602	0	1
GO:0051770	positive regulation of nitric-oxide synthase biosynthetic process	BP	1	10	0.0193738	0.955935	1	0
GO:0000234	phosphoethanolamine N-methyltransferase activity	MF	1	13	0.0194132	0.955935	0	1
GO:0009851	auxin biosynthetic process	BP	2	59	0.0197962	0.971748	2	0
GO:0006883	cellular sodium ion homeostasis	BP	1	18	0.0202261	0.989755	1	0
GO:0001533	cornified envelope	CC	1	16	0.0205052	1	1	0
GO:0043067	regulation of programmed cell death	BP	2	97	0.0206205	1	1	1
GO:2000762	regulation of phenylpropanoid metabolic process	BP	2	47	0.0207673	1	2	0
GO:0009740	gibberellic acid mediated signaling pathway	BP	3	255	0.0211405	1	2	1
GO:0030881	beta-2-microglobulin binding	MF	1	18	0.0212324	1	1	0
GO:0009651	response to salt stress	BP	10	1994	0.0212982	1	4	6
GO:0034473	U1 snRNA 3'-end processing	BP	1	10	0.0220216	1	0	1
GO:0034476	U5 snRNA 3'-end processing	BP	1	10	0.0220216	1	0	1
GO:0000149	SNARE binding	MF	3	241	0.022117	1	2	1
GO:0009353	mitochondrial oxoglutarate dehydrogenase complex	CC	1	7	0.0223988	1	0	1
GO:0004753	saccharopine dehydrogenase activity	MF	1	3	0.0227343	1	0	1
GO:0047130	saccharopine dehydrogenase (NADP+, L-lysine-forming) activity	MF	1	3	0.0227343	1	0	1
GO:0047131	saccharopine dehydrogenase (NAD+, L-glutamate-forming) activity	MF	1	3	0.0227343	1	0	1
GO:0010047	fruit dehiscence	BP	1	11	0.0228113	1	0	1
GO:0046520	sphingoid biosynthetic process	BP	1	8	0.0228389	1	1	0
GO:0051777	ent-kaurenoate oxidase activity	MF	1	4	0.0229008	1	1	0
GO:0070268	cornification	BP	1	24	0.0231315	1	1	0
GO:0052689	carboxylic ester hydrolase activity	MF	2	80	0.0232418	1	1	1
GO:0042802	identical protein binding	MF	7	1464	0.0235903	1	4	3
GO:1905516	positive regulation of fertilization	BP	1	7	0.024447	1	1	0
GO:0016597	amino acid binding	MF	2	123	0.0246718	1	1	1
GO:0009739	response to gibberellin	BP	3	285	0.0247358	1	3	0
GO:0006412	translation	BP	9	2146	0.0249602	1	1	8
GO:0008061	chitin binding	MF	2	155	0.0252467	1	1	1
GO:0005887	integral component of plasma membrane	CC	6	1060	0.0254452	1	3	3
GO:0009828	plant-type cell wall loosening	BP	1	18	0.0254981	1	0	1
GO:0000735	removal of nonhomologous ends	BP	1	3	0.0261974	1	0	1
GO:0032135	DNA insertion or deletion binding	MF	1	3	0.0261974	1	0	1
GO:0000170	sphingosine hydroxylase activity	MF	1	12	0.0265753	1	1	0
GO:0035437	maintenance of protein localization in endoplasmic reticulum	BP	1	8	0.0266283	1	0	1
GO:0008886	glyceraldehyde-3-phosphate dehydrogenase (NADP+) (non-phosphorylating) activity	MF	1	14	0.0268173	1	1	0
GO:0004514	nicotinate-nucleotide diphosphorylase (carboxylating) activity	MF	1	8	0.0270679	1	1	0
GO:0009743	response to carbohydrate	BP	1	14	0.027148	1	0	1
GO:0018149	peptide cross-linking	BP	1	19	0.02771	1	1	0
GO:0005677	chromatin silencing complex	CC	2	114	0.0278148	1	1	1
GO:0001774	microglial cell activation	BP	1	10	0.0278194	1	1	0
GO:0052634	C-19 gibberellin 2-beta-dioxygenase activity	MF	1	19	0.0281533	1	1	0
GO:0046862	chromoplast membrane	CC	1	7	0.0283731	1	0	1
GO:0001673	male germ cell nucleus	CC	1	17	0.028621	1	0	1
GO:0034647	histone demethylase activity (H3-trimethyl-K4 specific)	MF	2	77	0.0287127	1	2	0
GO:0032452	histone demethylase activity	MF	2	77	0.0287189	1	2	0
GO:0042612	MHC class I protein complex	CC	1	26	0.0287286	1	1	0
GO:0006949	syncytium formation	BP	1	27	0.0290013	1	0	1
GO:0043111	replication fork arrest	BP	1	5	0.0294383	1	0	1
GO:0000187	activation of MAPK activity	BP	2	105	0.0296406	1	2	0
GO:0009873	ethylene-activated signaling pathway	BP	5	659	0.0299314	1	4	1
GO:0002474	antigen processing and presentation of peptide antigen via MHC class I	BP	1	28	0.0300511	1	1	0
GO:0006269	DNA replication, synthesis of RNA primer	BP	1	12	0.0302899	1	1	0
GO:0006376	mRNA splice site selection	BP	2	59	0.0307771	1	1	1
GO:0010226	response to lithium ion	BP	1	15	0.031015	1	0	1
GO:1904646	cellular response to amyloid-beta	BP	1	19	0.0312947	1	1	0
GO:0080037	negative regulation of cytokinin-activated signaling pathway	BP	1	14	0.0314235	1	1	0
GO:0048147	negative regulation of fibroblast proliferation	BP	1	19	0.0316675	1	1	0
GO:0003085	negative regulation of systemic arterial blood pressure	BP	1	10	0.0319411	1	0	1
GO:0061630	ubiquitin protein ligase activity	MF	5	658	0.0321674	1	3	2
GO:0070584	mitochondrion morphogenesis	BP	1	19	0.0322061	1	1	0
GO:0035914	skeletal muscle cell differentiation	BP	1	19	0.0322267	1	0	1
GO:0032201	telomere maintenance via semi-conservative replication	BP	1	15	0.0326269	1	1	0
GO:0046244	salicylic acid catabolic process	BP	1	22	0.0328261	1	0	1
GO:0034709	methylosome	CC	1	22	0.032871	1	1	0
GO:0098712	L-glutamate import across plasma membrane	BP	1	19	0.0328852	1	1	0
GO:0016036	cellular response to phosphate starvation	BP	3	257	0.0329582	1	2	1
GO:0016818	hydrolase activity, acting on acid anhydrides, in phosphorus-containing anhydrides	MF	1	12	0.0333083	1	0	1
GO:0043535	regulation of blood vessel endothelial cell migration	BP	1	12	0.033529	1	0	1
GO:0039657	suppression by virus of host gene expression	BP	1	13	0.0335939	1	0	1
GO:0006629	lipid metabolic process	BP	3	323	0.0337264	1	3	0
GO:0009620	response to fungus	BP	3	269	0.0338942	1	0	3
GO:0048316	seed development	BP	3	254	0.0340881	1	2	1
GO:0035097	histone methyltransferase complex	CC	2	90	0.0343294	1	2	0
GO:0061077	chaperone-mediated protein folding	BP	2	168	0.0343641	1	2	0
GO:0015186	L-glutamine transmembrane transporter activity	MF	1	22	0.0344715	1	1	0
GO:0071042	nuclear polyadenylation-dependent mRNA catabolic process	BP	1	13	0.0345967	1	0	1
GO:0009969	xyloglucan biosynthetic process	BP	1	13	0.0346411	1	0	1
GO:0010331	gibberellin binding	MF	1	14	0.0349482	1	1	0
GO:0015940	pantothenate biosynthetic process	BP	1	11	0.0349772	1	1	0
GO:0010016	shoot system morphogenesis	BP	1	14	0.035908	1	0	1
GO:0019064	fusion of virus membrane with host plasma membrane	BP	1	9	0.0359182	1	0	1
GO:0010430	fatty acid omega-oxidation	BP	1	9	0.0362013	1	0	1
GO:0035925	mRNA 3'-UTR AU-rich region binding	MF	1	24	0.0364457	1	0	1
GO:0006813	potassium ion transport	BP	3	274	0.0365419	1	0	3
GO:0048576	positive regulation of short-day photoperiodism, flowering	BP	1	6	0.0365584	1	1	0
GO:0007565	female pregnancy	BP	1	28	0.0367609	1	1	0
GO:0060055	angiogenesis involved in wound healing	BP	1	15	0.0367905	1	0	1
GO:0070336	flap-structured DNA binding	MF	1	14	0.037057	1	0	1
GO:0035014	phosphatidylinositol 3-kinase regulator activity	MF	1	7	0.0373674	1	1	0
GO:0043551	regulation of phosphatidylinositol 3-kinase activity	BP	1	7	0.0373674	1	1	0
GO:0010089	xylem development	BP	2	96	0.037518	1	2	0
GO:0006378	mRNA polyadenylation	BP	3	203	0.0376472	1	2	1
GO:0009685	gibberellin metabolic process	BP	1	22	0.0379432	1	1	0
GO:0050734	hydroxycinnamoyltransferase activity	MF	1	22	0.0380076	1	0	1
GO:0034715	pICln-Sm protein complex	CC	1	23	0.0383482	1	1	0
GO:0019031	viral envelope	CC	1	10	0.0385095	1	0	1
GO:0000786	nucleosome	CC	3	544	0.0387697	1	2	1
GO:0003735	structural constituent of ribosome	MF	9	2439	0.0389202	1	1	8
GO:0005840	ribosome	CC	5	920	0.038931	1	1	4
GO:0004591	oxoglutarate dehydrogenase (succinyl-transferring) activity	MF	1	14	0.0392482	1	0	1
GO:0009695	jasmonic acid biosynthetic process	BP	2	140	0.0394563	1	2	0
GO:0019646	aerobic electron transport chain	BP	1	16	0.0400599	1	1	0
GO:0031435	mitogen-activated protein kinase kinase kinase binding	MF	1	13	0.0400936	1	1	0
GO:0016311	dephosphorylation	BP	2	140	0.0401368	1	2	0
GO:0004322	ferroxidase activity	MF	1	25	0.0402604	1	1	0
GO:0045857	negative regulation of molecular function, epigenetic	BP	1	11	0.0403277	1	0	1
GO:0019252	starch biosynthetic process	BP	3	260	0.040358	1	0	3
GO:0071731	response to nitric oxide	BP	1	21	0.0404016	1	0	1
GO:0042605	peptide antigen binding	MF	1	38	0.0405846	1	1	0
GO:0018108	peptidyl-tyrosine phosphorylation	BP	1	31	0.0407683	1	0	1
GO:0009916	alternative oxidase activity	MF	1	14	0.0408514	1	0	1
GO:0102721	ubiquinol:oxygen oxidoreductase activity	MF	1	14	0.0408514	1	0	1
GO:0046827	positive regulation of protein export from nucleus	BP	1	20	0.0408935	1	1	0
GO:0042973	glucan endo-1,3-beta-D-glucosidase activity	MF	2	129	0.0415682	1	1	1
GO:0071028	nuclear mRNA surveillance	BP	1	22	0.0418053	1	0	1
GO:0004675	transmembrane receptor protein serine/threonine kinase activity	MF	5	607	0.0423136	1	2	3
GO:0010098	suspensor development	BP	1	16	0.042433	1	0	1
GO:1902459	positive regulation of stem cell maintenance	BP	1	12	0.0424995	1	1	0
GO:2000026	regulation of multicellular organismal development	BP	1	12	0.0424995	1	1	0
GO:0048661	positive regulation of smooth muscle cell proliferation	BP	1	21	0.0425063	1	1	0
GO:0019062	virion attachment to host cell	BP	1	18	0.0426658	1	0	1
GO:0006906	vesicle fusion	BP	2	152	0.0434534	1	2	0
GO:0007623	circadian rhythm	BP	4	459	0.043869	1	3	1
GO:0055114	oxidation-reduction process	BP	4	512	0.0440118	1	3	1
GO:0019029	helical viral capsid	CC	1	43	0.044534	1	1	0
GO:0010252	auxin homeostasis	BP	2	116	0.0447387	1	2	0
GO:0008515	sucrose transmembrane transporter activity	MF	1	22	0.044784	1	0	1
GO:0044212	transcription regulatory region DNA binding	MF	5	998	0.0452255	1	1	4
GO:0070647	protein modification by small protein conjugation or removal	BP	1	23	0.045304	1	1	0
GO:0031542	positive regulation of anthocyanin biosynthetic process	BP	1	11	0.0454762	1	0	1
GO:0009294	DNA mediated transformation	BP	2	117	0.0457395	1	1	1
GO:0009626	plant-type hypersensitive response	BP	3	341	0.0458396	1	2	1
GO:0030570	pectate lyase activity	MF	1	22	0.0459824	1	0	1
GO:0031313	extrinsic component of endosome membrane	CC	1	15	0.0461823	1	1	0
GO:0010029	regulation of seed germination	BP	2	122	0.047031	1	2	0
GO:0004354	glutamate dehydrogenase (NADP+) activity	MF	1	11	0.0473697	1	0	1
GO:0004866	endopeptidase inhibitor activity	MF	1	50	0.0474916	1	1	0
GO:0010951	negative regulation of endopeptidase activity	BP	1	30	0.0477017	1	1	0
GO:0030048	actin filament-based movement	BP	2	154	0.0481384	1	1	1
GO:0004252	serine-type endopeptidase activity	MF	4	472	0.0483506	1	1	3
GO:0044754	autolysosome	CC	1	32	0.0484479	1	1	0
GO:0010200	response to chitin	BP	3	432	0.0485921	1	3	0
GO:1902884	positive regulation of response to oxidative stress	BP	1	17	0.0487182	1	1	0
GO:0034719	SMN-Sm protein complex	CC	1	32	0.0494172	1	1	0
GO:0004758	serine C-palmitoyltransferase activity	MF	1	25	0.0494515	1	1	0

## Sheet: ck3 vs bx3
category	term	ontology	numDEInCat	numInCat	over_represented_pvalue	over_represented_FDR	GeneNumber(Up)	GeneNumber(Down)
GO:0005634	nucleus	CC	887	22336	1.01193e-50	1.58954e-46	409	478
GO:0005737	cytoplasm	CC	597	16608	1.76679e-42	1.38764e-38	231	366
GO:0005618	cell wall	CC	148	2208	3.05704e-42	1.60067e-38	53	95
GO:0046872	metal ion binding	MF	546	15527	2.2195e-37	8.71599e-34	216	330
GO:1905582	response to mannose	BP	30	98	3.51948e-36	1.10568e-32	7	23
GO:0016762	xyloglucan:xyloglucosyl transferase activity	MF	38	215	5.49452e-35	1.43846e-31	17	21
GO:0048046	apoplast	CC	127	2160	8.35575e-35	1.87503e-31	45	82
GO:0004737	pyruvate decarboxylase activity	MF	21	49	2.70738e-31	5.31594e-28	0	21
GO:0010411	xyloglucan metabolic process	BP	40	251	1.25927e-29	2.19784e-26	17	23
GO:0004553	hydrolase activity, hydrolyzing O-glycosyl compounds	MF	39	260	4.2289e-29	6.64275e-26	17	22
GO:0016021	integral component of membrane	CC	653	17194	8.5852e-29	1.22597e-25	339	314
GO:0003700	sequence-specific DNA binding transcription factor activity	MF	201	3787	3.18478e-28	4.16888e-25	101	100
GO:0042546	cell wall biogenesis	BP	36	231	2.9383e-26	3.55036e-23	17	19
GO:0009749	response to glucose	BP	42	294	1.73055e-24	1.94168e-21	12	30
GO:0042594	response to starvation	BP	32	164	4.47229e-24	4.68338e-21	9	23
GO:0009873	ethylene-activated signaling pathway	BP	68	659	5.26164e-22	5.16561e-19	34	34
GO:0005886	plasma membrane	CC	475	13760	1.40483e-21	1.25094e-18	292	183
GO:0005576	extracellular region	CC	131	2875	1.43347e-21	1.25094e-18	52	79
GO:0009744	response to sucrose	BP	40	303	2.95917e-21	2.44645e-18	13	27
GO:0009414	response to water deprivation	BP	91	1265	5.25832e-21	4.12989e-18	42	49
GO:0019900	kinase binding	MF	43	371	8.88162e-21	6.64345e-18	8	35
GO:0009061	anaerobic respiration	BP	16	37	7.75281e-20	5.53551e-17	0	16
GO:0006952	defense response	BP	125	2347	3.00501e-19	2.05229e-16	61	64
GO:0005524	ATP binding	MF	608	19525	1.15075e-18	7.53167e-16	340	268
GO:0009741	response to brassinosteroid	BP	31	219	9.52356e-18	5.98384e-15	10	21
GO:0009408	response to heat	BP	65	1004	7.15956e-17	4.32548e-14	17	48
GO:0003950	NAD+ ADP-ribosyltransferase activity	MF	19	78	8.30024e-17	4.82889e-14	0	19
GO:0071555	cell wall organization	BP	89	1394	2.36883e-16	1.32891e-13	60	29
GO:0009877	nodulation	BP	25	103	3.59481e-16	1.94715e-13	5	20
GO:0043565	sequence-specific DNA binding	MF	117	2255	5.97908e-16	3.13065e-13	64	53
GO:0019441	tryptophan catabolic process to kynurenine	BP	12	37	2.57229e-15	1.3034e-12	0	12
GO:0004022	alcohol dehydrogenase (NAD) activity	MF	13	63	3.39879e-15	1.66838e-12	0	13
GO:0046910	pectinesterase inhibitor activity	MF	19	103	1.99308e-14	9.48707e-12	4	15
GO:0050017	L-3-cyanoalanine synthase activity	MF	10	27	2.20943e-14	1.02076e-11	0	10
GO:1902395	regulation of 1-deoxy-D-xylulose-5-phosphate synthase activity	BP	11	25	2.38237e-14	1.06921e-11	0	11
GO:0004674	protein serine/threonine kinase activity	MF	172	3671	3.34172e-14	1.45811e-11	99	73
GO:0020037	heme binding	MF	71	1494	3.64978e-14	1.54948e-11	24	47
GO:0030976	thiamine pyrophosphate binding	MF	21	107	5.83414e-14	2.41165e-11	0	21
GO:0016157	sucrose synthase activity	MF	21	198	1.42849e-13	5.75352e-11	8	13
GO:0009505	plant-type cell wall	CC	54	822	2.18336e-13	8.57405e-11	16	38
GO:0006979	response to oxidative stress	BP	65	1166	3.18468e-13	1.22012e-10	26	39
GO:0005794	Golgi apparatus	CC	192	4761	3.4037e-13	1.27298e-10	95	97
GO:0004478	methionine adenosyltransferase activity	MF	14	82	3.49094e-13	1.27525e-10	1	13
GO:0009737	response to abscisic acid	BP	87	1564	6.24962e-13	2.23112e-10	33	54
GO:0016567	protein ubiquitination	BP	107	2027	1.66966e-12	5.79473e-10	53	54
GO:0009664	plant-type cell wall organization	BP	27	252	1.69696e-12	5.79473e-10	11	16
GO:0001666	response to hypoxia	BP	27	274	1.77529e-12	5.91682e-10	5	22
GO:0010322	regulation of isopentenyl diphosphate biosynthetic process, methylerythritol 4-phosphate pathway	BP	11	32	1.80804e-12	5.91682e-10	0	11
GO:0006556	S-adenosylmethionine biosynthetic process	BP	14	92	3.58675e-12	1.14981e-09	1	13
GO:0043531	ADP binding	MF	32	403	5.9279e-12	1.86231e-09	26	6
GO:0019344	cysteine biosynthetic process	BP	13	77	1.2097e-11	3.72589e-09	6	7
GO:0031640	killing of cells of other organism	BP	10	57	9.24456e-11	2.79257e-08	2	8
GO:0005829	cytosol	CC	371	12999	9.84181e-11	2.91689e-08	180	191
GO:0009813	flavonoid biosynthetic process	BP	21	249	1.50501e-10	4.37792e-08	4	17
GO:0000287	magnesium ion binding	MF	65	1374	1.57573e-10	4.50029e-08	20	45
GO:2000067	regulation of root morphogenesis	BP	12	39	1.80348e-10	5.05875e-08	12	0
GO:0005507	copper ion binding	MF	49	981	1.94853e-10	5.36974e-08	18	31
GO:0039694	viral RNA genome replication	BP	17	148	1.9905e-10	5.39081e-08	9	8
GO:0007275	multicellular organismal development	BP	72	1455	2.39695e-10	6.38157e-08	28	44
GO:0051213	dioxygenase activity	MF	38	546	4.73476e-10	1.23956e-07	6	32
GO:0010200	response to chitin	BP	29	432	5.32086e-10	1.37017e-07	2	27
GO:0019499	cyanide metabolic process	BP	10	33	5.57282e-10	1.4119e-07	0	10
GO:0006825	copper ion transport	BP	11	58	5.76945e-10	1.43852e-07	2	9
GO:0046688	response to copper ion	BP	11	48	6.22848e-10	1.5287e-07	4	7
GO:0009506	plasmodesma	CC	153	3931	2.01977e-09	4.88101e-07	98	55
GO:0045330	aspartyl esterase activity	MF	18	133	2.77235e-09	6.49773e-07	5	13
GO:0012506	vesicle membrane	CC	9	55	2.77486e-09	6.49773e-07	9	0
GO:0045893	positive regulation of transcription, DNA-templated	BP	62	1177	2.87602e-09	6.49773e-07	37	25
GO:0004097	catechol oxidase activity	MF	10	59	2.8956e-09	6.49773e-07	2	8
GO:0046148	pigment biosynthetic process	BP	10	59	2.8956e-09	6.49773e-07	2	8
GO:0000302	response to reactive oxygen species	BP	19	242	3.06483e-09	6.78061e-07	3	16
GO:0030599	pectinesterase activity	MF	18	135	3.27607e-09	7.14728e-07	5	13
GO:0005802	trans-Golgi network	CC	80	1620	3.42736e-09	7.26136e-07	44	36
GO:0003677	DNA binding	MF	217	6364	3.43119e-09	7.26136e-07	122	95
GO:0042545	cell wall modification	BP	18	137	3.46704e-09	7.26136e-07	5	13
GO:0005615	extracellular space	CC	42	1116	4.07716e-09	8.42684e-07	22	20
GO:0030244	cellulose biosynthetic process	BP	30	369	6.57607e-09	1.34152e-06	28	2
GO:0080037	negative regulation of cytokinin-activated signaling pathway	BP	7	14	7.01493e-09	1.4127e-06	0	7
GO:0004124	cysteine synthase activity	MF	12	76	9.87285e-09	1.95166e-06	1	11
GO:0019902	phosphatase binding	MF	12	86	9.93969e-09	1.95166e-06	1	11
GO:0044219	host cell plasmodesma	CC	8	40	1.11026e-08	2.15308e-06	2	6
GO:0042538	hyperosmotic salinity response	BP	20	211	1.63101e-08	3.12437e-06	7	13
GO:1902074	response to salt	BP	16	135	1.68231e-08	3.18382e-06	2	14
GO:0042542	response to hydrogen peroxide	BP	25	368	1.86964e-08	3.49622e-06	7	18
GO:0006535	cysteine biosynthetic process from serine	BP	13	89	2.00817e-08	3.71111e-06	1	12
GO:0045490	pectin catabolic process	BP	18	165	4.00947e-08	7.32335e-06	5	13
GO:0051259	protein oligomerization	BP	14	165	4.58694e-08	8.2818e-06	1	13
GO:0045277	respiratory chain complex IV	CC	8	32	5.39862e-08	9.63654e-06	5	3
GO:0009651	response to salt stress	BP	84	1994	6.28726e-08	1.10967e-05	36	48
GO:0004842	ubiquitin-protein transferase activity	MF	70	1318	8.39034e-08	1.46439e-05	41	29
GO:0006096	glycolytic process	BP	37	718	9.1951e-08	1.58722e-05	7	30
GO:0009611	response to wounding	BP	39	683	9.67792e-08	1.6524e-05	15	24
GO:0106099	2-keto-3-deoxy-L-rhamnonate aldolase activity	MF	4	5	9.78877e-08	1.65336e-05	0	4
GO:0016210	naringenin-chalcone synthase activity	MF	10	114	1.02231e-07	1.70835e-05	1	9
GO:0009612	response to mechanical stimulus	BP	11	102	1.08433e-07	1.7929e-05	5	6
GO:0009416	response to light stimulus	BP	34	510	1.11019e-07	1.81654e-05	13	21
GO:0070647	protein modification by small protein conjugation or removal	BP	7	23	1.31099e-07	2.123e-05	0	7
GO:0032012	regulation of ARF protein signal transduction	BP	13	75	1.34614e-07	2.15767e-05	12	1
GO:0009793	embryo development ending in seed dormancy	BP	72	1341	1.77807e-07	2.82121e-05	43	29
GO:2000762	regulation of phenylpropanoid metabolic process	BP	14	47	2.21044e-07	3.47217e-05	3	11
GO:0007165	signal transduction	BP	28	585	2.42151e-07	3.76605e-05	12	16
GO:0050832	defense response to fungus	BP	44	802	2.7669e-07	4.26103e-05	18	26
GO:0009409	response to cold	BP	58	1453	3.03068e-07	4.62194e-05	23	35
GO:0033644	host cell membrane	CC	8	42	3.3036e-07	4.9897e-05	7	1
GO:0018144	RNA-protein covalent cross-linking	BP	8	43	3.55297e-07	5.31525e-05	7	1
GO:0005086	ARF guanyl-nucleotide exchange factor activity	MF	13	85	3.76869e-07	5.58477e-05	12	1
GO:0005460	UDP-glucose transmembrane transporter activity	MF	11	82	4.32821e-07	6.35397e-05	9	2
GO:0061077	chaperone-mediated protein folding	BP	14	168	5.55382e-07	8.07772e-05	1	13
GO:0070483	detection of hypoxia	BP	5	9	5.62776e-07	8.11017e-05	0	5
GO:0072699	protein localization to cortical microtubule cytoskeleton	BP	9	23	6.37393e-07	9.10197e-05	9	0
GO:0006730	one-carbon metabolic process	BP	18	249	6.47135e-07	9.15784e-05	3	15
GO:0051410	detoxification of nitrogen compound	BP	7	22	7.41092e-07	0.000102602	0	7
GO:0033793	aureusidin synthase activity	MF	4	12	7.5116e-07	0.000102602	0	4
GO:0102706	butein:oxygen oxidoreductase activity	MF	4	12	7.5116e-07	0.000102602	0	4
GO:0102791	sulfuretin synthase activity	MF	4	12	7.5116e-07	0.000102602	0	4
GO:0010143	cutin biosynthetic process	BP	11	74	7.86671e-07	0.000106526	11	0
GO:0010330	cellulose synthase complex	CC	9	25	7.97668e-07	0.000107092	9	0
GO:0005506	iron ion binding	MF	52	1239	8.22578e-07	0.0001095	23	29
GO:0009733	response to auxin	BP	49	906	8.46179e-07	0.000111696	28	21
GO:0043682	copper-transporting ATPase activity	MF	8	35	9.01035e-07	0.000117601	0	8
GO:0048467	gynoecium development	BP	14	105	9.05892e-07	0.000117601	14	0
GO:0015990	electron transport coupled proton transport	BP	8	31	1.05855e-06	0.000136293	5	3
GO:0009718	anthocyanin-containing compound biosynthetic process	BP	15	142	1.11256e-06	0.000142082	6	9
GO:2000653	regulation of genetic imprinting	BP	9	66	1.17649e-06	0.000149034	0	9
GO:0009826	unidimensional cell growth	BP	34	425	1.29185e-06	0.000162339	16	18
GO:0036449	microtubule minus-end	CC	7	23	1.53408e-06	0.000191249	7	0
GO:0005985	sucrose metabolic process	BP	13	191	1.56716e-06	0.000193834	1	12
GO:0006355	regulation of transcription, DNA-templated	BP	105	2369	1.61792e-06	0.000197339	58	47
GO:0019500	cyanide catabolic process	BP	7	26	1.62062e-06	0.000197339	0	7
GO:0070507	regulation of microtubule cytoskeleton organization	BP	7	24	1.68824e-06	0.000203991	7	0
GO:0047259	glucomannan 4-beta-mannosyltransferase activity	MF	10	71	1.71606e-06	0.00020577	10	0
GO:0010044	response to aluminum ion	BP	12	107	1.7725e-06	0.000210927	10	2
GO:0009828	plant-type cell wall loosening	BP	5	18	1.94344e-06	0.00022953	1	4
GO:0051865	protein autoubiquitination	BP	14	162	2.11389e-06	0.000247798	3	11
GO:0031507	heterochromatin assembly	BP	9	65	2.49789e-06	0.000290643	0	9
GO:0051211	anisotropic cell growth	BP	7	22	2.73906e-06	0.000316362	7	0
GO:0035435	phosphate ion transmembrane transport	BP	11	119	2.99093e-06	0.000342931	11	0
GO:0009833	primary cell wall biogenesis	BP	18	226	3.33646e-06	0.000379777	17	1
GO:0051753	mannan synthase activity	MF	11	98	3.41482e-06	0.000385899	10	1
GO:0019438	aromatic compound biosynthetic process	BP	6	39	3.44392e-06	0.000386408	0	6
GO:0015035	protein disulfide oxidoreductase activity	MF	16	241	3.57309e-06	0.000398058	3	13
GO:0009688	abscisic acid biosynthetic process	BP	11	78	3.83777e-06	0.000424533	6	5
GO:0042409	caffeoyl-CoA O-methyltransferase activity	MF	6	39	4.01023e-06	0.000437944	1	5
GO:0051082	unfolded protein binding	MF	46	1251	4.01477e-06	0.000437944	12	34
GO:0015786	UDP-glucose transport	BP	10	67	4.2076e-06	0.000455814	9	1
GO:0002679	respiratory burst involved in defense response	BP	8	66	4.47383e-06	0.000481335	0	8
GO:0033169	histone H3-K9 demethylation	BP	12	75	5.20172e-06	0.000555841	1	11
GO:0016998	cell wall macromolecule catabolic process	BP	8	90	5.51801e-06	0.000585655	4	4
GO:2000280	regulation of root development	BP	10	82	7.02953e-06	0.000741073	5	5
GO:0018171	peptidyl-cysteine oxidation	BP	4	8	7.46907e-06	0.000782161	0	4
GO:0021549	cerebellum development	BP	6	30	7.64329e-06	0.000795105	4	2
GO:0045787	positive regulation of cell cycle	BP	9	84	8.29269e-06	0.000852668	0	9
GO:0005375	copper ion transmembrane transporter activity	MF	7	31	8.30521e-06	0.000852668	0	7
GO:0046524	sucrose-phosphate synthase activity	MF	8	51	9.17117e-06	0.000931902	7	1
GO:0016020	membrane	CC	166	6053	9.19562e-06	0.000931902	88	78
GO:0008360	regulation of cell shape	BP	22	353	9.6257e-06	0.000969234	22	0
GO:0017172	cysteine dioxygenase activity	MF	5	11	1.00229e-05	0.0010028	0	5
GO:0010167	response to nitrate	BP	12	87	1.00937e-05	0.0010035	5	7
GO:0009835	fruit ripening	BP	13	165	1.06988e-05	0.00105696	6	7
GO:0010214	seed coat development	BP	13	136	1.09837e-05	0.00107833	2	11
GO:0051592	response to calcium ion	BP	10	98	1.28567e-05	0.00125437	9	1
GO:2000022	regulation of jasmonic acid mediated signaling pathway	BP	17	260	1.30711e-05	0.00126741	4	13
GO:0034059	response to anoxia	BP	7	36	1.38493e-05	0.00133464	1	6
GO:0030598	rRNA N-glycosylase activity	MF	3	6	1.39745e-05	0.00133848	0	3
GO:0009740	gibberellic acid mediated signaling pathway	BP	18	255	1.4454e-05	0.00137602	6	12
GO:0051287	NAD binding	MF	31	754	1.61025e-05	0.00152121	14	17
GO:0016740	transferase activity	MF	31	574	1.61728e-05	0.00152121	14	17
GO:0047214	cyanidin-3-rhamnosylglucoside 5-O-glucosyltransferase activity	MF	5	27	1.64333e-05	0.00153651	0	5
GO:0004365	glyceraldehyde-3-phosphate dehydrogenase (NAD+) (phosphorylating) activity	MF	10	151	1.91368e-05	0.0017787	5	5
GO:0102303	resveratrol 3,5-O-dimethyltransferase activity	MF	5	26	2.08476e-05	0.00191773	0	5
GO:0006349	regulation of gene expression by genetic imprinting	BP	12	129	2.08767e-05	0.00191773	2	10
GO:0046740	transport of virus in host, cell to cell	BP	9	116	2.55974e-05	0.0023377	2	7
GO:0043621	protein self-association	MF	28	505	2.63523e-05	0.00239273	7	21
GO:0009555	pollen development	BP	37	704	2.71219e-05	0.00243901	17	20
GO:0016705	oxidoreductase activity, acting on paired donors, with incorporation or reduction of molecular oxygen	MF	25	450	2.71725e-05	0.00243901	11	14
GO:0008234	cysteine-type peptidase activity	MF	14	204	2.8961e-05	0.00258477	2	12
GO:0003968	RNA-directed RNA polymerase activity	MF	18	400	2.97194e-05	0.00263747	7	11
GO:0019419	sulfate reduction	BP	6	47	3.06786e-05	0.0027073	6	0
GO:0060969	negative regulation of gene silencing	BP	10	54	3.44664e-05	0.00302457	0	10
GO:0071669	plant-type cell wall organization or biogenesis	BP	4	23	3.51168e-05	0.00306453	1	3
GO:0043086	negative regulation of catalytic activity	BP	5	33	3.60201e-05	0.00312599	1	4
GO:0004857	enzyme inhibitor activity	MF	8	68	3.76546e-05	0.00324989	3	5
GO:0033741	adenylyl-sulfate reductase (glutathione) activity	MF	6	52	3.79629e-05	0.00325859	6	0
GO:0050994	regulation of lipid catabolic process	BP	6	18	3.88113e-05	0.0033133	5	1
GO:0005537	mannose binding	MF	5	44	3.9219e-05	0.00333001	1	4
GO:0019028	viral capsid	CC	6	40	4.13719e-05	0.00349392	2	4
GO:0006094	gluconeogenesis	BP	17	307	4.16785e-05	0.003501	8	9
GO:0120091	jasmonic acid hydrolase	MF	6	50	4.78111e-05	0.00398452	2	4
GO:0090558	plant epidermis development	BP	5	20	4.79421e-05	0.00398452	5	0
GO:0004129	cytochrome-c oxidase activity	MF	10	105	5.31206e-05	0.00439167	5	5
GO:0061630	ubiquitin protein ligase activity	MF	36	658	5.59877e-05	0.00460448	18	18
GO:0072593	reactive oxygen species metabolic process	BP	7	59	5.64862e-05	0.00462128	1	6
GO:0004024	alcohol dehydrogenase activity, zinc-dependent	MF	7	64	5.69068e-05	0.00463156	0	7
GO:0006949	syncytium formation	BP	4	27	5.85269e-05	0.00473887	2	2
GO:0006457	protein folding	BP	36	937	6.45058e-05	0.00519619	8	28
GO:0016747	transferase activity, transferring acyl groups other than amino-acyl groups	MF	10	129	6.90918e-05	0.00553722	3	7
GO:0031408	oxylipin biosynthetic process	BP	17	243	7.15813e-05	0.00570761	0	17
GO:0071596	ubiquitin-dependent protein catabolic process via the N-end rule pathway	BP	7	35	8.00776e-05	0.00635282	6	1
GO:0042128	nitrate assimilation	BP	17	209	8.16774e-05	0.00644718	8	9
GO:1902456	regulation of stomatal opening	BP	5	53	8.38201e-05	0.00658323	5	0
GO:0008886	glyceraldehyde-3-phosphate dehydrogenase (NADP+) (non-phosphorylating) activity	MF	4	14	8.58102e-05	0.0066987	1	3
GO:0016597	amino acid binding	MF	10	123	8.61432e-05	0.0066987	6	4
GO:0009901	anther dehiscence	BP	10	62	8.80712e-05	0.00681489	8	2
GO:0045548	phenylalanine ammonia-lyase activity	MF	6	55	8.85953e-05	0.00682184	3	3
GO:0006032	chitin catabolic process	BP	8	138	8.94218e-05	0.00685189	4	4
GO:0015112	nitrate transmembrane transporter activity	MF	7	40	9.1068e-05	0.00690677	0	7
GO:0004784	superoxide dismutase activity	MF	9	105	9.13294e-05	0.00690677	2	7
GO:0009800	cinnamic acid biosynthetic process	BP	6	56	9.1457e-05	0.00690677	3	3
GO:0042659	regulation of cell fate specification	BP	5	26	9.43272e-05	0.00708944	5	0
GO:0010208	pollen wall assembly	BP	8	45	9.64823e-05	0.00721688	8	0
GO:0009973	adenylyl-sulfate reductase activity	MF	5	39	9.7657e-05	0.00727012	5	0
GO:0005768	endosome	CC	64	1538	0.000104617	0.00775153	25	39
GO:0051903	S-(hydroxymethyl)glutathione dehydrogenase activity	MF	7	71	0.000106791	0.00787548	0	7
GO:0031418	L-ascorbic acid binding	MF	11	145	0.000109509	0.00801355	1	10
GO:0009060	aerobic respiration	BP	10	152	0.000109684	0.00801355	6	4
GO:0032454	histone demethylase activity (H3-K9 specific)	MF	10	76	0.000112665	0.00817873	0	10
GO:0090447	glycerol-3-phosphate 2-O-acyltransferase activity	MF	5	29	0.000112986	0.00817873	5	0
GO:0072488	ammonium transmembrane transport	BP	3	6	0.000114436	0.00824571	1	2
GO:0040008	regulation of growth	BP	35	757	0.000122924	0.00881684	20	15
GO:0046294	formaldehyde catabolic process	BP	7	79	0.000124274	0.00884525	0	7
GO:1900490	positive regulation of hydroxymethylglutaryl-CoA reductase (NADPH) activity	BP	5	26	0.000124446	0.00884525	5	0
GO:0030247	polysaccharide binding	MF	13	157	0.000125129	0.0088537	6	7
GO:0052716	hydroquinone:oxygen oxidoreductase activity	MF	9	128	0.000128607	0.00905901	0	9
GO:0046274	lignin catabolic process	BP	9	131	0.000134856	0.00945675	0	9
GO:0008283	cell proliferation	BP	13	264	0.000140547	0.00981206	2	11
GO:0009816	defense response to bacterium, incompatible interaction	BP	14	185	0.000149646	0.0104011	2	12
GO:0009938	negative regulation of gibberellic acid mediated signaling pathway	BP	7	40	0.000157632	0.0108755	0	7
GO:0042744	hydrogen peroxide catabolic process	BP	15	426	0.000157857	0.0108755	3	12
GO:0090353	polygalacturonase inhibitor activity	MF	3	17	0.00016008	0.0109805	0	3
GO:0003979	UDP-glucose 6-dehydrogenase activity	MF	5	24	0.000161321	0.0110175	1	4
GO:0016024	CDP-diacylglycerol biosynthetic process	BP	8	69	0.000169195	0.0115053	6	2
GO:0048226	Casparian strip	CC	5	24	0.000171456	0.0116088	5	0
GO:0009641	shade avoidance	BP	7	38	0.000173726	0.011712	6	1
GO:2000779	regulation of double-strand break repair	BP	3	4	0.000178657	0.0119419	3	0
GO:2001032	regulation of double-strand break repair via nonhomologous end joining	BP	3	4	0.000178657	0.0119419	3	0
GO:0004366	glycerol-3-phosphate O-acyltransferase activity	MF	6	52	0.000182429	0.0120911	5	1
GO:0102420	sn-1-glycerol-3-phosphate C16:0-DCA-CoA acyl transferase activity	MF	6	52	0.000182429	0.0120911	5	1
GO:0010431	seed maturation	BP	8	71	0.000184022	0.0121454	1	7
GO:0006024	glycosaminoglycan biosynthetic process	BP	5	27	0.000190023	0.012489	1	4
GO:0043001	Golgi to plasma membrane protein transport	BP	6	44	0.000200881	0.0131477	6	0
GO:0006065	UDP-glucuronate biosynthetic process	BP	5	28	0.000202955	0.0132283	1	4
GO:0005677	chromatin silencing complex	CC	10	114	0.000208143	0.0135103	0	10
GO:0003724	RNA helicase activity	MF	11	98	0.000214309	0.0138534	8	3
GO:0042752	regulation of circadian rhythm	BP	22	313	0.000217272	0.0139874	12	10
GO:0009753	response to jasmonic acid	BP	26	543	0.000218772	0.0140264	11	15
GO:0030170	pyridoxal phosphate binding	MF	25	642	0.00023115	0.0147597	9	16
GO:0005315	inorganic phosphate transmembrane transporter activity	MF	14	201	0.000232958	0.014815	13	1
GO:0035251	UDP-glucosyltransferase activity	MF	9	115	0.000243762	0.0154396	4	5
GO:0009507	chloroplast	CC	275	8831	0.000257594	0.0162502	126	149
GO:0015250	water channel activity	MF	7	103	0.000274254	0.017216	4	3
GO:0010026	trichome differentiation	BP	10	107	0.000275097	0.017216	1	9
GO:0009620	response to fungus	BP	18	269	0.000282503	0.0176094	7	11
GO:0016531	copper chaperone activity	MF	5	24	0.000284429	0.0176594	1	4
GO:0045892	negative regulation of transcription, DNA-templated	BP	33	814	0.000301885	0.0186693	15	18
GO:0015136	sialic acid transmembrane transporter activity	MF	4	22	0.000304422	0.0187524	0	4
GO:0008911	lactaldehyde dehydrogenase activity	MF	2	4	0.000305694	0.0187572	0	2
GO:0090708	specification of plant organ axis polarity	BP	5	33	0.000319643	0.0195368	5	0
GO:0015205	nucleobase transmembrane transporter activity	MF	3	5	0.00032203	0.0196064	3	0
GO:0000148	1,3-beta-D-glucan synthase complex	CC	11	134	0.000334062	0.0201051	11	0
GO:0003843	1,3-beta-D-glucan synthase activity	MF	11	134	0.000334062	0.0201051	11	0
GO:0006075	(1->3)-beta-D-glucan biosynthetic process	BP	11	134	0.000334062	0.0201051	11	0
GO:0045549	9-cis-epoxycarotenoid dioxygenase activity	MF	5	26	0.000349635	0.0209621	3	2
GO:0005774	vacuolar membrane	CC	82	2568	0.000355873	0.021255	46	36
GO:0008757	S-adenosylmethionine-dependent methyltransferase activity	MF	8	99	0.000363115	0.0216053	0	8
GO:0070098	chemokine-mediated signaling pathway	BP	3	11	0.000377169	0.0223569	3	0
GO:0010025	wax biosynthetic process	BP	9	109	0.000408972	0.0241509	9	0
GO:0005750	mitochondrial respiratory chain complex III	CC	7	75	0.000410883	0.0241728	5	2
GO:0009832	plant-type cell wall biogenesis	BP	11	146	0.000413155	0.0242158	4	7
GO:0045471	response to ethanol	BP	6	85	0.00044391	0.0259217	3	3
GO:0009738	abscisic acid-activated signaling pathway	BP	46	1113	0.000455878	0.026522	15	31
GO:0009617	response to bacterium	BP	21	411	0.00046518	0.0269041	5	16
GO:0010345	suberin biosynthetic process	BP	7	75	0.000465871	0.0269041	7	0
GO:0004672	protein kinase activity	MF	44	879	0.000473759	0.0272594	29	15
GO:0004743	pyruvate kinase activity	MF	10	127	0.000491519	0.0281781	2	8
GO:0090729	toxin activity	MF	3	12	0.000493919	0.0282126	0	3
GO:0031490	chromatin DNA binding	MF	12	152	0.000547489	0.0311593	2	10
GO:0010042	response to manganese ion	BP	4	19	0.000571747	0.032349	0	4
GO:0008171	O-methyltransferase activity	MF	8	108	0.000573023	0.032349	0	8
GO:0009553	embryo sac development	BP	21	319	0.000574571	0.032349	18	3
GO:0009815	1-aminocyclopropane-1-carboxylate oxidase activity	MF	5	52	0.000582189	0.0326608	0	5
GO:0043292	contractile fiber	CC	4	13	0.00059559	0.033211	4	0
GO:0070822	Sin3-type complex	CC	6	44	0.000596224	0.033211	0	6
GO:0006097	glyoxylate cycle	BP	10	183	0.000606316	0.0336167	1	9
GO:0042335	cuticle development	BP	7	53	0.000607789	0.0336167	7	0
GO:1903862	positive regulation of oxidative phosphorylation	BP	3	15	0.000622764	0.0343241	0	3
GO:0030955	potassium ion binding	MF	10	136	0.00062942	0.0345307	2	8
GO:0048366	leaf development	BP	28	532	0.000630908	0.0345307	11	17
GO:0016491	oxidoreductase activity	MF	41	1195	0.000684039	0.0373086	15	26
GO:0009413	response to flooding	BP	5	47	0.000703958	0.0382622	0	5
GO:0031098	stress-activated protein kinase signaling cascade	BP	12	182	0.000709739	0.0384434	6	6
GO:0008009	chemokine activity	MF	3	13	0.000725428	0.0391581	3	0
GO:1902459	positive regulation of stem cell maintenance	BP	4	12	0.000753484	0.0402903	0	4
GO:2000026	regulation of multicellular organismal development	BP	4	12	0.000753484	0.0402903	0	4
GO:0005986	sucrose biosynthetic process	BP	8	85	0.000754097	0.0402903	7	1
GO:0010029	regulation of seed germination	BP	11	122	0.000764906	0.0407293	8	3
GO:0102786	stearoyl-[acp] desaturase activity	MF	4	38	0.000777237	0.0412461	0	4
GO:0000976	transcription regulatory region sequence-specific DNA binding	MF	10	132	0.000792566	0.0419179	0	10
GO:0009734	auxin-activated signaling pathway	BP	46	1113	0.000797022	0.0420121	28	18
GO:0050661	NADP binding	MF	21	474	0.000800371	0.0420476	7	14
GO:0043622	cortical microtubule organization	BP	11	94	0.000821052	0.0429903	10	1
GO:0004724	magnesium-dependent protein serine/threonine phosphatase activity	MF	22	388	0.000852575	0.0444925	16	6
GO:0045300	acyl-[acyl-carrier-protein] desaturase activity	MF	4	40	0.000858373	0.0446467	0	4
GO:0070933	histone H4 deacetylation	BP	6	51	0.00087013	0.0451089	0	6
GO:0003735	structural constituent of ribosome	MF	63	2439	0.000897526	0.0463761	49	14
GO:0023014	signal transduction by phosphorylation	BP	12	190	0.000936246	0.0482182	6	6
GO:1900039	positive regulation of cellular response to hypoxia	BP	2	7	0.000947586	0.0486428	0	2
GO:0009910	negative regulation of flower development	BP	12	125	0.000964261	0.0493375	8	4
GO:0042742	defense response to bacterium	BP	42	1040	0.000974853	0.0497175	22	20
GO:0009739	response to gibberellin	BP	15	285	0.000985115	0.0500783	2	13
GO:0004618	phosphoglycerate kinase activity	MF	5	40	0.00100432	0.0508897	0	5
GO:0010215	cellulose microfibril organization	BP	9	95	0.0010217	0.0516042	8	1
GO:0004722	protein serine/threonine phosphatase activity	MF	26	536	0.00102585	0.0516476	19	7
GO:0070932	histone H3 deacetylation	BP	6	55	0.0010549	0.0529406	0	6
GO:0051214	RNA virus induced gene silencing	BP	4	21	0.00107118	0.0535865	3	1
GO:0051302	regulation of cell division	BP	10	160	0.00110621	0.055163	10	0
GO:0005751	mitochondrial respiratory chain complex IV	CC	4	27	0.00113981	0.0566588	3	1
GO:0004407	histone deacetylase activity	MF	6	62	0.00117618	0.0582821	0	6
GO:0004709	MAP kinase kinase kinase activity	MF	11	168	0.00119266	0.0589128	3	8
GO:0009055	electron carrier activity	MF	22	597	0.0011996	0.0590698	9	13
GO:0016710	trans-cinnamate 4-monooxygenase activity	MF	2	6	0.00123916	0.0607303	1	1
GO:0043100	pyrimidine nucleobase salvage	BP	3	8	0.00124225	0.0607303	3	0
GO:0004497	monooxygenase activity	MF	25	576	0.00124492	0.0607303	12	13
GO:0010181	FMN binding	MF	15	341	0.00127728	0.0621164	0	15
GO:0004491	methylmalonate-semialdehyde dehydrogenase (acylating) activity	MF	4	23	0.00132277	0.0639326	4	0
GO:0018478	malonate-semialdehyde dehydrogenase (acetylating) activity	MF	4	23	0.00132277	0.0639326	4	0
GO:0009643	photosynthetic acclimation	BP	7	61	0.00136415	0.0657305	4	3
GO:0019305	dTDP-rhamnose biosynthetic process	BP	4	27	0.00137704	0.0661486	3	1
GO:0030968	endoplasmic reticulum unfolded protein response	BP	6	78	0.00138613	0.0662857	0	6
GO:0043457	regulation of cellular respiration	BP	2	9	0.00138834	0.0662857	0	2
GO:0009788	negative regulation of abscisic acid-activated signaling pathway	BP	16	230	0.00147743	0.0703254	7	9
GO:0000786	nucleosome	CC	15	544	0.00148592	0.0705161	1	14
GO:0015043	leghemoglobin reductase activity	MF	2	3	0.00151671	0.0717605	2	0
GO:0016707	gibberellin 3-beta-dioxygenase activity	MF	4	27	0.00159322	0.0751541	1	3
GO:0009735	response to cytokinin	BP	25	717	0.00163545	0.0769151	14	11
GO:0045454	cell redox homeostasis	BP	26	682	0.00168424	0.0789675	13	13
GO:0051646	mitochondrion localization	BP	7	73	0.00168915	0.0789675	4	3
GO:0006099	tricarboxylic acid cycle	BP	24	653	0.00169726	0.0791114	15	9
GO:0003862	3-isopropylmalate dehydrogenase activity	MF	4	43	0.00171551	0.0797256	4	0
GO:1903224	regulation of endodermal cell differentiation	BP	3	11	0.00174642	0.0809225	3	0
GO:0031000	response to caffeine	BP	2	11	0.00175306	0.0809914	0	2
GO:0009644	response to high light intensity	BP	12	212	0.0018124	0.0834871	2	10
GO:0016604	nuclear body	CC	13	224	0.0018513	0.0850298	5	8
GO:0016759	cellulose synthase activity	MF	11	174	0.00190488	0.0872359	10	1
GO:0008080	N-acetyltransferase activity	MF	4	31	0.00195402	0.0892259	0	4
GO:0080168	abscisic acid transport	BP	5	20	0.00202733	0.0920659	5	0
GO:0032147	activation of protein kinase activity	BP	12	212	0.00202793	0.0920659	6	6
GO:0033591	response to L-ascorbic acid	BP	3	16	0.00206348	0.0934097	1	2
GO:0000118	histone deacetylase complex	CC	6	70	0.00215795	0.0974053	0	6
GO:0016629	12-oxophytodienoate reductase activity	MF	4	35	0.00217045	0.0976888	0	4
GO:0019005	SCF ubiquitin ligase complex	CC	22	385	0.00218687	0.0981468	15	7
GO:0016760	cellulose synthase (UDP-forming) activity	MF	14	270	0.00224624	0.100524	13	1
GO:0070403	NAD+ binding	MF	7	104	0.00228717	0.101839	5	2
GO:0034605	cellular response to heat	BP	20	574	0.0022886	0.101839	7	13
GO:0009944	polarity specification of adaxial/abaxial axis	BP	9	103	0.00234176	0.10391	7	2
GO:0000304	response to singlet oxygen	BP	4	21	0.0023782	0.105105	1	3
GO:1905157	positive regulation of photosynthesis	BP	5	33	0.00238206	0.105105	5	0
GO:0010105	negative regulation of ethylene-activated signaling pathway	BP	7	66	0.0025276	0.111023	2	5
GO:0006833	water transport	BP	4	42	0.00253032	0.111023	4	0
GO:0048579	negative regulation of long-day photoperiodism, flowering	BP	8	126	0.00257402	0.112626	5	3
GO:0006559	L-phenylalanine catabolic process	BP	6	96	0.00261523	0.114111	3	3
GO:0098508	endothelial to hematopoietic transition	BP	2	3	0.00263563	0.114366	2	0
GO:1903679	positive regulation of cap-independent translational initiation	BP	2	3	0.00263563	0.114366	2	0
GO:0006511	ubiquitin-dependent protein catabolic process	BP	49	1254	0.00274391	0.118737	26	23
GO:0015739	sialic acid transport	BP	3	18	0.00277034	0.119551	0	3
GO:0004430	1-phosphatidylinositol 4-kinase activity	MF	7	50	0.00285289	0.122776	7	0
GO:0032973	amino acid export	BP	2	6	0.00288218	0.123204	0	2
GO:0034639	L-amino acid efflux transmembrane transporter activity	MF	2	6	0.00288218	0.123204	0	2
GO:0006412	translation	BP	57	2146	0.00288637	0.123204	42	15
GO:0008460	dTDP-glucose 4,6-dehydratase activity	MF	4	29	0.00291147	0.123939	3	1
GO:0048040	UDP-glucuronate decarboxylase activity	MF	5	54	0.00294481	0.125019	3	2
GO:0046898	response to cycloheximide	BP	6	63	0.00299224	0.126181	3	3
GO:0004422	hypoxanthine phosphoribosyltransferase activity	MF	2	5	0.00299628	0.126181	0	2
GO:0052657	guanine phosphoribosyltransferase activity	MF	2	5	0.00299628	0.126181	0	2
GO:0005775	vacuolar lumen	CC	4	30	0.00301223	0.126514	0	4
GO:0103075	indole-3-pyruvate monooxygenase activity	MF	4	18	0.00306274	0.128292	1	3
GO:0030611	arsenate reductase activity	MF	2	6	0.00318029	0.132862	0	2
GO:0016985	mannan endo-1,4-beta-mannosidase activity	MF	7	95	0.00320981	0.133209	7	0
GO:0046355	mannan catabolic process	BP	7	95	0.00320981	0.133209	7	0
GO:0009845	seed germination	BP	20	293	0.00321405	0.133209	14	6
GO:0006955	immune response	BP	9	210	0.00333127	0.137377	2	7
GO:0016758	transferase activity, transferring hexosyl groups	MF	7	99	0.0033321	0.137377	2	5
GO:0048608	reproductive structure development	BP	3	11	0.00334604	0.13759	3	0
GO:1903538	regulation of meiotic cell cycle process involved in oocyte maturation	BP	2	4	0.00344899	0.141152	2	0
GO:0006123	mitochondrial electron transport, cytochrome c to oxygen	BP	6	57	0.00345062	0.141152	4	2
GO:0006210	thymine catabolic process	BP	4	29	0.00370576	0.151195	4	0
GO:0005759	mitochondrial matrix	CC	29	799	0.00373465	0.151979	5	24
GO:0006006	glucose metabolic process	BP	11	266	0.00377212	0.153107	5	6
GO:0010599	production of lsiRNA involved in RNA interference	BP	4	18	0.00380198	0.153921	4	0
GO:0048598	embryonic morphogenesis	BP	4	22	0.00382701	0.154537	3	1
GO:0006351	transcription, DNA-templated	BP	26	519	0.00388596	0.156514	13	13
GO:0048247	lymphocyte chemotaxis	BP	2	12	0.00404896	0.162663	2	0
GO:0048481	ovule development	BP	13	175	0.00408785	0.163806	11	2
GO:0022627	cytosolic small ribosomal subunit	CC	20	632	0.00412203	0.164755	18	2
GO:0071722	detoxification of arsenic-containing substance	BP	2	8	0.00419645	0.167186	0	2
GO:0006749	glutathione metabolic process	BP	10	311	0.00420414	0.167186	1	9
GO:0080089	sinapoyl spermidine:sinapoyl CoA N-acyltransferase activity	MF	2	2	0.00421659	0.167258	0	2
GO:0055028	cortical microtubule	CC	11	94	0.00430405	0.170297	11	0
GO:0000103	sulfate assimilation	BP	6	82	0.0045091	0.177962	5	1
GO:0016592	mediator complex	CC	19	341	0.0045761	0.180154	14	5
GO:1901959	positive regulation of cutin biosynthetic process	BP	3	13	0.00472907	0.185711	1	2
GO:0003712	transcription cofactor activity	MF	13	286	0.00474395	0.185831	10	3
GO:0080147	root hair cell development	BP	8	117	0.00487058	0.189954	0	8
GO:0006573	valine metabolic process	BP	4	27	0.0048734	0.189954	4	0
GO:0009861	jasmonic acid and ethylene-dependent systemic resistance	BP	4	32	0.00490046	0.190536	0	4
GO:0006597	spermine biosynthetic process	BP	4	22	0.00499683	0.193803	3	1
GO:0055093	response to hyperoxia	BP	3	19	0.00502189	0.194295	2	1
GO:1905038	regulation of membrane lipid metabolic process	BP	2	13	0.00509612	0.196683	2	0
GO:0042802	identical protein binding	MF	40	1464	0.00528517	0.203479	25	15
GO:0010120	camalexin biosynthetic process	BP	3	11	0.00542841	0.208483	1	2
GO:0033800	isoflavone 7-O-methyltransferase activity	MF	1	1	0.00549772	0.21063	0	1
GO:0048020	CCR chemokine receptor binding	MF	2	10	0.00553136	0.211403	2	0
GO:0003983	UTP:glucose-1-phosphate uridylyltransferase activity	MF	5	48	0.00554506	0.211412	5	0
GO:0008794	arsenate reductase (glutaredoxin) activity	MF	2	10	0.00572235	0.217643	0	2
GO:0005840	ribosome	CC	29	920	0.00595727	0.225642	17	12
GO:0008216	spermidine metabolic process	BP	2	3	0.00596138	0.225642	0	2
GO:0010436	carotenoid dioxygenase activity	MF	3	24	0.00599068	0.226206	1	2
GO:0000398	mRNA splicing, via spliceosome	BP	34	897	0.00610315	0.2299	19	15
GO:0031262	Ndc80 complex	CC	2	5	0.00612925	0.230331	1	1
GO:0006338	chromatin remodeling	BP	15	253	0.00628055	0.235062	9	6
GO:0010337	regulation of salicylic acid metabolic process	BP	5	36	0.00628508	0.235062	5	0
GO:0003994	aconitate hydratase activity	MF	5	98	0.00636845	0.237614	0	5
GO:0016363	nuclear matrix	CC	7	151	0.00642912	0.237846	2	5
GO:0009701	isoflavonoid phytoalexin biosynthetic process	BP	1	1	0.00643522	0.237846	0	1
GO:0030746	isoflavone 4'-O-methyltransferase activity	MF	1	1	0.00643522	0.237846	0	1
GO:0102670	2,7,4'-trihydroxyisoflavanone-4'-O-methyltransferase activity	MF	1	1	0.00643522	0.237846	0	1
GO:0006011	UDP-glucose metabolic process	BP	5	50	0.00646387	0.238344	5	0
GO:0000024	maltose biosynthetic process	BP	3	47	0.00651462	0.239653	3	0
GO:0016791	phosphatase activity	MF	10	207	0.00659654	0.242099	5	5
GO:0004176	ATP-dependent peptidase activity	MF	12	190	0.00666444	0.244021	2	10
GO:0048868	pollen tube development	BP	7	78	0.00676387	0.247086	7	0
GO:0000196	MAPK cascade involved in cell wall organization or biogenesis	BP	1	1	0.00681133	0.247778	0	1
GO:0015453	oxidoreduction-driven active transmembrane transporter activity	MF	2	3	0.00681436	0.247778	1	1
GO:0007568	aging	BP	7	181	0.00699218	0.253656	5	2
GO:0006913	nucleocytoplasmic transport	BP	6	84	0.00719914	0.260563	4	2
GO:0089715	tRNA m6t6A37 methyltransferase activity	MF	1	1	0.0075015	0.270324	0	1
GO:0035195	gene silencing by miRNA	BP	5	37	0.00750325	0.270324	3	2
GO:0006563	L-serine metabolic process	BP	3	29	0.00755787	0.271668	0	3
GO:0008705	methionine synthase activity	MF	2	18	0.00760361	0.272063	1	1
GO:0071629	cytoplasm-associated proteasomal ubiquitin-dependent protein catabolic process	BP	3	23	0.0076069	0.272063	2	1
GO:0044030	regulation of DNA methylation	BP	9	94	0.00762081	0.272063	6	3
GO:0001503	ossification	BP	3	38	0.00770061	0.273913	2	1
GO:0003959	NADPH dehydrogenase activity	MF	4	25	0.00770751	0.273913	0	4
GO:0071217	cellular response to external biotic stimulus	BP	5	48	0.00776453	0.275316	3	2
GO:0010272	response to silver ion	BP	5	48	0.00781711	0.275696	3	2
GO:0072607	interleukin-9 secretion	BP	2	3	0.00784544	0.275696	2	0
GO:1905077	negative regulation of interleukin-17 secretion	BP	2	3	0.00784544	0.275696	2	0
GO:2000316	regulation of T-helper 17 type immune response	BP	2	3	0.00784544	0.275696	2	0
GO:0006183	GTP biosynthetic process	BP	5	72	0.00806468	0.282768	5	0
GO:0046983	protein dimerization activity	MF	37	1240	0.00822578	0.287774	12	25
GO:0005969	serine-pyruvate aminotransferase complex	CC	2	2	0.00837013	0.291525	2	0
GO:0044308	axonal spine	CC	2	2	0.00837013	0.291525	2	0
GO:0090440	abscisic acid transporter activity	MF	4	16	0.00839199	0.29164	4	0
GO:0008878	glucose-1-phosphate adenylyltransferase activity	MF	7	87	0.00843854	0.29261	6	1
GO:0008519	ammonium transmembrane transporter activity	MF	3	16	0.00874565	0.301601	1	2
GO:0102360	daphnetin 3-O-glucosyltransferase activity	MF	3	35	0.00877048	0.301601	2	1
GO:0102425	myricetin 3-O-glucosyltransferase activity	MF	3	35	0.00877048	0.301601	2	1
GO:0033590	response to cobalamin	BP	2	4	0.0087746	0.301601	1	1
GO:0052544	defense response by callose deposition in cell wall	BP	5	46	0.00879887	0.301774	3	2
GO:0004807	triose-phosphate isomerase activity	MF	4	40	0.00883185	0.302246	0	4
GO:0004109	coproporphyrinogen oxidase activity	MF	3	14	0.00893245	0.305024	0	3
GO:0008535	respiratory chain complex IV assembly	BP	2	5	0.00896022	0.305308	1	1
GO:0047893	flavonol 3-O-glucosyltransferase activity	MF	3	36	0.00897965	0.305308	2	1
GO:0003939	L-iditol 2-dehydrogenase activity	MF	2	16	0.00920735	0.312374	0	2
GO:0072619	interleukin-21 secretion	BP	2	4	0.00925479	0.313307	2	0
GO:0044038	cell wall macromolecule biosynthetic process	BP	3	6	0.00929216	0.313895	0	3
GO:0000015	phosphopyruvate hydratase complex	CC	5	97	0.00949449	0.318681	0	5
GO:0004634	phosphopyruvate hydratase activity	MF	5	97	0.00949449	0.318681	0	5
GO:0016161	beta-amylase activity	MF	4	62	0.00950325	0.318681	3	1
GO:0009407	toxin catabolic process	BP	7	189	0.00952141	0.318681	0	7
GO:0009870	defense response signaling pathway, resistance gene-dependent	BP	5	47	0.00953527	0.318681	3	2
GO:0010216	maintenance of DNA methylation	BP	7	92	0.00962943	0.321144	6	1
GO:0070601	centromeric sister chromatid cohesion	BP	3	11	0.00971316	0.323188	3	0
GO:0002548	monocyte chemotaxis	BP	2	15	0.00973186	0.323188	2	0
GO:0030433	ER-associated ubiquitin-dependent protein catabolic process	BP	12	294	0.00977938	0.323545	6	6
GO:0009941	chloroplast envelope	CC	59	1749	0.00978379	0.323545	29	30
GO:0010555	response to mannitol	BP	4	27	0.00993704	0.327922	0	4
GO:0030686	90S preribosome	CC	5	38	0.00997515	0.32849	5	0
GO:0044344	cellular response to fibroblast growth factor stimulus	BP	3	31	0.0101197	0.332554	3	0
GO:0072540	T-helper 17 cell lineage commitment	BP	2	5	0.0101421	0.332593	2	0
GO:0008174	mRNA methyltransferase activity	MF	5	92	0.0102348	0.334933	0	5
GO:0005681	spliceosomal complex	CC	27	663	0.0102755	0.335566	11	16
GO:0007620	copulation	BP	1	1	0.0103513	0.336642	1	0
GO:0030280	structural constituent of epidermis	MF	1	1	0.0103513	0.336642	1	0
GO:0009508	plastid chromosome	CC	5	36	0.0106123	0.343837	1	4
GO:0008177	succinate dehydrogenase (ubiquinone) activity	MF	4	64	0.0106163	0.343837	4	0
GO:0061157	mRNA destabilization	BP	2	14	0.0106935	0.345623	2	0
GO:0010154	fruit development	BP	9	117	0.0108211	0.34903	6	3
GO:0043374	CD8-positive, alpha-beta T cell differentiation	BP	2	4	0.011046	0.355555	2	0
GO:0030154	cell differentiation	BP	37	1172	0.011091	0.356273	20	17
GO:0006534	cysteine metabolic process	BP	2	14	0.0111218	0.356533	0	2
GO:0051787	misfolded protein binding	MF	9	280	0.0112009	0.357129	5	4
GO:0009073	aromatic amino acid family biosynthetic process	BP	7	149	0.0112366	0.357129	2	5
GO:1900109	regulation of histone H3-K9 dimethylation	BP	2	3	0.0112594	0.357129	2	0
GO:0022857	transmembrane transporter activity	MF	28	727	0.0113918	0.357129	10	18
GO:0010265	SCF complex assembly	BP	3	29	0.0114222	0.357129	3	0
GO:0008928	mannose-1-phosphate guanylyltransferase (GDP) activity	MF	2	9	0.0114535	0.357129	1	1
GO:0010471	GDP-galactose:mannose-1-phosphate guanylyltransferase activity	MF	2	9	0.0114535	0.357129	1	1
GO:0010472	GDP-galactose:glucose-1-phosphate guanylyltransferase activity	MF	2	9	0.0114535	0.357129	1	1
GO:0010473	GDP-galactose:myoinositol-1-phosphate guanylyltransferase activity	MF	2	9	0.0114535	0.357129	1	1
GO:0010474	glucose-1-phosphate guanylyltransferase (GDP) activity	MF	2	9	0.0114535	0.357129	1	1
GO:0010475	galactose-1-phosphate guanylyltransferase (GDP) activity	MF	2	9	0.0114535	0.357129	1	1
GO:0080047	GDP-L-galactose phosphorylase activity	MF	2	9	0.0114535	0.357129	1	1
GO:0080048	GDP-D-glucose phosphorylase activity	MF	2	9	0.0114535	0.357129	1	1
GO:0051602	response to electrical stimulus	BP	4	38	0.0114587	0.357129	3	1
GO:0009707	chloroplast outer membrane	CC	15	213	0.0115269	0.358543	8	7
GO:0032355	response to estradiol	BP	4	72	0.0115557	0.358729	2	2
GO:0004592	pantoate-beta-alanine ligase activity	MF	2	7	0.0117103	0.362404	0	2
GO:0015696	ammonium transport	BP	1	2	0.0117202	0.362404	0	1
GO:0018685	alkane 1-monooxygenase activity	MF	3	34	0.0118341	0.365207	0	3
GO:0016311	dephosphorylation	BP	8	140	0.0120673	0.371673	4	4
GO:0010170	glucose-1-phosphate adenylyltransferase complex	CC	2	6	0.0122782	0.377429	2	0
GO:0004197	cysteine-type endopeptidase activity	MF	17	406	0.0123823	0.379885	13	4
GO:0033320	UDP-D-xylose biosynthetic process	BP	4	44	0.0124287	0.380369	3	1
GO:0080167	response to karrikin	BP	15	406	0.0124465	0.380369	11	4
GO:0032041	NAD-dependent histone deacetylase activity (H3-K14 specific)	MF	6	77	0.0125002	0.381269	0	6
GO:0035987	endodermal cell differentiation	BP	3	41	0.0125499	0.382043	3	0
GO:0016121	carotene catabolic process	BP	3	28	0.0125901	0.382525	1	2
GO:0071347	cellular response to interleukin-1	BP	3	53	0.0126572	0.38382	3	0
GO:0009808	lignin metabolic process	BP	4	26	0.0130061	0.393045	3	1
GO:0004012	phospholipid-translocating ATPase activity	MF	8	99	0.0130114	0.393045	7	1
GO:0009405	pathogenesis	BP	4	57	0.0130712	0.393756	0	4
GO:0080072	spermidine:sinapoyl CoA N-acyltransferase activity	MF	2	4	0.0130851	0.393756	0	2
GO:0009640	photomorphogenesis	BP	12	190	0.0131387	0.394613	5	7
GO:0016441	posttranscriptional gene silencing	BP	6	57	0.0134279	0.402433	3	3
GO:0017148	negative regulation of translation	BP	9	171	0.0134503	0.402433	2	7
GO:0071356	cellular response to tumor necrosis factor	BP	4	96	0.0135531	0.404738	4	0
GO:0031146	SCF-dependent proteasomal ubiquitin-dependent protein catabolic process	BP	20	390	0.013605	0.405515	13	7
GO:0071006	U2-type catalytic step 1 spliceosome	CC	4	49	0.0137701	0.409149	2	2
GO:0016301	kinase activity	MF	28	674	0.013779	0.409149	8	20
GO:0001556	oocyte maturation	BP	2	8	0.0138264	0.409783	2	0
GO:0097298	regulation of nucleus size	BP	3	18	0.013892	0.410951	3	0
GO:0019567	arabinose biosynthetic process	BP	2	6	0.0139531	0.411983	0	2
GO:0102336	3-oxo-arachidoyl-CoA synthase activity	MF	5	77	0.0141119	0.413564	4	1
GO:0102337	3-oxo-cerotoyl-CoA synthase activity	MF	5	77	0.0141119	0.413564	4	1
GO:0102338	3-oxo-lignoceronyl-CoA synthase activity	MF	5	77	0.0141119	0.413564	4	1
GO:0102756	very-long-chain 3-ketoacyl-CoA synthase activity	MF	5	77	0.0141119	0.413564	4	1
GO:0051841	positive regulation by host of cytolysis of symbiont cells	BP	1	1	0.0142075	0.41559	0	1
GO:0031931	TORC1 complex	CC	6	57	0.014566	0.424639	4	2
GO:0048359	mucilage metabolic process involved in seed coat development	BP	4	32	0.0145709	0.424639	2	2
GO:0006228	UTP biosynthetic process	BP	4	47	0.0146309	0.425598	4	0
GO:0051152	positive regulation of smooth muscle cell differentiation	BP	1	2	0.0149486	0.434036	1	0
GO:1900424	regulation of defense response to bacterium	BP	6	78	0.0150258	0.435034	0	6
GO:0045927	positive regulation of growth	BP	4	33	0.0150608	0.435034	4	0
GO:1902626	assembly of large subunit precursor of preribosome	BP	3	35	0.0150661	0.435034	3	0
GO:0010304	PSII associated light-harvesting complex II catabolic process	BP	4	35	0.0152494	0.439519	2	2
GO:0018802	2,4-dihydroxyhept-2-ene-1,7-dioate aldolase activity	MF	1	3	0.0152883	0.439832	0	1
GO:0003785	actin monomer binding	MF	3	32	0.0154748	0.444152	1	2
GO:0050484	GMP 5'-nucleotidase activity	MF	1	1	0.0155242	0.444152	0	1
GO:0045282	plasma membrane succinate dehydrogenase complex	CC	3	28	0.0155246	0.444152	3	0
GO:0046982	protein heterodimerization activity	MF	21	893	0.0155625	0.444152	6	15
GO:0033762	response to glucagon	BP	2	12	0.0156037	0.444152	1	1
GO:0048316	seed development	BP	14	254	0.0156321	0.444152	5	9
GO:0044212	transcription regulatory region DNA binding	MF	28	998	0.0156364	0.444152	18	10
GO:0004601	peroxidase activity	MF	13	507	0.0157421	0.446349	2	11
GO:0030173	integral component of Golgi membrane	CC	7	136	0.0159087	0.449773	1	6
GO:0009698	phenylpropanoid metabolic process	BP	9	123	0.0159202	0.449773	6	3
GO:0009631	cold acclimation	BP	10	269	0.0160999	0.454034	3	7
GO:0009909	regulation of flower development	BP	19	537	0.0162367	0.457072	7	12
GO:0003838	sterol 24-C-methyltransferase activity	MF	2	12	0.0163283	0.458828	0	2
GO:0045131	pre-mRNA branch point binding	MF	2	8	0.0167106	0.468731	2	0
GO:0019632	shikimate metabolic process	BP	2	12	0.0169187	0.473725	0	2
GO:0030104	water homeostasis	BP	3	23	0.0170158	0.475596	3	0
GO:0051499	D-aminoacyl-tRNA deacylase activity	MF	3	20	0.0170948	0.476835	0	3
GO:0030145	manganese ion binding	MF	10	252	0.0171209	0.476835	2	8
GO:0000785	chromatin	CC	13	239	0.0172642	0.479975	3	10
GO:0047203	13-hydroxylupinine O-tigloyltransferase activity	MF	1	3	0.0176247	0.489133	0	1
GO:1990359	stress response to zinc ion	BP	1	1	0.0177247	0.490174	0	1
GO:1990532	stress response to nickel ion	BP	1	1	0.0177247	0.490174	0	1
GO:0005773	vacuole	CC	63	2263	0.0178145	0.491793	31	32
GO:0045543	gibberellin 2-beta-dioxygenase activity	MF	3	31	0.0179559	0.494828	0	3
GO:0035252	UDP-xylosyltransferase activity	MF	3	21	0.0180353	0.496145	0	3
GO:0009864	induced systemic resistance, jasmonic acid mediated signaling pathway	BP	4	46	0.0183117	0.502867	0	4
GO:0048194	Golgi vesicle budding	BP	5	65	0.0185133	0.507518	5	0
GO:0016887	ATPase activity	MF	46	1573	0.0186119	0.50933	30	16
GO:0009898	cytoplasmic side of plasma membrane	CC	7	108	0.0186938	0.510683	7	0
GO:0034647	histone demethylase activity (H3-trimethyl-K4 specific)	MF	7	77	0.0190404	0.518641	1	6
GO:0032452	histone demethylase activity	MF	7	77	0.0190512	0.518641	1	6
GO:0034399	nuclear periphery	CC	7	93	0.0191336	0.519983	6	1
GO:0004499	N,N-dimethylaniline monooxygenase activity	MF	4	41	0.0193199	0.52414	1	3
GO:0075521	microtubule-dependent intracellular transport of viral material towards nucleus	BP	1	2	0.0194193	0.525929	1	0
GO:0009863	salicylic acid mediated signaling pathway	BP	6	75	0.0196744	0.53192	3	3
GO:0003825	alpha,alpha-trehalose-phosphate synthase (UDP-forming) activity	MF	3	27	0.0197382	0.532727	3	0
GO:0000326	protein storage vacuole	CC	4	64	0.0199792	0.538307	1	3
GO:0070973	protein localization to endoplasmic reticulum exit site	BP	3	13	0.0201659	0.542407	3	0
GO:0005983	starch catabolic process	BP	8	160	0.0205584	0.552018	4	4
GO:0009831	plant-type cell wall modification involved in multidimensional cell growth	BP	3	27	0.0206933	0.554693	2	1
GO:0009693	ethylene biosynthetic process	BP	8	119	0.0207524	0.555329	2	6
GO:0009867	jasmonic acid mediated signaling pathway	BP	19	373	0.0208624	0.557325	9	10
GO:0019478	D-amino acid catabolic process	BP	3	23	0.0209807	0.5586	0	3
GO:0070981	L-asparagine biosynthetic process	BP	2	18	0.0209813	0.5586	0	2
GO:0035094	response to nicotine	BP	2	12	0.0210496	0.559472	1	1
GO:0050474	(S)-norcoclaurine synthase activity	MF	3	50	0.0217434	0.576935	3	0
GO:0000789	cytoplasmic chromatin	CC	2	3	0.0218727	0.579387	2	0
GO:0030593	neutrophil chemotaxis	BP	3	46	0.0219384	0.579962	3	0
GO:0004014	adenosylmethionine decarboxylase activity	MF	3	19	0.0220167	0.579962	3	0
GO:0006557	S-adenosylmethioninamine biosynthetic process	BP	3	19	0.0220167	0.579962	3	0
GO:1902661	positive regulation of glucose mediated signaling pathway	BP	3	35	0.0220421	0.579962	3	0
GO:0015706	nitrate transport	BP	8	118	0.0221863	0.581774	0	8
GO:0055085	transmembrane transport	BP	28	823	0.0221997	0.581774	18	10
GO:0010102	lateral root morphogenesis	BP	4	25	0.0222221	0.581774	1	3
GO:0009585	red, far-red light phototransduction	BP	13	225	0.0224166	0.58589	9	4
GO:0004568	chitinase activity	MF	4	126	0.0224878	0.586776	0	4
GO:0050198	pinosylvin synthase activity	MF	1	5	0.0229053	0.596676	0	1
GO:0034120	positive regulation of erythrocyte aggregation	BP	1	3	0.0230065	0.598101	1	0
GO:0031304	intrinsic component of mitochondrial inner membrane	CC	3	19	0.0230361	0.598101	0	3
GO:0060151	peroxisome localization	BP	4	35	0.0231176	0.598406	4	0
GO:0006574	valine catabolic process	BP	4	46	0.0231272	0.598406	4	0
GO:0016832	aldehyde-lyase activity	MF	1	5	0.0231621	0.598406	0	1
GO:0009834	secondary cell wall biogenesis	BP	9	151	0.0232863	0.600626	6	3
GO:0038202	TORC1 signaling	BP	3	38	0.0233925	0.601627	3	0
GO:0009638	phototropism	BP	6	75	0.0234017	0.601627	5	1
GO:1905037	autophagosome organization	BP	2	6	0.0236892	0.608024	2	0
GO:0080001	mucilage extrusion from seed coat	BP	5	43	0.0237827	0.609335	3	2
GO:0071786	endoplasmic reticulum tubular network organization	BP	3	33	0.0238179	0.609335	3	0
GO:0010115	regulation of abscisic acid biosynthetic process	BP	2	7	0.0239429	0.611537	2	0
GO:1901355	response to rapamycin	BP	3	37	0.0239931	0.611824	3	0
GO:0009851	auxin biosynthetic process	BP	6	59	0.0240665	0.612701	3	3
GO:0006593	ornithine catabolic process	BP	3	36	0.0242654	0.616766	0	3
GO:0004587	ornithine-oxo-acid transaminase activity	MF	3	38	0.0245212	0.620529	0	3
GO:0010121	arginine catabolic process to proline via ornithine	BP	3	38	0.0245212	0.620529	0	3
GO:0009745	sucrose mediated signaling	BP	3	37	0.024532	0.620529	3	0
GO:0033262	regulation of nuclear cell cycle DNA replication	BP	1	1	0.0246736	0.623107	0	1
GO:0006564	L-serine biosynthetic process	BP	4	56	0.024727	0.623453	0	4
GO:0061408	positive regulation of transcription from RNA polymerase II promoter in response to heat stress	BP	6	114	0.025023	0.629905	1	5
GO:0010011	auxin binding	MF	5	57	0.0251742	0.632698	3	2
GO:0030176	integral component of endoplasmic reticulum membrane	CC	13	294	0.0253161	0.635247	5	8
GO:0102229	amylopectin maltohydrolase activity	MF	4	67	0.0254368	0.63726	3	1
GO:0010075	regulation of meristem growth	BP	6	72	0.0257274	0.643513	5	1
GO:0001139	core RNA polymerase II recruiting transcription factor activity	MF	2	14	0.0259609	0.647293	0	2
GO:0001174	transcriptional start site selection at RNA polymerase II promoter	BP	2	14	0.0259609	0.647293	0	2
GO:0101005	ubiquitinyl hydrolase activity	MF	2	14	0.0260439	0.648222	2	0
GO:0102816	UDP-D-glucose:delphinidin 3-O-glucosyl-5-O-caffeoylglucoside -O-beta-D-glucosyltransferase activity	MF	1	3	0.0260808	0.648222	0	1
GO:0019544	arginine catabolic process to glutamate	BP	3	40	0.0264105	0.654807	0	3
GO:0050404	zeatin O-beta-D-xylosyltransferase activity	MF	2	18	0.0264291	0.654807	0	2
GO:0045552	dihydrokaempferol 4-reductase activity	MF	3	29	0.0269037	0.664471	1	2
GO:0047890	flavanone 4-reductase activity	MF	3	29	0.0269037	0.664471	1	2
GO:0034968	histone lysine methylation	BP	3	22	0.027033	0.666032	3	0
GO:0005740	mitochondrial envelope	CC	3	46	0.0270517	0.666032	2	1
GO:0061844	antimicrobial humoral immune response mediated by antimicrobial peptide	BP	2	24	0.0271775	0.668081	1	1
GO:0048032	galacturonate binding	MF	1	2	0.0273663	0.67084	1	0
GO:0009751	response to salicylic acid	BP	19	498	0.0273751	0.67084	8	11
GO:0031347	regulation of defense response	BP	7	144	0.0274294	0.671122	1	6
GO:0070828	heterochromatin organization	BP	2	28	0.0274739	0.671166	0	2
GO:0015824	proline transport	BP	1	2	0.0275347	0.671606	1	0
GO:0009942	longitudinal axis specification	BP	5	40	0.0279746	0.681279	4	1
GO:0005358	high-affinity hydrogen:glucose symporter activity	MF	2	12	0.0280483	0.681912	0	2
GO:0019146	arabinose-5-phosphate isomerase activity	MF	2	9	0.0280874	0.681912	0	2
GO:0010289	homogalacturonan biosynthetic process	BP	4	30	0.0281843	0.683208	3	1
GO:0010073	meristem maintenance	BP	8	117	0.0286255	0.692833	5	3
GO:0080044	quercetin 7-O-glucosyltransferase activity	MF	7	180	0.0288495	0.697182	3	4
GO:0006007	glucose catabolic process	BP	3	36	0.0289148	0.697686	0	3
GO:0009346	citrate lyase complex	CC	3	40	0.0291782	0.701081	3	0
GO:0009679	hexose:proton symporter activity	MF	1	3	0.029179	0.701081	0	1
GO:0006970	response to osmotic stress	BP	20	554	0.0291894	0.701081	7	13
GO:0035097	histone methyltransferase complex	CC	7	90	0.0293746	0.703891	1	6
GO:0046537	2,3-bisphosphoglycerate-independent phosphoglycerate mutase activity	MF	2	9	0.029396	0.703891	0	2
GO:0043433	negative regulation of sequence-specific DNA binding transcription factor activity	BP	3	41	0.0294638	0.704441	0	3
GO:0033612	receptor serine/threonine kinase binding	MF	6	129	0.0296009	0.704839	6	0
GO:0009729	detection of brassinosteroid stimulus	BP	3	32	0.0296323	0.704839	2	1
GO:0015398	high-affinity secondary active ammonium transmembrane transporter activity	MF	1	1	0.0296577	0.704839	1	0
GO:1904278	positive regulation of wax biosynthetic process	BP	3	11	0.02966	0.704839	2	1
GO:0045292	mRNA cis splicing, via spliceosome	BP	12	284	0.0297575	0.705972	2	10
GO:0005788	endoplasmic reticulum lumen	CC	13	424	0.0298374	0.705972	2	11
GO:0009314	response to radiation	BP	3	36	0.0298425	0.705972	2	1
GO:0080043	quercetin 3-O-glucosyltransferase activity	MF	7	183	0.030032	0.709388	3	4
GO:0034511	U3 snoRNA binding	MF	3	17	0.0301326	0.710695	3	0
GO:0045332	phospholipid translocation	BP	8	123	0.0303334	0.714358	7	1
GO:0006102	isocitrate metabolic process	BP	6	124	0.0304595	0.716254	4	2
GO:0016308	1-phosphatidylinositol-4-phosphate 5-kinase activity	MF	4	57	0.0309421	0.726515	1	3
GO:0005652	nuclear lamina	CC	3	23	0.0310399	0.727723	3	0
GO:0080144	amino acid homeostasis	BP	3	35	0.0312631	0.731863	1	2
GO:0042549	photosystem II stabilization	BP	2	15	0.031348	0.73276	1	1
GO:0004364	glutathione transferase activity	MF	9	376	0.0316899	0.739651	1	8
GO:0090501	RNA phosphodiester bond hydrolysis	BP	1	4	0.0319136	0.741737	0	1
GO:0030155	regulation of cell adhesion	BP	3	61	0.0319196	0.741737	3	0
GO:1904951	positive regulation of establishment of protein localization	BP	1	2	0.031921	0.741737	1	0
GO:0043447	alkane biosynthetic process	BP	2	11	0.0320332	0.743247	2	0
GO:0042256	mature ribosome assembly	BP	3	40	0.0322319	0.746754	3	0
GO:2000234	positive regulation of rRNA processing	BP	3	38	0.032284	0.746859	3	0
GO:0046244	salicylic acid catabolic process	BP	2	22	0.0324532	0.749668	0	2
GO:0045723	positive regulation of fatty acid biosynthetic process	BP	4	58	0.0325134	0.749956	2	2
GO:0005992	trehalose biosynthetic process	BP	5	99	0.0326931	0.752995	3	2
GO:0080046	quercetin 4'-O-glucosyltransferase activity	MF	3	40	0.0328225	0.754868	1	2
GO:0015333	peptide:proton symporter activity	MF	11	246	0.033039	0.755541	9	2
GO:0046404	ATP-dependent polydeoxyribonucleotide 5'-hydroxyl-kinase activity	MF	2	8	0.0330441	0.755541	0	2
GO:0050145	nucleoside phosphate kinase activity	MF	2	8	0.0330441	0.755541	0	2
GO:0098504	DNA 3' dephosphorylation involved in DNA repair	BP	2	8	0.0330441	0.755541	0	2
GO:0000104	succinate dehydrogenase activity	MF	3	45	0.0331569	0.757018	3	0
GO:0007029	endoplasmic reticulum organization	BP	5	62	0.0332835	0.758006	3	2
GO:0008782	adenosylhomocysteine nucleosidase activity	MF	2	11	0.0333449	0.758006	0	2
GO:0008930	methylthioadenosine nucleosidase activity	MF	2	11	0.0333449	0.758006	0	2
GO:0010089	xylem development	BP	7	96	0.0334161	0.758527	2	5
GO:0004148	dihydrolipoyl dehydrogenase activity	MF	2	15	0.0335194	0.759159	2	0
GO:0007267	cell-cell signaling	BP	4	67	0.0335406	0.759159	4	0
GO:0004106	chorismate mutase activity	MF	3	38	0.0338181	0.764337	0	3
GO:1904680	peptide transmembrane transporter activity	MF	11	249	0.0340525	0.768301	9	2
GO:0016442	RISC complex	CC	7	80	0.0340913	0.768301	6	1
GO:0015865	purine nucleotide transport	BP	2	19	0.0344117	0.773075	1	1
GO:0008217	regulation of blood pressure	BP	2	26	0.0344275	0.773075	2	0
GO:0043090	amino acid import	BP	2	17	0.0344508	0.773075	0	2
GO:1990388	xylem-to-phloem iron transport	BP	2	14	0.0346054	0.775437	0	2
GO:0010106	cellular response to iron ion starvation	BP	3	23	0.0347328	0.777184	1	2
GO:0010393	galacturonan metabolic process	BP	3	22	0.0348458	0.778604	1	2
GO:0003954	NADH dehydrogenase activity	MF	4	58	0.0350364	0.781749	1	3
GO:0060237	regulation of fungal-type cell wall organization	BP	1	3	0.0351022	0.781791	0	1
GO:0015749	monosaccharide transport	BP	1	4	0.0351378	0.781791	0	1
GO:0009820	alkaloid metabolic process	BP	4	91	0.0354392	0.78673	4	0
GO:0030163	protein catabolic process	BP	14	343	0.03546	0.78673	4	10
GO:0004351	glutamate decarboxylase activity	MF	2	11	0.0357007	0.790953	2	0
GO:0008194	UDP-glycosyltransferase activity	MF	9	248	0.0357775	0.791539	3	6
GO:0050660	flavin adenine dinucleotide binding	MF	19	535	0.035888	0.792145	10	9
GO:0098712	L-glutamate import across plasma membrane	BP	2	19	0.0359372	0.792145	0	2
GO:2000033	regulation of seed dormancy process	BP	2	10	0.0359562	0.792145	1	1
GO:0051645	Golgi localization	BP	4	46	0.0361686	0.795489	4	0
GO:0010457	centriole-centriole cohesion	BP	1	3	0.0362092	0.795489	1	0
GO:0004849	uridine kinase activity	MF	3	23	0.0363332	0.795986	1	2
GO:0044211	CTP salvage	BP	3	23	0.0363332	0.795986	1	2
GO:0010336	gibberellic acid homeostasis	BP	4	41	0.0365245	0.799063	2	2
GO:0070979	protein K11-linked ubiquitination	BP	5	54	0.0368879	0.80589	3	2
GO:0012501	programmed cell death	BP	5	54	0.0370695	0.808733	2	3
GO:0046689	response to mercury ion	BP	2	12	0.0373059	0.809787	1	1
GO:0046417	chorismate metabolic process	BP	3	42	0.0373082	0.809787	0	3
GO:0040019	positive regulation of embryonic development	BP	3	47	0.0373126	0.809787	3	0
GO:0060471	cortical granule exocytosis	BP	1	2	0.037324	0.809787	0	1
GO:0015186	L-glutamine transmembrane transporter activity	MF	2	22	0.037522	0.812959	0	2
GO:0010150	leaf senescence	BP	18	398	0.0376468	0.813914	10	8
GO:0006855	drug transmembrane transport	BP	9	240	0.0376697	0.813914	3	6
GO:0009570	chloroplast stroma	CC	82	2773	0.037987	0.819643	43	39
GO:0006120	mitochondrial electron transport, NADH to ubiquinone	BP	3	56	0.0382653	0.824295	1	2
GO:2000436	positive regulation of protein neddylation	BP	1	1	0.0383076	0.824295	0	1
GO:0042301	phosphate ion binding	MF	2	33	0.0384017	0.825189	1	1
GO:0031072	heat shock protein binding	MF	11	428	0.0384828	0.825803	3	8
GO:0010269	response to selenium ion	BP	2	16	0.0387291	0.829955	2	0
GO:0045153	electron transporter, transferring electrons within CoQH2-cytochrome c reductase complex activity	MF	2	14	0.0390248	0.835028	1	1
GO:0045273	respiratory chain complex II	CC	4	81	0.0390722	0.835028	4	0
GO:0042732	D-xylose metabolic process	BP	4	61	0.0391894	0.836395	3	1
GO:0010053	root epidermal cell differentiation	BP	5	75	0.0393346	0.837132	4	1
GO:0006085	acetyl-CoA biosynthetic process	BP	3	43	0.039411	0.837132	3	0
GO:0009827	plant-type cell wall modification	BP	3	32	0.0394619	0.837132	2	1
GO:0030307	positive regulation of cell growth	BP	7	116	0.0394816	0.837132	5	2
GO:0046915	transition metal ion transmembrane transporter activity	MF	2	18	0.0394904	0.837132	0	2
GO:0048653	anther development	BP	7	84	0.0395746	0.837207	5	2
GO:0045184	establishment of protein localization	BP	3	41	0.0396005	0.837207	3	0
GO:0010218	response to far red light	BP	11	212	0.0404614	0.853495	6	5
GO:0042766	nucleosome mobilization	BP	2	6	0.0404796	0.853495	2	0
GO:0006166	purine ribonucleoside salvage	BP	2	21	0.0405991	0.854158	0	2
GO:0010091	trichome branching	BP	8	132	0.0406198	0.854158	6	2
GO:0009821	alkaloid biosynthetic process	BP	1	6	0.0408858	0.858098	0	1
GO:0090213	regulation of radial pattern formation	BP	3	20	0.0409397	0.858098	3	0
GO:0006986	response to unfolded protein	BP	8	299	0.0410149	0.858098	4	4
GO:0009536	plastid	CC	35	1002	0.0410257	0.858098	19	16
GO:0050275	scopoletin glucosyltransferase activity	MF	3	47	0.0412613	0.861877	2	1
GO:0008643	carbohydrate transport	BP	14	314	0.0416614	0.869081	3	11
GO:0071275	cellular response to aluminum ion	BP	2	9	0.041912	0.873149	0	2
GO:0015238	drug transmembrane transporter activity	MF	9	206	0.042251	0.879045	2	7
GO:1990247	N6-methyladenosine-containing RNA binding	MF	2	12	0.0423449	0.879834	2	0
GO:0030001	metal ion transport	BP	6	152	0.0425394	0.881018	3	3
GO:0019029	helical viral capsid	CC	2	43	0.042569	0.881018	0	2
GO:0045037	protein import into chloroplast stroma	BP	7	120	0.0426609	0.881018	4	3
GO:0009637	response to blue light	BP	12	209	0.042661	0.881018	7	5
GO:0004084	branched-chain-amino-acid transaminase activity	MF	2	18	0.0427524	0.881018	0	2
GO:0045487	gibberellin catabolic process	BP	3	40	0.042773	0.881018	0	3
GO:0004650	polygalacturonase activity	MF	4	54	0.0428178	0.881018	3	1
GO:0006826	iron ion transport	BP	4	64	0.0428506	0.881018	3	1
GO:0010248	establishment or maintenance of transmembrane electrochemical gradient	BP	2	15	0.042914	0.881168	2	0
GO:0035670	plant-type ovary development	BP	1	5	0.0429771	0.881312	0	1
GO:0016709	oxidoreductase activity, acting on paired donors, with incorporation or reduction of molecular oxygen, NAD(P)H as one donor, and incorporation of one atom of oxygen	MF	8	270	0.0431884	0.884489	3	5
GO:0005769	early endosome	CC	16	475	0.0432911	0.885438	9	7
GO:0046939	nucleotide phosphorylation	BP	2	11	0.0438513	0.89573	0	2
GO:0016303	1-phosphatidylinositol-3-kinase activity	MF	2	29	0.0439842	0.897277	2	0
GO:0051085	chaperone mediated protein folding requiring cofactor	BP	11	361	0.0441806	0.898989	4	7
GO:0004612	phosphoenolpyruvate carboxykinase (ATP) activity	MF	5	109	0.0441976	0.898989	5	0
GO:0006260	DNA replication	BP	15	436	0.0442398	0.898989	4	11
GO:0010468	regulation of gene expression	BP	15	364	0.0443202	0.899459	6	9
GO:0016504	peptidase activator activity	MF	3	36	0.0445559	0.903075	2	1
GO:0009742	brassinosteroid mediated signaling pathway	BP	14	357	0.0451287	0.913508	8	6
GO:0000054	ribosomal subunit export from nucleus	BP	3	56	0.045372	0.916444	3	0
GO:0061927	TOC-TIC supercomplex I	CC	3	18	0.0454112	0.916444	2	1
GO:0048511	rhythmic process	BP	10	155	0.0454488	0.916444	7	3
GO:0090406	pollen tube	CC	9	184	0.0455111	0.916524	8	1
GO:0015165	pyrimidine nucleotide-sugar transmembrane transporter activity	MF	4	63	0.0456363	0.917867	0	4
GO:0010423	negative regulation of brassinosteroid biosynthetic process	BP	1	2	0.0462689	0.929401	1	0
GO:0006508	proteolysis	BP	18	468	0.0464441	0.931729	11	7
GO:0010087	phloem or xylem histogenesis	BP	16	350	0.0465312	0.932286	9	7
GO:0048208	COPII vesicle coating	BP	3	32	0.0466966	0.934409	3	0
GO:0051017	actin filament bundle assembly	BP	9	166	0.0470993	0.941267	6	3
GO:0016307	phosphatidylinositol phosphate kinase activity	MF	2	15	0.0472902	0.943882	0	2
GO:0000306	extrinsic component of vacuolar membrane	CC	3	23	0.0474085	0.945042	1	2
GO:0033799	myricetin 3'-O-methyltransferase activity	MF	1	10	0.0475221	0.946106	0	1
GO:0009924	octadecanal decarbonylase activity	MF	3	33	0.0476931	0.946201	3	0
GO:1990465	aldehyde oxygenase (deformylating) activity	MF	3	33	0.0476931	0.946201	3	0
GO:0031227	intrinsic component of endoplasmic reticulum membrane	CC	2	18	0.0479199	0.946201	1	1
GO:0045746	negative regulation of Notch signaling pathway	BP	2	16	0.0479528	0.946201	2	0
GO:0046686	response to cadmium ion	BP	42	1654	0.0479566	0.946201	19	23
GO:2000036	regulation of stem cell maintenance	BP	3	20	0.0479626	0.946201	1	2
GO:0015940	pantothenate biosynthetic process	BP	2	11	0.0480031	0.946201	0	2
GO:0044262	cellular carbohydrate metabolic process	BP	2	20	0.0480088	0.946201	0	2
GO:0061631	ubiquitin conjugating enzyme activity	MF	12	302	0.048175	0.948287	7	5
GO:0031176	endo-1,4-beta-xylanase activity	MF	2	28	0.0482727	0.949021	2	0
GO:0043388	positive regulation of DNA binding	BP	2	26	0.0483987	0.950309	2	0
GO:0046184	aldehyde biosynthetic process	BP	1	3	0.0487915	0.954446	1	0
GO:0006596	polyamine biosynthetic process	BP	3	37	0.0488097	0.954446	0	3
GO:0008299	isoprenoid biosynthetic process	BP	5	99	0.0488493	0.954446	5	0
GO:0004648	O-phospho-L-serine:2-oxoglutarate aminotransferase activity	MF	2	22	0.0488807	0.954446	0	2
GO:0007584	response to nutrient	BP	4	103	0.0489299	0.954446	2	2
GO:0045156	electron transporter, transferring electrons within the cyclic electron transport pathway of photosynthesis activity	MF	4	80	0.0491389	0.954446	3	1
GO:0048281	inflorescence morphogenesis	BP	2	28	0.0491471	0.954446	2	0
GO:0043332	mating projection tip	CC	1	4	0.0491537	0.954446	0	1
GO:0080030	methyl indole-3-acetate esterase activity	MF	3	37	0.0491563	0.954446	0	3
GO:0008083	growth factor activity	MF	2	47	0.0493485	0.955724	0	2
GO:0033759	flavone synthase activity	MF	1	2	0.0494869	0.955724	0	1
GO:0034785	salicylate 5-hydroxylase activity	MF	1	2	0.0494869	0.955724	0	1
GO:0004322	ferroxidase activity	MF	2	25	0.0494906	0.955724	2	0
GO:0052751	GDP-mannose hydrolase activity	MF	1	3	0.0495263	0.955724	1	0
GO:0016788	hydrolase activity, acting on ester bonds	MF	7	178	0.0498088	0.958805	5	2
GO:0061041	regulation of wound healing	BP	1	4	0.0498443	0.958805	1	0
GO:0032496	response to lipopolysaccharide	BP	3	98	0.0498691	0.958805	3	0
GO:0009767	photosynthetic electron transport chain	BP	4	63	0.0499667	0.959507	3	1

## Sheet: ck4 vs bx4
category	term	ontology	numDEInCat	numInCat	over_represented_pvalue	over_represented_FDR	GeneNumber(Up)	GeneNumber(Down)
GO:0005634	nucleus	CC	2821	22336	5.61185e-148	8.8151e-144	1219	1602
GO:0016021	integral component of membrane	CC	2336	17194	3.235e-137	2.54077e-133	863	1473
GO:0005886	plasma membrane	CC	1689	13760	5.05926e-95	2.64903e-91	585	1104
GO:0003700	sequence-specific DNA binding transcription factor activity	MF	654	3787	3.30626e-86	1.29837e-82	281	373
GO:0005524	ATP binding	MF	2122	19525	1.24631e-81	3.91541e-78	811	1311
GO:0006952	defense response	BP	447	2347	2.81564e-76	7.37133e-73	158	289
GO:0005737	cytoplasm	CC	1732	16608	1.58201e-75	3.55003e-72	792	940
GO:0005576	extracellular region	CC	455	2875	2.37212e-74	4.65766e-71	159	296
GO:0046872	metal ion binding	MF	1608	15527	5.41155e-72	9.44496e-69	712	896
GO:0020037	heme binding	MF	283	1494	3.29086e-66	5.16928e-63	79	204
GO:0005618	cell wall	CC	363	2208	4.59383e-66	6.55999e-63	132	231
GO:0043565	sequence-specific DNA binding	MF	385	2255	6.94058e-49	9.08522e-46	159	226
GO:1905582	response to mannose	BP	51	98	4.71156e-45	5.69301e-42	30	21
GO:0005506	iron ion binding	MF	232	1239	6.37806e-45	7.15619e-42	74	158
GO:0048046	apoplast	CC	296	2160	8.63753e-44	9.04522e-41	129	167
GO:0009414	response to water deprivation	BP	249	1265	4.23202e-43	4.15479e-40	101	148
GO:0009506	plasmodesma	CC	546	3931	3.25949e-42	3.01177e-39	140	406
GO:0043531	ADP binding	MF	107	403	3.68656e-40	3.21714e-37	12	95
GO:0005829	cytosol	CC	1274	12999	1.01165e-38	8.36366e-36	519	755
GO:0006355	regulation of transcription, DNA-templated	BP	409	2369	1.40334e-38	1.10218e-35	153	256
GO:0004674	protein serine/threonine kinase activity	MF	541	3671	5.51412e-38	4.12456e-35	205	336
GO:0016157	sucrose synthase activity	MF	66	198	1.08591e-37	7.75339e-35	14	52
GO:0009744	response to sucrose	BP	95	303	4.56371e-37	3.11681e-34	41	54
GO:0009507	chloroplast	CC	1079	8831	3.41489e-36	2.23504e-33	415	664
GO:0009409	response to cold	BP	234	1453	2.25546e-35	1.41715e-32	92	142
GO:0009737	response to abscisic acid	BP	274	1564	6.07623e-35	3.67098e-32	127	147
GO:0016567	protein ubiquitination	BP	336	2027	4.78929e-34	2.7863e-31	152	184
GO:0003677	DNA binding	MF	746	6364	1.07349e-33	6.02229e-31	306	440
GO:0000024	maltose biosynthetic process	BP	30	47	1.68713e-33	9.1384e-31	1	29
GO:0009873	ethylene-activated signaling pathway	BP	158	659	1.96904e-33	1.03099e-30	81	77
GO:0004497	monooxygenase activity	MF	135	576	5.32881e-33	2.70016e-30	36	99
GO:0005794	Golgi apparatus	CC	598	4761	4.01992e-32	1.92083e-29	246	352
GO:0016020	membrane	CC	632	6053	4.03536e-32	1.92083e-29	203	429
GO:0016161	beta-amylase activity	MF	36	62	1.17032e-31	5.40688e-29	3	33
GO:0009749	response to glucose	BP	84	294	1.3313e-31	5.97487e-29	41	43
GO:0042594	response to starvation	BP	59	164	6.78055e-31	2.95858e-28	27	32
GO:0004364	glutathione transferase activity	MF	76	376	2.68934e-29	1.14173e-26	70	6
GO:0006979	response to oxidative stress	BP	190	1166	6.28084e-29	2.5963e-26	60	130
GO:0005985	sucrose metabolic process	BP	56	191	1.09706e-28	4.41862e-26	14	42
GO:0016705	oxidoreductase activity, acting on paired donors, with incorporation or reduction of molecular oxygen	MF	109	450	4.42645e-28	1.73827e-25	25	84
GO:0042744	hydrogen peroxide catabolic process	BP	79	426	1.5027e-27	5.75717e-25	17	62
GO:0016747	transferase activity, transferring acyl groups other than amino-acyl groups	MF	50	129	1.87571e-27	7.01516e-25	7	43
GO:0102229	amylopectin maltohydrolase activity	MF	36	67	4.14992e-27	1.51597e-24	3	33
GO:0046910	pectinesterase inhibitor activity	MF	44	103	5.59585e-26	1.99772e-23	17	27
GO:0019900	kinase binding	MF	86	371	5.57342e-25	1.9455e-22	52	34
GO:0000786	nucleosome	CC	84	544	8.17407e-25	2.79127e-22	35	49
GO:0005774	vacuolar membrane	CC	330	2568	1.11309e-24	3.7201e-22	107	223
GO:0009651	response to salt stress	BP	286	1994	1.14183e-24	3.73663e-22	133	153
GO:0009664	plant-type cell wall organization	BP	69	252	1.1705e-23	3.75228e-21	27	42
GO:0016740	transferase activity	MF	119	574	2.78551e-23	8.75095e-21	60	59
GO:0004601	peroxidase activity	MF	84	507	3.02129e-23	9.30556e-21	20	64
GO:0042742	defense response to bacterium	BP	176	1040	1.41697e-22	4.28035e-20	79	97
GO:0071555	cell wall organization	BP	221	1394	1.84217e-22	5.45976e-20	74	147
GO:0010200	response to chitin	BP	86	432	3.17273e-22	9.2291e-20	58	28
GO:0046658	anchored component of plasma membrane	CC	81	282	2.11937e-21	6.05292e-19	23	58
GO:0080044	quercetin 7-O-glucosyltransferase activity	MF	50	180	3.16632e-21	8.88154e-19	28	22
GO:0004568	chitinase activity	MF	34	126	3.40389e-21	9.3804e-19	2	32
GO:0050832	defense response to fungus	BP	143	802	5.07595e-21	1.37471e-18	57	86
GO:0080043	quercetin 3-O-glucosyltransferase activity	MF	50	183	5.33058e-21	1.4192e-18	28	22
GO:0030246	carbohydrate binding	MF	146	991	7.25204e-21	1.89858e-18	43	103
GO:0000272	polysaccharide catabolic process	BP	41	155	8.91473e-21	2.29562e-18	3	38
GO:0006032	chitin catabolic process	BP	37	138	9.13571e-21	2.31458e-18	3	34
GO:0009061	anaerobic respiration	BP	23	37	2.94716e-20	7.34824e-18	23	0
GO:0006749	glutathione metabolic process	BP	57	311	4.16044e-20	1.02113e-17	49	8
GO:0007275	multicellular organismal development	BP	199	1455	4.2945e-19	1.03782e-16	102	97
GO:0046983	protein dimerization activity	MF	171	1240	5.0382e-19	1.19909e-16	95	76
GO:0030599	pectinesterase activity	MF	46	135	5.30012e-19	1.2426e-16	17	29
GO:0009835	fruit ripening	BP	47	165	5.57528e-19	1.28789e-16	8	39
GO:0005983	starch catabolic process	BP	49	160	7.47439e-19	1.70156e-16	13	36
GO:0004737	pyruvate decarboxylase activity	MF	21	49	7.86386e-19	1.76465e-16	21	0
GO:0045893	positive regulation of transcription, DNA-templated	BP	177	1177	1.09961e-18	2.43277e-16	65	112
GO:0005773	vacuole	CC	275	2263	1.16542e-18	2.54255e-16	80	195
GO:0045330	aspartyl esterase activity	MF	45	133	1.9165e-18	4.12389e-16	17	28
GO:0009523	photosystem II	CC	45	146	2.36452e-18	5.01917e-16	6	39
GO:0042973	glucan endo-1,3-beta-D-glucosidase activity	MF	46	129	2.57183e-18	5.38643e-16	6	40
GO:0042545	cell wall modification	BP	45	137	4.29347e-18	8.87392e-16	17	28
GO:0009753	response to jasmonic acid	BP	103	543	4.48299e-18	9.1453e-16	35	68
GO:0015979	photosynthesis	BP	94	498	5.82065e-18	1.17219e-15	17	77
GO:0009407	toxin catabolic process	BP	42	189	1.43485e-17	2.853e-15	38	4
GO:0080167	response to karrikin	BP	78	406	4.09525e-17	8.04103e-15	31	47
GO:0009738	abscisic acid-activated signaling pathway	BP	174	1113	4.35875e-17	8.45275e-15	86	88
GO:0044212	transcription regulatory region DNA binding	MF	133	998	6.41656e-17	1.21679e-14	52	81
GO:0071490	cellular response to far red light	BP	12	15	6.50692e-17	1.21679e-14	0	12
GO:0071491	cellular response to red light	BP	12	15	6.50692e-17	1.21679e-14	0	12
GO:0009909	regulation of flower development	BP	93	537	7.6035e-17	1.40513e-14	45	48
GO:0016998	cell wall macromolecule catabolic process	BP	27	90	1.27849e-16	2.33518e-14	1	26
GO:0016042	lipid catabolic process	BP	89	500	1.40804e-16	2.54224e-14	19	70
GO:0005789	endoplasmic reticulum membrane	CC	329	2656	1.98358e-16	3.53322e-14	139	190
GO:0045548	phenylalanine ammonia-lyase activity	MF	23	55	2.00189e-16	3.53322e-14	0	23
GO:0045490	pectin catabolic process	BP	47	165	2.13106e-16	3.71941e-14	17	30
GO:0040008	regulation of growth	BP	125	757	2.18075e-16	3.76431e-14	69	56
GO:0009800	cinnamic acid biosynthetic process	BP	23	56	2.51111e-16	4.28745e-14	0	23
GO:0005783	endoplasmic reticulum	CC	387	3418	5.38681e-16	9.09849e-14	169	218
GO:0009734	auxin-activated signaling pathway	BP	172	1113	5.55944e-16	9.29017e-14	75	97
GO:0030154	cell differentiation	BP	159	1172	7.94584e-16	1.31382e-13	53	106
GO:0035251	UDP-glucosyltransferase activity	MF	35	115	9.25041e-16	1.5136e-13	19	16
GO:0008194	UDP-glycosyltransferase activity	MF	53	248	2.14324e-15	3.47072e-13	31	22
GO:0004842	ubiquitin-protein transferase activity	MF	202	1318	3.05552e-15	4.89757e-13	85	117
GO:0016709	oxidoreductase activity, acting on paired donors, with incorporation or reduction of molecular oxygen, NAD(P)H as one donor, and incorporation of one atom of oxygen	MF	49	270	3.83602e-15	6.08648e-13	8	41
GO:0009522	photosystem I	CC	37	133	4.3665e-15	6.8589e-13	6	31
GO:0005802	trans-Golgi network	CC	221	1620	9.41881e-15	1.46486e-12	105	116
GO:0015250	water channel activity	MF	28	103	1.01841e-14	1.56835e-12	1	27
GO:0009416	response to light stimulus	BP	94	510	1.35528e-14	2.06686e-12	39	55
GO:0009611	response to wounding	BP	108	683	2.64751e-14	3.99876e-12	50	58
GO:0009813	flavonoid biosynthetic process	BP	47	249	3.23793e-14	4.83627e-12	17	30
GO:0010345	suberin biosynthetic process	BP	27	75	3.26359e-14	4.83627e-12	1	26
GO:0009741	response to brassinosteroid	BP	49	219	4.28231e-14	6.28659e-12	36	13
GO:0004022	alcohol dehydrogenase (NAD) activity	MF	19	63	5.0534e-14	7.34989e-12	18	1
GO:0102360	daphnetin 3-O-glucosyltransferase activity	MF	17	35	5.99571e-14	8.54801e-12	12	5
GO:0102425	myricetin 3-O-glucosyltransferase activity	MF	17	35	5.99571e-14	8.54801e-12	12	5
GO:0009718	anthocyanin-containing compound biosynthetic process	BP	40	142	6.04042e-14	8.54801e-12	22	18
GO:0047893	flavonol 3-O-glucosyltransferase activity	MF	17	36	7.97162e-14	1.11802e-11	12	5
GO:0009877	nodulation	BP	36	103	8.59063e-14	1.19417e-11	24	12
GO:0010411	xyloglucan metabolic process	BP	45	251	1.03938e-13	1.43216e-11	30	15
GO:0006970	response to osmotic stress	BP	94	554	2.17493e-13	2.97077e-11	42	52
GO:0071486	cellular response to high light intensity	BP	12	20	2.26251e-13	3.03936e-11	0	12
GO:0004553	hydrolase activity, hydrolyzing O-glycosyl compounds	MF	44	260	2.26385e-13	3.03936e-11	27	17
GO:0009617	response to bacterium	BP	76	411	3.38478e-13	4.50578e-11	36	40
GO:0003950	NAD+ ADP-ribosyltransferase activity	MF	26	78	3.58559e-13	4.73298e-11	24	2
GO:0030244	cellulose biosynthetic process	BP	72	369	3.9347e-13	5.15052e-11	17	55
GO:0009793	embryo development ending in seed dormancy	BP	199	1341	6.46473e-13	8.3924e-11	73	126
GO:0001666	response to hypoxia	BP	52	274	8.10035e-13	1.04295e-10	27	25
GO:0005975	carbohydrate metabolic process	BP	171	1356	8.63278e-13	1.10247e-10	41	130
GO:1901430	positive regulation of syringal lignin biosynthetic process	BP	11	20	9.27919e-13	1.17546e-10	0	11
GO:0016762	xyloglucan:xyloglucosyl transferase activity	MF	35	215	1.03879e-12	1.30539e-10	26	9
GO:0031540	regulation of anthocyanin biosynthetic process	BP	23	64	1.15567e-12	1.44073e-10	0	23
GO:0009055	electron carrier activity	MF	84	597	1.17728e-12	1.45611e-10	47	37
GO:0006559	L-phenylalanine catabolic process	BP	26	96	1.54535e-12	1.89644e-10	1	25
GO:0009733	response to auxin	BP	139	906	1.71612e-12	2.08967e-10	58	81
GO:0016210	naringenin-chalcone synthase activity	MF	24	114	1.77991e-12	2.15067e-10	8	16
GO:0015706	nitrate transport	BP	39	118	1.94372e-12	2.33068e-10	14	25
GO:0009739	response to gibberellin	BP	56	285	2.55025e-12	3.0348e-10	34	22
GO:0009505	plant-type cell wall	CC	115	822	3.55698e-12	4.20098e-10	47	68
GO:0009570	chloroplast stroma	CC	324	2773	4.9452e-12	5.79696e-10	123	201
GO:1902074	response to salt	BP	35	135	6.24335e-12	7.26449e-10	22	13
GO:0000287	magnesium ion binding	MF	159	1374	6.45386e-12	7.4542e-10	95	64
GO:0004709	MAP kinase kinase kinase activity	MF	41	168	6.6022e-12	7.56988e-10	26	15
GO:0071483	cellular response to blue light	BP	14	22	7.64061e-12	8.64052e-10	1	13
GO:0009535	chloroplast thylakoid membrane	CC	201	1503	7.64599e-12	8.64052e-10	60	141
GO:0050275	scopoletin glucosyltransferase activity	MF	19	47	8.07214e-12	9.05694e-10	10	9
GO:0031640	killing of cells of other organism	BP	17	57	8.16562e-12	9.09685e-10	6	11
GO:0003735	structural constituent of ribosome	MF	226	2439	9.27779e-12	1.02631e-09	51	175
GO:0006412	translation	BP	212	2146	9.72446e-12	1.06819e-09	48	164
GO:0009751	response to salicylic acid	BP	85	498	9.81248e-12	1.07038e-09	43	42
GO:0009408	response to heat	BP	124	1004	9.95563e-12	1.0785e-09	64	60
GO:0016758	transferase activity, transferring hexosyl groups	MF	29	99	1.05557e-11	1.13567e-09	8	21
GO:0005516	calmodulin binding	MF	168	1288	1.7939e-11	1.91691e-09	59	109
GO:0006468	protein phosphorylation	BP	232	1868	1.92209e-11	2.04001e-09	109	123
GO:0004857	enzyme inhibitor activity	MF	23	68	2.26448e-11	2.38727e-09	10	13
GO:0010380	regulation of chlorophyll biosynthetic process	BP	20	62	2.6948e-11	2.822e-09	4	16
GO:0047214	cyanidin-3-rhamnosylglucoside 5-O-glucosyltransferase activity	MF	13	27	5.20378e-11	5.41331e-09	13	0
GO:0080046	quercetin 4'-O-glucosyltransferase activity	MF	17	40	7.58305e-11	7.83648e-09	11	6
GO:0034605	cellular response to heat	BP	73	574	7.6389e-11	7.84261e-09	26	47
GO:1902395	regulation of 1-deoxy-D-xylulose-5-phosphate synthase activity	BP	13	25	8.04731e-11	8.16578e-09	13	0
GO:0031492	nucleosomal DNA binding	MF	28	154	8.05765e-11	8.16578e-09	14	14
GO:0031408	oxylipin biosynthetic process	BP	50	243	8.18113e-11	8.23777e-09	19	31
GO:0016413	O-acetyltransferase activity	MF	41	164	8.80858e-11	8.81307e-09	8	33
GO:0015035	protein disulfide oxidoreductase activity	MF	43	241	1.01233e-10	1.00643e-08	36	7
GO:0080037	negative regulation of cytokinin-activated signaling pathway	BP	11	14	1.04331e-10	1.03071e-08	11	0
GO:0019902	phosphatase binding	MF	23	86	1.23904e-10	1.21643e-08	12	11
GO:0004672	protein kinase activity	MF	141	879	1.46498e-10	1.42931e-08	42	99
GO:0005768	endosome	CC	199	1538	1.63647e-10	1.58677e-08	107	92
GO:0102786	stearoyl-[acp] desaturase activity	MF	14	38	2.04635e-10	1.97203e-08	14	0
GO:0030976	thiamine pyrophosphate binding	MF	28	107	2.08137e-10	1.99355e-08	25	3
GO:0009723	response to ethylene	BP	78	402	2.78903e-10	2.65516e-08	45	33
GO:0016207	4-coumarate-CoA ligase activity	MF	15	42	2.91429e-10	2.75769e-08	0	15
GO:0045300	acyl-[acyl-carrier-protein] desaturase activity	MF	14	40	3.34794e-10	3.14225e-08	14	0
GO:0045892	negative regulation of transcription, DNA-templated	BP	107	814	3.3607e-10	3.14225e-08	42	65
GO:0006949	syncytium formation	BP	11	27	3.69125e-10	3.4309e-08	3	8
GO:0006825	copper ion transport	BP	18	58	4.74323e-10	4.37378e-08	16	2
GO:0031225	anchored component of membrane	CC	57	277	4.76137e-10	4.37378e-08	14	43
GO:0009620	response to fungus	BP	55	269	5.26242e-10	4.79311e-08	25	30
GO:0009833	primary cell wall biogenesis	BP	45	226	5.27889e-10	4.79311e-08	11	34
GO:0006633	fatty acid biosynthetic process	BP	76	507	9.6082e-10	8.67388e-08	41	35
GO:0010322	regulation of isopentenyl diphosphate biosynthetic process, methylerythritol 4-phosphate pathway	BP	14	32	9.67589e-10	8.68508e-08	14	0
GO:0010089	xylem development	BP	32	96	1.00225e-09	8.94509e-08	14	18
GO:0042546	cell wall biogenesis	BP	36	231	1.3784e-09	1.22327e-07	26	10
GO:0052544	defense response by callose deposition in cell wall	BP	19	46	1.45e-09	1.27959e-07	6	13
GO:0008270	zinc ion binding	MF	909	15831	1.50404e-09	1.31986e-07	478	431
GO:0016788	hydrolase activity, acting on ester bonds	MF	36	178	1.55299e-09	1.35524e-07	5	31
GO:0000139	Golgi membrane	CC	289	2540	1.81999e-09	1.57947e-07	103	186
GO:1902456	regulation of stomatal opening	BP	14	53	1.89216e-09	1.63308e-07	10	4
GO:0010117	photoprotection	BP	23	68	2.12099e-09	1.82057e-07	1	22
GO:0016491	oxidoreductase activity	MF	136	1195	2.82387e-09	2.41072e-07	55	81
GO:0046777	protein autophosphorylation	BP	151	1098	3.23077e-09	2.74319e-07	69	82
GO:0008061	chitin binding	MF	28	155	3.34795e-09	2.8274e-07	6	22
GO:0006351	transcription, DNA-templated	BP	86	519	3.45728e-09	2.90411e-07	43	43
GO:0046982	protein heterodimerization activity	MF	86	893	4.59551e-09	3.83969e-07	35	51
GO:0071492	cellular response to UV-A	BP	12	31	4.77323e-09	3.96708e-07	0	12
GO:0009740	gibberellic acid mediated signaling pathway	BP	47	255	5.54818e-09	4.58688e-07	29	18
GO:0016531	copper chaperone activity	MF	13	24	9.29975e-09	7.64819e-07	13	0
GO:0042128	nitrate assimilation	BP	46	209	9.35826e-09	7.65623e-07	15	31
GO:0010030	positive regulation of seed germination	BP	20	89	9.76374e-09	7.94657e-07	5	15
GO:0015333	peptide:proton symporter activity	MF	47	246	1.05205e-08	8.51834e-07	4	43
GO:0009941	chloroplast envelope	CC	210	1749	1.15544e-08	9.30748e-07	67	143
GO:1904680	peptide transmembrane transporter activity	MF	47	249	1.27981e-08	1.02568e-06	4	43
GO:0048364	root development	BP	106	681	1.28965e-08	1.02832e-06	46	60
GO:2000022	regulation of jasmonic acid mediated signaling pathway	BP	42	260	1.34087e-08	1.06376e-06	29	13
GO:0005507	copper ion binding	MF	106	981	1.44249e-08	1.13862e-06	58	48
GO:0051213	dioxygenase activity	MF	77	546	1.5938e-08	1.25177e-06	43	34
GO:0016168	chlorophyll binding	MF	35	180	1.83044e-08	1.43048e-06	9	26
GO:0050403	trans-zeatin O-beta-D-glucosyltransferase activity	MF	14	36	2.00393e-08	1.54458e-06	10	4
GO:0003729	mRNA binding	MF	216	1814	2.00405e-08	1.54458e-06	72	144
GO:0016584	nucleosome positioning	BP	22	106	2.00595e-08	1.54458e-06	6	16
GO:0010218	response to far red light	BP	46	212	2.14403e-08	1.64285e-06	22	24
GO:0016760	cellulose synthase (UDP-forming) activity	MF	46	270	2.74393e-08	2.09232e-06	12	34
GO:0046898	response to cycloheximide	BP	20	63	2.81729e-08	2.13788e-06	5	15
GO:0009809	lignin biosynthetic process	BP	44	283	2.91883e-08	2.20428e-06	4	40
GO:0009536	plastid	CC	135	1002	3.08657e-08	2.3198e-06	55	80
GO:0030001	metal ion transport	BP	29	152	3.4315e-08	2.56676e-06	15	14
GO:0102965	alcohol-forming fatty acyl-CoA reductase activity	MF	12	29	3.68471e-08	2.7431e-06	0	12
GO:0031936	negative regulation of chromatin silencing	BP	17	46	3.71713e-08	2.75418e-06	3	14
GO:0019252	starch biosynthetic process	BP	53	260	3.98504e-08	2.93883e-06	8	45
GO:0080030	methyl indole-3-acetate esterase activity	MF	15	37	4.01599e-08	2.94781e-06	3	12
GO:0006631	fatty acid metabolic process	BP	40	268	4.82928e-08	3.51338e-06	17	23
GO:0080019	fatty-acyl-CoA reductase (alcohol-forming) activity	MF	12	30	4.83123e-08	3.51338e-06	0	12
GO:0060416	response to growth hormone	BP	14	65	5.76351e-08	4.17204e-06	14	0
GO:0018298	protein-chromophore linkage	BP	50	284	5.90073e-08	4.25177e-06	12	38
GO:0039694	viral RNA genome replication	BP	26	148	6.56828e-08	4.71117e-06	18	8
GO:0016759	cellulose synthase activity	MF	35	174	8.0599e-08	5.75477e-06	11	24
GO:0047372	acylglycerol lipase activity	MF	18	79	9.63981e-08	6.85168e-06	3	15
GO:0008171	O-methyltransferase activity	MF	23	108	9.81165e-08	6.94241e-06	14	9
GO:0010025	wax biosynthetic process	BP	25	109	1.08006e-07	7.60787e-06	2	23
GO:0046686	response to cadmium ion	BP	162	1654	1.08871e-07	7.63456e-06	60	102
GO:0016985	mannan endo-1,4-beta-mannosidase activity	MF	23	95	1.15457e-07	7.99711e-06	0	23
GO:0046355	mannan catabolic process	BP	23	95	1.15457e-07	7.99711e-06	0	23
GO:0009626	plant-type hypersensitive response	BP	54	341	1.15568e-07	7.99711e-06	18	36
GO:0034059	response to anoxia	BP	13	36	1.17358e-07	8.08532e-06	12	1
GO:0015112	nitrate transmembrane transporter activity	MF	16	40	1.2606e-07	8.64692e-06	12	4
GO:0016887	ATPase activity	MF	163	1573	1.31095e-07	8.95324e-06	54	109
GO:0010029	regulation of seed germination	BP	31	122	1.55329e-07	1.05624e-05	12	19
GO:0019441	tryptophan catabolic process to kynurenine	BP	11	37	1.69578e-07	1.14661e-05	11	0
GO:0010167	response to nitrate	BP	26	87	1.70079e-07	1.14661e-05	16	10
GO:0048544	recognition of pollen	BP	40	215	1.83193e-07	1.22851e-05	9	31
GO:0051865	protein autoubiquitination	BP	30	162	1.83791e-07	1.22851e-05	20	10
GO:0016301	kinase activity	MF	98	674	2.11218e-07	1.40585e-05	59	39
GO:0052716	hydroquinone:oxygen oxidoreductase activity	MF	23	128	2.28788e-07	1.51467e-05	21	2
GO:0010150	leaf senescence	BP	68	398	2.29496e-07	1.51467e-05	30	38
GO:0004427	inorganic diphosphatase activity	MF	32	146	2.48925e-07	1.63603e-05	16	16
GO:0046274	lignin catabolic process	BP	23	131	2.67026e-07	1.74768e-05	21	2
GO:0010215	cellulose microfibril organization	BP	25	95	3.21312e-07	2.09426e-05	6	19
GO:0047259	glucomannan 4-beta-mannosyltransferase activity	MF	19	71	3.24754e-07	2.10795e-05	1	18
GO:1902584	positive regulation of response to water deprivation	BP	18	51	3.30014e-07	2.13327e-05	3	15
GO:0042335	cuticle development	BP	18	53	3.41577e-07	2.19897e-05	1	17
GO:0009735	response to cytokinin	BP	79	717	3.54678e-07	2.274e-05	33	46
GO:0031098	stress-activated protein kinase signaling cascade	BP	34	182	3.68087e-07	2.35037e-05	16	18
GO:0003968	RNA-directed RNA polymerase activity	MF	44	400	3.76366e-07	2.3935e-05	27	17
GO:0005375	copper ion transmembrane transporter activity	MF	13	31	3.90817e-07	2.47538e-05	13	0
GO:0009678	hydrogen-translocating pyrophosphatase activity	MF	19	77	3.95095e-07	2.49243e-05	4	15
GO:0006869	lipid transport	BP	44	285	4.5554e-07	2.85953e-05	9	35
GO:0004097	catechol oxidase activity	MF	14	59	4.60207e-07	2.85953e-05	3	11
GO:0046148	pigment biosynthetic process	BP	14	59	4.60207e-07	2.85953e-05	3	11
GO:0009828	plant-type cell wall loosening	BP	8	18	4.60569e-07	2.85953e-05	4	4
GO:0009641	shade avoidance	BP	16	38	5.52296e-07	3.41554e-05	3	13
GO:0009631	cold acclimation	BP	38	269	6.74141e-07	4.15271e-05	18	20
GO:0004620	phospholipase activity	MF	19	94	7.22002e-07	4.43016e-05	3	16
GO:0032012	regulation of ARF protein signal transduction	BP	20	75	7.8765e-07	4.81417e-05	3	17
GO:0016597	amino acid binding	MF	24	123	8.26023e-07	5.02914e-05	10	14
GO:0023014	signal transduction by phosphorylation	BP	34	190	8.33994e-07	5.05806e-05	16	18
GO:0043682	copper-transporting ATPase activity	MF	13	35	8.55968e-07	5.17136e-05	13	0
GO:0047714	galactolipase activity	MF	13	28	8.68585e-07	5.22749e-05	1	12
GO:0009607	response to biotic stimulus	BP	25	180	8.78756e-07	5.26851e-05	4	21
GO:0030261	chromosome condensation	BP	14	51	8.86134e-07	5.29255e-05	3	11
GO:0043086	negative regulation of catalytic activity	BP	10	33	9.32747e-07	5.54984e-05	5	5
GO:0009908	flower development	BP	145	1283	9.58326e-07	5.68053e-05	67	78
GO:0008234	cysteine-type peptidase activity	MF	32	204	9.75799e-07	5.76235e-05	16	16
GO:0048868	pollen tube development	BP	22	78	1.12952e-06	6.64513e-05	3	19
GO:0002679	respiratory burst involved in defense response	BP	15	66	1.15034e-06	6.74237e-05	14	1
GO:0015297	antiporter activity	MF	76	503	1.16456e-06	6.80036e-05	40	36
GO:0010597	green leaf volatile biosynthetic process	BP	11	20	1.23126e-06	7.16318e-05	2	9
GO:0009867	jasmonic acid mediated signaling pathway	BP	66	373	1.31454e-06	7.61947e-05	32	34
GO:0010143	cutin biosynthetic process	BP	19	74	1.58873e-06	9.17492e-05	1	18
GO:0007165	signal transduction	BP	61	585	1.62374e-06	9.34276e-05	28	33
GO:0008174	mRNA methyltransferase activity	MF	17	92	1.68344e-06	9.65087e-05	16	1
GO:1900424	regulation of defense response to bacterium	BP	21	78	1.82551e-06	0.000104273	17	4
GO:0050404	zeatin O-beta-D-xylosyltransferase activity	MF	8	18	2.01421e-06	0.000114635	5	3
GO:0051753	mannan synthase activity	MF	21	98	2.05202e-06	0.000116073	3	18
GO:0102336	3-oxo-arachidoyl-CoA synthase activity	MF	18	77	2.07642e-06	0.000116073	3	15
GO:0102337	3-oxo-cerotoyl-CoA synthase activity	MF	18	77	2.07642e-06	0.000116073	3	15
GO:0102338	3-oxo-lignoceronyl-CoA synthase activity	MF	18	77	2.07642e-06	0.000116073	3	15
GO:0102756	very-long-chain 3-ketoacyl-CoA synthase activity	MF	18	77	2.07642e-06	0.000116073	3	15
GO:0009555	pollen development	BP	93	704	2.1294e-06	0.000118612	41	52
GO:0051119	sugar transmembrane transporter activity	MF	13	55	2.26442e-06	0.000125687	6	7
GO:0009553	embryo sac development	BP	57	319	2.45862e-06	0.000135986	15	42
GO:0045735	nutrient reservoir activity	MF	24	127	2.73838e-06	0.000150928	5	19
GO:0005978	glycogen biosynthetic process	BP	31	152	2.82422e-06	0.000155115	2	29
GO:0005509	calcium ion binding	MF	143	1460	2.83525e-06	0.000155178	72	71
GO:0052731	phosphocholine phosphatase activity	MF	5	6	2.92646e-06	0.000159062	5	0
GO:0052732	phosphoethanolamine phosphatase activity	MF	5	6	2.92646e-06	0.000159062	5	0
GO:0035556	intracellular signal transduction	BP	108	1006	3.07125e-06	0.000166356	58	50
GO:0090353	polygalacturonase inhibitor activity	MF	6	17	3.16887e-06	0.000171054	1	5
GO:0009294	DNA mediated transformation	BP	28	117	3.40898e-06	0.000183385	14	14
GO:0051707	response to other organism	BP	16	77	3.46457e-06	0.000185739	9	7
GO:0009704	de-etiolation	BP	18	95	4.04967e-06	0.000216368	15	3
GO:0033836	flavonol 7-O-beta-glucosyltransferase activity	MF	6	10	4.23224e-06	0.000225356	5	1
GO:0008970	phosphatidylcholine 1-acylhydrolase activity	MF	15	42	4.62949e-06	0.000245676	1	14
GO:0009501	amyloplast	CC	33	196	4.7095e-06	0.00024908	3	30
GO:0051537	2 iron, 2 sulfur cluster binding	MF	39	267	4.89319e-06	0.000257193	27	12
GO:0005086	ARF guanyl-nucleotide exchange factor activity	MF	20	85	4.89564e-06	0.000257193	3	17
GO:0009870	defense response signaling pathway, resistance gene-dependent	BP	15	47	5.17731e-06	0.000271084	6	9
GO:0004386	helicase activity	MF	126	989	5.44124e-06	0.000283957	48	78
GO:0034724	DNA replication-independent nucleosome organization	BP	8	14	6.0474e-06	0.000314545	0	8
GO:0080148	negative regulation of response to water deprivation	BP	16	83	6.10661e-06	0.000316576	16	0
GO:0031418	L-ascorbic acid binding	MF	25	145	6.12991e-06	0.000316739	13	12
GO:0009863	salicylic acid mediated signaling pathway	BP	20	75	6.23652e-06	0.000320604	5	15
GO:0061408	positive regulation of transcription from RNA polymerase II promoter in response to heat stress	BP	22	114	6.24553e-06	0.000320604	14	8
GO:0043295	glutathione binding	MF	22	146	6.34307e-06	0.00032455	16	6
GO:0000148	1,3-beta-D-glucan synthase complex	CC	25	134	6.56276e-06	0.000332542	3	22
GO:0003843	1,3-beta-D-glucan synthase activity	MF	25	134	6.56276e-06	0.000332542	3	22
GO:0006075	(1->3)-beta-D-glucan biosynthetic process	BP	25	134	6.56276e-06	0.000332542	3	22
GO:0005730	nucleolus	CC	245	2790	6.67584e-06	0.000337184	59	186
GO:0042538	hyperosmotic salinity response	BP	33	211	6.70186e-06	0.000337413	17	16
GO:0005315	inorganic phosphate transmembrane transporter activity	MF	35	201	6.77253e-06	0.000339881	10	25
GO:0048467	gynoecium development	BP	23	105	7.04284e-06	0.000352321	1	22
GO:0070647	protein modification by small protein conjugation or removal	BP	9	23	7.35088e-06	0.000366564	9	0
GO:0032147	activation of protein kinase activity	BP	34	212	7.41354e-06	0.000368519	16	18
GO:0009765	photosynthesis, light harvesting	BP	11	23	7.50022e-06	0.000371651	1	10
GO:0003723	RNA binding	MF	506	5364	7.62178e-06	0.000376487	200	306
GO:0008289	lipid binding	MF	72	562	8.28509e-06	0.000407969	22	50
GO:0032502	developmental process	BP	36	163	8.394e-06	0.00041204	17	19
GO:0031491	nucleosome binding	MF	25	167	8.49305e-06	0.000415604	6	19
GO:0051607	defense response to virus	BP	29	223	8.9031e-06	0.000434317	12	17
GO:0080054	low-affinity nitrate transmembrane transporter activity	MF	13	48	8.96128e-06	0.000435801	0	13
GO:0043067	regulation of programmed cell death	BP	21	97	9.01328e-06	0.000436179	6	15
GO:0008886	glyceraldehyde-3-phosphate dehydrogenase (NADP+) (non-phosphorylating) activity	MF	7	14	9.02458e-06	0.000436179	5	2
GO:0080163	regulation of protein serine/threonine phosphatase activity	BP	11	30	9.39776e-06	0.000451786	9	2
GO:0009814	defense response, incompatible interaction	BP	19	76	9.40502e-06	0.000451786	5	14
GO:0072699	protein localization to cortical microtubule cytoskeleton	BP	11	23	9.61176e-06	0.000460309	0	11
GO:0060969	negative regulation of gene silencing	BP	18	54	9.6871e-06	0.000462508	12	6
GO:0004806	triglyceride lipase activity	MF	14	48	9.7342e-06	0.000463348	1	13
GO:2000762	regulation of phenylpropanoid metabolic process	BP	19	47	9.91425e-06	0.000470492	15	4
GO:0035336	long-chain fatty-acyl-CoA metabolic process	BP	9	27	1.01735e-05	0.000481341	0	9
GO:0031969	chloroplast membrane	CC	115	775	1.08322e-05	0.000510968	54	61
GO:0009826	unidimensional cell growth	BP	69	425	1.21237e-05	0.000570176	27	42
GO:0051082	unfolded protein binding	MF	113	1251	1.22365e-05	0.000573763	48	65
GO:0035673	oligopeptide transmembrane transporter activity	MF	50	311	1.29914e-05	0.000607349	6	44
GO:0070483	detection of hypoxia	BP	6	9	1.31074e-05	0.000610951	6	0
GO:0050502	cis-zeatin O-beta-D-glucosyltransferase activity	MF	9	23	1.37587e-05	0.000639414	7	2
GO:0047216	inositol 3-alpha-galactosyltransferase activity	MF	7	20	1.39233e-05	0.000645155	0	7
GO:0010330	cellulose synthase complex	CC	11	25	1.41178e-05	0.000652244	0	11
GO:0010216	maintenance of DNA methylation	BP	21	92	1.60035e-05	0.000737194	1	20
GO:0022625	cytosolic large ribosomal subunit	CC	77	785	1.60853e-05	0.000738795	11	66
GO:0004197	cysteine-type endopeptidase activity	MF	53	406	1.62326e-05	0.000743385	18	35
GO:0098755	maintenance of seed dormancy by absisic acid	BP	4	5	1.63417e-05	0.000746209	0	4
GO:0010424	DNA methylation on cytosine within a CG sequence	BP	16	53	1.65547e-05	0.000753741	1	15
GO:0048579	negative regulation of long-day photoperiodism, flowering	BP	22	126	1.70952e-05	0.0007761	14	8
GO:0004013	adenosylhomocysteinase activity	MF	11	55	1.82486e-05	0.000823706	6	5
GO:0019510	S-adenosylhomocysteine catabolic process	BP	11	55	1.82486e-05	0.000823706	6	5
GO:0006629	lipid metabolic process	BP	44	323	1.8833e-05	0.000847647	9	35
GO:0010427	abscisic acid binding	MF	11	32	1.92736e-05	0.000864998	9	2
GO:0006334	nucleosome assembly	BP	31	199	2.02487e-05	0.000906171	7	24
GO:0010214	seed coat development	BP	25	136	2.06547e-05	0.000921715	20	5
GO:0010181	FMN binding	MF	41	341	2.14725e-05	0.000955495	30	11
GO:0036449	microtubule minus-end	CC	9	23	2.23799e-05	0.000993059	0	9
GO:0033612	receptor serine/threonine kinase binding	MF	22	129	2.30117e-05	0.00101822	3	19
GO:0022626	cytosolic ribosome	CC	82	824	2.3599e-05	0.00104127	16	66
GO:0016117	carotenoid biosynthetic process	BP	26	97	2.4016e-05	0.0010567	8	18
GO:0019438	aromatic compound biosynthetic process	BP	9	39	2.43428e-05	0.00106809	6	3
GO:0010325	raffinose family oligosaccharide biosynthetic process	BP	17	55	2.44367e-05	0.00106923	1	16
GO:0055085	transmembrane transport	BP	92	823	2.50727e-05	0.001094	24	68
GO:0051287	NAD binding	MF	75	754	2.51605e-05	0.0010948	37	38
GO:0006820	anion transport	BP	10	35	2.61595e-05	0.00113512	0	10
GO:0070507	regulation of microtubule cytoskeleton organization	BP	9	24	2.63821e-05	0.00114163	0	9
GO:0031347	regulation of defense response	BP	25	144	2.65316e-05	0.00114494	18	7
GO:0042752	regulation of circadian rhythm	BP	52	313	2.69627e-05	0.00116036	18	34
GO:0042393	histone binding	MF	61	441	2.76716e-05	0.00118761	12	49
GO:2000067	regulation of root morphogenesis	BP	12	39	2.85362e-05	0.00122138	0	12
GO:0061631	ubiquitin conjugating enzyme activity	MF	44	302	2.9214e-05	0.00124699	22	22
GO:0016757	transferase activity, transferring glycosyl groups	MF	96	643	3.11864e-05	0.00132758	35	61
GO:0004724	magnesium-dependent protein serine/threonine phosphatase activity	MF	58	388	3.35012e-05	0.00142226	17	41
GO:0000976	transcription regulatory region sequence-specific DNA binding	MF	23	132	3.62301e-05	0.00153397	12	11
GO:0022857	transmembrane transporter activity	MF	91	727	3.66205e-05	0.00154633	56	35
GO:0008283	cell proliferation	BP	30	264	3.74623e-05	0.00157763	17	13
GO:0032454	histone demethylase activity (H3-K9 specific)	MF	19	76	3.77672e-05	0.00158622	13	6
GO:0048527	lateral root development	BP	32	222	3.81015e-05	0.00159599	20	12
GO:0043231	intracellular membrane-bounded organelle	CC	90	947	3.85362e-05	0.00160991	44	46
GO:0002229	defense response to oomycetes	BP	27	137	3.88262e-05	0.00161772	16	11
GO:0031425	chloroplast RNA processing	BP	31	119	3.90962e-05	0.00162466	0	31
GO:0048481	ovule development	BP	35	175	4.24387e-05	0.00175891	10	25
GO:0033169	histone H3-K9 demethylation	BP	19	75	4.58279e-05	0.00189438	13	6
GO:0051211	anisotropic cell growth	BP	9	22	4.7542e-05	0.00196008	0	9
GO:0009538	photosystem I reaction center	CC	7	17	4.78817e-05	0.0019641	0	7
GO:0102816	UDP-D-glucose:delphinidin 3-O-glucosyl-5-O-caffeoylglucoside -O-beta-D-glucosyltransferase activity	MF	3	3	4.78897e-05	0.0019641	2	1
GO:2000653	regulation of genetic imprinting	BP	13	66	5.0686e-05	0.00207337	11	2
GO:0009768	photosynthesis, light harvesting in photosystem I	BP	10	35	5.17161e-05	0.00211002	0	10
GO:2000280	regulation of root development	BP	17	82	5.39253e-05	0.00219325	10	7
GO:0006880	intracellular sequestering of iron ion	BP	10	40	5.41704e-05	0.00219325	4	6
GO:0009624	response to nematode	BP	57	379	5.4175e-05	0.00219325	16	41
GO:0071617	lysophospholipid acyltransferase activity	MF	13	29	5.5295e-05	0.00223284	10	3
GO:0000166	nucleotide binding	MF	52	418	5.86341e-05	0.0023616	21	31
GO:0018171	peptidyl-cysteine oxidation	BP	5	8	5.90565e-05	0.00236813	5	0
GO:0043001	Golgi to plasma membrane protein transport	BP	11	44	5.90976e-05	0.00236813	0	11
GO:0009845	seed germination	BP	54	293	6.21761e-05	0.00248514	17	37
GO:0009640	photomorphogenesis	BP	36	190	6.43148e-05	0.00256411	20	16
GO:0003825	alpha,alpha-trehalose-phosphate synthase (UDP-forming) activity	MF	9	27	6.58462e-05	0.00261851	0	9
GO:0042542	response to hydrogen peroxide	BP	43	368	6.7607e-05	0.00268174	15	28
GO:0006511	ubiquitin-dependent protein catabolic process	BP	143	1254	6.83593e-05	0.00270475	62	81
GO:0005460	UDP-glucose transmembrane transporter activity	MF	16	82	7.3039e-05	0.00288266	10	6
GO:0045036	protein targeting to chloroplast	BP	18	74	7.3367e-05	0.00288834	2	16
GO:0010026	trichome differentiation	BP	21	107	7.68264e-05	0.00301697	13	8
GO:0009926	auxin polar transport	BP	32	155	7.80217e-05	0.00305627	12	20
GO:0071669	plant-type cell wall organization or biogenesis	BP	6	23	8.01171e-05	0.00313055	4	2
GO:0003712	transcription cofactor activity	MF	36	286	8.3284e-05	0.00324621	11	25
GO:0009698	phenylpropanoid metabolic process	BP	25	123	8.36346e-05	0.00325181	3	22
GO:0009644	response to high light intensity	BP	31	212	8.65874e-05	0.00335831	5	26
GO:0030247	polysaccharide binding	MF	28	157	8.71729e-05	0.00337269	5	23
GO:0009579	thylakoid	CC	66	601	9.86189e-05	0.00380616	17	49
GO:0009643	photosynthetic acclimation	BP	16	61	9.94327e-05	0.00382816	4	12
GO:0010229	inflorescence development	BP	20	116	0.000100437	0.00385736	3	17
GO:0010075	regulation of meristem growth	BP	19	72	0.000101005	0.00386971	5	14
GO:0048366	leaf development	BP	73	532	0.000102118	0.00390286	31	42
GO:0061630	ubiquitin protein ligase activity	MF	83	658	0.000104218	0.00397345	38	45
GO:0000003	reproduction	BP	14	42	0.000104717	0.00398278	3	11
GO:1900457	regulation of brassinosteroid mediated signaling pathway	BP	7	20	0.000108317	0.00410976	5	2
GO:0006865	amino acid transport	BP	21	122	0.000111925	0.00423642	12	9
GO:0008360	regulation of cell shape	BP	42	353	0.000112523	0.00424881	5	37
GO:0033837	anthocyanin 3'-O-beta-glucosyltransferase activity	MF	6	12	0.000113303	0.00426803	3	3
GO:0009788	negative regulation of abscisic acid-activated signaling pathway	BP	39	230	0.000118229	0.00443638	18	21
GO:0008878	glucose-1-phosphate adenylyltransferase activity	MF	19	87	0.000118337	0.00443638	0	19
GO:0005537	mannose binding	MF	8	44	0.000120745	0.00451587	2	6
GO:0031507	heterochromatin assembly	BP	13	65	0.000121045	0.00451631	11	2
GO:1900490	positive regulation of hydroxymethylglutaryl-CoA reductase (NADPH) activity	BP	8	26	0.000121342	0.00451667	1	7
GO:0008757	S-adenosylmethionine-dependent methyltransferase activity	MF	17	99	0.000123623	0.00459069	11	6
GO:0072593	reactive oxygen species metabolic process	BP	12	59	0.00012442	0.00460939	9	3
GO:0033386	geranylgeranyl diphosphate biosynthetic process	BP	6	12	0.000130339	0.00481732	1	5
GO:0009901	anther dehiscence	BP	18	62	0.000132117	0.00487159	2	16
GO:0004675	transmembrane receptor protein serine/threonine kinase activity	MF	91	607	0.000132929	0.00489005	36	55
GO:0047213	anthocyanidin 3-O-glucosyltransferase activity	MF	5	9	0.00013344	0.00489546	0	5
GO:0006006	glucose metabolic process	BP	31	266	0.0001337	0.00489546	9	22
GO:0070822	Sin3-type complex	CC	12	44	0.000142068	0.00518976	11	1
GO:0010265	SCF complex assembly	BP	8	29	0.00014855	0.00541397	1	7
GO:0046688	response to copper ion	BP	11	48	0.000151715	0.00551652	8	3
GO:0005856	cytoskeleton	CC	72	683	0.000153679	0.00557503	28	44
GO:0071217	cellular response to external biotic stimulus	BP	13	48	0.000154609	0.00559585	3	10
GO:0016651	oxidoreductase activity, acting on NAD(P)H	MF	5	8	0.000156107	0.00563708	5	0
GO:0010272	response to silver ion	BP	13	48	0.000157502	0.00567439	3	10
GO:0048316	seed development	BP	41	254	0.000161584	0.00580814	11	30
GO:1901002	positive regulation of response to salt stress	BP	19	104	0.000162408	0.00581535	8	11
GO:0009688	abscisic acid biosynthetic process	BP	17	78	0.000162525	0.00581535	10	7
GO:0048439	flower morphogenesis	BP	9	34	0.000169869	0.00606432	5	4
GO:0006606	protein import into nucleus	BP	35	241	0.000170619	0.00607728	14	21
GO:0009451	RNA modification	BP	195	1475	0.00018218	0.00647441	20	175
GO:0006833	water transport	BP	9	42	0.000184339	0.00653633	0	9
GO:0042301	phosphate ion binding	MF	7	33	0.000185626	0.00656714	5	2
GO:0051179	localization	BP	5	6	0.000187379	0.00659943	0	5
GO:0090626	plant epidermis morphogenesis	BP	5	6	0.000187379	0.00659943	0	5
GO:0019388	galactose catabolic process	BP	13	53	0.000188394	0.00662032	2	11
GO:0010252	auxin homeostasis	BP	24	116	0.000189004	0.00662694	6	18
GO:0015293	symporter activity	MF	37	272	0.000193602	0.00677306	19	18
GO:0006099	tricarboxylic acid cycle	BP	66	653	0.000199952	0.00697967	28	38
GO:2000031	regulation of salicylic acid mediated signaling pathway	BP	20	96	0.000200755	0.00699215	17	3
GO:0045332	phospholipid translocation	BP	24	123	0.000201712	0.00700992	5	19
GO:0022627	cytosolic small ribosomal subunit	CC	58	632	0.000203499	0.00705643	6	52
GO:0033793	aureusidin synthase activity	MF	4	12	0.000210396	0.0072476	1	3
GO:0102706	butein:oxygen oxidoreductase activity	MF	4	12	0.000210396	0.0072476	1	3
GO:0102791	sulfuretin synthase activity	MF	4	12	0.000210396	0.0072476	1	3
GO:0009944	polarity specification of adaxial/abaxial axis	BP	21	103	0.000214676	0.00737886	4	17
GO:0046524	sucrose-phosphate synthase activity	MF	12	51	0.000220566	0.00756475	0	12
GO:0033303	quercetin O-glucoside biosynthetic process	BP	4	5	0.000225001	0.00766663	0	4
GO:0033330	kaempferol O-glucoside biosynthetic process	BP	4	5	0.000225001	0.00766663	0	4
GO:0033485	cyanidin 3-O-glucoside biosynthetic process	BP	4	5	0.000225001	0.00766663	0	4
GO:0005351	sugar:proton symporter activity	MF	27	188	0.000228263	0.00776095	10	17
GO:0102303	resveratrol 3,5-O-dimethyltransferase activity	MF	7	26	0.000230382	0.00781607	4	3
GO:0004012	phospholipid-translocating ATPase activity	MF	21	99	0.000231012	0.00782055	4	17
GO:0042910	xenobiotic transporter activity	MF	27	188	0.000238108	0.00804345	12	15
GO:0009635	response to herbicide	BP	16	85	0.000240468	0.00810572	4	12
GO:0016298	lipase activity	MF	15	80	0.000247839	0.00833632	2	13
GO:0048573	photoperiodism, flowering	BP	26	185	0.000250532	0.00840889	15	11
GO:0003796	lysozyme activity	MF	4	8	0.000251501	0.0084234	0	4
GO:0010093	specification of floral organ identity	BP	11	28	0.000259681	0.00867886	1	10
GO:0007623	circadian rhythm	BP	66	459	0.000262994	0.00877094	25	41
GO:0003690	double-stranded DNA binding	MF	42	291	0.000266872	0.0088814	13	29
GO:0003979	UDP-glucose 6-dehydrogenase activity	MF	8	24	0.000268899	0.00892994	4	4
GO:0042549	photosystem II stabilization	BP	6	15	0.000285878	0.00946824	1	5
GO:0009937	regulation of gibberellic acid mediated signaling pathway	BP	9	21	0.000286314	0.00946824	4	5
GO:0080040	positive regulation of cellular response to phosphate starvation	BP	5	12	0.00031301	0.0103293	5	0
GO:0009911	positive regulation of flower development	BP	36	304	0.000328256	0.0108097	22	14
GO:0061077	chaperone-mediated protein folding	BP	21	168	0.000329834	0.010839	18	3
GO:0004311	farnesyltranstransferase activity	MF	6	15	0.000337031	0.0110524	1	5
GO:0070933	histone H4 deacetylation	BP	12	51	0.00033879	0.0110865	11	1
GO:0015238	drug transmembrane transporter activity	MF	30	206	0.000339484	0.0110865	14	16
GO:0008964	phosphoenolpyruvate carboxylase activity	MF	16	93	0.000343678	0.0111553	4	12
GO:0015977	carbon fixation	BP	16	93	0.000343678	0.0111553	4	12
GO:0043622	cortical microtubule organization	BP	22	94	0.00034372	0.0111553	3	19
GO:0033499	galactose catabolic process via UDP-galactose	BP	14	71	0.000345624	0.011194	2	12
GO:0006325	chromatin organization	BP	58	534	0.000347781	0.0112406	18	40
GO:0017172	cysteine dioxygenase activity	MF	6	11	0.00035134	0.0113323	6	0
GO:0042802	identical protein binding	MF	122	1464	0.000355858	0.0114546	53	69
GO:0010114	response to red light	BP	32	176	0.000358363	0.0115116	15	17
GO:0006024	glycosaminoglycan biosynthetic process	BP	8	27	0.000377033	0.0120866	4	4
GO:0006730	one-carbon metabolic process	BP	30	249	0.000377892	0.0120895	10	20
GO:0009816	defense response to bacterium, incompatible interaction	BP	28	185	0.000380111	0.0121357	18	10
GO:0009658	chloroplast organization	BP	82	526	0.000395327	0.0125959	26	56
GO:0005615	extracellular space	CC	81	1116	0.000399472	0.0127022	32	49
GO:0004743	pyruvate kinase activity	MF	21	127	0.000405568	0.01287	16	5
GO:0045926	negative regulation of growth	BP	11	56	0.000406591	0.0128765	4	7
GO:0006397	mRNA processing	BP	196	1529	0.000410061	0.0129602	55	141
GO:0019827	stem cell maintenance	BP	11	68	0.00041216	0.0130004	3	8
GO:0003838	sterol 24-C-methyltransferase activity	MF	5	12	0.000413503	0.0130166	5	0
GO:0010119	regulation of stomatal movement	BP	36	213	0.000420919	0.0132236	18	18
GO:0006065	UDP-glucuronate biosynthetic process	BP	8	28	0.000428323	0.0134293	4	4
GO:0009861	jasmonic acid and ethylene-dependent systemic resistance	BP	9	32	0.000441094	0.0138022	8	1
GO:0080132	fatty acid alpha-hydroxylase activity	MF	12	60	0.000442016	0.0138035	11	1
GO:0035435	phosphate ion transmembrane transport	BP	17	119	0.000461982	0.0143984	4	13
GO:0008643	carbohydrate transport	BP	46	314	0.000488306	0.0151887	28	18
GO:0045454	cell redox homeostasis	BP	70	682	0.000491606	0.0152612	43	27
GO:0010104	regulation of ethylene-activated signaling pathway	BP	16	89	0.00049701	0.0153985	12	4
GO:1905393	plant organ formation	BP	11	30	0.000511602	0.0158194	1	10
GO:0016165	linoleate 13S-lipoxygenase activity	MF	16	59	0.000513863	0.0158581	9	7
GO:0070932	histone H3 deacetylation	BP	12	55	0.000518306	0.0159569	11	1
GO:0071629	cytoplasm-associated proteasomal ubiquitin-dependent protein catabolic process	BP	7	23	0.000519097	0.0159569	4	3
GO:0006855	drug transmembrane transport	BP	30	240	0.000523345	0.0160561	12	18
GO:0010224	response to UV-B	BP	35	249	0.00052724	0.016144	17	18
GO:0031490	chromatin DNA binding	MF	24	152	0.000533338	0.016299	14	10
GO:0012510	trans-Golgi network transport vesicle membrane	CC	13	46	0.000540966	0.0165	13	0
GO:0022821	potassium ion antiporter activity	MF	18	114	0.000547415	0.0166643	8	10
GO:0000462	maturation of SSU-rRNA from tricistronic rRNA transcript (SSU-rRNA, 5.8S rRNA, LSU-rRNA)	BP	21	139	0.000557611	0.0169419	6	15
GO:0010228	vegetative to reproductive phase transition of meristem	BP	69	506	0.000562859	0.0170683	24	45
GO:0042788	polysomal ribosome	CC	42	438	0.000569797	0.0172454	5	37
GO:0031072	heat shock protein binding	MF	38	428	0.000578312	0.0174496	19	19
GO:0009864	induced systemic resistance, jasmonic acid mediated signaling pathway	BP	11	46	0.000578767	0.0174496	8	3
GO:0006349	regulation of gene expression by genetic imprinting	BP	20	129	0.00061212	0.018399	13	7
GO:0051262	protein tetramerization	BP	12	80	0.000612598	0.018399	11	1
GO:0070417	cellular response to cold	BP	22	124	0.000618263	0.0185337	7	15
GO:0010083	regulation of vegetative meristem growth	BP	5	15	0.00062967	0.0188397	3	2
GO:0004365	glyceraldehyde-3-phosphate dehydrogenase (NAD+) (phosphorylating) activity	MF	17	151	0.000638595	0.0190704	9	8
GO:0010183	pollen tube guidance	BP	20	121	0.00065063	0.019393	7	13
GO:0043621	protein self-association	MF	60	505	0.000655208	0.0194924	30	30
GO:0003959	NADPH dehydrogenase activity	MF	9	25	0.000665672	0.0197663	8	1
GO:0030955	potassium ion binding	MF	21	136	0.000673422	0.0199587	16	5
GO:0045787	positive regulation of cell cycle	BP	13	84	0.000677607	0.0200449	11	2
GO:0005986	sucrose biosynthetic process	BP	16	85	0.000683139	0.0200656	1	15
GO:0052852	very-long-chain-(S)-2-hydroxy-acid oxidase activity	MF	11	49	0.000684294	0.0200656	9	2
GO:0052853	long-chain-(S)-2-hydroxy-long-chain-acid oxidase activity	MF	11	49	0.000684294	0.0200656	9	2
GO:0052854	medium-chain-(S)-2-hydroxy-acid oxidase activity	MF	11	49	0.000684294	0.0200656	9	2
GO:0006417	regulation of translation	BP	44	378	0.000684693	0.0200656	17	27
GO:0047274	galactinol-sucrose galactosyltransferase activity	MF	8	20	0.000688243	0.0201321	0	8
GO:0004407	histone deacetylase activity	MF	12	62	0.000696983	0.0203498	11	1
GO:1900039	positive regulation of cellular response to hypoxia	BP	3	7	0.00070863	0.0206515	2	1
GO:0005887	integral component of plasma membrane	CC	99	1060	0.000713562	0.0207235	45	54
GO:0009834	secondary cell wall biogenesis	BP	26	151	0.000714018	0.0207235	6	20
GO:0006096	glycolytic process	BP	70	718	0.000715059	0.0207235	46	24
GO:0010208	pollen wall assembly	BP	12	45	0.000716527	0.0207278	0	12
GO:0009190	cyclic nucleotide biosynthetic process	BP	5	8	0.000766906	0.0221444	1	4
GO:0051592	response to calcium ion	BP	15	98	0.000785388	0.0226365	1	14
GO:0030931	heterotetrameric ADPG pyrophosphorylase complex	CC	5	14	0.000793313	0.0227825	0	5
GO:0006012	galactose metabolic process	BP	13	69	0.000793354	0.0227825	2	11
GO:0005366	myo-inositol:proton symporter activity	MF	14	53	0.000819121	0.0234795	4	10
GO:0006792	regulation of sulfur utilization	BP	5	7	0.000828352	0.0237008	0	5
GO:0004713	protein tyrosine kinase activity	MF	24	181	0.00083927	0.0239447	8	16
GO:1903644	regulation of chaperone-mediated protein folding	BP	3	6	0.000839925	0.0239447	3	0
GO:0010077	maintenance of inflorescence meristem identity	BP	13	106	0.000849722	0.0241801	10	3
GO:0010311	lateral root formation	BP	30	186	0.000873102	0.0248005	12	18
GO:0030598	rRNA N-glycosylase activity	MF	3	6	0.00088052	0.0249661	2	1
GO:0004864	protein phosphatase inhibitor activity	MF	11	54	0.000913902	0.0258659	9	2
GO:0042803	protein homodimerization activity	MF	120	1367	0.00092834	0.026197	52	68
GO:0010086	embryonic root morphogenesis	BP	9	47	0.000928937	0.026197	5	4
GO:0004712	protein serine/threonine/tyrosine kinase activity	MF	47	267	0.000932311	0.026245	29	18
GO:0042937	tripeptide transporter activity	MF	11	39	0.000940023	0.0264148	2	9
GO:0006097	glyoxylate cycle	BP	21	183	0.000953345	0.0267413	15	6
GO:0106099	2-keto-3-deoxy-L-rhamnonate aldolase activity	MF	3	5	0.000968038	0.0271051	0	3
GO:1900140	regulation of seedling development	BP	8	41	0.000987597	0.0276035	3	5
GO:0002239	response to oomycetes	BP	13	73	0.000990519	0.027636	8	5
GO:0030422	production of siRNA involved in RNA interference	BP	30	164	0.00102211	0.0284428	3	27
GO:0046203	spermidine catabolic process	BP	7	24	0.00102306	0.0284428	0	7
GO:0015171	amino acid transmembrane transporter activity	MF	33	231	0.0010318	0.0286352	14	19
GO:0008381	mechanically-gated ion channel activity	MF	11	47	0.00104523	0.0289567	0	11
GO:0005840	ribosome	CC	84	920	0.00105118	0.0290704	28	56
GO:0051787	misfolded protein binding	MF	26	280	0.00105887	0.0292314	6	20
GO:0004722	protein serine/threonine phosphatase activity	MF	64	536	0.00107345	0.0295821	18	46
GO:0008299	isoprenoid biosynthetic process	BP	16	99	0.00113538	0.0312339	2	14
GO:0006368	transcription elongation from RNA polymerase II promoter	BP	20	158	0.00115107	0.03161	3	17
GO:0090086	negative regulation of protein deubiquitination	BP	3	7	0.00115779	0.0317393	3	0
GO:0000978	RNA polymerase II core promoter proximal region sequence-specific DNA binding	MF	36	325	0.00116029	0.0317524	20	16
GO:0098754	detoxification	BP	5	16	0.001167	0.0318805	4	1
GO:0000170	sphingosine hydroxylase activity	MF	5	12	0.00117065	0.0319245	3	2
GO:0008474	palmitoyl-(protein) hydrolase activity	MF	10	33	0.00120519	0.0328096	5	5
GO:0070181	small ribosomal subunit rRNA binding	MF	11	60	0.00121085	0.0329068	4	7
GO:0003333	amino acid transmembrane transport	BP	31	210	0.00122716	0.0332923	12	19
GO:0009832	plant-type cell wall biogenesis	BP	22	146	0.00125198	0.0339071	12	10
GO:0009637	response to blue light	BP	36	209	0.00125624	0.0339638	13	23
GO:0036033	mediator complex binding	MF	4	9	0.00126644	0.0341808	4	0
GO:0009921	auxin efflux carrier complex	CC	6	10	0.00128153	0.0344984	0	6
GO:0009965	leaf morphogenesis	BP	37	272	0.0012826	0.0344984	11	26
GO:0009934	regulation of meristem structural organization	BP	16	80	0.00128805	0.0345859	1	15
GO:0016849	phosphorus-oxygen lyase activity	MF	5	10	0.00130512	0.0349844	1	4
GO:0006816	calcium ion transport	BP	25	158	0.00133069	0.035609	13	12
GO:0048768	root hair cell tip growth	BP	18	113	0.00134037	0.0357485	0	18
GO:0009616	virus induced gene silencing	BP	11	41	0.00134046	0.0357485	5	6
GO:0140036	ubiquitin-dependent protein binding	MF	7	18	0.00135183	0.0359909	4	3
GO:0032968	positive regulation of transcription elongation from RNA polymerase II promoter	BP	20	145	0.0013613	0.0361816	6	14
GO:0016787	hydrolase activity	MF	74	611	0.00136835	0.0363075	28	46
GO:0003746	translation elongation factor activity	MF	48	545	0.00138039	0.0365589	8	40
GO:0010105	negative regulation of ethylene-activated signaling pathway	BP	14	66	0.00138248	0.0365589	5	9
GO:0004805	trehalose-phosphatase activity	MF	13	83	0.00139442	0.0368126	3	10
GO:0045486	naringenin 3-dioxygenase activity	MF	5	15	0.00141038	0.0371715	1	4
GO:0005992	trehalose biosynthetic process	BP	15	99	0.00144764	0.0380895	4	11
GO:1902459	positive regulation of stem cell maintenance	BP	6	12	0.00150353	0.039428	6	0
GO:2000026	regulation of multicellular organismal development	BP	6	12	0.00150353	0.039428	6	0
GO:0009513	etioplast	CC	5	11	0.00150763	0.0394697	1	4
GO:0015840	urea transport	BP	3	6	0.0015104	0.0394765	0	3
GO:0018685	alkane 1-monooxygenase activity	MF	7	34	0.00152239	0.0396964	2	5
GO:0008160	protein tyrosine phosphatase activator activity	MF	3	5	0.00152387	0.0396964	3	0
GO:0009922	fatty acid elongase activity	MF	8	39	0.00153469	0.039912	0	8
GO:0090333	regulation of stomatal closure	BP	33	224	0.00158751	0.0412175	14	19
GO:0071949	FAD binding	MF	42	316	0.00165317	0.0428514	20	22
GO:0010315	auxin efflux	BP	18	81	0.00166427	0.043068	2	16
GO:0008928	mannose-1-phosphate guanylyltransferase (GDP) activity	MF	4	9	0.00169246	0.0432279	0	4
GO:0010471	GDP-galactose:mannose-1-phosphate guanylyltransferase activity	MF	4	9	0.00169246	0.0432279	0	4
GO:0010472	GDP-galactose:glucose-1-phosphate guanylyltransferase activity	MF	4	9	0.00169246	0.0432279	0	4
GO:0010473	GDP-galactose:myoinositol-1-phosphate guanylyltransferase activity	MF	4	9	0.00169246	0.0432279	0	4
GO:0010474	glucose-1-phosphate guanylyltransferase (GDP) activity	MF	4	9	0.00169246	0.0432279	0	4
GO:0010475	galactose-1-phosphate guanylyltransferase (GDP) activity	MF	4	9	0.00169246	0.0432279	0	4
GO:0080047	GDP-L-galactose phosphorylase activity	MF	4	9	0.00169246	0.0432279	0	4
GO:0080048	GDP-D-glucose phosphorylase activity	MF	4	9	0.00169246	0.0432279	0	4
GO:0010428	methyl-CpNpG binding	MF	8	28	0.00170048	0.043292	0	8
GO:0010429	methyl-CpNpN binding	MF	8	28	0.00170048	0.043292	0	8
GO:0051693	actin filament capping	BP	20	104	0.00178173	0.0452871	7	13
GO:0009767	photosynthetic electron transport chain	BP	12	63	0.00178792	0.0453711	9	3
GO:1901010	(S)-reticuline metabolic process	BP	3	4	0.00182512	0.0462402	2	1
GO:0047203	13-hydroxylupinine O-tigloyltransferase activity	MF	2	3	0.00187786	0.0474999	1	1
GO:0009750	response to fructose	BP	10	48	0.00195298	0.0493206	5	5
GO:0051017	actin filament bundle assembly	BP	27	166	0.00196119	0.0493837	8	19
GO:0045211	postsynaptic membrane	CC	14	62	0.00196177	0.0493837	6	8
GO:0009820	alkaloid metabolic process	BP	12	91	0.0019732	0.0494742	3	9
GO:0031000	response to caffeine	BP	3	11	0.00197457	0.0494742	2	1
GO:0042938	dipeptide transport	BP	10	36	0.00197481	0.0494742	1	9
GO:0010438	cellular response to sulfur starvation	BP	5	10	0.00198372	0.0496182	0	5
GO:0000118	histone deacetylase complex	CC	12	70	0.00198956	0.0496852	11	1
GO:0030026	cellular manganese ion homeostasis	BP	7	28	0.0020489	0.0510859	3	4
GO:0048510	regulation of timing of transition from vegetative to reproductive phase	BP	23	143	0.00206377	0.0513751	13	10
GO:0005200	structural constituent of cytoskeleton	MF	25	280	0.00209953	0.0521825	0	25
GO:0007018	microtubule-based movement	BP	49	403	0.00212624	0.0527631	18	31
GO:0005874	microtubule	CC	105	1098	0.002151	0.0532932	28	77
GO:0007017	microtubule-based process	BP	25	216	0.00218669	0.053846	2	23
GO:0004161	dimethylallyltranstransferase activity	MF	6	22	0.00218784	0.053846	1	5
GO:0033384	geranyl diphosphate biosynthetic process	BP	6	22	0.00218784	0.053846	1	5
GO:0045337	farnesyl diphosphate biosynthetic process	BP	6	22	0.00218784	0.053846	1	5
GO:0032776	DNA methylation on cytosine	BP	11	32	0.00219338	0.053846	1	10
GO:0016831	carboxy-lyase activity	MF	9	42	0.00219388	0.053846	7	2
GO:0080143	regulation of amino acid export	BP	5	24	0.0022038	0.0540051	3	2
GO:1902600	hydrogen ion transmembrane transport	BP	32	309	0.00223097	0.0545413	8	24
GO:0009854	oxidative photosynthetic carbon pathway	BP	12	61	0.00223262	0.0545413	9	3
GO:0000325	plant-type vacuole	CC	46	416	0.00223987	0.0546333	14	32
GO:0009815	1-aminocyclopropane-1-carboxylate oxidase activity	MF	8	52	0.00225578	0.0549362	4	4
GO:1905183	negative regulation of protein serine/threonine phosphatase activity	BP	6	12	0.00230964	0.0561607	4	2
GO:0016629	12-oxophytodienoate reductase activity	MF	7	35	0.00236361	0.0573842	4	3
GO:0052542	defense response by callose deposition	BP	9	27	0.00238967	0.0579274	1	8
GO:0003777	microtubule motor activity	MF	49	395	0.00242459	0.0586833	18	31
GO:0052651	monoacylglycerol catabolic process	BP	3	6	0.00243602	0.0587784	1	2
GO:2000124	regulation of endocannabinoid signaling pathway	BP	3	6	0.00243602	0.0587784	1	2
GO:0045910	negative regulation of DNA recombination	BP	19	88	0.00243974	0.0587784	4	15
GO:0004337	geranyltranstransferase activity	MF	6	23	0.00246237	0.0591629	1	5
GO:0035101	FACT complex	CC	8	36	0.00246324	0.0591629	0	8
GO:0048574	long-day photoperiodism, flowering	BP	13	59	0.00247077	0.0592533	4	9
GO:0010154	fruit development	BP	21	117	0.00247777	0.0593304	7	14
GO:0034728	nucleosome organization	BP	11	68	0.00250961	0.0600014	5	6
GO:0009625	response to insect	BP	10	49	0.00252444	0.0602642	8	2
GO:0009073	aromatic amino acid family biosynthetic process	BP	18	149	0.00255729	0.0609558	3	15
GO:0016442	RISC complex	CC	17	80	0.00259385	0.0617336	3	14
GO:0005852	eukaryotic translation initiation factor 3 complex	CC	22	204	0.00260341	0.0618673	5	17
GO:0005720	nuclear heterochromatin	CC	9	44	0.00262101	0.0621257	0	9
GO:0008356	asymmetric cell division	BP	10	29	0.00262219	0.0621257	3	7
GO:0042626	ATPase activity, coupled to transmembrane movement of substances	MF	93	902	0.00267503	0.0630765	25	68
GO:0051258	protein polymerization	BP	7	33	0.00267661	0.0630765	0	7
GO:0004817	cysteine-tRNA ligase activity	MF	8	38	0.00267838	0.0630765	0	8
GO:0006423	cysteinyl-tRNA aminoacylation	BP	8	38	0.00267838	0.0630765	0	8
GO:0046345	abscisic acid catabolic process	BP	8	25	0.0026927	0.0633188	3	5
GO:0010148	transpiration	BP	17	66	0.00269775	0.0633426	1	16
GO:0006516	glycoprotein catabolic process	BP	5	25	0.00270896	0.0635109	1	4
GO:0009504	cell plate	CC	24	168	0.00273316	0.0639828	11	13
GO:0000290	deadenylation-dependent decapping of nuclear-transcribed mRNA	BP	9	29	0.00275625	0.0644273	0	9
GO:0009638	phototropism	BP	15	75	0.00281466	0.0656949	4	11
GO:0009903	chloroplast avoidance movement	BP	12	37	0.00285202	0.0664682	1	11
GO:0048765	root hair cell differentiation	BP	14	52	0.00286054	0.066568	8	6
GO:0120091	jasmonic acid hydrolase	MF	8	50	0.00288383	0.0669689	4	4
GO:0032549	ribonucleoside binding	MF	17	86	0.0028863	0.0669689	7	10
GO:0004024	alcohol dehydrogenase activity, zinc-dependent	MF	10	64	0.00291653	0.0675707	7	3
GO:0009585	red, far-red light phototransduction	BP	36	225	0.00293128	0.0678123	12	24
GO:0046577	long-chain-alcohol oxidase activity	MF	6	15	0.00294509	0.0680315	3	3
GO:0009058	biosynthetic process	BP	21	173	0.00299221	0.0690187	15	6
GO:0010102	lateral root morphogenesis	BP	9	25	0.00301854	0.0695237	6	3
GO:0006650	glycerophospholipid metabolic process	BP	11	31	0.00303047	0.0696964	10	1
GO:0010090	trichome morphogenesis	BP	26	190	0.00306929	0.0704859	2	24
GO:0080141	regulation of jasmonic acid biosynthetic process	BP	3	6	0.00308471	0.0707366	1	2
GO:0042753	positive regulation of circadian rhythm	BP	11	49	0.00317796	0.072718	5	6
GO:0008017	microtubule binding	MF	86	814	0.00318037	0.072718	26	60
GO:0016131	brassinosteroid metabolic process	BP	6	21	0.00327206	0.0747058	4	2
GO:0035434	copper ion transmembrane transport	BP	5	10	0.00335453	0.0764775	5	0
GO:0008152	metabolic process	BP	14	70	0.0033628	0.0765549	8	6
GO:0030611	arsenate reductase activity	MF	3	6	0.00338068	0.0768506	3	0
GO:0034459	ATP-dependent 3'-5' RNA helicase activity	MF	27	184	0.00341397	0.0774377	12	15
GO:0010369	chromocenter	CC	8	42	0.00341637	0.0774377	2	6
GO:0033956	beta-apiosyl-beta-glucosidase activity	MF	2	3	0.00346379	0.0783995	1	1
GO:0004402	histone acetyltransferase activity	MF	26	225	0.00347264	0.0784867	6	20
GO:0006297	nucleotide-excision repair, DNA gap filling	BP	13	97	0.00348486	0.0786497	6	7
GO:0019253	reductive pentose-phosphate cycle	BP	14	99	0.0035089	0.0790787	3	11
GO:0043169	cation binding	MF	11	38	0.00355192	0.0799334	2	9
GO:0009686	gibberellin biosynthetic process	BP	15	97	0.00360207	0.0808537	8	7
GO:0090627	plant epidermal cell differentiation	BP	3	5	0.00360311	0.0808537	1	2
GO:0010555	response to mannitol	BP	8	27	0.00370826	0.0830946	6	2
GO:0050198	pinosylvin synthase activity	MF	2	5	0.00380578	0.0851583	2	0
GO:0010109	regulation of photosynthesis	BP	18	106	0.00386946	0.0863617	5	13
GO:0016767	geranylgeranyl-diphosphate geranylgeranyltransferase activity	MF	7	19	0.00387055	0.0863617	0	7
GO:1900150	regulation of defense response to fungus	BP	32	196	0.00388245	0.0864578	21	11
GO:0042939	tripeptide transport	BP	9	33	0.00388587	0.0864578	1	8
GO:0015145	monosaccharide transmembrane transporter activity	MF	4	13	0.00393932	0.0874139	0	4
GO:0019722	calcium-mediated signaling	BP	22	162	0.00393997	0.0874139	8	14
GO:0009534	chloroplast thylakoid	CC	62	549	0.00395742	0.0876773	17	45
GO:0030686	90S preribosome	CC	10	38	0.00402153	0.0889722	2	8
GO:0009705	plant-type vacuole membrane	CC	66	576	0.00405493	0.0895849	25	41
GO:0000785	chromatin	CC	32	239	0.00406752	0.0897369	15	17
GO:0030968	endoplasmic reticulum unfolded protein response	BP	11	78	0.00412232	0.0908182	8	3
GO:0051538	3 iron, 4 sulfur cluster binding	MF	11	87	0.00417651	0.0918832	8	3
GO:0016032	viral process	BP	49	587	0.00418602	0.0919636	21	28
GO:0009413	response to flooding	BP	8	47	0.00423971	0.0930132	7	1
GO:0070143	mitochondrial alanyl-tRNA aminoacylation	BP	4	13	0.00426468	0.0934304	0	4
GO:0012506	vesicle membrane	CC	7	55	0.00437684	0.0957541	2	5
GO:0004970	ionotropic glutamate receptor activity	MF	16	76	0.00441871	0.0965355	5	11
GO:0046520	sphingoid biosynthetic process	BP	4	8	0.00456502	0.0995934	3	1
GO:0015116	sulfate transmembrane transporter activity	MF	13	92	0.00460808	0.100393	9	4
GO:0003978	UDP-glucose 4-epimerase activity	MF	13	71	0.00463436	0.100826	4	9
GO:0005871	kinesin complex	CC	46	371	0.00466898	0.101439	15	31
GO:0072488	ammonium transmembrane transport	BP	3	6	0.00467788	0.101485	2	1
GO:0051603	proteolysis involved in cellular protein catabolic process	BP	38	337	0.00468401	0.101485	10	28
GO:2000779	regulation of double-strand break repair	BP	3	4	0.00470204	0.101595	0	3
GO:2001032	regulation of double-strand break repair via nonhomologous end joining	BP	3	4	0.00470204	0.101595	0	3
GO:0046464	acylglycerol catabolic process	BP	3	9	0.00477372	0.103002	1	2
GO:0005363	maltose transmembrane transporter activity	MF	6	32	0.00482742	0.10391	3	3
GO:0004363	glutathione synthase activity	MF	6	14	0.00482904	0.10391	6	0
GO:0009690	cytokinin metabolic process	BP	15	72	0.00490637	0.10543	12	3
GO:2000028	regulation of photoperiodism, flowering	BP	19	111	0.004916	0.105493	6	13
GO:0000210	NAD+ diphosphatase activity	MF	6	22	0.00493936	0.105849	2	4
GO:0043100	pyrimidine nucleobase salvage	BP	4	8	0.00494705	0.10587	0	4
GO:0010047	fruit dehiscence	BP	4	11	0.00496412	0.10609	0	4
GO:0009630	gravitropism	BP	27	195	0.00499335	0.10657	14	13
GO:0010359	regulation of anion channel activity	BP	6	26	0.00503511	0.107149	4	2
GO:0010115	regulation of abscisic acid biosynthetic process	BP	4	7	0.00503864	0.107149	0	4
GO:1901959	positive regulation of cutin biosynthetic process	BP	5	13	0.00504092	0.107149	2	3
GO:0007029	endoplasmic reticulum organization	BP	12	62	0.00506831	0.107585	5	7
GO:0008911	lactaldehyde dehydrogenase activity	MF	2	4	0.00516656	0.109523	2	0
GO:0004839	ubiquitin activating enzyme activity	MF	10	56	0.00519862	0.110054	3	7
GO:0009742	brassinosteroid mediated signaling pathway	BP	42	357	0.00523437	0.110661	19	23
GO:0050285	sinapine esterase activity	MF	2	4	0.00526448	0.111148	0	2
GO:0006364	rRNA processing	BP	73	603	0.00530594	0.111873	24	49
GO:0010372	positive regulation of gibberellin biosynthetic process	BP	4	7	0.00531895	0.111997	0	4
GO:0006696	ergosterol biosynthetic process	BP	8	33	0.00535929	0.112696	0	8
GO:0004491	methylmalonate-semialdehyde dehydrogenase (acylating) activity	MF	6	23	0.00541749	0.113615	1	5
GO:0018478	malonate-semialdehyde dehydrogenase (acetylating) activity	MF	6	23	0.00541749	0.113615	1	5
GO:0006210	thymine catabolic process	BP	7	29	0.0054479	0.114101	1	6
GO:0051015	actin filament binding	MF	60	542	0.00546451	0.114296	14	46
GO:0009931	calcium-dependent protein serine/threonine kinase activity	MF	30	274	0.00549755	0.114834	18	12
GO:0071722	detoxification of arsenic-containing substance	BP	3	8	0.00561797	0.117167	3	0
GO:0071289	cellular response to nickel ion	BP	3	10	0.00562415	0.117167	1	2
GO:0070300	phosphatidic acid binding	MF	18	109	0.00563804	0.117301	3	15
GO:0016791	phosphatase activity	MF	24	207	0.00579015	0.120306	15	9
GO:0016311	dephosphorylation	BP	19	140	0.00583201	0.121016	11	8
GO:0000390	spliceosomal complex disassembly	BP	8	20	0.00587308	0.121708	2	6
GO:0008327	methyl-CpG binding	MF	12	58	0.00594431	0.122961	0	12
GO:0051903	S-(hydroxymethyl)glutathione dehydrogenase activity	MF	10	71	0.00594921	0.122961	7	3
GO:0002221	pattern recognition receptor signaling pathway	BP	11	48	0.0059715	0.123259	6	5
GO:0006891	intra-Golgi vesicle-mediated transport	BP	28	236	0.00606258	0.124975	12	16
GO:0006556	S-adenosylmethionine biosynthetic process	BP	10	92	0.00608684	0.125079	2	8
GO:0032450	maltose alpha-glucosidase activity	MF	5	25	0.00609025	0.125079	1	4
GO:0052837	thiazole biosynthetic process	BP	4	21	0.00609149	0.125079	1	3
GO:0006396	RNA processing	BP	27	250	0.00617933	0.126717	20	7
GO:0102483	scopolin beta-glucosidase activity	MF	22	195	0.00623201	0.12763	6	16
GO:0001558	regulation of cell growth	BP	15	104	0.00627351	0.128149	5	10
GO:0005795	Golgi stack	CC	11	70	0.00627363	0.128149	0	11
GO:0006875	cellular metal ion homeostasis	BP	7	31	0.0062871	0.12821	3	4
GO:0006287	base-excision repair, gap-filling	BP	11	84	0.00629894	0.12821	5	6
GO:0010468	regulation of gene expression	BP	44	364	0.00630115	0.12821	18	26
GO:0009786	regulation of asymmetric cell division	BP	3	6	0.00634972	0.129032	1	2
GO:0004478	methionine adenosyltransferase activity	MF	9	82	0.00639636	0.12971	2	7
GO:0047787	delta4-3-oxosteroid 5beta-reductase activity	MF	3	5	0.00641088	0.12971	1	2
GO:0004683	calmodulin-dependent protein kinase activity	MF	31	291	0.00641468	0.12971	18	13
GO:0048830	adventitious root development	BP	8	32	0.00641612	0.12971	6	2
GO:0030048	actin filament-based movement	BP	20	154	0.00646279	0.130485	1	19
GO:0015995	chlorophyll biosynthetic process	BP	27	163	0.00673049	0.135631	8	19
GO:0019028	viral capsid	CC	7	40	0.00673493	0.135631	3	4
GO:1902183	regulation of shoot apical meristem development	BP	8	28	0.00677797	0.136323	2	6
GO:0050474	(S)-norcoclaurine synthase activity	MF	7	50	0.00681007	0.136794	2	5
GO:0008891	glycolate oxidase activity	MF	8	43	0.00681959	0.13681	7	1
GO:0006261	DNA-dependent DNA replication	BP	26	208	0.00684604	0.137165	5	21
GO:0010042	response to manganese ion	BP	5	19	0.00687518	0.137519	4	1
GO:0034484	raffinose catabolic process	BP	7	22	0.00688118	0.137519	0	7
GO:0070827	chromatin maintenance	BP	8	42	0.00695462	0.138639	3	5
GO:0045037	protein import into chloroplast stroma	BP	19	120	0.0069549	0.138639	2	17
GO:0000023	maltose metabolic process	BP	6	37	0.00701018	0.139564	3	3
GO:0010044	response to aluminum ion	BP	15	107	0.00703086	0.139798	9	6
GO:0045004	DNA replication proofreading	BP	11	86	0.00709574	0.14091	5	6
GO:0015846	polyamine transport	BP	4	12	0.00731135	0.145008	0	4
GO:0048443	stamen development	BP	17	85	0.00736625	0.145713	5	12
GO:0009955	adaxial/abaxial pattern specification	BP	6	34	0.00737267	0.145713	4	2
GO:0046912	transferase activity, transferring acyl groups, acyl groups converted into alkyl on transfer	MF	6	21	0.00737469	0.145713	4	2
GO:0003844	1,4-alpha-glucan branching enzyme activity	MF	9	33	0.00741005	0.146005	2	7
GO:0102752	1,4-alpha-glucan branching enzyme activity (using a glucosylated glycogenin as primer for glycogen synthesis)	MF	9	33	0.00741005	0.146005	2	7
GO:0042625	ATPase activity, coupled to transmembrane movement of ions	MF	3	8	0.00741736	0.146005	0	3
GO:0030245	cellulose catabolic process	BP	13	72	0.00743284	0.146126	2	11
GO:1902446	regulation of shade avoidance	BP	4	8	0.00744998	0.14628	4	0
GO:0034975	protein folding in endoplasmic reticulum	BP	9	47	0.0075011	0.147005	6	3
GO:0003871	5-methyltetrahydropteroyltriglutamate-homocysteine S-methyltransferase activity	MF	8	66	0.00750558	0.147005	0	8
GO:0016707	gibberellin 3-beta-dioxygenase activity	MF	6	27	0.00756442	0.147972	5	1
GO:0046294	formaldehyde catabolic process	BP	10	79	0.00758467	0.148184	7	3
GO:0005739	mitochondrion	CC	571	7317	0.00762446	0.148493	232	339
GO:0019433	triglyceride catabolic process	BP	5	22	0.0076263	0.148493	1	4
GO:0043388	positive regulation of DNA binding	BP	5	26	0.00762887	0.148493	1	4
GO:0006573	valine metabolic process	BP	7	27	0.00763941	0.148515	2	5
GO:0010313	phytochrome binding	MF	3	4	0.0076501	0.148539	0	3
GO:0043424	protein histidine kinase binding	MF	17	125	0.00767482	0.148835	6	11
GO:0071712	ER-associated misfolded protein catabolic process	BP	13	100	0.00770046	0.148973	5	8
GO:0009772	photosynthetic electron transport in photosystem II	BP	13	78	0.00770095	0.148973	6	7
GO:0015203	polyamine transmembrane transporter activity	MF	4	12	0.00773718	0.14949	0	4
GO:1990059	fruit valve development	BP	3	6	0.0077929	0.150373	0	3
GO:0060149	negative regulation of posttranscriptional gene silencing	BP	6	23	0.00780936	0.150373	1	5
GO:0042631	cellular response to water deprivation	BP	22	149	0.00781158	0.150373	7	15
GO:0004004	ATP-dependent RNA helicase activity	MF	25	209	0.00782198	0.150389	4	21
GO:0010008	endosome membrane	CC	77	653	0.0078537	0.150814	31	46
GO:0047631	ADP-ribose diphosphatase activity	MF	7	32	0.00795589	0.15259	2	5
GO:0050994	regulation of lipid catabolic process	BP	6	18	0.00808204	0.154794	2	4
GO:0051302	regulation of cell division	BP	19	160	0.00809051	0.154794	7	12
GO:0030875	rDNA protrusion	CC	7	48	0.00811194	0.155015	6	1
GO:0052324	plant-type cell wall cellulose biosynthetic process	BP	9	36	0.00818242	0.156172	4	5
GO:0003680	AT DNA binding	MF	10	45	0.00821343	0.156573	4	6
GO:0034399	nuclear periphery	CC	16	93	0.00835952	0.159165	1	15
GO:0080173	male-female gamete recognition during double fertilization	BP	3	4	0.00838426	0.159318	0	3
GO:0019222	regulation of metabolic process	BP	4	12	0.00838784	0.159318	1	3
GO:0031176	endo-1,4-beta-xylanase activity	MF	5	28	0.00843557	0.159986	0	5
GO:0033644	host cell membrane	CC	7	42	0.00844337	0.159986	1	6
GO:0000323	lytic vacuole	CC	3	16	0.00845655	0.160043	0	3
GO:0009942	longitudinal axis specification	BP	11	40	0.00851189	0.160896	3	8
GO:0016853	isomerase activity	MF	13	81	0.00853996	0.161233	7	6
GO:0004861	cyclin-dependent protein serine/threonine kinase inhibitor activity	MF	4	13	0.00856029	0.161423	3	1
GO:0030163	protein catabolic process	BP	40	343	0.008609	0.162146	19	21
GO:0048194	Golgi vesicle budding	BP	11	65	0.00866458	0.162989	0	11
GO:0006778	porphyrin-containing compound metabolic process	BP	2	4	0.0086745	0.162989	0	2
GO:0000302	response to reactive oxygen species	BP	22	242	0.00868568	0.163004	9	13
GO:0004107	chorismate synthase activity	MF	6	39	0.00886752	0.166218	0	6
GO:0018144	RNA-protein covalent cross-linking	BP	7	43	0.00893275	0.167242	1	6
GO:0010051	xylem and phloem pattern formation	BP	24	155	0.00896244	0.16754	8	16
GO:0010385	double-stranded methylated DNA binding	MF	10	39	0.00897	0.16754	0	10
GO:0010168	ER body	CC	6	25	0.00905463	0.168919	1	5
GO:0016036	cellular response to phosphate starvation	BP	34	257	0.00908329	0.169105	14	20
GO:0009410	response to xenobiotic stimulus	BP	6	39	0.00908611	0.169105	4	2
GO:0008794	arsenate reductase (glutaredoxin) activity	MF	3	10	0.00916133	0.170303	3	0
GO:0005982	starch metabolic process	BP	15	88	0.00926449	0.172017	6	9
GO:0033962	cytoplasmic mRNA processing body assembly	BP	11	63	0.00928871	0.172263	0	11
GO:0036513	Derlin-1 retrotranslocation complex	CC	4	11	0.00938984	0.173933	4	0
GO:0010017	red or far-red light signaling pathway	BP	14	59	0.00948663	0.175519	3	11
GO:0006890	retrograde vesicle-mediated transport, Golgi to ER	BP	28	260	0.00950241	0.175605	11	17
GO:0051010	microtubule plus-end binding	MF	10	72	0.00955552	0.176378	2	8
GO:0008271	secondary active sulfate transmembrane transporter activity	MF	11	72	0.0095745	0.176521	8	3
GO:0042026	protein refolding	BP	41	489	0.00961045	0.176976	10	31
GO:0006369	termination of RNA polymerase II transcription	BP	10	44	0.00976067	0.179352	4	6
GO:0009636	response to toxic substance	BP	15	135	0.00976227	0.179352	8	7
GO:0010479	stele development	BP	6	11	0.00979367	0.179718	5	1
GO:0016573	histone acetylation	BP	15	109	0.00983858	0.180332	11	4
GO:0048359	mucilage metabolic process involved in seed coat development	BP	8	32	0.0100054	0.183175	2	6
GO:1905034	regulation of antifungal innate immune response	BP	3	4	0.0100982	0.18446	1	2
GO:0044030	regulation of DNA methylation	BP	18	94	0.010099	0.18446	6	12
GO:0010589	leaf proximal/distal pattern formation	BP	6	24	0.0101465	0.185111	4	2
GO:0010073	meristem maintenance	BP	20	117	0.0103104	0.187883	4	16
GO:0006272	leading strand elongation	BP	9	63	0.0104212	0.189537	5	4
GO:0090568	nuclear transcriptional repressor complex	CC	5	9	0.0104253	0.189537	0	5
GO:0060148	positive regulation of posttranscriptional gene silencing	BP	5	30	0.0104498	0.189764	0	5
GO:0010304	PSII associated light-harvesting complex II catabolic process	BP	8	35	0.0105045	0.190537	1	7
GO:0052903	N1-acetylspermine:oxygen oxidoreductase (3-acetamidopropanal-forming) activity	MF	5	17	0.0105538	0.19121	0	5
GO:0061635	regulation of protein complex stability	BP	5	17	0.0106522	0.192771	2	3
GO:0006772	thiamine metabolic process	BP	4	15	0.0107706	0.194689	4	0
GO:0015205	nucleobase transmembrane transporter activity	MF	3	5	0.0108219	0.195195	0	3
GO:0019005	SCF ubiquitin ligase complex	CC	51	385	0.0108235	0.195195	16	35
GO:0004339	glucan 1,4-alpha-glucosidase activity	MF	2	7	0.0108672	0.195647	0	2
GO:0045836	positive regulation of meiosis	BP	7	23	0.0108735	0.195647	0	7
GO:0045944	positive regulation of transcription from RNA polymerase II promoter	BP	78	1088	0.0109533	0.196858	48	30
GO:0005663	DNA replication factor C complex	CC	13	78	0.0110162	0.197606	2	11
GO:0015386	potassium:proton antiporter activity	MF	13	66	0.0110201	0.197606	6	7
GO:0004109	coproporphyrinogen oxidase activity	MF	5	14	0.0112149	0.200871	5	0
GO:0030145	manganese ion binding	MF	26	252	0.0112494	0.20126	9	17
GO:0004176	ATP-dependent peptidase activity	MF	27	190	0.0113093	0.202101	13	14
GO:0017056	structural constituent of nuclear pore	MF	17	111	0.0113859	0.203239	5	12
GO:0035327	transcriptionally active chromatin	CC	9	58	0.0114568	0.204153	3	6
GO:0060292	long term synaptic depression	BP	3	9	0.0114631	0.204153	0	3
GO:0010329	auxin efflux transmembrane transporter activity	MF	21	130	0.011529	0.205093	6	15
GO:0006561	proline biosynthetic process	BP	7	42	0.0115678	0.205551	7	0
GO:0008422	beta-glucosidase activity	MF	24	218	0.011587	0.20566	6	18
GO:0003862	3-isopropylmalate dehydrogenase activity	MF	6	43	0.0116164	0.205948	4	2
GO:0008654	phospholipid biosynthetic process	BP	27	170	0.0116841	0.206713	15	12
GO:0009860	pollen tube growth	BP	42	384	0.0116858	0.206713	5	37
GO:0070403	NAD+ binding	MF	13	104	0.0117003	0.206736	8	5
GO:0051938	L-glutamate import	BP	4	9	0.0118874	0.209663	1	3
GO:0009821	alkaloid biosynthetic process	BP	2	6	0.0118926	0.209663	1	1
GO:0042789	mRNA transcription from RNA polymerase II promoter	BP	8	52	0.0120338	0.211914	3	5
GO:0045886	negative regulation of synaptic growth at neuromuscular junction	BP	3	5	0.0120743	0.212389	1	2
GO:0080072	spermidine:sinapoyl CoA N-acyltransferase activity	MF	3	4	0.0121331	0.213184	0	3
GO:0008519	ammonium transmembrane transporter activity	MF	5	16	0.0121749	0.21368	4	1
GO:0019478	D-amino acid catabolic process	BP	6	23	0.012192	0.21374	6	0
GO:0000932	cytoplasmic mRNA processing body	CC	51	487	0.0122131	0.213871	15	36
GO:0045492	xylan biosynthetic process	BP	16	82	0.0122847	0.214886	2	14
GO:0009360	DNA polymerase III complex	CC	8	27	0.0123422	0.215651	2	6
GO:0009702	L-arabinokinase activity	MF	4	8	0.012466	0.217574	2	2
GO:0009512	cytochrome b6f complex	CC	3	10	0.012482	0.217611	2	1
GO:0071596	ubiquitin-dependent protein catabolic process via the N-end rule pathway	BP	8	35	0.0125403	0.218385	4	4
GO:0010295	(+)-abscisic acid 8'-hydroxylase activity	MF	6	17	0.0125916	0.218667	2	4
GO:0035671	enone reductase activity	MF	3	6	0.0125962	0.218667	0	3
GO:0010087	phloem or xylem histogenesis	BP	46	350	0.0126106	0.218667	14	32
GO:0050589	leucocyanidin oxygenase activity	MF	2	4	0.0126122	0.218667	0	2
GO:0047807	cytokinin 7-beta-glucosyltransferase activity	MF	2	4	0.0127187	0.220027	0	2
GO:0080062	cytokinin 9-beta-glucosyltransferase activity	MF	2	4	0.0127187	0.220027	0	2
GO:0005199	structural constituent of cell wall	MF	6	21	0.012761	0.220517	1	5
GO:0005546	phosphatidylinositol-4,5-bisphosphate binding	MF	20	135	0.0127999	0.220947	8	12
GO:0004784	superoxide dismutase activity	MF	13	105	0.0128577	0.2217	10	3
GO:0047760	butyrate-CoA ligase activity	MF	4	13	0.0128919	0.221955	3	1
GO:0004310	farnesyl-diphosphate farnesyltransferase activity	MF	7	28	0.0129193	0.221955	0	7
GO:0051996	squalene synthase activity	MF	7	28	0.0129193	0.221955	0	7
GO:0102391	decanoate-CoA ligase activity	MF	11	75	0.012929	0.221955	3	8
GO:0000149	SNARE binding	MF	30	241	0.0130829	0.224352	21	9
GO:0009697	salicylic acid biosynthetic process	BP	6	23	0.0131445	0.225162	0	6
GO:0004467	long-chain fatty acid-CoA ligase activity	MF	11	76	0.0132751	0.227152	3	8
GO:0071158	positive regulation of cell cycle arrest	BP	8	44	0.0133496	0.228177	5	3
GO:0030433	ER-associated ubiquitin-dependent protein catabolic process	BP	29	294	0.0133694	0.228269	9	20
GO:2000033	regulation of seed dormancy process	BP	4	10	0.0134267	0.228875	2	2
GO:0016592	mediator complex	CC	42	341	0.0134341	0.228875	21	21
GO:1900706	positive regulation of siderophore biosynthetic process	BP	3	9	0.0135416	0.230457	3	0
GO:0008810	cellulase activity	MF	11	62	0.0136119	0.231403	2	9
GO:0009423	chorismate biosynthetic process	BP	12	108	0.0136449	0.231713	0	12
GO:0016236	macroautophagy	BP	19	160	0.0137997	0.234088	3	16
GO:0072657	protein localization to membrane	BP	18	157	0.0139399	0.236211	4	14
GO:0016746	transferase activity, transferring acyl groups	MF	17	89	0.0142379	0.240108	13	4
GO:0005365	myo-inositol transmembrane transporter activity	MF	3	9	0.0142616	0.240108	0	3
GO:0015148	D-xylose transmembrane transporter activity	MF	3	9	0.0142616	0.240108	0	3
GO:0015168	glycerol transmembrane transporter activity	MF	3	9	0.0142616	0.240108	0	3
GO:0015575	mannitol transmembrane transporter activity	MF	3	9	0.0142616	0.240108	0	3
GO:0015576	sorbitol transmembrane transporter activity	MF	3	9	0.0142616	0.240108	0	3
GO:0000028	ribosomal small subunit assembly	BP	18	170	0.0143407	0.241181	6	12
GO:0046527	glucosyltransferase activity	MF	9	43	0.0144874	0.243389	4	5
GO:0044390	small protein conjugating enzyme binding	MF	4	11	0.0145045	0.243415	4	0
GO:0008936	nicotinamidase activity	MF	3	10	0.014592	0.244623	2	1
GO:0003996	acyl-CoA ligase activity	MF	11	78	0.0146712	0.245687	3	8
GO:0043508	negative regulation of JUN kinase activity	BP	5	12	0.0146936	0.245801	0	5
GO:0098808	mRNA cap binding	MF	3	13	0.015008	0.250793	0	3
GO:0031146	SCF-dependent proteasomal ubiquitin-dependent protein catabolic process	BP	51	390	0.0151604	0.253071	16	35
GO:0008865	fructokinase activity	MF	11	52	0.0151984	0.253435	5	6
GO:0020003	symbiont-containing vacuole	CC	1	1	0.0152459	0.253799	0	1
GO:0015301	anion:anion antiporter activity	MF	13	86	0.0152525	0.253799	10	3
GO:0089701	U2AF	CC	10	88	0.015269	0.253805	8	2
GO:0017077	oxidative phosphorylation uncoupler activity	MF	4	22	0.0153191	0.254369	0	4
GO:0031022	nuclear migration along microfilament	BP	6	13	0.0154632	0.25649	0	6
GO:0016874	ligase activity	MF	16	101	0.0155476	0.257618	6	10
GO:0051930	regulation of sensory perception of pain	BP	3	14	0.0155785	0.257699	1	2
GO:0016282	eukaryotic 43S preinitiation complex	CC	22	239	0.0155853	0.257699	5	17
GO:0010048	vernalization response	BP	14	223	0.0156109	0.25785	13	1
GO:1902009	positive regulation of toxin transport	BP	2	5	0.0156558	0.258167	2	0
GO:0004525	ribonuclease III activity	MF	17	107	0.0156629	0.258167	3	14
GO:0055062	phosphate ion homeostasis	BP	5	18	0.0157648	0.259574	2	3
GO:0008705	methionine synthase activity	MF	3	18	0.0157821	0.259587	0	3
GO:0007064	mitotic sister chromatid cohesion	BP	9	39	0.0158926	0.260833	4	5
GO:0031508	pericentric heterochromatin assembly	BP	4	13	0.0158958	0.260833	0	4
GO:0036155	acylglycerol acyl-chain remodeling	BP	2	4	0.0159077	0.260833	1	1
GO:0030912	response to deep water	BP	3	5	0.0160691	0.263151	0	3
GO:0047484	regulation of response to osmotic stress	BP	8	45	0.0161212	0.263151	7	1
GO:0015786	UDP-glucose transport	BP	11	67	0.0161256	0.263151	5	6
GO:0010182	sugar mediated signaling pathway	BP	25	178	0.0161297	0.263151	6	19
GO:0006401	RNA catabolic process	BP	14	83	0.0161328	0.263151	3	11
GO:0009682	induced systemic resistance	BP	6	27	0.0161884	0.263783	4	2
GO:0030126	COPI vesicle coat	CC	17	152	0.0162511	0.26453	4	13
GO:2000024	regulation of leaf development	BP	16	73	0.0163692	0.265952	4	12
GO:0070098	chemokine-mediated signaling pathway	BP	3	11	0.0163917	0.265952	3	0
GO:0004021	L-alanine:2-oxoglutarate aminotransferase activity	MF	5	29	0.0164048	0.265952	5	0
GO:0051298	centrosome duplication	BP	6	35	0.0164061	0.265952	0	6
GO:0015334	high-affinity oligopeptide transporter activity	MF	6	18	0.0164314	0.266087	0	6
GO:0045595	regulation of cell differentiation	BP	3	15	0.0166203	0.268868	0	3
GO:0009646	response to absence of light	BP	16	119	0.0166887	0.269698	8	8
GO:0045549	9-cis-epoxycarotenoid dioxygenase activity	MF	6	26	0.0168923	0.272708	3	3
GO:1990388	xylem-to-phloem iron transport	BP	4	14	0.0171182	0.27579	3	1
GO:0080001	mucilage extrusion from seed coat	BP	10	43	0.0171184	0.27579	2	8
GO:0009850	auxin metabolic process	BP	9	58	0.0172192	0.277131	7	2
GO:0004347	glucose-6-phosphate isomerase activity	MF	6	26	0.0174569	0.280668	6	0
GO:0000303	response to superoxide	BP	4	8	0.0175147	0.28131	2	2
GO:0006040	amino sugar metabolic process	BP	2	9	0.0175531	0.281622	0	2
GO:0010365	positive regulation of ethylene biosynthetic process	BP	3	6	0.01757	0.281622	1	2
GO:0004618	phosphoglycerate kinase activity	MF	7	40	0.0177458	0.28415	6	1
GO:0004565	beta-galactosidase activity	MF	24	279	0.0177914	0.284591	4	20
GO:0009706	chloroplast inner membrane	CC	49	421	0.0180324	0.288119	13	36
GO:0015152	glucose-6-phosphate transmembrane transporter activity	MF	10	45	0.018067	0.288119	1	9
GO:0015760	glucose-6-phosphate transport	BP	10	45	0.018067	0.288119	1	9
GO:0008310	single-stranded DNA 3'-5' exodeoxyribonuclease activity	MF	8	56	0.0181436	0.289046	5	3
GO:0010431	seed maturation	BP	11	71	0.0182571	0.29056	9	2
GO:0019432	triglyceride biosynthetic process	BP	15	106	0.0183837	0.292278	8	7
GO:0008066	glutamate receptor activity	MF	12	65	0.0185196	0.29398	5	7
GO:0050684	regulation of mRNA processing	BP	8	57	0.0185282	0.29398	3	5
GO:0008622	epsilon DNA polymerase complex	CC	8	54	0.0188037	0.297823	5	3
GO:0009884	cytokinin receptor activity	MF	3	13	0.0188083	0.297823	0	3
GO:0005777	peroxisome	CC	84	849	0.0188777	0.298622	43	41
GO:0031380	nuclear RNA-directed RNA polymerase complex	CC	8	46	0.0189197	0.298985	0	8
GO:0016630	protochlorophyllide reductase activity	MF	2	3	0.0189717	0.299504	0	2
GO:0043292	contractile fiber	CC	4	13	0.0190157	0.299899	0	4
GO:0033290	eukaryotic 48S preinitiation complex	CC	24	265	0.0190972	0.300882	5	19
GO:0042407	cristae formation	BP	8	59	0.019155	0.30149	0	8
GO:0015934	large ribosomal subunit	CC	13	111	0.0191938	0.301797	4	9
GO:0072334	UDP-galactose transmembrane transport	BP	8	40	0.0192495	0.302371	7	1
GO:0016602	CCAAT-binding factor complex	CC	4	16	0.0193348	0.302782	1	3
GO:0005681	spliceosomal complex	CC	69	663	0.0193426	0.302782	36	33
GO:0009851	auxin biosynthetic process	BP	13	59	0.0193494	0.302782	6	7
GO:1903623	negative regulation of RNA polymerase III activity	BP	2	2	0.0193527	0.302782	0	2
GO:0043693	monoterpene biosynthetic process	BP	7	20	0.0194282	0.303659	1	6
GO:0015591	D-ribose transmembrane transporter activity	MF	3	12	0.0194916	0.304322	0	3
GO:0031047	gene silencing by RNA	BP	45	408	0.0195093	0.304322	18	27
GO:0016308	1-phosphatidylinositol-4-phosphate 5-kinase activity	MF	9	57	0.0195897	0.305273	6	3
GO:0042127	regulation of cell proliferation	BP	21	157	0.0196362	0.305693	9	12
GO:0005245	voltage-gated calcium channel activity	MF	3	10	0.019911	0.309665	3	0
GO:0010412	mannan metabolic process	BP	4	9	0.0199336	0.309711	2	2
GO:0010439	regulation of glucosinolate biosynthetic process	BP	10	38	0.0199665	0.309914	1	9
GO:0002548	monocyte chemotaxis	BP	3	15	0.0201188	0.311281	2	1
GO:0000388	spliceosome conformational change to release U4 (or U4atac) and U1 (or U11)	BP	7	51	0.0201209	0.311281	0	7
GO:0033611	oxalate catabolic process	BP	3	19	0.0201338	0.311281	3	0
GO:0050203	oxalate-CoA ligase activity	MF	3	19	0.0201338	0.311281	3	0
GO:0009627	systemic acquired resistance	BP	14	88	0.0202032	0.312047	3	11
GO:0010360	negative regulation of anion channel activity	BP	3	8	0.0204293	0.31512	0	3
GO:0090729	toxin activity	MF	3	12	0.0204433	0.31512	2	1
GO:0006004	fucose metabolic process	BP	32	245	0.0204751	0.31512	16	16
GO:0035529	NADH pyrophosphatase activity	MF	6	28	0.0204871	0.31512	1	5
GO:0010207	photosystem II assembly	BP	11	59	0.0205025	0.31512	4	7
GO:0010497	plasmodesmata-mediated intercellular transport	BP	8	28	0.020605	0.316116	7	1
GO:0016818	hydrolase activity, acting on acid anhydrides, in phosphorus-containing anhydrides	MF	4	12	0.0206075	0.316116	0	4
GO:0042219	cellular modified amino acid catabolic process	BP	2	3	0.0207163	0.317475	2	0
GO:0010922	positive regulation of phosphatase activity	BP	3	8	0.0208066	0.318548	0	3
GO:0019605	butyrate metabolic process	BP	4	15	0.0208546	0.318971	3	1
GO:2000672	negative regulation of motor neuron apoptotic process	BP	3	14	0.0209318	0.319842	2	1
GO:0003743	translation initiation factor activity	MF	62	695	0.0210976	0.3218	16	46
GO:0004373	glycogen (starch) synthase activity	MF	9	64	0.021101	0.3218	0	9
GO:0009260	ribonucleotide biosynthetic process	BP	4	13	0.0212195	0.323074	2	2
GO:0061927	TOC-TIC supercomplex I	CC	6	18	0.0212256	0.323074	0	6
GO:0015713	phosphoglycerate transport	BP	10	46	0.0214008	0.325296	1	9
GO:0045491	xylan metabolic process	BP	6	23	0.021413	0.325296	0	6
GO:0036297	interstrand cross-link repair	BP	13	54	0.0216086	0.32795	1	12
GO:0010015	root morphogenesis	BP	11	69	0.0216567	0.328362	4	7
GO:0045430	chalcone isomerase activity	MF	2	5	0.021693	0.328571	0	2
GO:0045168	cell-cell signaling involved in cell fate commitment	BP	2	4	0.0217131	0.328571	0	2
GO:0030951	establishment or maintenance of microtubule cytoskeleton polarity	BP	6	41	0.0217332	0.328571	0	6
GO:0016192	vesicle-mediated transport	BP	70	780	0.0219103	0.33093	30	40
GO:0010091	trichome branching	BP	19	132	0.0219512	0.331184	7	12
GO:0010068	protoderm histogenesis	BP	5	13	0.0220425	0.331184	0	5
GO:0001834	trophectodermal cell proliferation	BP	2	5	0.0220747	0.331184	2	0
GO:0030576	Cajal body organization	BP	2	5	0.0220747	0.331184	2	0
GO:0071931	positive regulation of transcription involved in G1/S transition of mitotic cell cycle	BP	2	5	0.0220747	0.331184	2	0
GO:1902742	apoptotic process involved in development	BP	2	5	0.0220747	0.331184	2	0
GO:1990261	pre-mRNA catabolic process	BP	2	5	0.0220747	0.331184	2	0
GO:0017112	Rab guanyl-nucleotide exchange factor activity	MF	12	78	0.0221012	0.331264	0	12
GO:0010152	pollen maturation	BP	16	109	0.0222282	0.332746	3	13
GO:0000027	ribosomal large subunit assembly	BP	23	248	0.0222649	0.332746	3	20
GO:0000243	commitment complex	CC	10	63	0.022301	0.332746	3	7
GO:0045552	dihydrokaempferol 4-reductase activity	MF	6	29	0.0223059	0.332746	4	2
GO:0047890	flavanone 4-reductase activity	MF	6	29	0.0223059	0.332746	4	2
GO:0007015	actin filament organization	BP	41	388	0.0223556	0.33317	14	27
GO:0009695	jasmonic acid biosynthetic process	BP	17	140	0.0224601	0.334411	10	7
GO:0009561	megagametogenesis	BP	19	145	0.0225055	0.33477	9	10
GO:0010248	establishment or maintenance of transmembrane electrochemical gradient	BP	4	15	0.0225865	0.335656	1	3
GO:0030054	cell junction	CC	19	194	0.0226173	0.335796	8	11
GO:0043457	regulation of cellular respiration	BP	2	9	0.0227117	0.336879	2	0
GO:0003983	UTP:glucose-1-phosphate uridylyltransferase activity	MF	8	48	0.0227531	0.337175	1	7
GO:0032585	multivesicular body membrane	CC	10	64	0.0229873	0.340324	8	2
GO:0048571	long-day photoperiodism	BP	8	40	0.0230659	0.341166	1	7
GO:0000175	3'-5'-exoribonuclease activity	MF	22	148	0.0231589	0.342221	13	9
GO:0043129	surfactant homeostasis	BP	3	8	0.0234378	0.345674	0	3
GO:0015031	protein transport	BP	143	1487	0.02344	0.345674	63	80
GO:0071014	post-mRNA release spliceosomal complex	CC	11	89	0.0234587	0.345674	1	10
GO:0033800	isoflavone 7-O-methyltransferase activity	MF	1	1	0.0235549	0.346767	1	0
GO:0009729	detection of brassinosteroid stimulus	BP	6	32	0.0235885	0.346936	0	6
GO:0033180	proton-transporting V-type ATPase, V1 domain	CC	8	60	0.0236989	0.348235	1	7
GO:0004185	serine-type carboxypeptidase activity	MF	22	195	0.0237878	0.349214	5	17
GO:0015969	guanosine tetraphosphate metabolic process	BP	7	25	0.0239664	0.351051	5	2
GO:0008418	protein-N-terminal asparagine amidohydrolase activity	MF	4	14	0.0239798	0.351051	4	0
GO:0046915	transition metal ion transmembrane transporter activity	MF	4	18	0.02398	0.351051	3	1
GO:0015833	peptide transport	BP	6	22	0.0240023	0.351051	0	6
GO:0007569	cell aging	BP	6	25	0.0241279	0.352559	1	5
GO:0033274	response to vitamin B2	BP	3	11	0.0242153	0.353325	3	0
GO:0042622	photoreceptor outer segment membrane	CC	1	1	0.0242253	0.353325	0	1
GO:0016459	myosin complex	CC	25	193	0.0243427	0.354708	3	22
GO:0006457	protein folding	BP	75	937	0.0244896	0.356517	40	35
GO:0010393	galacturonan metabolic process	BP	6	22	0.0245359	0.356861	2	4
GO:0006414	translational elongation	BP	19	262	0.0247528	0.359682	1	18
GO:0045995	regulation of embryonic development	BP	18	127	0.0249873	0.362754	10	8
GO:0051301	cell division	BP	138	1398	0.0252356	0.366021	36	102
GO:0002191	cap-dependent translational initiation	BP	3	18	0.0252947	0.36654	0	3
GO:0007267	cell-cell signaling	BP	9	67	0.025466	0.368435	3	6
GO:0050552	(4S)-limonene synthase activity	MF	1	1	0.0254958	0.368435	0	1
GO:0102703	camphene synthase activity	MF	1	1	0.0254958	0.368435	0	1
GO:0031201	SNARE complex	CC	22	204	0.0258139	0.372688	19	3
GO:0005354	galactose transmembrane transporter activity	MF	3	13	0.0258553	0.372943	0	3
GO:0016234	inclusion body	CC	3	17	0.0259806	0.374172	3	0
GO:0015189	L-lysine transmembrane transporter activity	MF	11	70	0.0259882	0.374172	3	8
GO:0004614	phosphoglucomutase activity	MF	6	37	0.0260214	0.374277	0	6
GO:0045493	xylan catabolic process	BP	11	56	0.0260431	0.374277	3	8
GO:0042623	ATPase activity, coupled	MF	22	277	0.0261772	0.375861	5	17
GO:0042326	negative regulation of phosphorylation	BP	3	10	0.0262145	0.376052	0	3
GO:2000038	regulation of stomatal complex development	BP	6	25	0.0262943	0.376852	2	4
GO:1903862	positive regulation of oxidative phosphorylation	BP	3	15	0.0263458	0.377247	3	0
GO:0006610	ribosomal protein import into nucleus	BP	7	33	0.026383	0.377399	0	7
GO:0061929	gamma-glutamylaminecyclotransferase activity	MF	2	4	0.0264045	0.377399	2	0
GO:0015743	malate transport	BP	8	76	0.0265246	0.378771	5	3
GO:0004034	aldose 1-epimerase activity	MF	3	12	0.0265824	0.379252	0	3
GO:0016556	mRNA modification	BP	8	40	0.0266276	0.379552	0	8
GO:0031117	positive regulation of microtubule depolymerization	BP	4	11	0.0266672	0.379772	2	2
GO:0006913	nucleocytoplasmic transport	BP	11	84	0.0267525	0.380641	5	6
GO:0004721	phosphoprotein phosphatase activity	MF	35	271	0.0269128	0.382471	12	23
GO:0031348	negative regulation of defense response	BP	18	118	0.0269298	0.382471	8	10
GO:0004869	cysteine-type endopeptidase inhibitor activity	MF	5	39	0.0269846	0.382903	4	1
GO:0016231	beta-N-acetylglucosaminidase activity	MF	2	12	0.0270181	0.383033	0	2
GO:1905037	autophagosome organization	BP	3	6	0.0270519	0.383167	0	3
GO:0019481	L-alanine catabolic process, by transamination	BP	2	8	0.0271631	0.384395	2	0
GO:0005769	early endosome	CC	44	475	0.0272448	0.384887	24	20
GO:0071456	cellular response to hypoxia	BP	14	124	0.0272469	0.384887	1	13
GO:0045156	electron transporter, transferring electrons within the cyclic electron transport pathway of photosynthesis activity	MF	10	80	0.0272825	0.385044	5	5
GO:0009701	isoflavonoid phytoalexin biosynthetic process	BP	1	1	0.0273748	0.385308	1	0
GO:0030746	isoflavone 4'-O-methyltransferase activity	MF	1	1	0.0273748	0.385308	1	0
GO:0102670	2,7,4'-trihydroxyisoflavanone-4'-O-methyltransferase activity	MF	1	1	0.0273748	0.385308	1	0
GO:0045281	succinate dehydrogenase complex	CC	3	16	0.0274399	0.385878	3	0
GO:0030121	AP-1 adaptor complex	CC	3	9	0.0275823	0.387533	2	1
GO:0034388	Pwp2p-containing subcomplex of 90S preribosome	CC	6	17	0.0278524	0.390854	0	6
GO:0006971	hypotonic response	BP	3	7	0.0278684	0.390854	1	2
GO:0005464	UDP-xylose transmembrane transporter activity	MF	5	17	0.0280549	0.392769	5	0
GO:0015790	UDP-xylose transport	BP	5	17	0.0280549	0.392769	5	0
GO:0035865	cellular response to potassium ion	BP	2	4	0.0281771	0.394128	1	1
GO:0036209	9beta-pimara-7,15-diene oxidase activity	MF	1	1	0.0282058	0.394178	0	1
GO:0010289	homogalacturonan biosynthetic process	BP	8	30	0.0282921	0.395033	3	5
GO:0006011	UDP-glucose metabolic process	BP	8	50	0.0284089	0.396311	1	7
GO:0055075	potassium ion homeostasis	BP	13	91	0.0284375	0.396359	4	9
GO:0010016	shoot system morphogenesis	BP	4	14	0.0285013	0.396896	0	4
GO:0032041	NAD-dependent histone deacetylase activity (H3-K14 specific)	MF	12	77	0.0285856	0.397716	11	1
GO:0042277	peptide binding	MF	12	110	0.0286556	0.3978	2	10
GO:0006537	glutamate biosynthetic process	BP	7	51	0.0286709	0.3978	5	2
GO:0007032	endosome organization	BP	11	80	0.0286793	0.3978	6	5
GO:0006986	response to unfolded protein	BP	22	299	0.0286929	0.3978	4	18
GO:0000196	MAPK cascade involved in cell wall organization or biogenesis	BP	1	1	0.0288876	0.400147	1	0
GO:0006863	purine nucleobase transport	BP	8	35	0.0289331	0.400424	4	4
GO:0106035	protein maturation by [4Fe-4S] cluster transfer	BP	6	33	0.029028	0.401209	6	0
GO:0008278	cohesin complex	CC	8	42	0.029043	0.401209	2	6
GO:0007391	dorsal closure	BP	2	2	0.0290665	0.401209	0	2
GO:0008009	chemokine activity	MF	3	13	0.029161	0.40216	3	0
GO:0031227	intrinsic component of endoplasmic reticulum membrane	CC	4	18	0.029211	0.402496	3	1
GO:0009904	chloroplast accumulation movement	BP	7	28	0.0292492	0.40267	1	6
GO:0038023	signaling receptor activity	MF	15	160	0.0295272	0.406141	11	4
GO:0000967	rRNA 5'-end processing	BP	5	23	0.0295564	0.406188	1	4
GO:0050665	hydrogen peroxide biosynthetic process	BP	9	43	0.0296934	0.407714	7	2
GO:0044373	cytokinin binding	MF	1	1	0.0297997	0.408816	0	1
GO:0000184	nuclear-transcribed mRNA catabolic process, nonsense-mediated decay	BP	30	318	0.0298777	0.409338	9	21
GO:0044613	nuclear pore central transport channel	CC	8	40	0.0298899	0.409338	6	2
GO:0010076	maintenance of floral meristem identity	BP	9	109	0.0299475	0.40977	6	3
GO:0005345	purine nucleobase transmembrane transporter activity	MF	8	36	0.0299927	0.410031	4	4
GO:0045003	double-strand break repair via synthesis-dependent strand annealing	BP	5	15	0.0301945	0.411315	0	5
GO:0006574	valine catabolic process	BP	8	46	0.0302089	0.411315	2	6
GO:0033201	alpha-1,4-glucan synthase activity	MF	8	50	0.0302169	0.411315	0	8
GO:0009575	chromoplast stroma	CC	2	6	0.0302176	0.411315	1	1
GO:0035448	extrinsic component of thylakoid membrane	CC	2	6	0.0302176	0.411315	1	1
GO:0001732	formation of translation initiation complex	BP	22	263	0.0303228	0.41239	5	17
GO:0015120	phosphoglycerate transmembrane transporter activity	MF	10	53	0.0304142	0.413209	1	9
GO:0007049	cell cycle	BP	104	1001	0.0304383	0.413209	42	62
GO:0000977	RNA polymerase II regulatory region sequence-specific DNA binding	MF	24	429	0.030468	0.413209	18	6
GO:0006413	translational initiation	BP	23	238	0.0304883	0.413209	3	20
GO:1900994	(-)-secologanin biosynthetic process	BP	3	14	0.0307173	0.415955	0	3
GO:0016120	carotene biosynthetic process	BP	5	15	0.030785	0.416512	0	5
GO:0010729	positive regulation of hydrogen peroxide biosynthetic process	BP	2	8	0.0308328	0.416539	0	2
GO:0097237	cellular response to toxic substance	BP	3	18	0.03084	0.416539	2	1
GO:0097165	nuclear stress granule	CC	5	18	0.0310758	0.419363	0	5
GO:0070336	flap-structured DNA binding	MF	4	14	0.0311423	0.4199	0	4
GO:0080144	amino acid homeostasis	BP	6	35	0.0314703	0.423958	5	1
GO:0009543	chloroplast thylakoid lumen	CC	31	251	0.0318765	0.429062	9	22
GO:0051085	chaperone mediated protein folding requiring cofactor	BP	30	361	0.0319235	0.429328	6	24
GO:0051499	D-aminoacyl-tRNA deacylase activity	MF	5	20	0.0319628	0.429488	5	0
GO:0016589	NURF complex	CC	6	71	0.0322001	0.432253	3	3
GO:0008728	GTP diphosphokinase activity	MF	7	28	0.0322236	0.432253	5	2
GO:0055028	cortical microtubule	CC	18	94	0.0322762	0.43259	3	15
GO:0006857	oligopeptide transport	BP	3	7	0.032438	0.433791	0	3
GO:0030786	(RS)-norcoclaurine 6-O-methyltransferase activity	MF	2	5	0.032443	0.433791	0	2
GO:0000220	vacuolar proton-transporting V-type ATPase, V0 domain	CC	6	27	0.0324487	0.433791	5	1
GO:0008285	negative regulation of cell proliferation	BP	23	255	0.0324912	0.43399	13	10
GO:0048530	fruit morphogenesis	BP	5	19	0.0325755	0.434746	3	2
GO:0008114	phosphogluconate 2-dehydrogenase activity	MF	2	6	0.0326224	0.434853	0	2
GO:0034455	t-UTP complex	CC	4	15	0.0326389	0.434853	2	2
GO:0071215	cellular response to abscisic acid stimulus	BP	21	160	0.0330248	0.439618	5	16
GO:0048511	rhythmic process	BP	22	155	0.0330525	0.439618	5	17
GO:0051177	meiotic sister chromatid cohesion	BP	4	13	0.033349	0.443187	0	4
GO:0097054	L-glutamate biosynthetic process	BP	7	52	0.0335633	0.445657	5	2
GO:1900033	negative regulation of trichome patterning	BP	2	3	0.0336335	0.446212	0	2
GO:0010118	stomatal movement	BP	21	165	0.0340172	0.450922	11	10
GO:0070973	protein localization to endoplasmic reticulum exit site	BP	4	13	0.0340468	0.450933	0	4
GO:0052678	levopimaradiene synthase activity	MF	6	31	0.0341556	0.451914	4	2
GO:0004535	poly(A)-specific ribonuclease activity	MF	11	65	0.0341784	0.451914	3	8
GO:0006974	cellular response to DNA damage stimulus	BP	43	416	0.0342086	0.451933	14	29
GO:0010319	stromule	CC	12	111	0.0343156	0.452966	2	10
GO:0030136	clathrin-coated vesicle	CC	26	200	0.0344131	0.453871	10	16
GO:0050734	hydroxycinnamoyltransferase activity	MF	4	22	0.0344761	0.454322	0	4
GO:0004648	O-phospho-L-serine:2-oxoglutarate aminotransferase activity	MF	4	22	0.034588	0.455414	3	1
GO:0004650	polygalacturonase activity	MF	9	54	0.0347521	0.457191	1	8
GO:0003886	DNA (cytosine-5-)-methyltransferase activity	MF	10	66	0.0348254	0.457554	1	9
GO:0006587	serotonin biosynthetic process from tryptophan	BP	2	7	0.0348513	0.457554	0	2
GO:0008139	nuclear localization sequence binding	MF	19	142	0.0348671	0.457554	6	13
GO:0048444	floral organ morphogenesis	BP	6	23	0.0351091	0.460346	3	3
GO:0004813	alanine-tRNA ligase activity	MF	5	31	0.0352876	0.461564	0	5
GO:0006419	alanyl-tRNA aminoacylation	BP	5	31	0.0352876	0.461564	0	5
GO:0004144	diacylglycerol O-acyltransferase activity	MF	9	52	0.0352902	0.461564	6	3
GO:0006598	polyamine catabolic process	BP	10	84	0.0354457	0.463212	0	10
GO:0035252	UDP-xylosyltransferase activity	MF	5	21	0.0355259	0.463874	4	1
GO:0044183	protein binding involved in protein folding	MF	23	308	0.0355845	0.464253	6	17
GO:0045087	innate immune response	BP	54	637	0.0356355	0.464533	18	36
GO:0050667	homocysteine metabolic process	BP	2	6	0.0358765	0.467287	0	2
GO:0010964	regulation of chromatin silencing by small RNA	BP	5	12	0.0360376	0.468996	1	4
GO:0030628	pre-mRNA 3'-splice site binding	MF	10	105	0.0360709	0.469041	8	2
GO:0048312	intracellular distribution of mitochondria	BP	4	19	0.0367528	0.477512	1	3
GO:0043197	dendritic spine	CC	9	86	0.0368135	0.477782	5	4
GO:0003866	3-phosphoshikimate 1-carboxyvinyltransferase activity	MF	3	12	0.0368982	0.477782	0	3
GO:0005055	laminin receptor activity	MF	2	7	0.0369049	0.477782	0	2
GO:0032973	amino acid export	BP	2	6	0.036949	0.477782	2	0
GO:0034639	L-amino acid efflux transmembrane transporter activity	MF	2	6	0.036949	0.477782	2	0
GO:0043983	histone H4-K12 acetylation	BP	3	6	0.036956	0.477782	0	3
GO:2000037	regulation of stomatal complex patterning	BP	5	15	0.0369973	0.477922	0	5
GO:0003724	RNA helicase activity	MF	15	98	0.0370518	0.478214	6	9
GO:0001102	RNA polymerase II activating transcription factor binding	MF	7	47	0.0370808	0.478214	1	6
GO:0004422	hypoxanthine phosphoribosyltransferase activity	MF	2	5	0.0371602	0.478303	2	0
GO:0052657	guanine phosphoribosyltransferase activity	MF	2	5	0.0371602	0.478303	2	0
GO:0005770	late endosome	CC	35	344	0.037179	0.478303	19	16
GO:0046423	allene-oxide cyclase activity	MF	3	12	0.0372825	0.479241	3	0
GO:0009687	abscisic acid metabolic process	BP	5	23	0.0373262	0.479412	4	1
GO:0097504	Gemini of coiled bodies	CC	2	9	0.0377553	0.484527	2	0
GO:0005525	GTP binding	MF	163	2074	0.0379756	0.486956	63	100
GO:0009011	starch synthase activity	MF	8	56	0.0381072	0.487355	0	8
GO:0005313	L-glutamate transmembrane transporter activity	MF	11	74	0.0382029	0.487355	2	9
GO:0004788	thiamine diphosphokinase activity	MF	3	14	0.038222	0.487355	3	0
GO:0030975	thiamine binding	MF	3	14	0.038222	0.487355	3	0
GO:0005667	transcription factor complex	CC	16	154	0.0382259	0.487355	4	12
GO:0090084	negative regulation of inclusion body assembly	BP	3	15	0.0382519	0.487355	3	0
GO:0080185	effector dependent induction by symbiont of host immune response	BP	1	1	0.0382549	0.487355	0	1
GO:1901149	salicylic acid binding	MF	1	1	0.0382549	0.487355	0	1
GO:0003914	DNA (6-4) photolyase activity	MF	3	9	0.0384782	0.489802	2	1
GO:0080089	sinapoyl spermidine:sinapoyl CoA N-acyltransferase activity	MF	2	2	0.0385409	0.490203	0	2
GO:0009787	regulation of abscisic acid-activated signaling pathway	BP	8	29	0.0386016	0.490577	2	6
GO:0043612	isoprene biosynthetic process	BP	1	2	0.0387656	0.491589	0	1
GO:0050993	dimethylallyl diphosphate metabolic process	BP	1	2	0.0387656	0.491589	0	1
GO:0010628	positive regulation of gene expression	BP	18	209	0.0387751	0.491589	10	8
GO:0009736	cytokinin-activated signaling pathway	BP	26	222	0.0388377	0.491909	6	20
GO:0000304	response to singlet oxygen	BP	5	21	0.038863	0.491909	3	2
GO:1901259	chloroplast rRNA processing	BP	8	41	0.0389989	0.493233	3	5
GO:0051539	4 iron, 4 sulfur cluster binding	MF	69	904	0.0390307	0.493237	40	29
GO:0055038	recycling endosome membrane	CC	10	86	0.0391719	0.494624	5	5
GO:0055129	L-proline biosynthetic process	BP	8	67	0.0394399	0.497607	6	2
GO:0000731	DNA synthesis involved in DNA repair	BP	2	5	0.0395705	0.498855	1	1
GO:0035195	gene silencing by miRNA	BP	7	37	0.0396804	0.49984	6	1
GO:0050559	copalyl diphosphate synthase activity	MF	6	35	0.0399726	0.503114	4	2
GO:0048457	floral whorl morphogenesis	BP	3	7	0.0400144	0.503114	0	3
GO:0071006	U2-type catalytic step 1 spliceosome	CC	7	49	0.0400365	0.503114	5	2
GO:0017038	protein import	BP	7	45	0.0404096	0.507397	1	6
GO:0045489	pectin biosynthetic process	BP	23	145	0.0404437	0.50742	15	8
GO:0004106	chorismate mutase activity	MF	6	38	0.0405214	0.507895	3	3
GO:0009827	plant-type cell wall modification	BP	6	32	0.0405462	0.507895	0	6
GO:0080050	regulation of seed development	BP	4	10	0.0406123	0.508094	1	3
GO:2000069	regulation of post-embryonic root development	BP	4	13	0.0406268	0.508094	2	2
GO:0090227	regulation of red or far-red light signaling pathway	BP	6	27	0.0406591	0.508094	3	3
GO:0009925	basal plasma membrane	CC	3	27	0.0409133	0.510501	0	3
GO:0046498	S-adenosylhomocysteine metabolic process	BP	2	7	0.0409167	0.510501	0	2
GO:0030276	clathrin binding	MF	16	112	0.0410055	0.511202	6	10
GO:0014069	postsynaptic density	CC	13	157	0.0412972	0.51443	6	7
GO:0019369	arachidonic acid metabolic process	BP	4	15	0.041369	0.514917	2	2
GO:0048867	stem cell fate determination	BP	3	8	0.0414912	0.516028	0	3
GO:0009405	pathogenesis	BP	7	57	0.0417347	0.518494	6	1
GO:0004322	ferroxidase activity	MF	4	25	0.0417555	0.518494	1	3
GO:0010540	basipetal auxin transport	BP	18	140	0.041831	0.518976	6	12
GO:0008843	endochitinase activity	MF	2	9	0.0418604	0.518976	0	2
GO:0030388	fructose 1,6-bisphosphate metabolic process	BP	10	86	0.0419427	0.519448	6	4
GO:0023052	signaling	BP	6	32	0.0419684	0.519448	4	2
GO:0008080	N-acetyltransferase activity	MF	5	31	0.0420241	0.519448	5	0
GO:0016410	N-acyltransferase activity	MF	4	15	0.0421104	0.519448	2	2
GO:0016579	protein deubiquitination	BP	42	393	0.0421692	0.519448	13	29
GO:0048281	inflorescence morphogenesis	BP	4	28	0.0422102	0.519448	0	4
GO:0004430	1-phosphatidylinositol 4-kinase activity	MF	10	50	0.0422211	0.519448	0	10
GO:0031625	ubiquitin protein ligase binding	MF	54	591	0.0422423	0.519448	22	32
GO:0046208	spermine catabolic process	BP	9	83	0.0422599	0.519448	0	9
GO:0046592	polyamine oxidase activity	MF	9	83	0.0422599	0.519448	0	9
GO:0016045	detection of bacterium	BP	6	28	0.0422622	0.519448	3	3
GO:0008373	sialyltransferase activity	MF	4	15	0.0424302	0.521105	4	0
GO:0030173	integral component of Golgi membrane	CC	15	136	0.0425233	0.521132	14	1
GO:0071347	cellular response to interleukin-1	BP	5	53	0.0425425	0.521132	3	2
GO:0007620	copulation	BP	1	1	0.0425742	0.521132	1	0
GO:0030280	structural constituent of epidermis	MF	1	1	0.0425742	0.521132	1	0
GO:0003899	DNA-directed RNA polymerase activity	MF	32	312	0.0425983	0.521132	16	16
GO:0005459	UDP-galactose transmembrane transporter activity	MF	9	58	0.0427131	0.522103	8	1
GO:0103025	alpha-amylase activity (releasing maltohexaose)	MF	8	41	0.0427441	0.522103	7	1
GO:0008023	transcription elongation factor complex	CC	8	65	0.0430775	0.525766	3	5
GO:0032791	lead ion binding	MF	3	15	0.0433204	0.52832	2	1
GO:0055114	oxidation-reduction process	BP	54	512	0.0434908	0.529548	24	30
GO:0034256	chlorophyll(ide) b reductase activity	MF	5	20	0.0435146	0.529548	0	5
GO:0031897	Tic complex	CC	4	18	0.0435547	0.529548	0	4
GO:0016363	nuclear matrix	CC	13	151	0.0435559	0.529548	7	6
GO:0010436	carotenoid dioxygenase activity	MF	4	24	0.0437497	0.531209	3	1
GO:0090431	alkyl caffeate ester biosynthetic process	BP	2	10	0.0437602	0.531209	0	2
GO:0051775	response to redox state	BP	2	11	0.043997	0.533672	0	2
GO:0016101	diterpenoid metabolic process	BP	1	2	0.044155	0.535174	0	1
GO:0008026	ATP-dependent helicase activity	MF	9	78	0.0442252	0.535613	0	9
GO:0006228	UTP biosynthetic process	BP	7	47	0.0444219	0.53758	1	6
GO:0071731	response to nitric oxide	BP	4	21	0.0445157	0.538301	3	1
GO:0010333	terpene synthase activity	MF	14	110	0.0445917	0.538805	5	9
GO:0102701	tricyclene synthase activity	MF	1	2	0.0447736	0.540208	0	1
GO:0045010	actin nucleation	BP	6	39	0.0447766	0.540208	1	5
GO:0031304	intrinsic component of mitochondrial inner membrane	CC	5	19	0.0449082	0.54138	5	0
GO:0001736	establishment of planar polarity	BP	5	21	0.0452416	0.544981	2	3
GO:0034620	cellular response to unfolded protein	BP	21	279	0.0453528	0.545902	4	17
GO:0004556	alpha-amylase activity	MF	8	43	0.0454636	0.546774	7	1
GO:0006071	glycerol metabolic process	BP	11	99	0.0454949	0.546774	10	1
GO:0050062	long-chain-fatty-acyl-CoA reductase activity	MF	2	9	0.0455375	0.546868	0	2
GO:0000973	posttranscriptional tethering of RNA polymerase II gene DNA at nuclear periphery	BP	5	24	0.0458904	0.550685	4	1
GO:0070919	production of siRNA involved in chromatin silencing by small RNA	BP	8	55	0.0460893	0.55265	0	8
GO:0030728	ovulation	BP	2	5	0.0461858	0.553384	1	1
GO:0009715	chalcone biosynthetic process	BP	1	2	0.0463509	0.553923	0	1
GO:1901696	cannabinoid biosynthetic process	BP	1	2	0.0463509	0.553923	0	1
GO:0060145	viral gene silencing in virus induced gene silencing	BP	4	26	0.0463583	0.553923	4	0
GO:0016139	glycoside catabolic process	BP	6	24	0.0463718	0.553923	0	6
GO:0006336	DNA replication-independent nucleosome assembly	BP	5	22	0.0465605	0.555754	0	5
GO:0005381	iron ion transmembrane transporter activity	MF	8	65	0.0469238	0.559665	3	5
GO:0045174	glutathione dehydrogenase (ascorbate) activity	MF	4	21	0.047016	0.560339	4	0
GO:0102453	anthocyanidin 3-O-glucoside 6''-O-acyltransferase activity	MF	1	1	0.0470761	0.560631	0	1
GO:0010199	organ boundary specification between lateral organs and the meristem	BP	6	19	0.0471162	0.560683	3	3
GO:0019752	carboxylic acid metabolic process	BP	5	25	0.0471807	0.560861	2	3
GO:2000012	regulation of auxin polar transport	BP	16	172	0.0472354	0.560861	11	5
GO:0004867	serine-type endopeptidase inhibitor activity	MF	7	76	0.0472383	0.560861	1	6
GO:0009540	zeaxanthin epoxidase [overall] activity	MF	4	16	0.0474848	0.563361	4	0
GO:0009707	chloroplast outer membrane	CC	32	213	0.0475206	0.563361	12	20
GO:0004854	xanthine dehydrogenase activity	MF	3	15	0.0475818	0.563662	2	1
GO:0071472	cellular response to salt stress	BP	15	90	0.0479303	0.56703	7	8
GO:0006873	cellular ion homeostasis	BP	2	10	0.0479384	0.56703	1	1
GO:0048586	regulation of long-day photoperiodism, flowering	BP	24	213	0.0479928	0.567247	11	13
GO:0045723	positive regulation of fatty acid biosynthetic process	BP	8	58	0.0481949	0.569207	5	3
GO:0010417	glucuronoxylan biosynthetic process	BP	10	51	0.0483062	0.570092	4	6
GO:0003682	chromatin binding	MF	53	572	0.0484713	0.571613	8	45
GO:0045017	glycerolipid biosynthetic process	BP	3	9	0.0487081	0.573974	0	3
GO:0015696	ammonium transport	BP	1	2	0.0491927	0.578994	1	0
GO:0046417	chorismate metabolic process	BP	6	42	0.0492274	0.578994	3	3
GO:0010201	response to continuous far red light stimulus by the high-irradiance response system	BP	2	4	0.0492447	0.578994	0	2
GO:1900036	positive regulation of cellular response to heat	BP	7	53	0.0493719	0.580055	3	4
GO:0080092	regulation of pollen tube growth	BP	11	99	0.0495844	0.582116	6	5
GO:0006900	membrane budding	BP	11	61	0.0499593	0.58608	5	6
