# Supplementary material for: Integration of Metabolome and Transcriptome Profiling Reveals the Effect of Modified Atmosphere Packaging (MAP) on the Browning of Fresh-Cut Lanzhou Lily (Lilium davidii var. unicolor) Bulbs during Storage
Source: Foods. 2023 Mar 21;12(6):1335. doi: 10.3390/foods12061335 (PMC10048170; doi:10.3390/foods12061335)
Supplement: Supplementary file 1 [file foods-12-01335-s001.zip › Supplementary Material S4 DEGs-kegg enrichment.xlsx]

## Sheet: ck1-VS-bx1_DE_significant_enric
Pathway ID	Pathway	Level1	Level2	DEGs with Pathway annotation (94)	All genes with Pathway annotation (20669)	Pvalue	Qvalue	Genelist
ko04141	Protein processing in endoplasmic reticulum	Genetic Information Processing	Folding, sorting and degradation	7(7.45%)	1234(5.97%)	0.198591	0.299669	DN315795_c6_g1_i1,DN320752_c1_g3_i1,DN324456_c0_g3_i4,DN38156_c0_g1_i1,DN326670_c9_g57_i1,DN315795_c6_g1_i3,DN98004_c0_g1_i1,
ko03030	DNA replication	Genetic Information Processing	Replication and repair	1(1.06%)	193(0.93%)	0.21906	0.308102	DN329216_c5_g3_i1,
ko04120	Ubiquitin mediated proteolysis	Genetic Information Processing	Folding, sorting and degradation	3(3.19%)	614(2.97%)	0.305529	0.386235	DN326101_c3_g1_i6,DN297100_c0_g1_i2,DN318503_c0_g1_i1,
ko00460	Cyanoamino acid metabolism	Metabolism	Metabolism of other amino acids	1(1.06%)	146(0.71%)	0.14271	0.23904	DN320741_c1_g1_i1,
ko01230	Biosynthesis of amino acids	Metabolism	Global and overview maps	3(3.19%)	1365(6.60%)	0.875629	0.888896	DN241813_c0_g1_i1,DN318608_c8_g1_i2,DN314585_c1_g1_i9,
ko00906	Carotenoid biosynthesis	Metabolism	Metabolism of terpenoids and polyketides	2(2.13%)	61(0.30%)	0.00270896	0.0226875	DN321319_c4_g2_i4,DN300937_c0_g1_i2,
ko04075	Plant hormone signal transduction	Environmental Information Processing	Signal transduction	5(5.32%)	444(2.15%)	0.0158423	0.0589687	DN282892_c0_g1_i1,DN281975_c1_g1_i2,DN285963_c1_g1_i1,DN317273_c1_g3_i2,DN329224_c2_g1_i1,
ko00190	Oxidative phosphorylation	Metabolism	Energy metabolism	12(12.77%)	1091(5.28%)	0.00129864	0.0217522	DN203144_c0_g2_i1,DN66105_c0_g1_i1,DN193233_c0_g1_i1,DN184340_c0_g2_i1,DN154284_c0_g2_i1,DN154284_c1_g1_i1,DN512178_c0_g1_i1,DN330428_c5_g2_i9,DN326282_c8_g3_i1,DN330428_c5_g2_i2,DN192529_c0_g1_i1,DN327623_c5_g1_i1,
ko00220	Arginine biosynthesis	Metabolism	Amino acid metabolism	1(1.06%)	150(0.73%)	0.148976	0.243449	DN262054_c0_g1_i1,
ko04712	Circadian rhythm - plant	Organismal Systems	Environmental adaptation	1(1.06%)	184(0.89%)	0.204084	0.299669	DN301191_c0_g1_i1,
ko00511	Other glycan degradation	Metabolism	Glycan biosynthesis and metabolism	2(2.13%)	85(0.41%)	0.00687417	0.0369146	DN322153_c10_g3_i5,DN300577_c0_g1_i2,
ko00250	Alanine, aspartate and glutamate metabolism	Metabolism	Amino acid metabolism	2(2.13%)	225(1.09%)	0.0831986	0.192217	DN262054_c0_g1_i1,DN314251_c0_g1_i3,
ko00592	alpha-Linolenic acid metabolism	Metabolism	Lipid metabolism	1(1.06%)	114(0.55%)	0.0950955	0.205529	DN328543_c4_g2_i3,
ko00945	Stilbenoid, diarylheptanoid and gingerol biosynthesis	Metabolism	Biosynthesis of other secondary metabolites	1(1.06%)	17(0.08%)	0.00266205	0.0226875	DN331259_c4_g20_i1,
ko00860	Porphyrin and chlorophyll metabolism	Metabolism	Metabolism of cofactors and vitamins	3(3.19%)	155(0.75%)	0.00550188	0.0335115	DN312535_c0_g1_i1,DN190244_c1_g1_i3,DN324466_c1_g1_i6,
ko00531	Glycosaminoglycan degradation	Metabolism	Glycan biosynthesis and metabolism	1(1.06%)	87(0.42%)	0.059683	0.15995	DN300577_c0_g1_i2,
ko00565	Ether lipid metabolism	Metabolism	Lipid metabolism	2(2.13%)	74(0.36%)	0.00467634	0.0313315	DN316244_c0_g1_i1,DN327647_c5_g1_i1,
ko00430	Taurine and hypotaurine metabolism	Metabolism	Metabolism of other amino acids	2(2.13%)	20(0.10%)	9.81796e-05	0.00219268	DN320741_c1_g1_i1,DN309122_c1_g1_i1,
ko00910	Nitrogen metabolism	Metabolism	Energy metabolism	2(2.13%)	129(0.62%)	0.0210911	0.0694262	DN319900_c0_g1_i1,DN262054_c0_g1_i1,
ko03013	RNA transport	Genetic Information Processing	Translation	1(1.06%)	752(3.64%)	0.860987	0.887479	DN330726_c2_g1_i1,
ko00340	Histidine metabolism	Metabolism	Amino acid metabolism	1(1.06%)	94(0.45%)	0.0683416	0.17579	DN314585_c1_g1_i9,
ko00073	Cutin, suberine and wax biosynthesis	Metabolism	Lipid metabolism	1(1.06%)	31(0.15%)	0.00873356	0.0390099	DN312958_c1_g1_i6,
ko04146	Peroxisome	Cellular Processes	Transport and catabolism	2(2.13%)	369(1.79%)	0.236045	0.322755	DN294041_c4_g1_i1,DN314251_c0_g1_i3,
ko00051	Fructose and mannose metabolism	Metabolism	Carbohydrate metabolism	1(1.06%)	276(1.34%)	0.35804	0.438159	DN241813_c0_g1_i1,
ko00010	Glycolysis / Gluconeogenesis	Metabolism	Carbohydrate metabolism	2(2.13%)	777(3.76%)	0.691325	0.759324	DN241813_c0_g1_i1,DN318608_c8_g1_i2,
ko01110	Biosynthesis of secondary metabolites	Metabolism	Global and overview maps	27(28.72%)	3771(18.24%)	0.0043256	0.0313315	DN243259_c1_g1_i2,DN290915_c0_g1_i1,DN325658_c3_g3_i3,DN311301_c3_g8_i1,DN325203_c0_g1_i2,DN316244_c0_g1_i1,DN241813_c0_g1_i1,DN331922_c4_g5_i1,DN325658_c3_g3_i7,DN305788_c1_g8_i1,DN331259_c4_g20_i1,DN318608_c8_g1_i2,DN300937_c0_g1_i2,DN331922_c5_g6_i1,DN312535_c0_g1_i1,DN331922_c4_g5_i3,DN301191_c0_g1_i1,DN313346_c1_g8_i1,DN314585_c1_g1_i9,DN327647_c5_g1_i1,DN190244_c1_g1_i3,DN331922_c5_g25_i1,D…
ko00195	Photosynthesis	Metabolism	Energy metabolism	3(3.19%)	304(1.47%)	0.0500462	0.139712	DN329449_c9_g2_i3,DN331708_c0_g2_i6,DN277982_c0_g1_i1,
ko04145	Phagosome	Cellular Processes	Transport and catabolism	1(1.06%)	662(3.20%)	0.807941	0.855952	DN330870_c2_g2_i2,
ko00564	Glycerophospholipid metabolism	Metabolism	Lipid metabolism	2(2.13%)	331(1.60%)	0.191187	0.297895	DN316244_c0_g1_i1,DN327647_c5_g1_i1,
ko00770	Pantothenate and CoA biosynthesis	Metabolism	Metabolism of cofactors and vitamins	1(1.06%)	111(0.54%)	0.0909107	0.203034	DN302186_c1_g1_i3,
ko00600	Sphingolipid metabolism	Metabolism	Lipid metabolism	2(2.13%)	110(0.53%)	0.013849	0.0545815	DN322153_c10_g3_i5,DN300577_c0_g1_i2,
ko00604	Glycosphingolipid biosynthesis - ganglio series	Metabolism	Glycan biosynthesis and metabolism	1(1.06%)	28(0.14%)	0.00716253	0.0369146	DN300577_c0_g1_i2,
ko00480	Glutathione metabolism	Metabolism	Metabolism of other amino acids	3(3.19%)	399(1.93%)	0.108735	0.215636	DN321327_c0_g3_i4,DN285537_c0_g2_i1,DN320741_c1_g1_i1,
ko00510	N-Glycan biosynthesis	Metabolism	Glycan biosynthesis and metabolism	1(1.06%)	139(0.67%)	0.131891	0.226582	DN317219_c1_g1_i5,
ko00630	Glyoxylate and dicarboxylate metabolism	Metabolism	Carbohydrate metabolism	2(2.13%)	384(1.86%)	0.254257	0.340704	DN243259_c1_g1_i2,DN314251_c0_g1_i3,
ko00591	Linoleic acid metabolism	Metabolism	Lipid metabolism	1(1.06%)	30(0.15%)	0.00819419	0.0390099	DN328543_c4_g2_i3,
ko01200	Carbon metabolism	Metabolism	Global and overview maps	5(5.32%)	1634(7.91%)	0.762745	0.824257	DN243259_c1_g1_i2,DN262054_c0_g1_i1,DN241813_c0_g1_i1,DN318608_c8_g1_i2,DN314251_c0_g1_i3,
ko00940	Phenylpropanoid biosynthesis	Metabolism	Biosynthesis of other secondary metabolites	13(13.83%)	302(1.46%)	9.14317e-11	6.12592e-09	DN290915_c0_g1_i1,DN325658_c3_g3_i3,DN311301_c3_g8_i1,DN281777_c0_g1_i1,DN331922_c4_g5_i1,DN325658_c3_g3_i7,DN305788_c1_g8_i1,DN331259_c4_g20_i1,DN331922_c5_g6_i1,DN331922_c4_g5_i3,DN313346_c1_g8_i1,DN331922_c5_g25_i1,DN319266_c2_g12_i2,
ko03410	Base excision repair	Genetic Information Processing	Replication and repair	1(1.06%)	129(0.62%)	0.116796	0.219608	DN319072_c6_g2_i2,
ko00941	Flavonoid biosynthesis	Metabolism	Biosynthesis of other secondary metabolites	2(2.13%)	57(0.28%)	0.00223142	0.0226875	DN331259_c4_g20_i1,DN301191_c0_g1_i1,
ko04626	Plant-pathogen interaction	Organismal Systems	Environmental adaptation	6(6.38%)	529(2.56%)	0.010444	0.0437343	DN314348_c0_g1_i2,DN315795_c6_g1_i1,DN245290_c0_g1_i1,DN284184_c0_g1_i1,DN312232_c1_g1_i2,DN315795_c6_g1_i3,
ko00590	Arachidonic acid metabolism	Metabolism	Lipid metabolism	1(1.06%)	73(0.35%)	0.0436589	0.12718	DN320741_c1_g1_i1,
ko00040	Pentose and glucuronate interconversions	Metabolism	Carbohydrate metabolism	1(1.06%)	138(0.67%)	0.130361	0.226582	DN307847_c1_g1_i2,
ko00950	Isoquinoline alkaloid biosynthesis	Metabolism	Biosynthesis of other secondary metabolites	1(1.06%)	50(0.24%)	0.0217605	0.0694262	DN325203_c0_g1_i2,
ko00260	Glycine, serine and threonine metabolism	Metabolism	Amino acid metabolism	2(2.13%)	249(1.20%)	0.104692	0.215636	DN325203_c0_g1_i2,DN314251_c0_g1_i3,
ko00053	Ascorbate and aldarate metabolism	Metabolism	Carbohydrate metabolism	1(1.06%)	132(0.64%)	0.121276	0.219608	DN319216_c3_g2_i2,
ko00240	Pyrimidine metabolism	Metabolism	Nucleotide metabolism	1(1.06%)	516(2.50%)	0.684275	0.759324	DN329216_c5_g3_i1,
ko00410	beta-Alanine metabolism	Metabolism	Metabolism of other amino acids	1(1.06%)	131(0.63%)	0.119778	0.219608	DN325203_c0_g1_i2,
ko01100	Metabolic pathways	Metabolism	Global and overview maps	57(60.64%)	7602(36.78%)	7.78287e-07	2.60726e-05	DN203144_c0_g2_i1,DN66105_c0_g1_i1,DN312848_c0_g1_i2,DN193233_c0_g1_i1,DN184340_c0_g2_i1,DN243259_c1_g1_i2,DN290915_c0_g1_i1,DN262054_c0_g1_i1,DN325658_c3_g3_i3,DN154284_c0_g2_i1,DN319216_c3_g2_i2,DN300578_c0_g2_i1,DN311301_c3_g8_i1,DN154284_c1_g1_i1,DN325203_c0_g1_i2,DN329449_c9_g2_i3,DN316244_c0_g1_i1,DN312848_c0_g1_i3,DN241813_c0_g1_i1,DN512178_c0_g1_i1,DN331922_c4_g5_i1,DN325658_c3_g3_i7,DN30…
ko00030	Pentose phosphate pathway	Metabolism	Carbohydrate metabolism	1(1.06%)	277(1.34%)	0.359682	0.438159	DN241813_c0_g1_i1,
ko00350	Tyrosine metabolism	Metabolism	Amino acid metabolism	1(1.06%)	124(0.60%)	0.109427	0.215636	DN325203_c0_g1_i2,
ko00710	Carbon fixation in photosynthetic organisms	Metabolism	Energy metabolism	2(2.13%)	555(2.69%)	0.464458	0.527435	DN241813_c0_g1_i1,DN318608_c8_g1_i2,
ko00130	Ubiquinone and other terpenoid-quinone biosynthesis	Metabolism	Metabolism of cofactors and vitamins	1(1.06%)	98(0.47%)	0.0734645	0.17579	DN331259_c4_g20_i1,
ko00360	Phenylalanine metabolism	Metabolism	Amino acid metabolism	3(3.19%)	122(0.59%)	0.00234017	0.0226875	DN325203_c0_g1_i2,DN305788_c1_g8_i1,DN331259_c4_g20_i1,
ko04016	MAPK signaling pathway - plant	Environmental Information Processing	Signal transduction	1(1.06%)	304(1.47%)	0.403404	0.482644	DN281975_c1_g1_i2,
ko00500	Starch and sucrose metabolism	Metabolism	Carbohydrate metabolism	5(5.32%)	531(2.57%)	0.0341824	0.104101	DN300578_c0_g2_i1,DN326587_c31_g1_i1,DN327447_c2_g3_i3,DN324760_c0_g1_i6,DN310885_c3_g1_i2,
ko00562	Inositol phosphate metabolism	Metabolism	Carbohydrate metabolism	1(1.06%)	194(0.94%)	0.22073	0.308102	DN316244_c0_g1_i1,
ko03008	Ribosome biogenesis in eukaryotes	Genetic Information Processing	Translation	2(2.13%)	959(4.64%)	0.817626	0.855952	DN331180_c10_g30_i2,DN323672_c5_g2_i3,
ko03440	Homologous recombination	Genetic Information Processing	Replication and repair	1(1.06%)	159(0.77%)	0.16327	0.260454	DN331850_c0_g3_i6,
ko04136	Autophagy - other	Cellular Processes	Transport and catabolism	1(1.06%)	185(0.90%)	0.205742	0.299669	DN306632_c0_g1_i1,
ko03040	Spliceosome	Genetic Information Processing	Transcription	4(4.26%)	947(4.58%)	0.432374	0.499466	DN320752_c1_g3_i1,DN324456_c0_g3_i4,DN38156_c0_g1_i1,DN98004_c0_g1_i1,
ko00230	Purine metabolism	Metabolism	Nucleotide metabolism	3(3.19%)	723(3.50%)	0.418287	0.491671	DN312848_c0_g1_i2,DN312848_c0_g1_i3,DN329216_c5_g3_i1,
ko04144	Endocytosis	Cellular Processes	Transport and catabolism	6(6.38%)	1190(5.76%)	0.297151	0.386235	DN320752_c1_g3_i1,DN324456_c0_g3_i4,DN327647_c5_g1_i1,DN38156_c0_g1_i1,DN330870_c2_g2_i2,DN98004_c0_g1_i1,
ko00790	Folate biosynthesis	Metabolism	Metabolism of cofactors and vitamins	1(1.06%)	96(0.46%)	0.0708877	0.17579	DN319068_c6_g1_i10,
ko03010	Ribosome	Genetic Information Processing	Translation	3(3.19%)	3345(16.18%)	0.999931	0.999931	DN276877_c0_g1_i1,DN331180_c10_g30_i2,DN291719_c1_g4_i1,
ko00960	Tropane, piperidine and pyridine alkaloid biosynthesis	Metabolism	Biosynthesis of other secondary metabolites	1(1.06%)	45(0.22%)	0.0178452	0.0629278	DN325203_c0_g1_i2,
ko00052	Galactose metabolism	Metabolism	Carbohydrate metabolism	1(1.06%)	244(1.18%)	0.304831	0.386235	DN300577_c0_g1_i2,

## Sheet: ck2-VS-bx2_DE_significant_enric
Pathway ID	Pathway	Level1	Level2	DEGs with Pathway annotation (109)	All genes with Pathway annotation (20669)	Pvalue	Qvalue	Genelist
ko03030	DNA replication	Genetic Information Processing	Replication and repair	1(0.92%)	193(0.93%)	0.270826	0.426219	DN329216_c5_g3_i2,
ko04933	AGE-RAGE signaling pathway in diabetic complications	Human Diseases	Endocrine and metabolic diseases	1(0.92%)	197(0.95%)	0.278641	0.426492	DN286944_c0_g1_i1,
ko03430	Mismatch repair	Genetic Information Processing	Replication and repair	1(0.92%)	141(0.68%)	0.170525	0.297427	DN328958_c1_g1_i5,
ko00261	Monobactam biosynthesis	Metabolism	Biosynthesis of other secondary metabolites	1(0.92%)	48(0.23%)	0.0265518	0.0847018	DN268533_c1_g1_i1,
ko03018	RNA degradation	Genetic Information Processing	Folding, sorting and degradation	1(0.92%)	471(2.28%)	0.71372	0.820936	DN321172_c0_g1_i2,
ko00350	Tyrosine metabolism	Metabolism	Amino acid metabolism	4(3.67%)	124(0.60%)	0.000508956	0.0048952	DN3605_c0_g1_i1,DN82993_c0_g1_i1,DN331424_c3_g6_i5,DN200564_c0_g1_i1,
ko00010	Glycolysis / Gluconeogenesis	Metabolism	Carbohydrate metabolism	17(15.60%)	777(3.76%)	1.24362e-07	9.32713e-06	DN331808_c32_g1_i1,DN331808_c32_g6_i1,DN331808_c32_g13_i1,DN331808_c31_g12_i5,DN304498_c11_g1_i2,DN331808_c31_g16_i1,DN331808_c31_g12_i2,DN3605_c0_g1_i1,DN331808_c31_g12_i3,DN331808_c31_g10_i1,DN82993_c0_g1_i1,DN309745_c8_g1_i3,DN331808_c32_g4_i1,DN330228_c5_g1_i1,DN3491_c5_g3_i1,DN200564_c0_g1_i1,DN508676_c0_g1_i1,
ko01100	Metabolic pathways	Metabolism	Global and overview maps	53(48.62%)	7602(36.78%)	0.0042492	0.031869	DN331808_c32_g1_i1,DN331808_c32_g6_i1,DN325734_c23_g4_i1,DN331808_c32_g13_i1,DN331808_c31_g12_i5,DN318665_c7_g5_i4,DN331259_c4_g20_i1,DN304498_c11_g1_i2,DN287080_c4_g1_i1,DN325734_c23_g5_i1,DN331808_c31_g16_i1,DN328543_c4_g2_i6,DN331808_c31_g12_i2,DN3605_c0_g1_i1,DN331808_c31_g12_i3,DN331808_c31_g10_i1,DN286944_c0_g1_i1,DN82993_c0_g1_i1,DN309745_c8_g1_i3,DN300937_c0_g1_i2,DN331808_c32_g4_i1,DN153…
ko00300	Lysine biosynthesis	Metabolism	Amino acid metabolism	1(0.92%)	52(0.25%)	0.030792	0.0847018	DN268533_c1_g1_i1,
ko00310	Lysine degradation	Metabolism	Amino acid metabolism	3(2.75%)	138(0.67%)	0.00616297	0.0355556	DN301904_c1_g1_i2,DN311904_c2_g1_i1,DN294188_c0_g1_i2,
ko04144	Endocytosis	Cellular Processes	Transport and catabolism	1(0.92%)	1190(5.76%)	0.988207	0.988207	DN330870_c2_g2_i2,
ko00710	Carbon fixation in photosynthetic organisms	Metabolism	Energy metabolism	1(0.92%)	555(2.69%)	0.794541	0.851294	DN304498_c11_g1_i2,
ko04120	Ubiquitin mediated proteolysis	Genetic Information Processing	Folding, sorting and degradation	1(0.92%)	614(2.97%)	0.838692	0.885942	DN326101_c3_g1_i4,
ko00520	Amino sugar and nucleotide sugar metabolism	Metabolism	Carbohydrate metabolism	5(4.59%)	465(2.25%)	0.0366511	0.0916278	DN287080_c4_g1_i1,DN287080_c1_g1_i1,DN330228_c5_g1_i1,DN329685_c4_g5_i2,DN329280_c2_g1_i1,
ko00770	Pantothenate and CoA biosynthesis	Metabolism	Metabolism of cofactors and vitamins	2(1.83%)	111(0.54%)	0.0209778	0.0840689	DN310943_c0_g1_i2,DN214850_c1_g1_i1,
ko00450	Selenocompound metabolism	Metabolism	Metabolism of other amino acids	1(0.92%)	121(0.59%)	0.133912	0.259565	DN320450_c2_g1_i12,
ko00061	Fatty acid biosynthesis	Metabolism	Lipid metabolism	1(0.92%)	155(0.75%)	0.197045	0.328408	DN327160_c0_g6_i4,
ko00040	Pentose and glucuronate interconversions	Metabolism	Carbohydrate metabolism	5(4.59%)	138(0.67%)	9.15412e-05	0.0011491	DN325734_c23_g4_i1,DN287080_c4_g1_i1,DN325734_c23_g5_i1,DN287080_c1_g1_i1,DN324688_c2_g1_i1,
ko00561	Glycerolipid metabolism	Metabolism	Lipid metabolism	2(1.83%)	216(1.05%)	0.106159	0.215187	DN322485_c6_g17_i4,DN321735_c2_g1_i4,
ko00071	Fatty acid degradation	Metabolism	Lipid metabolism	3(2.75%)	208(1.01%)	0.0244452	0.0847018	DN3605_c0_g1_i1,DN82993_c0_g1_i1,DN200564_c0_g1_i1,
ko00260	Glycine, serine and threonine metabolism	Metabolism	Amino acid metabolism	1(0.92%)	249(1.20%)	0.378772	0.526072	DN268533_c1_g1_i1,
ko00240	Pyrimidine metabolism	Metabolism	Nucleotide metabolism	1(0.92%)	516(2.50%)	0.759849	0.834629	DN329216_c5_g3_i2,
ko03040	Spliceosome	Genetic Information Processing	Transcription	2(1.83%)	947(4.58%)	0.881363	0.918087	DN26686_c0_g1_i1,DN298991_c2_g1_i1,
ko04141	Protein processing in endoplasmic reticulum	Genetic Information Processing	Folding, sorting and degradation	2(1.83%)	1234(5.97%)	0.961782	0.988133	DN311282_c3_g4_i5,DN267005_c1_g1_i1,
ko01210	2-Oxocarboxylic acid metabolism	Metabolism	Global and overview maps	1(0.92%)	333(1.61%)	0.526438	0.680739	DN268533_c1_g1_i1,
ko00360	Phenylalanine metabolism	Metabolism	Amino acid metabolism	2(1.83%)	122(0.59%)	0.0267928	0.0847018	DN331259_c4_g20_i1,DN331259_c4_g18_i1,
ko00051	Fructose and mannose metabolism	Metabolism	Carbohydrate metabolism	3(2.75%)	276(1.34%)	0.0584482	0.12893	DN261508_c0_g1_i3,DN330228_c5_g1_i1,DN301290_c2_g1_i1,
ko00500	Starch and sucrose metabolism	Metabolism	Carbohydrate metabolism	6(5.50%)	531(2.57%)	0.0224184	0.0840689	DN153914_c0_g1_i1,DN326587_c31_g13_i1,DN330228_c5_g1_i1,DN141786_c0_g1_i3,DN185294_c0_g1_i1,DN326587_c31_g36_i1,
ko00380	Tryptophan metabolism	Metabolism	Amino acid metabolism	2(1.83%)	112(0.54%)	0.0214743	0.0840689	DN331808_c32_g14_i2,DN301904_c1_g1_i2,
ko00020	Citrate cycle (TCA cycle)	Metabolism	Carbohydrate metabolism	2(1.83%)	470(2.27%)	0.452413	0.595281	DN304498_c11_g1_i2,DN301904_c1_g1_i2,
ko04075	Plant hormone signal transduction	Environmental Information Processing	Signal transduction	5(4.59%)	444(2.15%)	0.0302571	0.0847018	DN281975_c1_g1_i2,DN282892_c0_g2_i1,DN242240_c0_g1_i1,DN252243_c0_g3_i1,DN252243_c0_g2_i1,
ko04146	Peroxisome	Cellular Processes	Transport and catabolism	1(0.92%)	369(1.79%)	0.582226	0.727782	DN291214_c0_g1_i3,
ko00030	Pentose phosphate pathway	Metabolism	Carbohydrate metabolism	1(0.92%)	277(1.34%)	0.430422	0.576458	DN309745_c8_g1_i3,
ko00600	Sphingolipid metabolism	Metabolism	Lipid metabolism	2(1.83%)	110(0.53%)	0.0204877	0.0840689	DN325433_c0_g1_i1,DN282494_c0_g1_i2,
ko03008	Ribosome biogenesis in eukaryotes	Genetic Information Processing	Translation	4(3.67%)	959(4.64%)	0.574358	0.727782	DN331180_c10_g30_i2,DN264713_c1_g4_i1,DN366716_c0_g2_i1,DN324082_c3_g1_i1,
ko01212	Fatty acid metabolism	Metabolism	Global and overview maps	1(0.92%)	276(1.34%)	0.428615	0.576458	DN327160_c0_g6_i4,
ko03060	Protein export	Genetic Information Processing	Folding, sorting and degradation	1(0.92%)	237(1.15%)	0.356049	0.513532	DN311282_c3_g4_i5,
ko04016	MAPK signaling pathway - plant	Environmental Information Processing	Signal transduction	8(7.34%)	304(1.47%)	3.36964e-05	0.000631808	DN321155_c0_g1_i1,DN321155_c0_g1_i7,DN281975_c1_g1_i2,DN242240_c0_g1_i1,DN325336_c5_g1_i2,DN274968_c2_g1_i1,DN252243_c0_g3_i1,DN252243_c0_g2_i1,
ko01200	Carbon metabolism	Metabolism	Global and overview maps	6(5.50%)	1634(7.91%)	0.767859	0.834629	DN304498_c11_g1_i2,DN309745_c8_g1_i3,DN330228_c5_g1_i1,DN301904_c1_g1_i2,DN3491_c5_g3_i1,DN291214_c0_g1_i3,
ko00220	Arginine biosynthesis	Metabolism	Amino acid metabolism	1(0.92%)	150(0.73%)	0.187508	0.319617	DN293293_c7_g1_i8,
ko00410	beta-Alanine metabolism	Metabolism	Metabolism of other amino acids	2(1.83%)	131(0.63%)	0.0321269	0.0847018	DN310943_c0_g1_i2,DN214850_c1_g1_i1,
ko00591	Linoleic acid metabolism	Metabolism	Lipid metabolism	2(1.83%)	30(0.15%)	0.000522155	0.0048952	DN328543_c4_g2_i6,DN268518_c0_g1_i1,
ko00130	Ubiquinone and other terpenoid-quinone biosynthesis	Metabolism	Metabolism of cofactors and vitamins	2(1.83%)	98(0.47%)	0.0151055	0.0708072	DN331259_c4_g20_i1,DN331259_c4_g18_i1,
ko00970	Aminoacyl-tRNA biosynthesis	Genetic Information Processing	Translation	1(0.92%)	479(2.32%)	0.722424	0.820936	DN320450_c2_g1_i12,
ko00760	Nicotinate and nicotinamide metabolism	Metabolism	Metabolism of cofactors and vitamins	1(0.92%)	66(0.32%)	0.0475099	0.107977	DN212085_c1_g1_i4,
ko00250	Alanine, aspartate and glutamate metabolism	Metabolism	Amino acid metabolism	1(0.92%)	225(1.09%)	0.333046	0.489774	DN293293_c7_g1_i8,
ko01230	Biosynthesis of amino acids	Metabolism	Global and overview maps	2(1.83%)	1365(6.60%)	0.978006	0.988207	DN3491_c5_g3_i1,DN268533_c1_g1_i1,
ko00910	Nitrogen metabolism	Metabolism	Energy metabolism	1(0.92%)	129(0.62%)	0.148339	0.264891	DN293293_c7_g1_i8,
ko00460	Cyanoamino acid metabolism	Metabolism	Metabolism of other amino acids	2(1.83%)	146(0.71%)	0.0421544	0.0987995	DN153914_c0_g1_i1,DN185294_c0_g1_i1,
ko00950	Isoquinoline alkaloid biosynthesis	Metabolism	Biosynthesis of other secondary metabolites	1(0.92%)	50(0.24%)	0.0286401	0.0847018	DN331424_c3_g6_i5,
ko04626	Plant-pathogen interaction	Organismal Systems	Environmental adaptation	4(3.67%)	529(2.56%)	0.147766	0.264891	DN270808_c1_g2_i1,DN325336_c5_g1_i2,DN274968_c2_g1_i1,DN268538_c1_g2_i1,
ko00592	alpha-Linolenic acid metabolism	Metabolism	Lipid metabolism	5(4.59%)	114(0.55%)	3.14688e-05	0.000631808	DN328543_c4_g2_i6,DN3605_c0_g1_i1,DN82993_c0_g1_i1,DN318562_c1_g1_i1,DN200564_c0_g1_i1,
ko02010	ABC transporters	Environmental Information Processing	Membrane transport	1(0.92%)	221(1.07%)	0.325327	0.48799	DN331078_c5_g3_i8,
ko00620	Pyruvate metabolism	Metabolism	Carbohydrate metabolism	2(1.83%)	605(2.93%)	0.622474	0.752992	DN304498_c11_g1_i2,DN3491_c5_g3_i1,
ko00564	Glycerophospholipid metabolism	Metabolism	Lipid metabolism	4(3.67%)	331(1.60%)	0.0309822	0.0847018	DN290920_c3_g1_i1,DN322485_c6_g17_i4,DN323032_c18_g2_i2,DN321735_c2_g1_i4,
ko03010	Ribosome	Genetic Information Processing	Translation	15(13.76%)	3345(16.18%)	0.70449	0.820936	DN272645_c0_g1_i1,DN331180_c10_g30_i2,DN265341_c4_g1_i2,DN294215_c0_g1_i1,DN236065_c3_g1_i2,DN312243_c7_g4_i2,DN264713_c1_g4_i1,DN322128_c1_g2_i1,DN296781_c5_g5_i1,DN366716_c0_g2_i1,DN296781_c5_g6_i1,DN267429_c1_g1_i1,DN297291_c1_g2_i1,DN331303_c0_g1_i3,DN82422_c0_g1_i1,
ko01110	Biosynthesis of secondary metabolites	Metabolism	Global and overview maps	37(33.94%)	3771(18.24%)	2.62765e-05	0.000631808	DN331808_c32_g1_i1,DN331808_c32_g6_i1,DN331808_c32_g13_i1,DN331808_c31_g12_i5,DN318665_c7_g5_i4,DN331259_c4_g20_i1,DN304498_c11_g1_i2,DN331808_c31_g16_i1,DN328543_c4_g2_i6,DN331808_c31_g12_i2,DN3605_c0_g1_i1,DN331808_c31_g12_i3,DN331808_c31_g10_i1,DN82993_c0_g1_i1,DN300937_c0_g1_i2,DN331808_c32_g4_i1,DN153914_c0_g1_i1,DN318665_c7_g5_i3,DN318562_c1_g1_i1,DN331424_c3_g6_i5,DN311686_c8_g3_i1,DN33022…
ko00630	Glyoxylate and dicarboxylate metabolism	Metabolism	Carbohydrate metabolism	1(0.92%)	384(1.86%)	0.604022	0.74265	DN291214_c0_g1_i3,
ko00941	Flavonoid biosynthesis	Metabolism	Biosynthesis of other secondary metabolites	2(1.83%)	57(0.28%)	0.00339436	0.0282863	DN331259_c4_g20_i1,DN331259_c4_g18_i1,
ko00230	Purine metabolism	Metabolism	Nucleotide metabolism	2(1.83%)	723(3.50%)	0.7391	0.827351	DN3491_c5_g3_i1,DN329216_c5_g3_i2,
ko04070	Phosphatidylinositol signaling system	Environmental Information Processing	Signal transduction	1(0.92%)	247(1.20%)	0.375006	0.526072	DN286944_c0_g1_i1,
ko00906	Carotenoid biosynthesis	Metabolism	Metabolism of terpenoids and polyketides	1(0.92%)	61(0.30%)	0.041222	0.0987995	DN300937_c0_g1_i2,
ko00945	Stilbenoid, diarylheptanoid and gingerol biosynthesis	Metabolism	Biosynthesis of other secondary metabolites	2(1.83%)	17(0.08%)	9.19277e-05	0.0011491	DN331259_c4_g20_i1,DN331259_c4_g18_i1,
ko00940	Phenylpropanoid biosynthesis	Metabolism	Biosynthesis of other secondary metabolites	5(4.59%)	302(1.46%)	0.00533725	0.0333578	DN331259_c4_g20_i1,DN153914_c0_g1_i1,DN311686_c8_g3_i1,DN331259_c4_g18_i1,DN185294_c0_g1_i1,
ko00514	Other types of O-glycan biosynthesis	Metabolism	Glycan biosynthesis and metabolism	1(0.92%)	31(0.15%)	0.011598	0.0579901	DN321974_c2_g2_i3,
ko00053	Ascorbate and aldarate metabolism	Metabolism	Carbohydrate metabolism	2(1.83%)	132(0.64%)	0.0327513	0.0847018	DN287080_c4_g1_i1,DN287080_c1_g1_i1,
ko04145	Phagosome	Cellular Processes	Transport and catabolism	5(4.59%)	662(3.20%)	0.137416	0.259565	DN311282_c3_g4_i5,DN237551_c1_g1_i1,DN297555_c1_g1_i2,DN330870_c2_g2_i2,DN70781_c0_g2_i1,
ko00904	Diterpenoid biosynthesis	Metabolism	Metabolism of terpenoids and polyketides	1(0.92%)	20(0.10%)	0.00492095	0.0333578	DN314870_c2_g1_i5,
ko00052	Galactose metabolism	Metabolism	Carbohydrate metabolism	2(1.83%)	244(1.18%)	0.138435	0.259565	DN330228_c5_g1_i1,DN329280_c2_g1_i1,
ko00190	Oxidative phosphorylation	Metabolism	Energy metabolism	4(3.67%)	1091(5.28%)	0.688154	0.819231	DN158821_c0_g1_i1,DN327623_c5_g1_i1,DN310176_c5_g1_i1,DN328744_c0_g2_i3,
ko00562	Inositol phosphate metabolism	Metabolism	Carbohydrate metabolism	1(0.92%)	194(0.94%)	0.27278	0.426219	DN286944_c0_g1_i1,
ko04712	Circadian rhythm - plant	Organismal Systems	Environmental adaptation	2(1.83%)	184(0.89%)	0.0736153	0.157747	DN315466_c0_g1_i4,DN303469_c1_g1_i1,
ko01040	Biosynthesis of unsaturated fatty acids	Metabolism	Lipid metabolism	1(0.92%)	92(0.45%)	0.0849851	0.177052	DN327160_c0_g6_i4,
ko00073	Cutin, suberine and wax biosynthesis	Metabolism	Lipid metabolism	1(0.92%)	31(0.15%)	0.011598	0.0579901	DN317218_c1_g1_i2,
ko00270	Cysteine and methionine metabolism	Metabolism	Amino acid metabolism	3(2.75%)	453(2.19%)	0.217187	0.35411	DN318665_c7_g5_i4,DN318665_c7_g5_i3,DN268533_c1_g1_i1,

## Sheet: ck3-VS-bx3_DE_significant_enric
Pathway ID	Pathway	Level1	Level2	DEGs with Pathway annotation (627)	All genes with Pathway annotation (20669)	Pvalue	Qvalue	Genelist
ko00600	Sphingolipid metabolism	Metabolism	Lipid metabolism	3(0.48%)	110(0.53%)	0.429113	0.770687	DN300577_c0_g1_i1,DN325433_c0_g1_i1,DN300577_c0_g1_i6,
ko03410	Base excision repair	Genetic Information Processing	Replication and repair	4(0.64%)	129(0.62%)	0.353869	0.728153	DN325935_c2_g2_i1,DN325935_c2_g2_i4,DN328379_c2_g5_i9,DN327458_c3_g3_i18,
ko01502	Vancomycin resistance	Human Diseases	Drug resistance: Antimicrobial	3(0.48%)	15(0.07%)	0.000876701	0.00781725	DN317297_c0_g1_i3,DN317297_c0_g1_i6,DN305302_c0_g1_i1,
ko03440	Homologous recombination	Genetic Information Processing	Replication and repair	5(0.80%)	159(0.77%)	0.352432	0.728153	DN250264_c2_g1_i1,DN328882_c0_g2_i5,DN251852_c0_g1_i1,DN316091_c1_g1_i1,DN315289_c1_g1_i8,
ko00941	Flavonoid biosynthesis	Metabolism	Biosynthesis of other secondary metabolites	9(1.44%)	57(0.28%)	7.33187e-06	0.000156902	DN331259_c4_g20_i1,DN203612_c0_g1_i1,DN331259_c4_g18_i1,DN331259_c4_g8_i2,DN320350_c0_g6_i1,DN316788_c1_g1_i1,DN314316_c0_g2_i1,DN320350_c0_g6_i2,DN301434_c0_g1_i1,
ko00071	Fatty acid degradation	Metabolism	Lipid metabolism	11(1.75%)	208(1.01%)	0.0253199	0.108369	DN3605_c0_g1_i1,DN82993_c0_g1_i1,DN200564_c0_g3_i2,DN200564_c0_g1_i1,DN180637_c0_g1_i1,DN298098_c9_g1_i3,DN156167_c0_g1_i1,DN335490_c0_g2_i1,DN335490_c0_g1_i1,DN263170_c0_g3_i2,DN309410_c0_g1_i2,
ko04933	AGE-RAGE signaling pathway in diabetic complications	Human Diseases	Endocrine and metabolic diseases	4(0.64%)	197(0.95%)	0.717102	0.971265	DN267846_c0_g1_i1,DN435732_c0_g1_i1,DN16018_c0_g1_i1,DN104684_c0_g1_i1,
ko03013	RNA transport	Genetic Information Processing	Translation	23(3.67%)	752(3.64%)	0.428683	0.770687	DN321520_c1_g1_i1,DN228346_c5_g1_i1,DN298432_c4_g1_i3,DN250969_c0_g1_i1,DN306393_c0_g1_i1,DN326086_c1_g5_i1,DN318309_c1_g2_i2,DN298432_c4_g1_i2,DN331306_c8_g4_i3,DN318678_c3_g4_i3,DN319211_c2_g1_i7,DN327231_c4_g1_i1,DN327299_c0_g1_i9,DN123307_c0_g1_i1,DN318678_c3_g4_i4,DN328091_c1_g1_i4,DN1949_c0_g1_i1,DN318083_c2_g1_i1,DN324364_c6_g2_i2,DN325990_c0_g1_i4,DN324364_c6_g2_i1,DN289849_c0_g2_i1,DN318…
ko00780	Biotin metabolism	Metabolism	Metabolism of cofactors and vitamins	1(0.16%)	48(0.23%)	0.429925	0.770687	DN95209_c0_g2_i1,
ko04144	Endocytosis	Cellular Processes	Transport and catabolism	24(3.83%)	1190(5.76%)	0.982498	0.999991	DN329977_c2_g1_i4,DN329686_c30_g1_i1,DN324581_c0_g1_i1,DN325412_c10_g1_i1,DN329977_c2_g1_i3,DN198261_c0_g1_i1,DN328616_c3_g1_i7,DN51596_c0_g1_i1,DN309927_c16_g3_i7,DN60084_c0_g1_i1,DN238682_c0_g1_i1,DN329977_c1_g1_i1,DN76277_c0_g1_i1,DN251814_c0_g1_i1,DN325702_c2_g1_i2,DN434020_c0_g1_i1,DN311415_c4_g4_i1,DN258055_c0_g1_i1,DN297650_c0_g1_i1,DN323428_c1_g4_i1,DN328616_c3_g1_i9,DN300097_c0_g1_i1,DN1…
ko00410	beta-Alanine metabolism	Metabolism	Metabolism of other amino acids	5(0.80%)	131(0.63%)	0.207796	0.542297	DN310943_c0_g1_i1,DN324927_c4_g1_i1,DN287858_c0_g1_i2,DN226196_c0_g1_i1,DN214850_c1_g1_i1,
ko00603	Glycosphingolipid biosynthesis - globo and isoglobo series	Metabolism	Glycan biosynthesis and metabolism	1(0.16%)	31(0.15%)	0.241931	0.602014	DN318251_c1_g2_i3,
ko03015	mRNA surveillance pathway	Genetic Information Processing	Translation	8(1.28%)	542(2.62%)	0.984972	0.999991	DN315095_c1_g1_i2,DN326086_c1_g5_i1,DN330000_c2_g2_i1,DN324212_c1_g2_i3,DN316310_c0_g1_i3,DN267159_c0_g1_i1,DN300478_c0_g1_i1,DN327606_c5_g1_i1,
ko00710	Carbon fixation in photosynthetic organisms	Metabolism	Energy metabolism	16(2.55%)	555(2.69%)	0.518743	0.82844	DN304498_c11_g1_i2,DN304498_c11_g1_i3,DN198850_c0_g1_i1,DN303695_c0_g1_i1,DN322935_c0_g1_i2,DN321882_c7_g1_i1,DN318441_c0_g1_i2,DN37133_c0_g2_i1,DN323983_c2_g1_i4,DN110425_c0_g1_i1,DN217737_c1_g3_i1,DN323983_c2_g1_i1,DN303403_c0_g1_i1,DN123777_c0_g1_i1,DN306335_c0_g1_i2,DN326567_c5_g2_i3,
ko03050	Proteasome	Genetic Information Processing	Folding, sorting and degradation	6(0.96%)	360(1.74%)	0.923056	0.999991	DN303842_c0_g1_i1,DN325724_c1_g2_i1,DN504058_c0_g1_i1,DN329153_c2_g3_i6,DN309257_c0_g2_i1,DN219443_c1_g1_i1,
ko03450	Non-homologous end-joining	Genetic Information Processing	Replication and repair	3(0.48%)	34(0.16%)	0.0189163	0.084335	DN250264_c2_g1_i1,DN325935_c2_g2_i1,DN325935_c2_g2_i4,
ko00195	Photosynthesis	Metabolism	Energy metabolism	5(0.80%)	304(1.47%)	0.902363	0.999991	DN314908_c13_g11_i2,DN314908_c13_g11_i3,DN327194_c5_g3_i2,DN323042_c3_g13_i1,DN323287_c0_g1_i1,
ko00640	Propanoate metabolism	Metabolism	Carbohydrate metabolism	3(0.48%)	176(0.85%)	0.784965	0.994981	DN200485_c3_g1_i2,DN226196_c0_g1_i1,DN313834_c0_g1_i1,
ko00970	Aminoacyl-tRNA biosynthesis	Genetic Information Processing	Translation	11(1.75%)	479(2.32%)	0.789306	0.994981	DN305559_c1_g1_i1,DN330927_c0_g1_i5,DN325895_c0_g3_i3,DN331263_c1_g1_i1,DN285345_c2_g1_i2,DN312247_c3_g1_i2,DN324194_c6_g2_i2,DN318136_c0_g1_i1,DN154013_c0_g1_i1,DN318136_c0_g1_i8,DN324957_c9_g1_i2,
ko00910	Nitrogen metabolism	Metabolism	Energy metabolism	1(0.16%)	129(0.62%)	0.906022	0.999991	DN267015_c1_g1_i2,
ko00860	Porphyrin and chlorophyll metabolism	Metabolism	Metabolism of cofactors and vitamins	3(0.48%)	155(0.75%)	0.69575	0.954427	DN323750_c3_g1_i3,DN322873_c0_g1_i1,DN324466_c1_g2_i2,
ko00940	Phenylpropanoid biosynthesis	Metabolism	Biosynthesis of other secondary metabolites	18(2.87%)	302(1.46%)	0.0023072	0.0160457	DN331259_c4_g20_i1,DN203612_c0_g1_i1,DN320950_c1_g1_i1,DN324174_c3_g1_i1,DN326921_c5_g1_i1,DN320950_c1_g1_i2,DN324174_c3_g1_i2,DN329248_c2_g1_i2,DN182141_c0_g2_i1,DN331259_c4_g18_i1,DN320950_c1_g1_i6,DN279191_c1_g1_i3,DN283234_c0_g4_i1,DN331259_c4_g8_i2,DN473797_c0_g1_i1,DN313346_c1_g15_i1,DN325726_c0_g1_i15,DN314316_c0_g2_i1,
ko04070	Phosphatidylinositol signaling system	Environmental Information Processing	Signal transduction	8(1.28%)	247(1.20%)	0.335502	0.728153	DN324698_c2_g1_i1,DN308185_c20_g1_i1,DN328937_c0_g1_i4,DN313523_c1_g2_i1,DN296167_c1_g2_i1,DN318678_c3_g13_i1,DN328932_c0_g1_i4,DN330689_c1_g12_i1,
ko03018	RNA degradation	Genetic Information Processing	Folding, sorting and degradation	9(1.44%)	471(2.28%)	0.90953	0.999991	DN329360_c2_g2_i1,DN307663_c2_g1_i1,DN329999_c0_g1_i6,DN321172_c0_g1_i2,DN329360_c2_g2_i2,DN248868_c0_g1_i1,DN88265_c0_g2_i2,DN326037_c7_g1_i2,DN319963_c0_g1_i1,
ko00909	Sesquiterpenoid and triterpenoid biosynthesis	Metabolism	Metabolism of terpenoids and polyketides	1(0.16%)	17(0.08%)	0.0925775	0.283023	DN320037_c10_g2_i4,
ko03030	DNA replication	Genetic Information Processing	Replication and repair	3(0.48%)	193(0.93%)	0.840816	0.999991	DN328379_c2_g5_i9,DN251852_c0_g1_i1,DN327458_c3_g3_i18,
ko04016	MAPK signaling pathway - plant	Environmental Information Processing	Signal transduction	20(3.19%)	304(1.47%)	0.00042327	0.00452899	DN305315_c0_g1_i1,DN305315_c0_g1_i3,DN323396_c1_g3_i4,DN204478_c0_g2_i2,DN305315_c0_g1_i2,DN288959_c0_g1_i3,DN274968_c2_g1_i1,DN297711_c2_g1_i1,DN281012_c0_g1_i1,DN326638_c1_g1_i1,DN308185_c20_g1_i1,DN278790_c0_g2_i1,DN313523_c1_g2_i1,DN313452_c1_g1_i13,DN281012_c0_g1_i2,DN281012_c0_g1_i3,DN252243_c0_g2_i1,DN303616_c2_g2_i3,DN214372_c0_g2_i1,DN318678_c3_g13_i1,
ko00730	Thiamine metabolism	Metabolism	Metabolism of cofactors and vitamins	1(0.16%)	73(0.35%)	0.653979	0.935786	DN249717_c0_g1_i1,
ko00630	Glyoxylate and dicarboxylate metabolism	Metabolism	Carbohydrate metabolism	11(1.75%)	384(1.86%)	0.499564	0.822899	DN243259_c1_g1_i1,DN216388_c2_g1_i1,DN243259_c1_g1_i2,DN267015_c1_g1_i2,DN322935_c0_g1_i2,DN327527_c1_g2_i5,DN323008_c5_g1_i2,DN160660_c1_g1_i1,DN214372_c0_g2_i1,DN323008_c5_g1_i12,DN327527_c1_g4_i1,
ko00620	Pyruvate metabolism	Metabolism	Carbohydrate metabolism	16(2.55%)	605(2.93%)	0.661557	0.935786	DN304498_c11_g1_i2,DN304498_c11_g1_i3,DN198850_c0_g1_i1,DN200485_c3_g1_i2,DN216388_c2_g1_i1,DN3491_c5_g3_i1,DN468495_c0_g1_i1,DN313097_c12_g1_i1,DN278335_c3_g1_i1,DN322935_c0_g1_i2,DN318824_c0_g2_i2,DN321882_c7_g1_i1,DN298352_c0_g1_i3,DN283156_c0_g2_i1,DN313834_c0_g1_i1,DN327169_c2_g2_i1,
ko03420	Nucleotide excision repair	Genetic Information Processing	Replication and repair	4(0.64%)	222(1.07%)	0.807148	0.994981	DN323672_c5_g3_i2,DN328379_c2_g5_i9,DN251852_c0_g1_i1,DN327458_c3_g3_i18,
ko00232	Caffeine metabolism	Metabolism	Biosynthesis of other secondary metabolites	1(0.16%)	4(0.02%)	0.00529307	0.0298083	DN265528_c3_g1_i1,
ko00770	Pantothenate and CoA biosynthesis	Metabolism	Metabolism of cofactors and vitamins	3(0.48%)	111(0.54%)	0.435899	0.770687	DN310943_c0_g1_i1,DN302186_c1_g1_i1,DN214850_c1_g1_i1,
ko04136	Autophagy - other	Cellular Processes	Transport and catabolism	5(0.80%)	185(0.90%)	0.492226	0.822899	DN326733_c0_g19_i2,DN313038_c0_g1_i2,DN331133_c2_g2_i5,DN313038_c0_g1_i3,DN231319_c0_g2_i1,
ko00592	alpha-Linolenic acid metabolism	Metabolism	Lipid metabolism	13(2.07%)	114(0.55%)	9.26263e-06	0.000165183	DN3605_c0_g1_i1,DN82993_c0_g1_i1,DN328812_c3_g2_i3,DN200564_c0_g3_i2,DN200564_c0_g1_i1,DN314262_c2_g1_i1,DN180637_c0_g1_i1,DN156167_c0_g1_i1,DN335490_c0_g2_i1,DN335490_c0_g1_i1,DN311807_c1_g4_i1,DN263170_c0_g3_i2,DN309410_c0_g1_i2,
ko04130	SNARE interactions in vesicular transport	Genetic Information Processing	Folding, sorting and degradation	2(0.32%)	107(0.52%)	0.634182	0.935786	DN232391_c0_g1_i1,DN332204_c4_g1_i1,
ko00040	Pentose and glucuronate interconversions	Metabolism	Carbohydrate metabolism	12(1.91%)	138(0.67%)	0.000299152	0.00400116	DN325734_c23_g4_i1,DN325734_c23_g5_i1,DN287080_c4_g1_i1,DN48701_c0_g1_i1,DN316192_c1_g1_i3,DN230251_c0_g1_i1,DN320293_c0_g2_i3,DN287080_c1_g1_i1,DN318966_c11_g4_i2,DN324752_c5_g1_i1,DN320293_c1_g8_i6,DN320293_c1_g8_i5,
ko00053	Ascorbate and aldarate metabolism	Metabolism	Carbohydrate metabolism	7(1.12%)	132(0.64%)	0.0480847	0.171502	DN287080_c4_g1_i1,DN48701_c0_g1_i1,DN287080_c1_g1_i1,DN319216_c3_g2_i2,DN318966_c11_g4_i2,DN327518_c0_g17_i3,DN304662_c0_g1_i1,
ko00061	Fatty acid biosynthesis	Metabolism	Lipid metabolism	3(0.48%)	155(0.75%)	0.69575	0.954427	DN200485_c3_g1_i2,DN298098_c9_g1_i3,DN327160_c0_g5_i1,
ko00350	Tyrosine metabolism	Metabolism	Amino acid metabolism	10(1.59%)	124(0.60%)	0.0014014	0.0115346	DN3605_c0_g1_i1,DN82993_c0_g1_i1,DN200564_c0_g3_i2,DN200564_c0_g1_i1,DN180637_c0_g1_i1,DN156167_c0_g1_i1,DN335490_c0_g2_i1,DN335490_c0_g1_i1,DN263170_c0_g3_i2,DN309410_c0_g1_i2,
ko01210	2-Oxocarboxylic acid metabolism	Metabolism	Global and overview maps	6(0.96%)	333(1.61%)	0.881921	0.999991	DN317180_c1_g2_i3,DN327527_c1_g2_i5,DN324507_c0_g1_i5,DN324507_c0_g1_i11,DN160660_c1_g1_i1,DN327527_c1_g4_i1,
ko03060	Protein export	Genetic Information Processing	Folding, sorting and degradation	12(1.91%)	237(1.15%)	0.0293464	0.116299	DN275133_c3_g1_i1,DN124261_c0_g1_i1,DN331051_c0_g1_i1,DN275737_c0_g1_i1,DN244131_c0_g1_i1,DN83151_c0_g1_i1,DN141702_c1_g1_i1,DN270867_c0_g1_i1,DN468353_c0_g1_i1,DN228265_c0_g2_i1,DN294571_c4_g1_i3,DN250513_c3_g3_i3,
ko00904	Diterpenoid biosynthesis	Metabolism	Metabolism of terpenoids and polyketides	4(0.64%)	20(0.10%)	0.000268407	0.00400116	DN310832_c0_g1_i1,DN310832_c0_g1_i3,DN137839_c0_g1_i1,DN314870_c2_g1_i5,
ko00750	Vitamin B6 metabolism	Metabolism	Metabolism of cofactors and vitamins	3(0.48%)	40(0.19%)	0.0323658	0.123684	DN326550_c5_g4_i1,DN326550_c5_g10_i1,DN311853_c3_g1_i1,
ko00260	Glycine, serine and threonine metabolism	Metabolism	Amino acid metabolism	8(1.28%)	249(1.20%)	0.344017	0.728153	DN247673_c2_g1_i1,DN313997_c0_g1_i1,DN266859_c0_g1_i1,DN301193_c1_g1_i2,DN326550_c5_g4_i1,DN308403_c3_g2_i1,DN313997_c0_g1_i2,DN326550_c5_g10_i1,
ko01100	Metabolic pathways	Metabolism	Global and overview maps	265(42.26%)	7602(36.78%)	0.00179916	0.0137507	DN325734_c23_g4_i1,DN331250_c41_g1_i1,DN323086_c2_g3_i2,DN331808_c31_g12_i5,DN325734_c23_g5_i1,DN331808_c32_g6_i1,DN243259_c1_g1_i1,DN287080_c4_g1_i1,DN331259_c4_g20_i1,DN304498_c11_g1_i2,DN331808_c32_g13_i1,DN48701_c0_g1_i1,DN331808_c31_g16_i1,DN3605_c0_g1_i1,DN323121_c1_g1_i1,DN331808_c31_g10_i1,DN326607_c10_g1_i1,DN304498_c11_g1_i3,DN330038_c12_g1_i1,DN265528_c3_g1_i1,DN247673_c2_g1_i1,DN32713…
ko00511	Other glycan degradation	Metabolism	Glycan biosynthesis and metabolism	3(0.48%)	85(0.41%)	0.257685	0.626643	DN300577_c0_g1_i1,DN300577_c0_g1_i6,DN318251_c1_g2_i3,
ko00460	Cyanoamino acid metabolism	Metabolism	Metabolism of other amino acids	3(0.48%)	146(0.71%)	0.650247	0.935786	DN329248_c2_g1_i2,DN283234_c0_g4_i1,DN325726_c0_g1_i15,
ko00561	Glycerolipid metabolism	Metabolism	Lipid metabolism	1(0.16%)	216(1.05%)	0.990257	0.999991	DN217557_c0_g1_i1,
ko04141	Protein processing in endoplasmic reticulum	Genetic Information Processing	Folding, sorting and degradation	58(9.25%)	1234(5.97%)	0.000366105	0.00435258	DN304517_c1_g1_i2,DN275133_c3_g1_i1,DN362844_c0_g1_i1,DN326670_c9_g44_i1,DN276125_c0_g4_i1,DN124261_c0_g1_i1,DN331051_c0_g1_i1,DN275737_c0_g1_i1,DN244131_c0_g1_i1,DN310214_c0_g4_i1,DN83151_c0_g1_i1,DN318300_c2_g3_i2,DN310214_c0_g7_i1,DN95169_c0_g1_i1,DN326670_c9_g71_i1,DN323992_c3_g28_i3,DN326670_c9_g79_i1,DN326670_c9_g32_i1,DN141702_c1_g1_i1,DN326670_c9_g65_i1,DN323992_c3_g24_i1,DN270867_c0_g1_i…
ko00062	Fatty acid elongation	Metabolism	Lipid metabolism	4(0.64%)	56(0.27%)	0.0271156	0.111591	DN315450_c0_g1_i1,DN298489_c2_g1_i1,DN2974_c0_g1_i1,DN84131_c0_g2_i1,
ko03010	Ribosome	Genetic Information Processing	Translation	64(10.21%)	3345(16.18%)	0.999991	0.999991	DN297652_c0_g1_i2,DN322128_c1_g2_i1,DN296261_c0_g1_i4,DN296095_c0_g1_i1,DN194382_c0_g1_i1,DN294215_c0_g1_i1,DN309903_c0_g1_i3,DN251168_c1_g3_i3,DN285551_c1_g1_i1,DN72369_c0_g2_i1,DN331464_c6_g5_i2,DN263147_c3_g1_i2,DN315222_c2_g1_i2,DN316978_c2_g1_i1,DN306952_c0_g2_i1,DN262513_c3_g3_i1,DN296781_c5_g5_i1,DN236065_c3_g1_i2,DN300741_c1_g1_i3,DN330656_c7_g5_i1,DN302834_c3_g5_i1,DN222985_c1_g1_i1,DN25…
ko04075	Plant hormone signal transduction	Environmental Information Processing	Signal transduction	24(3.83%)	444(2.15%)	0.00239936	0.0160457	DN305315_c0_g1_i1,DN305315_c0_g1_i3,DN323396_c1_g3_i4,DN204478_c0_g2_i2,DN154348_c1_g1_i1,DN305315_c0_g1_i2,DN288959_c0_g1_i3,DN297711_c2_g1_i1,DN326638_c1_g1_i1,DN313253_c2_g1_i2,DN323190_c2_g1_i2,DN311275_c0_g1_i5,DN285963_c1_g1_i2,DN209961_c1_g1_i1,DN282892_c0_g1_i1,DN313452_c1_g1_i13,DN331901_c6_g8_i1,DN253129_c0_g2_i1,DN252243_c0_g2_i1,DN488726_c0_g1_i1,DN315618_c7_g14_i3,DN249971_c0_g1_i1,D…
ko00360	Phenylalanine metabolism	Metabolism	Amino acid metabolism	8(1.28%)	122(0.59%)	0.0120778	0.0561879	DN331259_c4_g20_i1,DN203612_c0_g1_i1,DN324174_c3_g1_i1,DN324174_c3_g1_i2,DN182141_c0_g2_i1,DN331259_c4_g18_i1,DN331259_c4_g8_i2,DN314316_c0_g2_i1,
ko00945	Stilbenoid, diarylheptanoid and gingerol biosynthesis	Metabolism	Biosynthesis of other secondary metabolites	5(0.80%)	17(0.08%)	7.07643e-06	0.000156902	DN331259_c4_g20_i1,DN203612_c0_g1_i1,DN331259_c4_g18_i1,DN331259_c4_g8_i2,DN314316_c0_g2_i1,
ko00020	Citrate cycle (TCA cycle)	Metabolism	Carbohydrate metabolism	14(2.23%)	470(2.27%)	0.457535	0.789618	DN304498_c11_g1_i2,DN304498_c11_g1_i3,DN313097_c12_g1_i1,DN317180_c1_g2_i3,DN314701_c2_g1_i1,DN322935_c0_g1_i2,DN327527_c1_g2_i5,DN329767_c6_g2_i1,DN324507_c0_g1_i5,DN315415_c5_g1_i1,DN324507_c0_g1_i11,DN160660_c1_g1_i1,DN159321_c0_g1_i1,DN327527_c1_g4_i1,
ko00051	Fructose and mannose metabolism	Metabolism	Carbohydrate metabolism	9(1.44%)	276(1.34%)	0.328695	0.728153	DN330038_c12_g1_i1,DN318441_c0_g1_i2,DN37133_c0_g2_i1,DN235467_c0_g1_i1,DN301290_c2_g1_i1,DN323983_c2_g1_i4,DN323983_c2_g1_i1,DN306335_c0_g1_i2,DN315832_c0_g1_i2,
ko00130	Ubiquinone and other terpenoid-quinone biosynthesis	Metabolism	Metabolism of cofactors and vitamins	5(0.80%)	98(0.47%)	0.0776306	0.251711	DN331259_c4_g20_i1,DN331259_c4_g18_i1,DN331259_c4_g8_i2,DN311694_c10_g1_i2,DN314316_c0_g2_i1,
ko00400	Phenylalanine, tyrosine and tryptophan biosynthesis	Metabolism	Amino acid metabolism	4(0.64%)	134(0.65%)	0.384049	0.770687	DN238960_c0_g1_i1,DN307798_c0_g1_i5,DN258290_c0_g1_i1,DN277814_c0_g1_i1,
ko00906	Carotenoid biosynthesis	Metabolism	Metabolism of terpenoids and polyketides	7(1.12%)	61(0.30%)	0.000489577	0.00476225	DN300937_c0_g1_i2,DN224901_c0_g1_i1,DN205269_c0_g1_i2,DN315975_c0_g1_i2,DN290282_c2_g1_i1,DN310431_c1_g3_i4,DN297223_c0_g2_i1,
ko03020	RNA polymerase	Genetic Information Processing	Transcription	5(0.80%)	167(0.81%)	0.395808	0.770687	DN323121_c1_g1_i1,DN323370_c4_g13_i2,DN319467_c1_g1_i2,DN332088_c5_g3_i2,DN323197_c1_g1_i3,
ko00510	N-Glycan biosynthesis	Metabolism	Glycan biosynthesis and metabolism	3(0.48%)	139(0.67%)	0.61187	0.935287	DN328308_c3_g2_i4,DN479771_c0_g1_i1,DN323848_c0_g1_i6,
ko00280	Valine, leucine and isoleucine degradation	Metabolism	Amino acid metabolism	1(0.16%)	196(0.95%)	0.983326	0.999991	DN226196_c0_g1_i1,
ko00380	Tryptophan metabolism	Metabolism	Amino acid metabolism	2(0.32%)	112(0.54%)	0.664671	0.935786	DN331808_c32_g14_i2,DN214372_c0_g2_i1,
ko00330	Arginine and proline metabolism	Metabolism	Amino acid metabolism	6(0.96%)	207(1.00%)	0.439364	0.770687	DN310994_c2_g1_i3,DN324927_c4_g1_i1,DN314308_c55_g12_i1,DN287858_c0_g1_i2,DN294947_c1_g1_i1,DN288210_c0_g1_i1,
ko02010	ABC transporters	Environmental Information Processing	Membrane transport	6(0.96%)	221(1.07%)	0.507582	0.822899	DN322886_c1_g2_i1,DN324594_c14_g2_i1,DN314021_c3_g1_i2,DN325557_c0_g1_i1,DN262278_c0_g1_i1,DN281747_c0_g1_i1,
ko00531	Glycosaminoglycan degradation	Metabolism	Glycan biosynthesis and metabolism	3(0.48%)	87(0.42%)	0.271117	0.634944	DN300577_c0_g1_i1,DN300577_c0_g1_i6,DN318251_c1_g2_i3,
ko00230	Purine metabolism	Metabolism	Nucleotide metabolism	17(2.71%)	723(3.50%)	0.836063	0.999991	DN323086_c2_g3_i2,DN323121_c1_g1_i1,DN265528_c3_g1_i1,DN3491_c5_g3_i1,DN330411_c1_g1_i1,DN323370_c4_g13_i2,DN319467_c1_g1_i2,DN332088_c5_g3_i2,DN468495_c0_g1_i1,DN278335_c3_g1_i1,DN295891_c0_g1_i1,DN318824_c0_g2_i2,DN328379_c2_g5_i9,DN283156_c0_g2_i1,DN327169_c2_g2_i1,DN323197_c1_g1_i3,DN320652_c1_g1_i2,
ko00590	Arachidonic acid metabolism	Metabolism	Lipid metabolism	3(0.48%)	73(0.35%)	0.180786	0.483602	DN317749_c1_g4_i1,DN308838_c0_g1_i3,DN308838_c0_g1_i2,
ko04120	Ubiquitin mediated proteolysis	Genetic Information Processing	Folding, sorting and degradation	26(4.15%)	614(2.97%)	0.0353364	0.130379	DN261464_c11_g1_i3,DN261464_c11_g1_i1,DN313338_c0_g1_i1,DN326101_c3_g1_i7,DN362844_c0_g1_i1,DN269056_c0_g1_i1,DN327775_c1_g15_i3,DN262706_c0_g1_i1,DN261464_c11_g1_i2,DN272564_c0_g1_i2,DN323389_c0_g1_i1,DN326185_c2_g1_i2,DN318934_c2_g1_i2,DN330631_c3_g1_i1,DN261464_c11_g1_i4,DN319004_c0_g1_i1,DN242267_c0_g1_i1,DN313316_c3_g3_i2,DN331035_c1_g1_i3,DN327775_c1_g15_i8,DN277561_c0_g1_i1,DN272564_c0_g1_…
ko03430	Mismatch repair	Genetic Information Processing	Replication and repair	3(0.48%)	141(0.68%)	0.623096	0.935786	DN312825_c3_g1_i1,DN251852_c0_g1_i1,DN327458_c3_g3_i18,
ko00196	Photosynthesis - antenna proteins	Metabolism	Energy metabolism	2(0.32%)	43(0.21%)	0.141214	0.39763	DN303986_c0_g1_i1,DN325474_c11_g1_i1,
ko00480	Glutathione metabolism	Metabolism	Metabolism of other amino acids	11(1.75%)	399(1.93%)	0.553356	0.870723	DN323086_c2_g3_i2,DN262860_c0_g1_i2,DN317749_c1_g4_i1,DN308838_c0_g1_i3,DN317180_c1_g2_i3,DN287858_c0_g1_i2,DN327518_c0_g17_i3,DN324507_c0_g1_i5,DN304662_c0_g1_i1,DN308838_c0_g1_i2,DN324507_c0_g1_i11,
ko00908	Zeatin biosynthesis	Metabolism	Metabolism of terpenoids and polyketides	1(0.16%)	16(0.08%)	0.0833043	0.262164	DN322626_c1_g1_i3,
ko01212	Fatty acid metabolism	Metabolism	Global and overview maps	3(0.48%)	276(1.34%)	0.969738	0.999991	DN200485_c3_g1_i2,DN298098_c9_g1_i3,DN327160_c0_g5_i1,
ko01230	Biosynthesis of amino acids	Metabolism	Global and overview maps	58(9.25%)	1365(6.60%)	0.00386161	0.0229551	DN247673_c2_g1_i1,DN281109_c1_g3_i1,DN363160_c2_g1_i1,DN3491_c5_g3_i1,DN253730_c1_g16_i1,DN313997_c0_g1_i1,DN314474_c90_g30_i1,DN266859_c0_g1_i1,DN301193_c1_g1_i2,DN326550_c5_g4_i1,DN238960_c0_g1_i1,DN503583_c0_g1_i1,DN303695_c0_g1_i1,DN240705_c0_g3_i1,DN281109_c1_g4_i1,DN307798_c0_g1_i5,DN314474_c90_g7_i1,DN259355_c0_g14_i1,DN267797_c0_g1_i3,DN468495_c0_g1_i1,DN57803_c0_g1_i1,DN314474_c90_g21_i1…
ko00604	Glycosphingolipid biosynthesis - ganglio series	Metabolism	Glycan biosynthesis and metabolism	3(0.48%)	28(0.14%)	0.00962872	0.0515136	DN300577_c0_g1_i1,DN300577_c0_g1_i6,DN318251_c1_g2_i3,
ko00430	Taurine and hypotaurine metabolism	Metabolism	Metabolism of other amino acids	3(0.48%)	20(0.10%)	0.00275876	0.0173639	DN309122_c1_g1_i1,DN307987_c0_g1_i6,DN308861_c2_g4_i1,
ko03008	Ribosome biogenesis in eukaryotes	Genetic Information Processing	Translation	18(2.87%)	959(4.64%)	0.984173	0.999991	DN294876_c1_g1_i1,DN309912_c0_g1_i1,DN331306_c8_g4_i3,DN328091_c1_g1_i4,DN324364_c6_g2_i2,DN222985_c1_g1_i1,DN254267_c0_g1_i1,DN31734_c0_g1_i1,DN266094_c0_g8_i1,DN124356_c0_g1_i1,DN309275_c0_g1_i1,DN324364_c6_g2_i1,DN188518_c0_g1_i1,DN246654_c1_g5_i1,DN206597_c1_g3_i1,DN295031_c0_g1_i1,DN211999_c0_g1_i1,DN144100_c0_g1_i1,
ko03040	Spliceosome	Genetic Information Processing	Transcription	24(3.83%)	947(4.58%)	0.791383	0.994981	DN324983_c2_g1_i5,DN313168_c3_g1_i2,DN330340_c1_g1_i1,DN330240_c4_g3_i1,DN331953_c4_g1_i4,DN313628_c2_g1_i2,DN312432_c1_g2_i1,DN328529_c0_g1_i2,DN300887_c0_g1_i1,DN231320_c0_g1_i1,DN306755_c2_g1_i1,DN328616_c3_g1_i7,DN309927_c16_g3_i7,DN325593_c4_g5_i14,DN294914_c1_g1_i2,DN1949_c0_g1_i1,DN60084_c0_g1_i1,DN329075_c3_g1_i3,DN325702_c2_g1_i2,DN313628_c2_g1_i1,DN328616_c3_g1_i9,DN278758_c0_g1_i2,DN31…
ko03022	Basal transcription factors	Genetic Information Processing	Transcription	3(0.48%)	107(0.52%)	0.408633	0.770687	DN316003_c0_g1_i2,DN314542_c0_g1_i3,DN316413_c0_g2_i1,
ko01110	Biosynthesis of secondary metabolites	Metabolism	Global and overview maps	159(25.36%)	3771(18.24%)	2.71249e-06	0.000127315	DN331808_c31_g12_i5,DN331808_c32_g6_i1,DN243259_c1_g1_i1,DN331259_c4_g20_i1,DN304498_c11_g1_i2,DN331808_c32_g13_i1,DN331808_c31_g16_i1,DN3605_c0_g1_i1,DN331808_c31_g10_i1,DN304498_c11_g1_i3,DN265528_c3_g1_i1,DN317857_c22_g3_i6,DN318665_c7_g5_i4,DN82993_c0_g1_i1,DN331808_c32_g1_i1,DN281109_c1_g3_i1,DN328812_c3_g2_i3,DN200485_c3_g1_i2,DN363160_c2_g1_i1,DN331808_c31_g12_i3,DN216388_c2_g1_i1,DN315450…
ko00650	Butanoate metabolism	Metabolism	Carbohydrate metabolism	2(0.32%)	142(0.69%)	0.809004	0.994981	DN323008_c5_g1_i2,DN323008_c5_g1_i12,
ko00900	Terpenoid backbone biosynthesis	Metabolism	Metabolism of terpenoids and polyketides	2(0.32%)	164(0.79%)	0.878108	0.999991	DN244285_c0_g1_i2,DN320037_c10_g2_i4,
ko00190	Oxidative phosphorylation	Metabolism	Energy metabolism	29(4.63%)	1091(5.28%)	0.738082	0.987184	DN323718_c3_g6_i1,DN363251_c1_g1_i1,DN328794_c8_g1_i2,DN203144_c0_g1_i1,DN94525_c0_g1_i1,DN50683_c1_g1_i1,DN154284_c0_g1_i1,DN86987_c0_g1_i1,DN184340_c0_g1_i1,DN437404_c0_g1_i1,DN314701_c2_g1_i1,DN323718_c3_g7_i4,DN66105_c0_g1_i1,DN512178_c0_g1_i1,DN203144_c0_g2_i1,DN193233_c0_g1_i1,DN364724_c0_g1_i1,DN437113_c0_g1_i1,DN330428_c5_g2_i7,DN329767_c6_g2_i1,DN317690_c0_g5_i1,DN302630_c0_g2_i2,DN15428…
ko04145	Phagosome	Cellular Processes	Transport and catabolism	9(1.44%)	662(3.20%)	0.996138	0.999991	DN324698_c2_g1_i1,DN306928_c1_g1_i3,DN327565_c3_g2_i7,DN281678_c0_g1_i1,DN281678_c0_g1_i2,DN258055_c0_g1_i1,DN261469_c0_g1_i3,DN250513_c3_g3_i3,DN291242_c6_g3_i1,
ko00340	Histidine metabolism	Metabolism	Amino acid metabolism	1(0.16%)	94(0.45%)	0.782914	0.994981	DN314585_c1_g1_i3,
ko00591	Linoleic acid metabolism	Metabolism	Lipid metabolism	2(0.32%)	30(0.15%)	0.0615621	0.205848	DN328812_c3_g2_i3,DN314262_c2_g1_i1,
ko01040	Biosynthesis of unsaturated fatty acids	Metabolism	Lipid metabolism	1(0.16%)	92(0.45%)	0.772742	0.994981	DN327160_c0_g5_i1,
ko00310	Lysine degradation	Metabolism	Amino acid metabolism	1(0.16%)	138(0.67%)	0.924899	0.999991	DN327456_c15_g1_i1,
ko00500	Starch and sucrose metabolism	Metabolism	Carbohydrate metabolism	25(3.99%)	531(2.57%)	0.0118115	0.0561879	DN331250_c41_g1_i1,DN326607_c10_g1_i1,DN302291_c1_g1_i1,DN317857_c22_g3_i6,DN326607_c10_g3_i1,DN317857_c22_g3_i4,DN206600_c0_g1_i1,DN141786_c0_g1_i3,DN320778_c6_g1_i1,DN329248_c2_g1_i2,DN201678_c0_g1_i1,DN287749_c2_g1_i4,DN296516_c0_g1_i1,DN329957_c0_g1_i2,DN230471_c0_g1_i1,DN206600_c0_g2_i1,DN45384_c0_g1_i1,DN283234_c0_g4_i1,DN331968_c2_g4_i2,DN322564_c4_g3_i2,DN303356_c0_g1_i7,DN312007_c1_g2_i5…
ko00520	Amino sugar and nucleotide sugar metabolism	Metabolism	Carbohydrate metabolism	17(2.71%)	465(2.25%)	0.174725	0.479373	DN287080_c4_g1_i1,DN48701_c0_g1_i1,DN330038_c12_g1_i1,DN331579_c0_g1_i3,DN287080_c1_g1_i1,DN329280_c2_g1_i1,DN318966_c11_g4_i2,DN323993_c14_g1_i2,DN329957_c0_g1_i2,DN302374_c0_g1_i2,DN318251_c1_g2_i3,DN288927_c0_g3_i2,DN322564_c4_g3_i2,DN303356_c0_g1_i7,DN305565_c1_g1_i1,DN324752_c5_g1_i1,DN297499_c1_g2_i5,
ko00920	Sulfur metabolism	Metabolism	Energy metabolism	7(1.12%)	135(0.65%)	0.0535678	0.184895	DN331521_c6_g21_i8,DN331521_c6_g21_i5,DN331521_c6_g19_i3,DN324478_c1_g2_i1,DN327428_c2_g4_i4,DN318702_c0_g1_i3,DN107254_c0_g1_i1,
ko04712	Circadian rhythm - plant	Organismal Systems	Environmental adaptation	11(1.75%)	184(0.89%)	0.010605	0.054035	DN315466_c0_g1_i5,DN316352_c9_g1_i12,DN272564_c0_g1_i2,DN311275_c0_g1_i5,DN316352_c9_g1_i2,DN318340_c1_g1_i6,DN309811_c0_g1_i1,DN272564_c0_g1_i1,DN320350_c0_g6_i1,DN272564_c0_g1_i5,DN320350_c0_g6_i2,
ko00450	Selenocompound metabolism	Metabolism	Metabolism of other amino acids	3(0.48%)	121(0.59%)	0.502256	0.822899	DN271490_c1_g2_i1,DN107254_c0_g1_i1,DN298542_c0_g1_i1,
ko04626	Plant-pathogen interaction	Organismal Systems	Environmental adaptation	20(3.19%)	529(2.56%)	0.128128	0.380826	DN324818_c2_g1_i2,DN274968_c2_g1_i1,DN281012_c0_g1_i1,DN308185_c20_g1_i1,DN278790_c0_g2_i1,DN250065_c1_g2_i1,DN210141_c0_g1_i1,DN313523_c1_g2_i1,DN268538_c1_g2_i2,DN298148_c2_g2_i3,DN313452_c1_g1_i13,DN315795_c5_g2_i1,DN281012_c0_g1_i2,DN281012_c0_g1_i3,DN245290_c0_g1_i1,DN199874_c0_g5_i1,DN303616_c2_g2_i3,DN125862_c0_g2_i1,DN318678_c3_g13_i1,DN323735_c2_g1_i8,
ko00564	Glycerophospholipid metabolism	Metabolism	Lipid metabolism	6(0.96%)	331(1.60%)	0.87825	0.999991	DN301013_c0_g1_i1,DN290920_c3_g1_i1,DN217557_c0_g1_i1,DN321263_c7_g1_i3,DN320669_c4_g1_i2,DN323694_c2_g2_i14,
ko00052	Galactose metabolism	Metabolism	Carbohydrate metabolism	8(1.28%)	244(1.18%)	0.3228	0.728153	DN329280_c2_g1_i1,DN300577_c0_g1_i1,DN300577_c0_g1_i6,DN325028_c1_g1_i1,DN331968_c2_g4_i2,DN325028_c1_g1_i2,DN324752_c5_g1_i1,DN297499_c1_g2_i5,
ko00240	Pyrimidine metabolism	Metabolism	Nucleotide metabolism	9(1.44%)	516(2.50%)	0.953219	0.999991	DN323086_c2_g3_i2,DN323121_c1_g1_i1,DN323370_c4_g13_i2,DN319467_c1_g1_i2,DN332088_c5_g3_i2,DN328461_c8_g9_i2,DN328379_c2_g5_i9,DN323197_c1_g1_i3,DN322784_c2_g1_i2,
ko00562	Inositol phosphate metabolism	Metabolism	Carbohydrate metabolism	8(1.28%)	194(0.94%)	0.136868	0.395807	DN324698_c2_g1_i1,DN328937_c0_g1_i4,DN318441_c0_g1_i2,DN37133_c0_g2_i1,DN226196_c0_g1_i1,DN296167_c1_g2_i1,DN328932_c0_g1_i4,DN330689_c1_g12_i1,
ko00030	Pentose phosphate pathway	Metabolism	Carbohydrate metabolism	5(0.80%)	277(1.34%)	0.848808	0.999991	DN309745_c8_g1_i3,DN322564_c4_g3_i2,DN323983_c2_g1_i4,DN323983_c2_g1_i1,DN306335_c0_g1_i2,
ko00010	Glycolysis / Gluconeogenesis	Metabolism	Carbohydrate metabolism	51(8.13%)	777(3.76%)	8.62793e-08	9.23188e-06	DN331808_c31_g12_i5,DN331808_c32_g6_i1,DN304498_c11_g1_i2,DN331808_c32_g13_i1,DN331808_c31_g16_i1,DN3605_c0_g1_i1,DN331808_c31_g10_i1,DN304498_c11_g1_i3,DN82993_c0_g1_i1,DN331808_c32_g1_i1,DN331808_c31_g12_i3,DN3491_c5_g3_i1,DN309745_c8_g1_i3,DN508676_c0_g1_i1,DN313997_c0_g1_i1,DN266859_c0_g1_i1,DN200564_c0_g3_i2,DN200564_c0_g1_i1,DN301193_c1_g1_i2,DN293615_c0_g2_i1,DN303695_c0_g1_i1,DN221854_c0_…
ko00760	Nicotinate and nicotinamide metabolism	Metabolism	Metabolism of cofactors and vitamins	1(0.16%)	66(0.32%)	0.59917	0.929148	DN314802_c0_g1_i1,
ko00270	Cysteine and methionine metabolism	Metabolism	Amino acid metabolism	32(5.10%)	453(2.19%)	3.56957e-06	0.000127315	DN318665_c7_g5_i4,DN281109_c1_g3_i1,DN363160_c2_g1_i1,DN329481_c2_g7_i1,DN318665_c7_g5_i3,DN253730_c1_g16_i1,DN299657_c0_g2_i1,DN314474_c90_g30_i1,DN503583_c0_g1_i1,DN240705_c0_g3_i1,DN281109_c1_g4_i1,DN314474_c90_g7_i1,DN259355_c0_g14_i1,DN267797_c0_g1_i3,DN57803_c0_g1_i1,DN314474_c90_g21_i1,DN315637_c2_g3_i1,DN287858_c0_g1_i2,DN51485_c1_g1_i1,DN226597_c0_g1_i1,DN314474_c90_g24_i1,DN322935_c0_g1…
ko01200	Carbon metabolism	Metabolism	Global and overview maps	53(8.45%)	1634(7.91%)	0.272967	0.634944	DN243259_c1_g1_i1,DN304498_c11_g1_i2,DN304498_c11_g1_i3,DN247673_c2_g1_i1,DN198850_c0_g1_i1,DN216388_c2_g1_i1,DN3491_c5_g3_i1,DN309745_c8_g1_i3,DN243259_c1_g1_i2,DN313997_c0_g1_i1,DN266859_c0_g1_i1,DN301193_c1_g1_i2,DN326550_c5_g4_i1,DN303695_c0_g1_i1,DN468495_c0_g1_i1,DN313097_c12_g1_i1,DN317180_c1_g2_i3,DN308403_c3_g2_i1,DN314701_c2_g1_i1,DN278335_c3_g1_i1,DN313997_c0_g1_i2,DN248868_c0_g1_i1,DN…
ko00563	Glycosylphosphatidylinositol (GPI)-anchor biosynthesis	Metabolism	Glycan biosynthesis and metabolism	1(0.16%)	48(0.23%)	0.429925	0.770687	DN320252_c4_g1_i7,
ko04146	Peroxisome	Cellular Processes	Transport and catabolism	13(2.07%)	369(1.79%)	0.232661	0.592732	DN304012_c0_g1_i1,DN265528_c3_g1_i1,DN311703_c5_g7_i1,DN317180_c1_g2_i3,DN5871_c1_g1_i1,DN298098_c9_g1_i3,DN323294_c4_g2_i1,DN385888_c0_g1_i1,DN324507_c0_g1_i5,DN313917_c5_g11_i1,DN243214_c0_g1_i5,DN324507_c0_g1_i11,DN214372_c0_g2_i1,

## Sheet: ck4-VS-bx4_DE_significant_enric
Pathway ID	Pathway	Level1	Level2	DEGs with Pathway annotation (2185)	All genes with Pathway annotation (20669)	Pvalue	Qvalue	Genelist
ko04141	Protein processing in endoplasmic reticulum	Genetic Information Processing	Folding, sorting and degradation	119(5.45%)	1234(5.97%)	0.852413	1	DN235852_c0_g1_i1,DN307299_c5_g1_i1,DN323356_c10_g1_i1,DN277788_c0_g1_i1,DN288078_c12_g1_i1,DN328729_c1_g1_i1,DN304517_c1_g1_i2,DN305415_c3_g1_i1,DN261567_c10_g2_i1,DN272070_c3_g2_i1,DN290400_c5_g1_i4,DN312082_c5_g1_i1,DN303256_c2_g1_i1,DN288078_c12_g1_i3,DN295229_c6_g1_i1,DN247187_c6_g1_i1,DN146892_c2_g1_i1,DN323389_c1_g2_i3,DN304517_c1_g1_i1,DN287093_c6_g1_i1,DN325678_c2_g1_i2,DN310610_c1_g1_i3…
ko00400	Phenylalanine, tyrosine and tryptophan biosynthesis	Metabolism	Amino acid metabolism	13(0.59%)	134(0.65%)	0.560267	0.98447	DN296759_c7_g1_i5,DN238960_c0_g1_i1,DN202901_c6_g1_i1,DN296759_c7_g1_i1,DN258290_c0_g1_i1,DN280040_c0_g1_i1,DN231556_c0_g1_i1,DN317076_c1_g1_i1,DN315856_c0_g1_i1,DN221890_c0_g2_i1,DN264349_c0_g1_i1,DN277814_c0_g1_i1,DN331527_c3_g2_i2,
ko00960	Tropane, piperidine and pyridine alkaloid biosynthesis	Metabolism	Biosynthesis of other secondary metabolites	4(0.18%)	45(0.22%)	0.523822	0.959041	DN285887_c2_g1_i1,DN280040_c0_g1_i1,DN315856_c0_g1_i1,DN291801_c0_g1_i1,
ko00260	Glycine, serine and threonine metabolism	Metabolism	Amino acid metabolism	19(0.87%)	249(1.20%)	0.925992	1	DN285887_c2_g1_i1,DN225924_c0_g1_i1,DN326381_c0_g1_i2,DN233581_c1_g1_i1,DN286767_c0_g4_i1,DN308933_c0_g1_i1,DN299206_c0_g1_i1,DN326550_c5_g16_i1,DN308403_c3_g1_i2,DN231556_c0_g1_i1,DN313997_c0_g1_i2,DN308403_c3_g2_i1,DN314251_c0_g2_i1,DN291801_c0_g1_i1,DN220385_c0_g1_i1,DN310704_c8_g1_i3,DN264463_c0_g2_i1,DN326550_c5_g10_i1,DN91882_c0_g1_i1,
ko03040	Spliceosome	Genetic Information Processing	Transcription	87(3.98%)	947(4.58%)	0.915681	1	DN330340_c1_g1_i1,DN308813_c1_g1_i2,DN313168_c3_g1_i2,DN314456_c1_g1_i1,DN312432_c1_g2_i1,DN260313_c0_g1_i1,DN315500_c3_g1_i1,DN316378_c0_g1_i1,DN331953_c4_g1_i4,DN324983_c2_g1_i5,DN313628_c2_g1_i2,DN328529_c0_g1_i2,DN231320_c0_g1_i1,DN295078_c0_g3_i1,DN329075_c3_g1_i1,DN313370_c2_g2_i1,DN270984_c2_g1_i4,DN313095_c1_g1_i1,DN270984_c2_g1_i1,DN468518_c0_g1_i1,DN299161_c1_g1_i1,DN118572_c1_g1_i1,DN3…
ko00380	Tryptophan metabolism	Metabolism	Amino acid metabolism	8(0.37%)	112(0.54%)	0.849513	1	DN331808_c32_g14_i2,DN301904_c1_g1_i2,DN275147_c0_g1_i3,DN301904_c1_g1_i1,DN363264_c0_g1_i1,DN220385_c0_g1_i1,DN275147_c0_g1_i4,DN275147_c0_g1_i2,
ko01502	Vancomycin resistance	Human Diseases	Drug resistance: Antimicrobial	2(0.09%)	15(0.07%)	0.206438	0.479092	DN317297_c0_g1_i6,DN317297_c0_g1_i4,
ko04016	MAPK signaling pathway - plant	Environmental Information Processing	Signal transduction	58(2.65%)	304(1.47%)	2.90125e-06	2.74503e-05	DN305315_c0_g1_i1,DN305315_c0_g1_i2,DN204478_c0_g2_i2,DN317833_c1_g1_i1,DN313523_c1_g1_i1,DN161576_c0_g1_i1,DN323396_c1_g3_i4,DN244809_c3_g1_i1,DN321825_c3_g1_i2,DN305315_c0_g1_i3,DN278204_c3_g1_i1,DN290742_c0_g1_i4,DN314778_c6_g2_i2,DN297711_c2_g1_i1,DN286059_c0_g1_i1,DN303616_c2_g2_i4,DN326638_c1_g1_i1,DN302697_c1_g1_i2,DN308475_c1_g2_i1,DN274968_c2_g1_i1,DN272653_c0_g1_i1,DN321694_c9_g1_i9,DN3…
ko00620	Pyruvate metabolism	Metabolism	Carbohydrate metabolism	45(2.06%)	605(2.93%)	0.995008	1	DN289342_c5_g2_i3,DN321097_c22_g1_i6,DN321097_c22_g1_i3,DN317178_c4_g1_i1,DN198850_c0_g1_i1,DN242823_c1_g1_i1,DN200485_c3_g1_i2,DN240154_c2_g1_i1,DN84373_c0_g1_i1,DN293538_c0_g1_i1,DN216388_c2_g1_i1,DN289342_c5_g2_i4,DN271861_c1_g1_i2,DN321097_c9_g1_i1,DN321097_c22_g1_i5,DN321097_c19_g1_i1,DN286767_c0_g4_i1,DN325995_c0_g1_i1,DN142947_c0_g1_i1,DN468495_c0_g1_i1,DN3491_c5_g3_i1,DN245015_c1_g1_i1,DN…
ko00908	Zeatin biosynthesis	Metabolism	Metabolism of terpenoids and polyketides	4(0.18%)	16(0.08%)	0.0211917	0.0977542	DN317880_c0_g1_i2,DN321634_c0_g1_i4,DN322626_c1_g1_i2,DN321634_c0_g1_i2,
ko00565	Ether lipid metabolism	Metabolism	Lipid metabolism	10(0.46%)	74(0.36%)	0.15474	0.396521	DN329022_c9_g1_i1,DN322188_c0_g1_i1,DN317064_c1_g1_i1,DN316244_c0_g1_i1,DN266246_c0_g1_i1,DN311492_c14_g1_i1,DN327647_c5_g1_i1,DN276499_c0_g1_i1,DN263036_c0_g1_i1,DN279774_c0_g1_i1,
ko00970	Aminoacyl-tRNA biosynthesis	Genetic Information Processing	Translation	37(1.69%)	479(2.32%)	0.979243	1	DN331676_c3_g2_i2,DN328374_c1_g1_i1,DN328367_c2_g1_i1,DN305559_c1_g1_i1,DN328395_c10_g1_i1,DN324334_c0_g1_i2,DN320164_c1_g1_i6,DN326027_c0_g1_i3,DN285345_c2_g1_i2,DN330927_c0_g1_i5,DN305011_c2_g1_i2,DN323720_c2_g1_i8,DN315889_c0_g1_i3,DN325772_c0_g1_i2,DN320450_c2_g1_i4,DN320450_c2_g1_i11,DN331676_c3_g3_i1,DN312247_c3_g1_i2,DN331145_c10_g1_i1,DN331263_c1_g1_i1,DN291757_c0_g1_i1,DN320096_c3_g1_i3,…
ko03010	Ribosome	Genetic Information Processing	Translation	206(9.43%)	3345(16.18%)	1	1	DN307391_c3_g2_i2,DN216225_c1_g1_i1,DN279428_c3_g1_i1,DN155183_c0_g1_i1,DN257031_c2_g1_i4,DN322128_c1_g2_i1,DN277152_c1_g1_i1,DN161531_c3_g1_i1,DN299490_c0_g1_i1,DN318486_c3_g12_i2,DN300741_c1_g1_i3,DN133509_c0_g2_i1,DN120533_c1_g1_i1,DN276416_c0_g1_i3,DN280295_c1_g1_i1,DN296261_c0_g1_i4,DN400352_c1_g1_i1,DN316181_c1_g1_i1,DN331863_c0_g1_i6,DN265633_c0_g1_i1,DN315222_c2_g1_i2,DN316978_c2_g1_i1,DN…
ko00061	Fatty acid biosynthesis	Metabolism	Lipid metabolism	22(1.01%)	155(0.75%)	0.0594316	0.192371	DN327160_c0_g6_i4,DN200485_c3_g1_i2,DN293538_c0_g1_i1,DN291428_c2_g1_i1,DN325995_c0_g1_i1,DN194361_c0_g1_i1,DN154945_c0_g1_i1,DN272971_c0_g1_i1,DN271994_c0_g1_i2,DN327160_c0_g5_i1,DN279508_c0_g1_i1,DN293633_c1_g1_i4,DN298098_c9_g1_i3,DN322784_c2_g1_i3,DN327160_c0_g10_i1,DN146522_c0_g2_i1,DN249060_c0_g1_i1,DN472153_c0_g1_i1,DN243009_c1_g1_i2,DN216661_c0_g1_i1,DN256333_c0_g1_i1,DN305490_c1_g1_i3,
ko01230	Biosynthesis of amino acids	Metabolism	Global and overview maps	125(5.72%)	1365(6.60%)	0.958545	1	DN204035_c6_g1_i1,DN289342_c5_g2_i3,DN308708_c28_g1_i1,DN313668_c6_g1_i1,DN319996_c8_g2_i4,DN317178_c4_g1_i1,DN51737_c2_g1_i1,DN327164_c1_g1_i1,DN53088_c1_g1_i1,DN308708_c28_g1_i2,DN250454_c2_g2_i1,DN225924_c0_g1_i1,DN296759_c7_g1_i5,DN238960_c0_g1_i1,DN262475_c3_g1_i1,DN289342_c5_g2_i4,DN202901_c6_g1_i1,DN314153_c21_g3_i4,DN320524_c6_g1_i2,DN265239_c2_g1_i1,DN296759_c7_g1_i1,DN271630_c14_g1_i1,D…
ko04120	Ubiquitin mediated proteolysis	Genetic Information Processing	Folding, sorting and degradation	77(3.52%)	614(2.97%)	0.049386	0.192371	DN310744_c1_g1_i1,DN280816_c6_g1_i1,DN326101_c3_g1_i7,DN313338_c0_g1_i1,DN272070_c3_g2_i1,DN323797_c0_g1_i4,DN503570_c0_g1_i1,DN300866_c5_g1_i1,DN295229_c6_g1_i1,DN146892_c2_g1_i1,DN272564_c0_g1_i2,DN287093_c6_g1_i1,DN260853_c0_g1_i1,DN287093_c11_g3_i1,DN261464_c11_g1_i3,DN298050_c1_g1_i5,DN308229_c1_g1_i1,DN468826_c0_g1_i1,DN398334_c1_g1_i1,DN26871_c1_g1_i1,DN261464_c11_g1_i2,DN362844_c0_g1_i1,D…
ko03018	RNA degradation	Genetic Information Processing	Folding, sorting and degradation	54(2.47%)	471(2.28%)	0.234778	0.534771	DN297279_c6_g1_i1,DN84862_c0_g1_i1,DN331126_c3_g5_i1,DN292427_c0_g1_i1,DN314153_c21_g3_i4,DN327775_c1_g16_i1,DN287082_c1_g1_i1,DN272020_c1_g1_i1,DN320672_c0_g1_i2,DN135604_c2_g1_i1,DN327319_c2_g1_i3,DN329360_c2_g2_i1,DN330360_c1_g2_i1,DN327173_c1_g1_i3,DN324447_c2_g1_i1,DN311199_c3_g1_i1,DN286775_c0_g1_i1,DN327386_c1_g2_i3,DN293798_c0_g1_i1,DN329823_c4_g1_i1,DN307663_c2_g1_i1,DN470685_c0_g1_i1,DN…
ko00563	Glycosylphosphatidylinositol (GPI)-anchor biosynthesis	Metabolism	Glycan biosynthesis and metabolism	5(0.23%)	48(0.23%)	0.39763	0.828957	DN317699_c2_g2_i2,DN282666_c1_g1_i1,DN282666_c1_g1_i2,DN315847_c0_g1_i6,DN322301_c5_g2_i6,
ko03022	Basal transcription factors	Genetic Information Processing	Transcription	8(0.37%)	107(0.52%)	0.810125	1	DN316003_c0_g1_i1,DN316003_c0_g1_i2,DN330186_c7_g2_i1,DN142308_c0_g1_i1,DN316413_c0_g2_i1,DN293402_c1_g1_i2,DN327041_c2_g6_i6,DN326143_c2_g9_i1,
ko00604	Glycosphingolipid biosynthesis - ganglio series	Metabolism	Glycan biosynthesis and metabolism	4(0.18%)	28(0.14%)	0.167863	0.42137	DN326261_c0_g1_i1,DN326261_c0_g1_i3,DN313866_c2_g2_i1,DN300577_c0_g1_i6,
ko00480	Glutathione metabolism	Metabolism	Metabolism of other amino acids	50(2.29%)	399(1.93%)	0.0881724	0.258219	DN262860_c0_g1_i2,DN239297_c14_g3_i1,DN224569_c0_g1_i1,DN323086_c2_g3_i2,DN271630_c14_g1_i1,DN468783_c0_g1_i1,DN308611_c0_g1_i1,DN330537_c3_g29_i1,DN258424_c0_g1_i2,DN331400_c2_g3_i1,DN317749_c1_g4_i1,DN279722_c1_g1_i1,DN141571_c0_g1_i1,DN158081_c0_g2_i1,DN329678_c5_g24_i1,DN284113_c1_g6_i1,DN284113_c1_g11_i1,DN308838_c0_g1_i1,DN331213_c7_g3_i1,DN308838_c0_g1_i3,DN410066_c0_g1_i1,DN278039_c0_g1_i…
ko00240	Pyrimidine metabolism	Metabolism	Nucleotide metabolism	49(2.24%)	516(2.50%)	0.765336	1	DN332088_c5_g2_i1,DN323121_c1_g1_i1,DN329335_c2_g1_i2,DN304014_c4_g3_i1,DN290450_c0_g1_i1,DN323086_c2_g3_i2,DN328461_c8_g9_i2,DN319467_c1_g1_i2,DN260851_c2_g1_i1,DN332088_c5_g3_i2,DN332088_c5_g5_i1,DN323370_c4_g13_i2,DN332088_c4_g7_i1,DN332171_c3_g1_i3,DN332088_c4_g3_i1,DN317519_c0_g1_i5,DN321677_c1_g1_i1,DN320544_c10_g1_i2,DN313792_c1_g2_i2,DN317035_c1_g1_i3,DN328379_c2_g5_i9,DN323197_c1_g1_i3,D…
ko00920	Sulfur metabolism	Metabolism	Energy metabolism	13(0.59%)	135(0.65%)	0.57188	0.990722	DN330003_c10_g5_i2,DN262475_c3_g1_i1,DN331521_c6_g21_i8,DN325635_c2_g8_i6,DN324478_c1_g2_i1,DN107254_c0_g1_i1,DN504420_c1_g1_i1,DN318702_c0_g1_i2,DN318702_c0_g1_i3,DN399146_c0_g1_i1,DN291313_c0_g1_i1,DN315923_c2_g1_i1,DN150269_c0_g1_i1,
ko00591	Linoleic acid metabolism	Metabolism	Lipid metabolism	11(0.50%)	30(0.15%)	2.63574e-05	0.000202622	DN320023_c9_g1_i2,DN320714_c25_g1_i1,DN328543_c4_g2_i6,DN328812_c3_g2_i3,DN322188_c0_g1_i1,DN268518_c0_g1_i1,DN124006_c0_g1_i1,DN488976_c0_g1_i1,DN314262_c2_g1_i1,DN276499_c0_g1_i1,DN279774_c0_g1_i1,
ko00900	Terpenoid backbone biosynthesis	Metabolism	Metabolism of terpenoids and polyketides	13(0.59%)	164(0.79%)	0.836049	1	DN292478_c1_g1_i1,DN320198_c0_g1_i1,DN320244_c1_g1_i2,DN320768_c3_g13_i4,DN302067_c1_g2_i2,DN309487_c0_g5_i1,DN305740_c0_g1_i3,DN320768_c3_g13_i14,DN322214_c5_g4_i1,DN316250_c0_g1_i3,DN327692_c3_g3_i5,DN297268_c1_g1_i5,DN319789_c1_g1_i2,
ko00520	Amino sugar and nucleotide sugar metabolism	Metabolism	Carbohydrate metabolism	69(3.16%)	465(2.25%)	0.00151916	0.0103809	DN250826_c1_g1_i1,DN311310_c9_g1_i1,DN48701_c0_g1_i1,DN287080_c4_g1_i1,DN325561_c0_g1_i2,DN312970_c1_g1_i3,DN325771_c1_g11_i1,DN327457_c7_g1_i1,DN329590_c17_g1_i1,DN312244_c0_g1_i2,DN303074_c0_g1_i1,DN315209_c3_g1_i1,DN322851_c3_g1_i1,DN203600_c0_g1_i1,DN325460_c5_g1_i2,DN325771_c1_g11_i2,DN312970_c1_g1_i1,DN312244_c0_g1_i1,DN320531_c39_g3_i2,DN325771_c1_g9_i2,DN315048_c4_g1_i2,DN315048_c4_g1_i1,…
ko00740	Riboflavin metabolism	Metabolism	Metabolism of cofactors and vitamins	3(0.14%)	34(0.16%)	0.490704	0.959041	DN314953_c6_g1_i3,DN277874_c0_g1_i2,DN277874_c0_g1_i1,
ko01210	2-Oxocarboxylic acid metabolism	Metabolism	Global and overview maps	23(1.05%)	333(1.61%)	0.985988	1	DN313668_c6_g1_i1,DN250454_c2_g2_i1,DN320524_c6_g1_i2,DN265239_c2_g1_i1,DN271630_c14_g1_i1,DN294002_c0_g1_i1,DN248509_c0_g1_i2,DN280040_c0_g1_i1,DN331003_c2_g1_i3,DN160660_c1_g1_i1,DN323449_c0_g1_i1,DN315856_c0_g1_i1,DN327527_c1_g2_i5,DN317846_c7_g3_i1,DN324507_c0_g1_i5,DN309109_c1_g2_i1,DN511305_c0_g1_i2,DN504763_c0_g1_i1,DN313668_c7_g1_i1,DN324507_c0_g1_i7,DN302831_c2_g2_i1,DN266915_c0_g1_i2,DN…
ko03410	Base excision repair	Genetic Information Processing	Replication and repair	9(0.41%)	129(0.62%)	0.886625	1	DN290450_c0_g1_i1,DN332171_c3_g1_i3,DN327458_c3_g3_i3,DN328379_c2_g5_i9,DN308583_c1_g1_i3,DN275373_c4_g2_i1,DN262653_c1_g2_i2,DN302599_c0_g1_i1,DN320768_c3_g15_i1,
ko00450	Selenocompound metabolism	Metabolism	Metabolism of other amino acids	16(0.73%)	121(0.59%)	0.136788	0.373888	DN308708_c28_g1_i1,DN308708_c28_g1_i2,DN303392_c1_g1_i1,DN262475_c3_g1_i1,DN324334_c0_g1_i2,DN470713_c0_g1_i1,DN306470_c1_g1_i1,DN6898_c0_g1_i1,DN288245_c0_g1_i1,DN107254_c0_g1_i1,DN320450_c2_g1_i4,DN320450_c2_g1_i11,DN299722_c0_g3_i4,DN298542_c0_g1_i1,DN320450_c2_g1_i10,DN271490_c1_g1_i1,
ko03008	Ribosome biogenesis in eukaryotes	Genetic Information Processing	Translation	64(2.93%)	959(4.64%)	0.999986	1	DN248771_c2_g1_i1,DN331126_c3_g5_i1,DN309912_c0_g1_i1,DN292525_c3_g1_i1,DN294876_c1_g1_i1,DN328935_c0_g1_i2,DN331306_c8_g4_i3,DN316517_c0_g1_i1,DN313473_c1_g1_i1,DN323672_c5_g2_i1,DN313876_c4_g1_i1,DN329522_c2_g3_i1,DN329522_c2_g9_i5,DN154018_c0_g1_i1,DN327156_c0_g2_i1,DN318074_c3_g1_i1,DN327156_c0_g1_i1,DN326501_c1_g1_i2,DN327074_c1_g1_i6,DN331990_c1_g3_i6,DN286285_c3_g1_i1,DN328985_c1_g3_i2,DN2…
ko04145	Phagosome	Cellular Processes	Transport and catabolism	51(2.33%)	662(3.20%)	0.993033	1	DN297555_c1_g1_i1,DN262554_c11_g1_i1,DN305415_c3_g1_i1,DN312082_c5_g1_i1,DN291335_c0_g1_i1,DN261375_c4_g1_i1,DN324698_c2_g1_i1,DN295631_c0_g1_i2,DN237551_c1_g1_i1,DN317886_c3_g1_i1,DN293979_c2_g1_i1,DN297555_c1_g1_i2,DN286984_c0_g2_i1,DN192629_c0_g1_i1,DN306928_c1_g1_i3,DN291242_c6_g3_i1,DN15271_c0_g1_i1,DN13449_c0_g1_i1,DN311282_c3_g4_i2,DN473147_c0_g1_i1,DN288066_c0_g1_i2,DN70781_c0_g2_i1,DN279…
ko00250	Alanine, aspartate and glutamate metabolism	Metabolism	Amino acid metabolism	11(0.50%)	225(1.09%)	0.998204	1	DN329335_c2_g1_i2,DN312273_c5_g1_i1,DN293293_c7_g1_i10,DN280040_c0_g1_i1,DN292629_c3_g1_i1,DN320544_c11_g5_i1,DN262054_c0_g1_i1,DN315856_c0_g1_i1,DN314251_c0_g2_i1,DN319903_c0_g1_i1,DN321478_c0_g2_i1,
ko00561	Glycerolipid metabolism	Metabolism	Lipid metabolism	22(1.01%)	216(1.05%)	0.518193	0.959041	DN313472_c0_g1_i1,DN247622_c0_g1_i1,DN322188_c0_g1_i1,DN217557_c0_g1_i1,DN247622_c0_g1_i2,DN317064_c1_g1_i1,DN315767_c2_g1_i1,DN273368_c0_g1_i1,DN321735_c2_g1_i3,DN323098_c0_g1_i3,DN322485_c6_g17_i3,DN266246_c0_g1_i1,DN275147_c0_g1_i3,DN328330_c3_g1_i11,DN289886_c0_g1_i7,DN321735_c2_g1_i2,DN220385_c0_g1_i1,DN215783_c0_g2_i2,DN275147_c0_g1_i4,DN311268_c1_g1_i2,DN328971_c5_g16_i1,DN275147_c0_g1_i2,
ko00510	N-Glycan biosynthesis	Metabolism	Glycan biosynthesis and metabolism	11(0.50%)	139(0.67%)	0.809766	1	DN299245_c2_g1_i1,DN328729_c1_g1_i1,DN309802_c1_g2_i1,DN249611_c0_g1_i1,DN324778_c1_g2_i5,DN328308_c3_g2_i2,DN304046_c1_g1_i3,DN328308_c3_g2_i4,DN479771_c0_g1_i1,DN327152_c5_g8_i1,DN370526_c0_g1_i1,
ko00770	Pantothenate and CoA biosynthesis	Metabolism	Metabolism of cofactors and vitamins	3(0.14%)	111(0.54%)	0.998123	1	DN294002_c0_g1_i1,DN214850_c1_g2_i1,DN302831_c2_g2_i1,
ko00460	Cyanoamino acid metabolism	Metabolism	Metabolism of other amino acids	13(0.59%)	146(0.71%)	0.690137	1	DN309193_c1_g1_i1,DN153914_c0_g1_i1,DN326134_c2_g1_i1,DN233581_c1_g1_i1,DN185294_c0_g1_i1,DN319210_c12_g2_i1,DN320741_c1_g1_i1,DN283234_c0_g4_i1,DN283234_c0_g3_i1,DN331493_c3_g2_i5,DN325726_c0_g1_i2,DN325726_c0_g1_i15,DN157361_c0_g1_i1,
ko00730	Thiamine metabolism	Metabolism	Metabolism of cofactors and vitamins	7(0.32%)	73(0.35%)	0.51285	0.959041	DN278800_c0_g4_i1,DN323514_c8_g1_i1,DN305740_c0_g1_i3,DN322214_c5_g4_i1,DN242288_c0_g6_i1,DN146215_c0_g3_i1,DN304205_c0_g1_i2,
ko03430	Mismatch repair	Genetic Information Processing	Replication and repair	14(0.64%)	141(0.68%)	0.530201	0.959041	DN304867_c0_g1_i1,DN330138_c4_g1_i1,DN332171_c3_g1_i3,DN103873_c0_g1_i1,DN327458_c3_g3_i3,DN315790_c0_g1_i2,DN317065_c3_g1_i1,DN330138_c4_g1_i2,DN330570_c5_g1_i2,DN312862_c0_g1_i1,DN262653_c1_g2_i2,DN251852_c0_g1_i1,DN302599_c0_g1_i1,DN327750_c0_g1_i1,
ko01100	Metabolic pathways	Metabolism	Global and overview maps	912(41.74%)	7602(36.78%)	1.9784e-07	2.70381e-06	DN115807_c0_g1_i1,DN204035_c6_g1_i1,DN250826_c1_g1_i1,DN289342_c5_g2_i3,DN296427_c2_g1_i1,DN303986_c0_g1_i1,DN308708_c28_g1_i1,DN309122_c1_g1_i1,DN313668_c6_g1_i1,DN314953_c6_g1_i3,DN315419_c45_g3_i2,DN319435_c5_g1_i1,DN319996_c8_g2_i4,DN321097_c22_g1_i6,DN325734_c23_g4_i1,DN325734_c23_g5_i1,DN326587_c31_g17_i2,DN326587_c31_g17_i3,DN326587_c31_g17_i4,DN326587_c31_g17_i5,DN326607_c10_g1_i1,DN33125…
ko04626	Plant-pathogen interaction	Organismal Systems	Environmental adaptation	65(2.97%)	529(2.56%)	0.087247	0.258219	DN307299_c5_g1_i1,DN317833_c1_g1_i1,DN277788_c0_g1_i1,DN313523_c1_g1_i1,DN290400_c5_g1_i4,DN320669_c6_g5_i1,DN205069_c1_g1_i1,DN263965_c0_g1_i1,DN303616_c2_g2_i4,DN308475_c1_g2_i1,DN299322_c2_g1_i3,DN328555_c13_g5_i2,DN274968_c2_g1_i1,DN313523_c1_g2_i1,DN328555_c13_g5_i1,DN270808_c1_g2_i1,DN311062_c3_g1_i2,DN228317_c1_g1_i1,DN308185_c20_g1_i1,DN281012_c0_g1_i1,DN320990_c8_g2_i7,DN286479_c0_g3_i1,…
ko03015	mRNA surveillance pathway	Genetic Information Processing	Translation	54(2.47%)	542(2.62%)	0.648365	1	DN326086_c1_g5_i1,DN315095_c1_g1_i2,DN326086_c1_g4_i1,DN282941_c1_g1_i1,DN323312_c0_g2_i2,DN328708_c25_g2_i2,DN313370_c2_g2_i1,DN313095_c1_g1_i1,DN304312_c3_g2_i4,DN327118_c7_g1_i3,DN323166_c5_g1_i3,DN324212_c1_g2_i4,DN325416_c0_g1_i5,DN251255_c0_g1_i1,DN285556_c0_g1_i1,DN305147_c0_g4_i1,DN297232_c0_g1_i1,DN46659_c0_g1_i1,DN297984_c2_g1_i2,DN332186_c0_g1_i5,DN321786_c6_g2_i6,DN267159_c0_g1_i1,DN3…
ko00750	Vitamin B6 metabolism	Metabolism	Metabolism of cofactors and vitamins	7(0.32%)	40(0.19%)	0.0550107	0.192371	DN225924_c0_g1_i1,DN326550_c5_g16_i1,DN311853_c3_g1_i1,DN326679_c0_g9_i1,DN302765_c1_g1_i1,DN326679_c0_g12_i1,DN326550_c5_g10_i1,
ko00904	Diterpenoid biosynthesis	Metabolism	Metabolism of terpenoids and polyketides	6(0.27%)	20(0.10%)	0.00326609	0.0191299	DN264534_c0_g1_i2,DN315066_c0_g1_i1,DN310832_c0_g1_i3,DN322301_c3_g2_i1,DN314870_c2_g1_i1,DN310832_c0_g1_i2,
ko04136	Autophagy - other	Cellular Processes	Transport and catabolism	18(0.82%)	185(0.90%)	0.588758	1	DN326733_c0_g19_i2,DN330444_c1_g1_i1,DN313038_c0_g1_i3,DN331133_c2_g2_i5,DN292500_c1_g2_i2,DN328176_c0_g1_i4,DN231319_c0_g2_i1,DN299236_c0_g1_i3,DN315407_c0_g1_i1,DN189068_c0_g2_i1,DN212805_c1_g1_i4,DN212805_c1_g1_i6,DN306632_c0_g1_i6,DN322301_c2_g2_i3,DN306632_c0_g1_i7,DN212805_c1_g1_i5,DN252685_c1_g1_i3,DN212805_c1_g1_i3,
ko00100	Steroid biosynthesis	Metabolism	Lipid metabolism	4(0.18%)	64(0.31%)	0.820321	1	DN322188_c0_g1_i1,DN294447_c2_g1_i2,DN326999_c1_g1_i1,DN505579_c0_g1_i1,
ko00053	Ascorbate and aldarate metabolism	Metabolism	Carbohydrate metabolism	19(0.87%)	132(0.64%)	0.0628999	0.193417	DN319435_c5_g1_i1,DN48701_c0_g1_i1,DN287080_c4_g1_i1,DN320531_c39_g3_i2,DN287080_c1_g1_i1,DN320531_c39_g3_i1,DN214173_c0_g1_i1,DN331213_c7_g3_i1,DN327518_c0_g17_i3,DN275147_c0_g1_i3,DN318966_c11_g4_i2,DN313550_c0_g1_i1,DN277664_c2_g1_i3,DN315147_c1_g4_i3,DN220438_c0_g1_i1,DN220385_c0_g1_i1,DN275147_c0_g1_i4,DN319216_c3_g2_i6,DN275147_c0_g1_i2,
ko03013	RNA transport	Genetic Information Processing	Translation	86(3.94%)	752(3.64%)	0.197545	0.476431	DN192868_c0_g1_i1,DN298432_c4_g1_i3,DN328853_c2_g1_i2,DN228346_c5_g1_i1,DN298432_c4_g1_i2,DN321520_c1_g1_i1,DN53618_c3_g1_i1,DN276127_c1_g1_i2,DN286207_c9_g2_i1,DN326086_c1_g5_i1,DN292361_c8_g1_i2,DN250969_c0_g1_i1,DN324207_c0_g4_i3,DN326086_c1_g4_i1,DN331306_c8_g4_i3,DN306393_c0_g1_i1,DN324050_c0_g1_i2,DN282941_c1_g1_i1,DN314816_c3_g1_i1,DN331857_c0_g2_i2,DN313370_c2_g2_i1,DN85830_c0_g1_i1,DN308…
ko00232	Caffeine metabolism	Metabolism	Biosynthesis of other secondary metabolites	1(0.05%)	4(0.02%)	0.0579593	0.192371	DN265528_c3_g1_i1,
ko00531	Glycosaminoglycan degradation	Metabolism	Glycan biosynthesis and metabolism	11(0.50%)	87(0.42%)	0.205596	0.479092	DN326261_c0_g1_i1,DN326261_c0_g1_i3,DN226359_c0_g1_i3,DN313866_c2_g2_i1,DN324313_c1_g1_i12,DN327753_c0_g1_i3,DN318790_c3_g1_i1,DN326247_c2_g1_i3,DN288768_c1_g1_i1,DN324313_c1_g1_i21,DN300577_c0_g1_i6,
ko03060	Protein export	Genetic Information Processing	Folding, sorting and degradation	21(0.96%)	237(1.15%)	0.771398	1	DN323356_c10_g1_i1,DN326840_c5_g1_i2,DN310610_c1_g1_i3,DN250101_c1_g1_i2,DN315964_c2_g1_i1,DN317886_c3_g1_i1,DN322563_c0_g1_i1,DN331051_c0_g1_i1,DN275133_c3_g1_i1,DN124261_c0_g1_i1,DN311282_c3_g4_i2,DN311282_c3_g4_i1,DN468353_c0_g1_i1,DN324707_c14_g6_i1,DN311282_c3_g4_i5,DN83151_c0_g1_i1,DN328547_c1_g1_i2,DN311200_c0_g1_i2,DN311282_c3_g4_i9,DN311282_c3_g4_i6,DN228265_c0_g2_i1,
ko00030	Pentose phosphate pathway	Metabolism	Carbohydrate metabolism	37(1.69%)	277(1.34%)	0.0568583	0.192371	DN204035_c6_g1_i1,DN319996_c8_g2_i4,DN51737_c2_g1_i1,DN327164_c1_g1_i1,DN53088_c1_g1_i1,DN309745_c8_g1_i3,DN312244_c0_g1_i2,DN224569_c0_g1_i1,DN314153_c21_g3_i4,DN312244_c0_g1_i1,DN468783_c0_g1_i1,DN241813_c0_g1_i1,DN309745_c8_g1_i1,DN319792_c0_g1_i1,DN309412_c2_g2_i1,DN279454_c4_g1_i1,DN306335_c0_g1_i2,DN275544_c0_g1_i2,DN303063_c2_g1_i1,DN297813_c0_g1_i2,DN331839_c7_g3_i7,DN322564_c4_g3_i2,DN32…
ko00950	Isoquinoline alkaloid biosynthesis	Metabolism	Biosynthesis of other secondary metabolites	7(0.32%)	50(0.24%)	0.153191	0.396521	DN285887_c2_g1_i1,DN331424_c3_g6_i5,DN280040_c0_g1_i1,DN331424_c3_g6_i1,DN315856_c0_g1_i1,DN291801_c0_g1_i1,DN332225_c4_g3_i1,
ko03030	DNA replication	Genetic Information Processing	Replication and repair	21(0.96%)	193(0.93%)	0.387335	0.821417	DN290450_c0_g1_i1,DN304867_c0_g1_i1,DN325974_c0_g1_i1,DN332171_c3_g1_i3,DN327458_c3_g3_i3,DN315790_c0_g1_i2,DN328379_c2_g5_i9,DN327081_c0_g6_i3,DN332082_c1_g3_i11,DN318307_c0_g2_i3,DN320209_c5_g5_i1,DN329823_c7_g1_i2,DN262653_c1_g2_i2,DN309230_c1_g1_i2,DN304767_c0_g1_i1,DN251852_c0_g1_i1,DN213301_c0_g2_i1,DN316749_c6_g13_i1,DN302599_c0_g1_i1,DN327750_c0_g1_i1,DN320768_c3_g15_i1,
ko00630	Glyoxylate and dicarboxylate metabolism	Metabolism	Carbohydrate metabolism	28(1.28%)	384(1.86%)	0.982308	1	DN320017_c5_g1_i1,DN216388_c2_g1_i1,DN271861_c1_g1_i2,DN267015_c1_g1_i2,DN265239_c2_g1_i1,DN233581_c1_g1_i1,DN308322_c0_g1_i3,DN286767_c0_g4_i1,DN308933_c0_g1_i1,DN248509_c0_g1_i2,DN308612_c0_g1_i4,DN314507_c6_g8_i4,DN160660_c1_g1_i1,DN267015_c1_g1_i1,DN322935_c0_g1_i2,DN195340_c0_g1_i1,DN315234_c1_g2_i7,DN322935_c0_g1_i3,DN314251_c0_g2_i1,DN312696_c3_g2_i1,DN446485_c0_g1_i1,DN327527_c1_g2_i5,DN5…
ko00340	Histidine metabolism	Metabolism	Amino acid metabolism	7(0.32%)	94(0.45%)	0.789663	1	DN275147_c0_g1_i3,DN203698_c0_g1_i2,DN315147_c1_g4_i3,DN220385_c0_g1_i1,DN275147_c0_g1_i4,DN314585_c1_g1_i3,DN275147_c0_g1_i2,
ko00592	alpha-Linolenic acid metabolism	Metabolism	Lipid metabolism	32(1.46%)	114(0.55%)	4.5992e-08	7.07126e-07	DN315419_c45_g3_i2,DN3605_c0_g1_i1,DN82993_c0_g1_i1,DN328543_c4_g2_i6,DN328812_c3_g2_i3,DN200564_c0_g1_i1,DN322188_c0_g1_i1,DN318562_c1_g1_i1,DN330065_c6_g5_i9,DN200564_c0_g3_i2,DN124006_c0_g1_i1,DN180637_c0_g1_i1,DN488976_c0_g1_i1,DN314262_c2_g1_i1,DN321126_c14_g12_i1,DN156167_c0_g1_i1,DN278727_c0_g1_i1,DN276499_c0_g1_i1,DN263170_c0_g3_i2,DN271829_c0_g1_i1,DN335490_c0_g2_i1,DN160005_c0_g1_i2,DN2…
ko00600	Sphingolipid metabolism	Metabolism	Lipid metabolism	18(0.82%)	110(0.53%)	0.0214583	0.0977542	DN326659_c1_g1_i1,DN315253_c2_g1_i1,DN326457_c1_g1_i1,DN282494_c0_g1_i2,DN327943_c0_g2_i2,DN326261_c0_g1_i1,DN321670_c0_g1_i3,DN326261_c0_g1_i3,DN327943_c0_g1_i1,DN325433_c0_g1_i1,DN275074_c1_g1_i1,DN322153_c10_g3_i5,DN325433_c0_g1_i5,DN282494_c0_g1_i1,DN321670_c0_g1_i2,DN328971_c5_g16_i1,DN322153_c10_g3_i13,DN300577_c0_g1_i6,
ko00071	Fatty acid degradation	Metabolism	Lipid metabolism	30(1.37%)	208(1.01%)	0.0312424	0.137243	DN315419_c45_g3_i2,DN3605_c0_g1_i1,DN82993_c0_g1_i1,DN200564_c0_g1_i1,DN319359_c0_g5_i1,DN194361_c0_g1_i1,DN200564_c0_g3_i2,DN154945_c0_g1_i1,DN272971_c0_g1_i1,DN180637_c0_g1_i1,DN321126_c14_g12_i1,DN275147_c0_g1_i3,DN156167_c0_g1_i1,DN263170_c0_g3_i2,DN279508_c0_g1_i1,DN271829_c0_g1_i1,DN335490_c0_g2_i1,DN293633_c1_g1_i4,DN298098_c9_g1_i3,DN160005_c0_g1_i2,DN335490_c0_g1_i1,DN146522_c0_g2_i1,DN3…
ko03450	Non-homologous end-joining	Genetic Information Processing	Replication and repair	2(0.09%)	34(0.16%)	0.71223	1	DN250264_c2_g1_i1,DN285237_c0_g1_i1,
ko00360	Phenylalanine metabolism	Metabolism	Amino acid metabolism	32(1.46%)	122(0.59%)	2.68731e-07	3.30539e-06	DN320076_c27_g1_i3,DN321004_c15_g1_i3,DN285887_c2_g1_i1,DN320076_c27_g1_i1,DN321004_c15_g1_i4,DN305788_c1_g4_i1,DN331259_c4_g20_i1,DN328697_c3_g3_i1,DN53848_c1_g1_i1,DN305788_c1_g8_i1,DN305788_c1_g17_i1,DN298134_c0_g1_i1,DN67906_c0_g1_i1,DN331520_c2_g35_i6,DN303639_c0_g4_i1,DN331520_c2_g3_i1,DN280040_c0_g1_i1,DN331520_c2_g35_i1,DN303639_c0_g2_i1,DN331520_c2_g36_i1,DN271192_c0_g1_i3,DN331259_c4_g1…
ko00410	beta-Alanine metabolism	Metabolism	Metabolism of other amino acids	15(0.69%)	131(0.63%)	0.308764	0.672037	DN285887_c2_g1_i1,DN267019_c1_g1_i1,DN311732_c3_g1_i1,DN214850_c1_g2_i1,DN260361_c0_g1_i1,DN238817_c0_g1_i1,DN275147_c0_g1_i3,DN311732_c3_g1_i3,DN324927_c4_g1_i1,DN226196_c0_g1_i1,DN291801_c0_g1_i1,DN220385_c0_g1_i1,DN275147_c0_g1_i4,DN134878_c0_g1_i1,DN275147_c0_g1_i2,
ko00130	Ubiquinone and other terpenoid-quinone biosynthesis	Metabolism	Metabolism of cofactors and vitamins	20(0.92%)	98(0.47%)	0.00121326	0.0087783	DN321004_c15_g1_i3,DN321004_c15_g1_i4,DN331259_c4_g20_i1,DN53848_c1_g1_i1,DN331520_c2_g35_i6,DN331520_c2_g3_i1,DN331520_c2_g35_i1,DN331520_c2_g36_i1,DN311694_c10_g1_i1,DN271192_c0_g1_i3,DN331259_c4_g18_i1,DN324887_c3_g1_i3,DN331520_c2_g12_i2,DN314316_c0_g2_i1,DN331259_c4_g8_i2,DN303973_c0_g1_i2,DN316195_c0_g1_i5,DN331520_c2_g24_i1,DN324887_c3_g1_i4,DN331259_c4_g4_i1,
ko01212	Fatty acid metabolism	Metabolism	Global and overview maps	27(1.24%)	276(1.34%)	0.620841	1	DN327160_c0_g6_i4,DN200485_c3_g1_i2,DN293538_c0_g1_i1,DN291428_c2_g1_i1,DN325995_c0_g1_i1,DN229342_c0_g1_i1,DN194361_c0_g1_i1,DN154945_c0_g1_i1,DN272971_c0_g1_i1,DN271994_c0_g1_i2,DN321126_c14_g12_i1,DN327160_c0_g5_i1,DN279508_c0_g1_i1,DN293633_c1_g1_i4,DN298098_c9_g1_i3,DN322784_c2_g1_i3,DN327160_c0_g10_i1,DN146522_c0_g2_i1,DN326612_c0_g1_i1,DN249060_c0_g1_i1,DN472153_c0_g1_i1,DN243009_c1_g1_i2,…
ko04130	SNARE interactions in vesicular transport	Genetic Information Processing	Folding, sorting and degradation	9(0.41%)	107(0.52%)	0.706192	1	DN84947_c3_g1_i1,DN321019_c5_g1_i1,DN242400_c0_g1_i1,DN308359_c3_g5_i2,DN318160_c2_g1_i1,DN332204_c4_g1_i1,DN322824_c2_g2_i1,DN299840_c1_g1_i1,DN255793_c0_g1_i5,
ko00290	Valine, leucine and isoleucine biosynthesis	Metabolism	Amino acid metabolism	6(0.27%)	112(0.54%)	0.958802	1	DN313668_c6_g1_i1,DN320524_c6_g1_i2,DN294002_c0_g1_i1,DN331003_c2_g1_i3,DN313668_c7_g1_i1,DN302831_c2_g2_i1,
ko04933	AGE-RAGE signaling pathway in diabetic complications	Human Diseases	Endocrine and metabolic diseases	8(0.37%)	197(0.95%)	0.999262	1	DN286944_c0_g1_i1,DN256244_c1_g1_i1,DN104684_c0_g1_i1,DN192629_c0_g1_i1,DN288066_c0_g1_i2,DN312531_c4_g1_i1,DN16018_c0_g1_i1,DN318022_c2_g2_i2,
ko04144	Endocytosis	Cellular Processes	Transport and catabolism	89(4.07%)	1190(5.76%)	0.999881	1	DN329686_c30_g1_i1,DN329022_c9_g1_i1,DN329977_c2_g1_i4,DN134820_c1_g1_i1,DN279708_c1_g1_i1,DN327152_c5_g7_i1,DN329870_c3_g1_i1,DN324581_c0_g1_i1,DN323398_c3_g1_i1,DN468518_c0_g1_i1,DN317137_c1_g1_i1,DN328844_c4_g4_i3,DN322838_c0_g1_i1,DN305154_c4_g1_i1,DN284484_c1_g1_i1,DN310812_c0_g1_i1,DN328616_c3_g1_i7,DN292086_c0_g1_i3,DN262233_c0_g1_i1,DN204426_c0_g1_i1,DN325412_c10_g1_i1,DN215212_c0_g1_i2,D…
ko00514	Other types of O-glycan biosynthesis	Metabolism	Glycan biosynthesis and metabolism	3(0.14%)	31(0.15%)	0.417944	0.856786	DN240207_c2_g1_i1,DN321974_c2_g2_i2,DN432946_c1_g1_i1,
ko04146	Peroxisome	Cellular Processes	Transport and catabolism	31(1.42%)	369(1.79%)	0.903026	1	DN320017_c5_g1_i1,DN265528_c3_g1_i1,DN294041_c4_g1_i3,DN326381_c0_g1_i2,DN271630_c14_g1_i1,DN299531_c1_g1_i1,DN311703_c5_g7_i1,DN194361_c0_g1_i1,DN154945_c0_g1_i1,DN272971_c0_g1_i1,DN314507_c6_g8_i4,DN304012_c0_g1_i1,DN323449_c0_g1_i1,DN279508_c0_g1_i1,DN323294_c4_g2_i1,DN195340_c0_g1_i1,DN293633_c1_g1_i4,DN298098_c9_g1_i3,DN291387_c1_g1_i3,DN146522_c0_g2_i1,DN326612_c0_g1_i1,DN385888_c0_g1_i1,DN…
ko02010	ABC transporters	Environmental Information Processing	Membrane transport	19(0.87%)	221(1.07%)	0.800132	1	DN324490_c0_g1_i1,DN322886_c1_g2_i1,DN325057_c13_g1_i1,DN314021_c3_g1_i2,DN324594_c14_g2_i3,DN321242_c0_g1_i2,DN325557_c0_g1_i1,DN324594_c14_g2_i1,DN331078_c5_g3_i5,DN323938_c3_g1_i16,DN262278_c0_g1_i1,DN325526_c1_g2_i2,DN199782_c0_g1_i1,DN323938_c3_g1_i17,DN307752_c0_g3_i3,DN327901_c1_g7_i1,DN329579_c11_g3_i7,DN323938_c3_g1_i22,DN289726_c0_g1_i3,
ko04712	Circadian rhythm - plant	Organismal Systems	Environmental adaptation	45(2.06%)	184(0.89%)	1.92803e-08	3.38782e-07	DN329026_c3_g1_i5,DN315207_c7_g1_i1,DN301191_c0_g1_i1,DN316352_c9_g1_i3,DN272564_c0_g1_i2,DN326644_c1_g1_i4,DN315466_c0_g1_i5,DN316352_c9_g1_i12,DN323657_c3_g13_i1,DN313941_c2_g1_i1,DN318340_c1_g1_i6,DN320350_c0_g6_i2,DN320350_c0_g7_i1,DN308048_c1_g1_i1,DN308048_c1_g1_i3,DN261440_c0_g5_i1,DN320350_c0_g2_i3,DN214281_c0_g1_i1,DN143774_c0_g1_i1,DN329026_c3_g1_i3,DN320350_c0_g7_i3,DN272564_c0_g1_i4,D…
ko00660	C5-Branched dibasic acid metabolism	Metabolism	Carbohydrate metabolism	3(0.14%)	46(0.22%)	0.730872	1	DN313668_c6_g1_i1,DN320524_c6_g1_i2,DN313668_c7_g1_i1,
ko00350	Tyrosine metabolism	Metabolism	Amino acid metabolism	23(1.05%)	124(0.60%)	0.00247241	0.0152053	DN315419_c45_g3_i2,DN3605_c0_g1_i1,DN82993_c0_g1_i1,DN285887_c2_g1_i1,DN200564_c0_g1_i1,DN319359_c0_g5_i1,DN317201_c1_g3_i3,DN331424_c3_g6_i5,DN280040_c0_g1_i1,DN200564_c0_g3_i2,DN180637_c0_g1_i1,DN156167_c0_g1_i1,DN263170_c0_g3_i2,DN271829_c0_g1_i1,DN335490_c0_g2_i1,DN160005_c0_g1_i2,DN331424_c3_g6_i1,DN335490_c0_g1_i1,DN169147_c0_g1_i1,DN315856_c0_g1_i1,DN324897_c6_g17_i6,DN309410_c0_g1_i2,DN29…
ko00780	Biotin metabolism	Metabolism	Metabolism of cofactors and vitamins	2(0.09%)	48(0.23%)	0.895119	1	DN291428_c2_g1_i1,DN95209_c0_g2_i1,
ko03440	Homologous recombination	Genetic Information Processing	Replication and repair	16(0.73%)	159(0.77%)	0.518421	0.959041	DN290450_c0_g1_i1,DN332171_c3_g1_i3,DN303257_c0_g1_i1,DN250264_c2_g1_i1,DN279862_c0_g1_i1,DN316091_c1_g1_i1,DN316169_c0_g1_i9,DN328682_c0_g1_i1,DN331850_c0_g3_i6,DN315289_c1_g1_i8,DN315289_c1_g1_i6,DN262653_c1_g2_i2,DN316169_c0_g1_i7,DN251852_c0_g1_i1,DN303174_c1_g8_i2,DN302599_c0_g1_i1,
ko00062	Fatty acid elongation	Metabolism	Lipid metabolism	11(0.50%)	56(0.27%)	0.0127462	0.0653242	DN311137_c0_g1_i1,DN296559_c3_g1_i1,DN298489_c2_g1_i1,DN84131_c0_g2_i1,DN315450_c0_g1_i1,DN229342_c0_g1_i1,DN274880_c0_g1_i1,DN2974_c0_g1_i1,DN225476_c0_g1_i1,DN312078_c1_g2_i1,DN239940_c0_g2_i1,
ko00330	Arginine and proline metabolism	Metabolism	Amino acid metabolism	29(1.33%)	207(1.00%)	0.0463271	0.189941	DN294161_c16_g3_i1,DN314308_c55_g12_i1,DN267019_c1_g1_i1,DN199590_c0_g1_i5,DN310994_c2_g1_i4,DN288210_c0_g1_i1,DN311732_c3_g1_i1,DN199590_c0_g1_i3,DN260361_c0_g1_i1,DN310994_c2_g1_i2,DN312782_c0_g2_i6,DN280040_c0_g1_i1,DN322209_c0_g1_i5,DN322209_c0_g1_i4,DN274843_c0_g1_i1,DN238817_c0_g1_i1,DN310994_c2_g1_i5,DN275147_c0_g1_i3,DN311732_c3_g1_i3,DN324927_c4_g1_i1,DN315856_c0_g1_i1,DN310994_c2_g1_i3,…
ko04070	Phosphatidylinositol signaling system	Environmental Information Processing	Signal transduction	30(1.37%)	247(1.20%)	0.179107	0.440603	DN313523_c1_g1_i1,DN286944_c0_g1_i1,DN291335_c0_g1_i1,DN324698_c2_g1_i1,DN279708_c1_g1_i1,DN273368_c0_g1_i1,DN293979_c2_g1_i1,DN316160_c15_g1_i1,DN315756_c1_g1_i2,DN313523_c1_g2_i1,DN228317_c1_g1_i1,DN308185_c20_g1_i1,DN292086_c0_g1_i3,DN315756_c1_g1_i5,DN331115_c2_g4_i1,DN331115_c2_g4_i2,DN312531_c4_g1_i1,DN303263_c2_g1_i1,DN328937_c0_g1_i4,DN328932_c0_g1_i4,DN289886_c0_g1_i7,DN296167_c1_g2_i1,D…
ko00603	Glycosphingolipid biosynthesis - globo and isoglobo series	Metabolism	Glycan biosynthesis and metabolism	2(0.09%)	31(0.15%)	0.650625	1	DN313866_c2_g2_i1,DN328971_c5_g16_i1,
ko00500	Starch and sucrose metabolism	Metabolism	Carbohydrate metabolism	117(5.35%)	531(2.57%)	2.3491e-15	1.44004e-13	DN115807_c0_g1_i1,DN296427_c2_g1_i1,DN326587_c31_g17_i2,DN326587_c31_g17_i3,DN326587_c31_g17_i4,DN326587_c31_g17_i5,DN326607_c10_g1_i1,DN331250_c48_g21_i1,DN331250_c48_g24_i1,DN331250_c48_g2_i1,DN331250_c48_g33_i1,DN87914_c0_g1_i1,DN326607_c10_g3_i1,DN311310_c9_g1_i1,DN322866_c1_g1_i1,DN326587_c31_g13_i1,DN326587_c31_g1_i1,DN311257_c1_g1_i1,DN325561_c0_g1_i2,DN309193_c1_g1_i1,DN312970_c1_g1_i3,DN…
ko01110	Biosynthesis of secondary metabolites	Metabolism	Global and overview maps	502(22.97%)	3771(18.24%)	1.5449e-09	3.80045e-08	DN115807_c0_g1_i1,DN204035_c6_g1_i1,DN289342_c5_g2_i3,DN296427_c2_g1_i1,DN308708_c28_g1_i1,DN313668_c6_g1_i1,DN314953_c6_g1_i3,DN315419_c45_g3_i2,DN319435_c5_g1_i1,DN319996_c8_g2_i4,DN331808_c31_g12_i5,DN331808_c32_g13_i1,DN331808_c32_g1_i1,DN331808_c32_g6_i1,DN3605_c0_g1_i1,DN82993_c0_g1_i1,DN320076_c27_g1_i3,DN318665_c7_g5_i4,DN328543_c4_g2_i6,DN317178_c4_g1_i1,DN311137_c0_g1_i1,DN331808_c31_g1…
ko00220	Arginine biosynthesis	Metabolism	Amino acid metabolism	9(0.41%)	150(0.73%)	0.96223	1	DN250454_c2_g2_i1,DN293293_c7_g1_i10,DN280040_c0_g1_i1,DN262054_c0_g1_i1,DN315856_c0_g1_i1,DN309109_c1_g2_i1,DN315389_c12_g4_i1,DN321478_c0_g2_i1,DN322693_c2_g1_i4,
ko00590	Arachidonic acid metabolism	Metabolism	Lipid metabolism	10(0.46%)	73(0.35%)	0.1447	0.386916	DN322188_c0_g1_i1,DN317749_c1_g4_i1,DN279722_c1_g1_i1,DN308838_c0_g1_i1,DN308838_c0_g1_i3,DN320741_c1_g1_i1,DN276499_c0_g1_i1,DN279774_c0_g1_i1,DN186379_c0_g1_i2,DN308838_c0_g1_i2,
ko01200	Carbon metabolism	Metabolism	Global and overview maps	150(6.86%)	1634(7.91%)	0.970551	1	DN204035_c6_g1_i1,DN289342_c5_g2_i3,DN319996_c8_g2_i4,DN321097_c22_g1_i6,DN321097_c22_g1_i3,DN317178_c4_g1_i1,DN51737_c2_g1_i1,DN327164_c1_g1_i1,DN320017_c5_g1_i1,DN53088_c1_g1_i1,DN271297_c5_g1_i1,DN198850_c0_g1_i1,DN309745_c8_g1_i3,DN242823_c1_g1_i1,DN240154_c2_g1_i1,DN84373_c0_g1_i1,DN293538_c0_g1_i1,DN216388_c2_g1_i1,DN289342_c5_g2_i4,DN224569_c0_g1_i1,DN271861_c1_g1_i2,DN314153_c21_g3_i4,DN3…
ko00515	Mannose type O-glycan biosynthesis	Metabolism	Glycan biosynthesis and metabolism	1(0.05%)	4(0.02%)	0.0579593	0.192371	DN299631_c0_g1_i2,
ko00860	Porphyrin and chlorophyll metabolism	Metabolism	Metabolism of cofactors and vitamins	24(1.10%)	155(0.75%)	0.0211133	0.0977542	DN333436_c1_g1_i1,DN322873_c0_g1_i1,DN320768_c3_g13_i4,DN323750_c3_g1_i3,DN254361_c0_g1_i1,DN190244_c1_g1_i3,DN317098_c1_g2_i1,DN436752_c0_g1_i1,DN317098_c1_g2_i2,DN292739_c2_g1_i1,DN292182_c0_g1_i1,DN320768_c3_g13_i14,DN324466_c1_g1_i3,DN312535_c0_g1_i1,DN324466_c1_g1_i6,DN324466_c1_g2_i2,DN290268_c1_g1_i1,DN324466_c1_g1_i4,DN236192_c1_g1_i1,DN327692_c3_g3_i5,DN319789_c1_g1_i2,DN324466_c1_g1_i2,…
ko00511	Other glycan degradation	Metabolism	Glycan biosynthesis and metabolism	13(0.59%)	85(0.41%)	0.0616673	0.193417	DN310422_c1_g4_i1,DN326659_c1_g1_i1,DN305833_c2_g1_i2,DN327943_c0_g2_i2,DN326261_c0_g1_i1,DN326261_c0_g1_i3,DN327943_c0_g1_i1,DN304041_c0_g3_i5,DN313866_c2_g2_i1,DN322153_c10_g3_i5,DN304041_c0_g3_i4,DN322153_c10_g3_i13,DN300577_c0_g1_i6,
ko00190	Oxidative phosphorylation	Metabolism	Energy metabolism	82(3.75%)	1091(5.28%)	0.99973	1	DN323307_c6_g1_i1,DN328794_c8_g1_i1,DN160576_c1_g1_i1,DN328794_c8_g2_i2,DN246207_c0_g1_i1,DN259930_c1_g1_i1,DN271297_c5_g1_i1,DN328794_c8_g1_i2,DN94525_c0_g1_i1,DN321000_c0_g1_i1,DN468267_c6_g1_i1,DN328794_c8_g2_i3,DN328794_c8_g2_i1,DN305700_c2_g3_i1,DN295631_c0_g1_i2,DN317642_c4_g3_i8,DN324717_c2_g1_i2,DN283655_c2_g1_i2,DN328794_c8_g1_i4,DN330928_c35_g3_i1,DN323718_c3_g6_i1,DN310176_c5_g1_i3,DN3…
ko00040	Pentose and glucuronate interconversions	Metabolism	Carbohydrate metabolism	31(1.42%)	138(0.67%)	1.43771e-05	0.000126313	DN325734_c23_g4_i1,DN325734_c23_g5_i1,DN311310_c9_g1_i1,DN48701_c0_g1_i1,DN287080_c4_g1_i1,DN320293_c0_g2_i3,DN320531_c39_g3_i2,DN268582_c0_g1_i1,DN295132_c1_g1_i1,DN287080_c1_g1_i1,DN320531_c39_g3_i1,DN320293_c1_g8_i6,DN324752_c5_g1_i1,DN320293_c1_g8_i5,DN316192_c1_g1_i2,DN20685_c0_g1_i1,DN289041_c0_g1_i6,DN316192_c1_g1_i3,DN277113_c0_g1_i2,DN315225_c4_g1_i1,DN318966_c11_g4_i2,DN313550_c0_g1_i1,…
ko00940	Phenylpropanoid biosynthesis	Metabolism	Biosynthesis of other secondary metabolites	87(3.98%)	302(1.46%)	2.35399e-19	2.89541e-17	DN320076_c27_g1_i3,DN321004_c15_g1_i3,DN320076_c27_g1_i1,DN312429_c0_g1_i1,DN309193_c1_g1_i1,DN321004_c15_g1_i4,DN153914_c0_g1_i1,DN320950_c1_g1_i3,DN304054_c0_g1_i2,DN305788_c1_g4_i1,DN326134_c2_g1_i1,DN290915_c0_g1_i1,DN331259_c4_g20_i1,DN328697_c3_g3_i1,DN320950_c1_g1_i1,DN311301_c3_g8_i1,DN53848_c1_g1_i1,DN276439_c1_g1_i1,DN311686_c8_g2_i1,DN305788_c1_g8_i1,DN305788_c1_g17_i1,DN298134_c0_g1_i…
ko03420	Nucleotide excision repair	Genetic Information Processing	Replication and repair	21(0.96%)	222(1.07%)	0.658564	1	DN300866_c5_g1_i1,DN290450_c0_g1_i1,DN304867_c0_g1_i1,DN299866_c3_g1_i1,DN332171_c3_g1_i3,DN329323_c1_g2_i2,DN142308_c0_g1_i1,DN327458_c3_g3_i3,DN315790_c0_g1_i2,DN328379_c2_g5_i9,DN323672_c5_g3_i2,DN327041_c2_g6_i6,DN326791_c2_g2_i1,DN321053_c2_g1_i5,DN262653_c1_g2_i2,DN251852_c0_g1_i1,DN302599_c0_g1_i1,DN272316_c0_g1_i1,DN327750_c0_g1_i1,DN328409_c1_g3_i4,DN320768_c3_g15_i1,
ko01040	Biosynthesis of unsaturated fatty acids	Metabolism	Lipid metabolism	11(0.50%)	92(0.45%)	0.263969	0.59033	DN327160_c0_g6_i4,DN291428_c2_g1_i1,DN229342_c0_g1_i1,DN271994_c0_g1_i2,DN327160_c0_g5_i1,DN327160_c0_g10_i1,DN326612_c0_g1_i1,DN472153_c0_g1_i1,DN216661_c0_g1_i1,DN256333_c0_g1_i1,DN305490_c1_g1_i3,
ko00905	Brassinosteroid biosynthesis	Metabolism	Metabolism of terpenoids and polyketides	1(0.05%)	17(0.08%)	0.549682	0.979869	DN331569_c2_g3_i1,
ko00650	Butanoate metabolism	Metabolism	Carbohydrate metabolism	1(0.05%)	142(0.69%)	0.999998	1	DN320544_c11_g5_i1,
ko00564	Glycerophospholipid metabolism	Metabolism	Lipid metabolism	42(1.92%)	331(1.60%)	0.0906593	0.259328	DN329022_c9_g1_i1,DN313472_c0_g1_i1,DN247622_c0_g1_i1,DN290920_c3_g1_i1,DN322188_c0_g1_i1,DN217557_c0_g1_i1,DN247622_c0_g1_i2,DN309023_c0_g1_i2,DN317064_c1_g1_i1,DN316244_c0_g1_i1,DN273368_c0_g1_i1,DN326679_c0_g11_i3,DN301013_c0_g1_i1,DN321735_c2_g1_i3,DN323032_c18_g3_i1,DN323098_c0_g1_i3,DN322485_c6_g17_i3,DN266246_c0_g1_i1,DN323032_c18_g3_i9,DN323032_c18_g3_i8,DN330256_c4_g5_i1,DN301604_c1_g1_i…
ko00270	Cysteine and methionine metabolism	Metabolism	Amino acid metabolism	58(2.65%)	453(2.19%)	0.0536445	0.192371	DN308708_c28_g1_i1,DN294161_c16_g3_i1,DN318665_c7_g5_i4,DN308708_c28_g1_i2,DN303392_c1_g1_i1,DN329368_c29_g4_i1,DN299657_c0_g2_i1,DN329368_c29_g5_i1,DN329481_c2_g7_i1,DN262475_c3_g1_i1,DN271861_c1_g1_i2,DN329368_c29_g5_i3,DN309227_c3_g1_i1,DN288210_c0_g1_i1,DN294002_c0_g1_i1,DN258424_c0_g1_i2,DN292375_c0_g1_i1,DN331400_c2_g3_i1,DN470713_c0_g1_i1,DN323796_c1_g5_i1,DN314474_c79_g3_i1,DN314474_c69_g…
ko00790	Folate biosynthesis	Metabolism	Metabolism of cofactors and vitamins	7(0.32%)	96(0.46%)	0.808518	1	DN314953_c6_g1_i3,DN300336_c5_g1_i4,DN317035_c1_g1_i3,DN280864_c2_g1_i2,DN317035_c1_g1_i1,DN296917_c0_g1_i1,DN330348_c2_g1_i7,
ko00195	Photosynthesis	Metabolism	Energy metabolism	41(1.88%)	304(1.47%)	0.0430718	0.182684	DN26718_c0_g1_i1,DN205479_c0_g1_i2,DN251106_c0_g1_i1,DN265908_c0_g1_i1,DN285389_c0_g1_i1,DN277982_c0_g1_i1,DN469006_c0_g1_i1,DN227685_c0_g1_i1,DN329449_c9_g2_i3,DN330561_c16_g6_i1,DN327593_c7_g2_i7,DN294719_c2_g5_i3,DN433921_c1_g1_i1,DN321601_c4_g9_i1,DN322633_c8_g2_i2,DN321624_c10_g1_i1,DN305013_c0_g3_i1,DN323042_c3_g13_i1,DN327194_c5_g3_i2,DN282506_c0_g1_i2,DN331708_c0_g2_i6,DN324080_c1_g5_i1,D…
ko00230	Purine metabolism	Metabolism	Nucleotide metabolism	64(2.93%)	723(3.50%)	0.931667	1	DN289342_c5_g2_i3,DN317178_c4_g1_i1,DN330411_c1_g1_i1,DN265528_c3_g1_i1,DN318569_c5_g1_i1,DN332088_c5_g2_i1,DN323121_c1_g1_i1,DN312244_c0_g1_i2,DN304014_c4_g3_i1,DN318569_c5_g1_i5,DN290450_c0_g1_i1,DN289342_c5_g2_i4,DN323086_c2_g3_i2,DN312244_c0_g1_i1,DN319467_c1_g1_i2,DN260851_c2_g1_i1,DN332088_c5_g3_i2,DN332088_c5_g5_i1,DN323370_c4_g13_i2,DN332088_c4_g7_i1,DN322137_c2_g1_i1,DN142947_c0_g1_i1,DN…
ko03020	RNA polymerase	Genetic Information Processing	Transcription	19(0.87%)	167(0.81%)	0.311432	0.672037	DN332088_c5_g2_i1,DN323121_c1_g1_i1,DN319467_c1_g1_i2,DN260851_c2_g1_i1,DN332088_c5_g3_i2,DN332088_c5_g5_i1,DN323370_c4_g13_i2,DN332088_c4_g7_i1,DN332088_c4_g3_i1,DN320544_c10_g1_i2,DN313792_c1_g2_i2,DN323197_c1_g1_i3,DN319467_c1_g1_i1,DN325272_c1_g1_i10,DN323197_c1_g2_i1,DN293504_c0_g1_i2,DN305593_c1_g1_i2,DN325272_c1_g1_i5,DN305593_c1_g1_i1,
ko00670	One carbon pool by folate	Metabolism	Metabolism of cofactors and vitamins	9(0.41%)	93(0.45%)	0.526958	0.959041	DN233581_c1_g1_i1,DN308933_c0_g1_i1,DN323311_c1_g1_i1,DN284847_c3_g1_i2,DN317035_c1_g1_i3,DN284847_c3_g1_i4,DN284847_c3_g1_i6,DN315234_c1_g2_i7,DN317035_c1_g1_i1,
ko00640	Propanoate metabolism	Metabolism	Carbohydrate metabolism	10(0.46%)	176(0.85%)	0.982932	1	DN200485_c3_g1_i2,DN293538_c0_g1_i1,DN325508_c14_g1_i1,DN286767_c0_g4_i1,DN325995_c0_g1_i1,DN305772_c0_g1_i1,DN322784_c2_g1_i3,DN311880_c1_g4_i4,DN226196_c0_g1_i1,DN134878_c0_g1_i1,
ko00196	Photosynthesis - antenna proteins	Metabolism	Energy metabolism	18(0.82%)	43(0.21%)	1.74032e-08	3.38782e-07	DN303986_c0_g1_i1,DN329325_c3_g1_i4,DN261277_c0_g3_i1,DN285057_c0_g2_i1,DN472434_c0_g1_i1,DN325474_c11_g1_i1,DN293515_c0_g1_i1,DN267616_c0_g1_i1,DN433605_c0_g1_i1,DN207994_c1_g1_i1,DN272431_c0_g1_i1,DN325130_c0_g1_i3,DN32933_c0_g1_i1,DN1483_c0_g1_i1,DN166330_c0_g2_i1,DN323142_c6_g3_i1,DN325474_c11_g7_i8,DN325130_c0_g1_i2,
ko00562	Inositol phosphate metabolism	Metabolism	Carbohydrate metabolism	25(1.14%)	194(0.94%)	0.12254	0.342556	DN286944_c0_g1_i1,DN291335_c0_g1_i1,DN292260_c0_g1_i1,DN324698_c2_g1_i1,DN279708_c1_g1_i1,DN316244_c0_g1_i1,DN293979_c2_g1_i1,DN316160_c15_g1_i1,DN315756_c1_g1_i2,DN214173_c0_g1_i1,DN292086_c0_g1_i3,DN315756_c1_g1_i5,DN312531_c4_g1_i1,DN303263_c2_g1_i1,DN328937_c0_g1_i4,DN328932_c0_g1_i4,DN37133_c0_g2_i1,DN296167_c1_g2_i1,DN315147_c1_g4_i3,DN226196_c0_g1_i1,DN387831_c0_g1_i1,DN357794_c0_g1_i1,DN2…
ko00020	Citrate cycle (TCA cycle)	Metabolism	Carbohydrate metabolism	32(1.46%)	470(2.27%)	0.996938	1	DN271297_c5_g1_i1,DN271861_c1_g1_i2,DN265239_c2_g1_i1,DN301904_c1_g1_i2,DN325508_c14_g1_i1,DN271630_c14_g1_i1,DN286767_c0_g4_i1,DN248509_c0_g1_i2,DN321065_c7_g4_i29,DN313097_c12_g1_i1,DN160660_c1_g1_i1,DN323449_c0_g1_i1,DN31033_c0_g2_i1,DN322935_c0_g1_i2,DN301904_c1_g1_i1,DN329487_c3_g3_i1,DN327551_c0_g1_i1,DN322935_c0_g1_i3,DN314701_c2_g1_i1,DN329767_c6_g2_i1,DN318308_c7_g2_i1,DN327527_c1_g2_i5,…
ko03050	Proteasome	Genetic Information Processing	Folding, sorting and degradation	19(0.87%)	360(1.74%)	0.999746	1	DN303842_c0_g1_i1,DN305632_c4_g1_i2,DN266019_c1_g1_i1,DN325724_c1_g2_i1,DN329248_c2_g2_i1,DN243631_c0_g1_i1,DN329248_c2_g2_i4,DN320826_c1_g3_i3,DN504058_c0_g1_i1,DN219443_c1_g1_i1,DN324897_c6_g1_i2,DN329153_c2_g3_i6,DN309257_c0_g2_i1,DN320537_c0_g1_i7,DN319185_c1_g1_i2,DN320826_c1_g2_i1,DN319265_c0_g1_i2,DN438401_c0_g2_i1,DN249345_c0_g1_i1,
ko00966	Glucosinolate biosynthesis	Metabolism	Biosynthesis of other secondary metabolites	1(0.05%)	29(0.14%)	0.826805	1	DN320524_c6_g1_i2,
ko04075	Plant hormone signal transduction	Environmental Information Processing	Signal transduction	98(4.49%)	444(2.15%)	3.50737e-13	1.07852e-11	DN305315_c0_g1_i1,DN305315_c0_g1_i2,DN204478_c0_g2_i2,DN322193_c3_g1_i1,DN303209_c1_g1_i2,DN308480_c4_g1_i3,DN313253_c2_g1_i2,DN303209_c1_g1_i1,DN161576_c0_g1_i1,DN323396_c1_g3_i4,DN244809_c3_g1_i1,DN324488_c1_g1_i4,DN321825_c3_g1_i2,DN305315_c0_g1_i3,DN250559_c3_g1_i1,DN285835_c3_g1_i1,DN316483_c4_g1_i1,DN278204_c3_g1_i1,DN290742_c0_g1_i4,DN314778_c6_g2_i2,DN297711_c2_g1_i1,DN268549_c0_g1_i3,DN2…
ko00945	Stilbenoid, diarylheptanoid and gingerol biosynthesis	Metabolism	Biosynthesis of other secondary metabolites	9(0.41%)	17(0.08%)	1.6488e-06	1.69002e-05	DN321004_c15_g1_i3,DN321004_c15_g1_i4,DN304054_c0_g1_i2,DN331259_c4_g20_i1,DN53848_c1_g1_i1,DN331259_c4_g18_i1,DN314316_c0_g2_i1,DN331259_c4_g8_i2,DN331259_c4_g4_i1,
ko00760	Nicotinate and nicotinamide metabolism	Metabolism	Metabolism of cofactors and vitamins	4(0.18%)	66(0.32%)	0.840415	1	DN314802_c0_g1_i1,DN212085_c1_g1_i4,DN306021_c1_g1_i4,DN313451_c1_g1_i1,
ko04122	Sulfur relay system	Genetic Information Processing	Folding, sorting and degradation	1(0.05%)	31(0.15%)	0.854127	1	DN296917_c0_g1_i1,
ko00910	Nitrogen metabolism	Metabolism	Energy metabolism	5(0.23%)	129(0.62%)	0.995032	1	DN267015_c1_g1_i2,DN312273_c5_g1_i1,DN293293_c7_g1_i10,DN267015_c1_g1_i1,DN262054_c0_g1_i1,
ko00051	Fructose and mannose metabolism	Metabolism	Carbohydrate metabolism	44(2.01%)	276(1.34%)	0.00215868	0.0139746	DN204035_c6_g1_i1,DN316304_c5_g1_i2,DN319996_c8_g2_i4,DN316304_c5_g1_i3,DN51737_c2_g1_i1,DN53088_c1_g1_i1,DN329590_c17_g1_i1,DN303074_c0_g1_i1,DN314153_c21_g3_i4,DN315832_c0_g1_i3,DN297395_c1_g1_i1,DN241813_c0_g1_i1,DN301290_c2_g1_i1,DN299504_c0_g1_i1,DN306335_c0_g1_i2,DN303063_c2_g1_i1,DN301290_c2_g1_i3,DN297813_c0_g1_i2,DN331839_c7_g3_i7,DN235467_c0_g5_i1,DN311747_c0_g1_i1,DN235467_c0_g1_i1,DN3…
ko00941	Flavonoid biosynthesis	Metabolism	Biosynthesis of other secondary metabolites	29(1.33%)	57(0.28%)	3.5123e-15	1.44004e-13	DN321004_c15_g1_i3,DN318878_c0_g1_i1,DN321004_c15_g1_i4,DN318878_c0_g1_i2,DN301434_c0_g1_i1,DN304054_c0_g1_i2,DN301191_c0_g1_i1,DN316788_c1_g1_i1,DN331259_c4_g20_i1,DN53848_c1_g1_i1,DN323657_c3_g13_i1,DN320350_c0_g6_i2,DN320350_c0_g7_i1,DN308048_c1_g1_i1,DN308048_c1_g1_i3,DN261440_c0_g5_i1,DN320350_c0_g2_i3,DN320350_c0_g7_i3,DN323657_c3_g21_i1,DN320350_c0_g2_i1,DN320350_c0_g7_i2,DN331259_c4_g18_i…
ko00010	Glycolysis / Gluconeogenesis	Metabolism	Carbohydrate metabolism	101(4.62%)	777(3.76%)	0.0123284	0.0653242	DN204035_c6_g1_i1,DN289342_c5_g2_i3,DN315419_c45_g3_i2,DN319996_c8_g2_i4,DN331808_c31_g12_i5,DN331808_c32_g13_i1,DN331808_c32_g1_i1,DN331808_c32_g6_i1,DN3605_c0_g1_i1,DN82993_c0_g1_i1,DN317178_c4_g1_i1,DN331808_c31_g16_i1,DN51737_c2_g1_i1,DN53088_c1_g1_i1,DN331808_c31_g10_i1,DN331808_c31_g12_i2,DN309745_c8_g1_i3,DN331808_c31_g12_i3,DN331808_c32_g4_i1,DN312244_c0_g1_i2,DN289342_c5_g2_i4,DN200564_c…
ko00906	Carotenoid biosynthesis	Metabolism	Metabolism of terpenoids and polyketides	20(0.92%)	61(0.30%)	5.39252e-07	6.02982e-06	DN310431_c1_g4_i1,DN310431_c1_g3_i5,DN224901_c0_g1_i1,DN310431_c1_g2_i2,DN315975_c0_g1_i2,DN315610_c0_g1_i2,DN308658_c0_g1_i1,DN329570_c1_g4_i3,DN329570_c1_g4_i2,DN205269_c0_g1_i2,DN300937_c0_g1_i2,DN310431_c1_g2_i4,DN321319_c4_g2_i4,DN290282_c2_g1_i1,DN310431_c1_g3_i4,DN253123_c2_g1_i1,DN321319_c4_g2_i1,DN309381_c4_g1_i1,DN307336_c0_g2_i1,DN297223_c0_g2_i1,
ko00710	Carbon fixation in photosynthetic organisms	Metabolism	Energy metabolism	58(2.65%)	555(2.69%)	0.502598	0.959041	DN204035_c6_g1_i1,DN319996_c8_g2_i4,DN321097_c22_g1_i6,DN321097_c22_g1_i3,DN51737_c2_g1_i1,DN327164_c1_g1_i1,DN53088_c1_g1_i1,DN198850_c0_g1_i1,DN242823_c1_g1_i1,DN240154_c2_g1_i1,DN84373_c0_g1_i1,DN271861_c1_g1_i2,DN321097_c9_g1_i1,DN321097_c22_g1_i5,DN321097_c19_g1_i1,DN241813_c0_g1_i1,DN299387_c9_g1_i1,DN308322_c0_g1_i3,DN303695_c0_g1_i1,DN261881_c1_g1_i1,DN319792_c0_g1_i1,DN335410_c0_g1_i1,DN…
ko00310	Lysine degradation	Metabolism	Amino acid metabolism	13(0.59%)	138(0.67%)	0.60596	1	DN311904_c2_g1_i3,DN326381_c0_g1_i2,DN301904_c1_g1_i2,DN331586_c12_g1_i4,DN322163_c1_g1_i1,DN275147_c0_g1_i3,DN317297_c1_g1_i11,DN301904_c1_g1_i1,DN363264_c0_g1_i1,DN220385_c0_g1_i1,DN275147_c0_g1_i4,DN318024_c10_g1_i1,DN275147_c0_g1_i2,
ko00430	Taurine and hypotaurine metabolism	Metabolism	Metabolism of other amino acids	4(0.18%)	20(0.10%)	0.0528205	0.192371	DN309122_c1_g1_i1,DN207131_c0_g1_i1,DN308861_c2_g4_i1,DN320741_c1_g1_i1,
ko00052	Galactose metabolism	Metabolism	Carbohydrate metabolism	47(2.15%)	244(1.18%)	1.62566e-05	0.000133304	DN250826_c1_g1_i1,DN325510_c5_g1_i2,DN311310_c9_g1_i1,DN325028_c1_g1_i1,DN312244_c0_g1_i2,DN314153_c21_g3_i4,DN312244_c0_g1_i1,DN325510_c5_g1_i4,DN278107_c1_g1_i1,DN332070_c1_g2_i5,DN325028_c1_g1_i2,DN313751_c0_g1_i2,DN327943_c0_g2_i2,DN299504_c0_g1_i1,DN326261_c0_g1_i1,DN297168_c2_g1_i1,DN324752_c5_g1_i1,DN282033_c0_g1_i2,DN303063_c2_g1_i1,DN326261_c0_g1_i3,DN329280_c2_g1_i1,DN327943_c0_g1_i1,DN…
ko00280	Valine, leucine and isoleucine degradation	Metabolism	Amino acid metabolism	12(0.55%)	196(0.95%)	0.978344	1	DN294002_c0_g1_i1,DN286767_c0_g4_i1,DN275147_c0_g1_i3,DN328228_c0_g2_i2,DN326612_c0_g1_i1,DN289234_c0_g1_i1,DN226196_c0_g1_i1,DN220385_c0_g1_i1,DN275147_c0_g1_i4,DN134878_c0_g1_i1,DN324806_c2_g1_i6,DN275147_c0_g1_i2,
ko00073	Cutin, suberine and wax biosynthesis	Metabolism	Lipid metabolism	8(0.37%)	31(0.15%)	0.00376388	0.0210435	DN313790_c0_g1_i1,DN299531_c1_g1_i1,DN317218_c1_g1_i2,DN303450_c0_g1_i1,DN273821_c0_g1_i1,DN290317_c0_g1_i2,DN288021_c2_g1_i1,DN170591_c0_g1_i1,
