# Supplementary material for: Integration of Metabolome and Transcriptome Profiling Reveals the Effect of Modified Atmosphere Packaging (MAP) on the Browning of Fresh-Cut Lanzhou Lily (Lilium davidii var. unicolor) Bulbs during Storage
Source: Foods. 2023 Mar 21;12(6):1335. doi: 10.3390/foods12061335 (PMC10048170; doi:10.3390/foods12061335)
Supplement: Supplementary file 1 [file foods-12-01335-s001.zip › Supplementary Material S5 DMs.xlsx]

## Sheet: bx1 vs ck1
name	m.z	vip	log2(Fold Change)	pvalue	qvalue	compound	METLIN ID	name	fold	log2fold	tstat	pvalue	qvalue	updown	mzmed	mzmin	mzmax	rtmed	rtmin	rtmax	npeaks	CK-N1	b1_n	maxint	mean2	sd2	mean1	sd1	B1-N1	B1-N2	B1-N3	B1-N4	B1-N5	B1-N6	C1-N1	C1-N2	C1-N3	C1-N4	C1-N5	C1-N6
M501T522	501.135	2.20595	4.52861	7.06291e-05	0.00194315	5-[[4-(4-methoxyphenyl)-5-pyridin-4-yl-1,2,4-triazol-3-yl]sulfanylmethyl]-3-(4-methylphenyl)-1,2,4-oxadiazole	986473	M501T522	23.0806	4.52861	11.0589	7.06291e-05	0.00194315	UP	501.135	501.135	501.417	521.797	484.118	545.616	10	3	5	134771	219223	191954	5.05979e+06	1.05483e+06	6.21192e+06	4.25258e+06	6.17095e+06	4.1476e+06	5.61537e+06	3.96028e+06	79204.4	322597	566097	91980.3	146245	109212
M543T462	543.146	1.91072	5.0417	0.00213509	0.015225	Cys Cys His His	112006	M543T462	32.9384	5.0417	5.73857	0.00213509	0.015225	UP	543.146	543.146	543.146	462.295	461.698	463.323	5	0	5	32866.1	4572.15	5663.65	152484	62881	40619.5	223641	152956	187704	133313	176670	0	1875.42	0	7112.22	14772.3	3672.96
M638T477	638.147	2.58472	6.85533	0.000164901	0.00341519	Cys Met Trp Tyr	115859	M638T477	115.787	6.85533	9.97778	0.000164901	0.00341519	UP	638.147	638.147	638.147	477.259	456.365	478.472	6	0	6	39946.6	2941.56	5478.85	350532	85155.3	279647	229076	336033	388214	451600	418619	13971.8	0	0	1711.1	0	1966.47
M578T498	578.17	2.53097	6.75446	0.00116652	0.0116924	Cys Ser Trp Tyr	117859	M578T498	107.968	6.75446	6.63475	0.00116652	0.0116924	UP	578.17	578.17	578.17	497.676	495.178	498.242	5	0	5	71448.7	7597.31	7371.25	826443	302221	218651	906687	956654	923834	907814	1.04502e+06	0	0	3628.56	16420.3	10625	14910
M650T485	650.494	2.50904	5.94914	9.35685e-05	0.00236514	GlcCer(d14:1/18:1)	103281	M650T485	61.7829	5.94914	11.2392	9.35685e-05	0.00236514	UP	650.494	650.373	650.494	484.713	479.032	490.379	8	0	6	37072.4	4702.01	3555.22	292271	62572.7	258407	184812	335903	345134	338969	290404	0	1580.73	5124.76	9419.8	7673.11	4413.66
M577T488	577.166	2.02302	3.75168	0.000746033	0.00907604	Glu Glu Glu His	128746	M577T488	13.47	3.75168	7.02803	0.000746033	0.00907604	UP	577.166	576.996	577.167	488.162	428.415	499.694	10	1	6	173468	169664	110996	2.28537e+06	728989	981502	2.24871e+06	3.22466e+06	2.37651e+06	2.53275e+06	2.3481e+06	3819.96	58091.1	207858	258347	267216	222650
M613T412	613.201	2.4219	6.61827	0.0348898	0.0300413	Gly Met Trp Trp	147857	M613T412	98.2419	6.61827	2.87241	0.0348898	0.0300413	UP	613.201	612.944	613.202	411.821	392.205	419.793	8	0	6	20288.5	547.11	444.151	59370.5	50160.5	159200	59809.8	37466.9	26481.4	33567.7	39697.3	0	1044.55	0	674.928	865.109	698.075
M545T495	545.211	1.15029	1.7117	0.0292466	0.028605	His Asn Asn Tyr	156118	M545T495	3.27546	1.7117	2.60769	0.0292466	0.028605	UP	545.211	545.21	545.389	495.37	489.519	502.435	18	6	5	32662.6	101279	119347	331705	180571	0	386592	423865	461904	466315	251556	31986.1	26443.2	111524	49392.5	51394.7	336930
M729T306	729.319	1.58906	5.7102	0.0378223	0.0310152	Leu Glu Arg Met Phe	264334	M729T306	52.353	5.7102	2.80234	0.0378223	0.0310152	UP	729.319	729.316	729.319	305.999	305.298	306.744	4	0	4	11165.9	376.717	624.181	25684.9	22112.8	0	55528.6	50098.3	20295.9	13483.9	14702.9	0	1480.17	0	0	780.135	0
M429T563	429.212	1.10199	1.74541	0.015668	0.0234091	Pro Pro Pro Val	204536	M429T563	3.3529	1.74541	3.01203	0.015668	0.0234091	UP	429.212	429.109	429.215	563.272	507.114	622.354	26	6	6	2.17153e+06	8.18578e+06	8.41803e+06	2.74461e+07	1.32088e+07	1.75518e+07	3.95058e+07	4.48931e+07	9.5108e+06	2.74874e+07	2.57277e+07	1.72122e+06	4.84485e+06	1.76482e+07	4.2262e+06	670376	2.00038e+07
M423T424	423.327	1.46173	-2.76727	0.0203377	0.025344	&alpha;-Tocotrienol	44831	M423T424	6.80819	-2.76727	-3.02012	0.0203377	0.025344	DOWN	423.327	423.327	423.327	423.725	422.099	429.26	3	3	0	7858.13	14318.3	9167.28	2050.08	3868.88	9906.43	878.344	0	0	775.968	739.749	0	20557.3	26276	12374.6	9634.79	17067.1
M559T474	559.422	1.64563	2.90687	0.000125482	0.00288703	&alpha;-Zeacarotene/ 7',8'-Dihydro-&delta;-carotene	41450	M559T474	7.49988	2.90687	8.72716	0.000125482	0.00288703	UP	559.422	559.292	559.471	473.934	472.27	516.445	11	5	5	128886	81379.9	44916.2	610340	141508	777733	354490	675947	628437	581095	644335	1517.8	55908.7	98431.5	105737	105176	121509
M287T80	287.011	2.18426	-2.62323	0.00809702	0.0207968	&gamma;-Glu-Cys	3379	M287T80	6.16127	-2.62323	-3.62382	0.00809702	0.0207968	DOWN	287.011	287.011	287.085	80.0311	62.1277	91.3355	7	5	1	50863.8	118744	60641.2	19244.1	29086.9	58086.2	55469.9	454.672	924.283	529.432	0	57440.3	175279	61984.4	97742.2	206722	113298
M1092T181	1092.31	2.50721	-5.94635	0.01104	0.021699	(11Z,14Z,17Z)-Icosatrienoyl-CoA	63379	M1092T181	61.6638	-5.94635	-3.93023	0.01104	0.021699	DOWN	1092.31	1092.31	1092.32	181.435	177.98	185.787	5	5	0	24364.9	82695.4	50722.8	1284.31	1281.98	0	2726.53	2917.11	1179.91	882.338	0	0	60648.3	104266	151888	79970.5	99399.1
M263T163	263.038	2.90531	-3.59933	0.0017592	0.0141267	(1R,2R)-3-[(1,2-Dihydro-2-hydroxy-1-naphthalenyl)thio]-2-oxopropanoic acid	70331	M263T163	12.1201	-3.59933	-4.87481	0.0017592	0.0141267	DOWN	263.038	262.873	263.042	162.536	143.693	191.44	11	6	0	13280	102901	43035.1	8461.48	19995.8	49276.6	0	343.286	344.738	368.653	435.675	156019	120826	121832	117314	43543.5	57869.2
M663T293	663.352	1.20906	-2.6834	0.010485	0.0215615	(25R)-5alpha-spirostan-3beta,6alpha,23S-triol 6-O-beta-D-glucopyranoside	84221	M663T293	6.4237	-2.6834	-3.8386	0.010485	0.0215615	DOWN	663.352	663.337	663.354	292.891	292.43	315.435	10	5	2	21173.5	87318.5	46145.6	13569	9236.87	0	5961.4	12684.6	17858.1	20518	24392.1	0	124211	127498	87886.2	92150.5	92165.9
M671T306	671.402	1.8531	4.88852	0.0279892	0.0282325	(25R)-5alpha-spirostan-3beta,6alpha,23S-triol 6-O-beta-D-glucopyranoside	84221	M671T306	29.6205	4.88852	3.06248	0.0279892	0.0282325	UP	671.402	671.017	671.463	305.783	305.034	373.516	32	6	5	1.05803e+06	143119	70354.5	4.23923e+06	3.27548e+06	0	5.96974e+06	6.25715e+06	6.36632e+06	48939.9	6.79325e+06	276516	78308.3	107560	115730	121286	159315
M1212T415	1211.58	1.18312	4.48184	0.00612769	0.0199563	(25R)-5alpha-spirostan-3beta,6alpha-diol 3-O-beta-D-xylopyranosyl-(1-3)-beta-D-glucopyranosyl-(1-2)-[beta-D-xylopyranosyl-(1-3)]-beta-D-glucopyranosyl-(1-4)-beta-D-galactopyranoside	84239	M1212T415	22.3444	4.48184	4.4793	0.00612769	0.0199563	UP	1211.58	1211.58	1211.58	415.264	413.602	415.368	3	0	3	12343.8	1146.86	1649.53	27543.8	14340.5	433.004	33095.4	38109.3	39651.2	25645.6	28328.4	1760.88	0	0	0	934.252	4186.04
M226T537	226.189	2.04836	4.62011	0.00548501	0.0195751	(2S,5S)-5-((E)-pent-2-en-4-yn-1-yl)-2-propyldecahydroquinoline	263786	M226T537	24.592	4.62011	4.66415	0.00548501	0.0195751	UP	226.189	226.186	226.189	536.695	533.327	544.266	6	0	6	61757.4	80204.7	30678.2	1.97239e+06	993253	1.671e+06	908737	946203	2.9624e+06	3.26278e+06	2.08322e+06	76126.4	29892.3	71411.3	97028.7	84374.6	122395
M533T606	533.404	1.04045	-1.67397	0.0497083	0.0360486	(3b,24R,25x)-26-Benzoyloxystigmast-5-ene-3-ol	90018	M533T606	3.19091	-1.67397	-2.29778	0.0497083	0.0360486	DOWN	533.404	533.349	533.456	605.887	455.501	684.556	118	6	6	730170	1.50091e+06	939006	470371	570217	693391	100391	50155.7	1.53525e+06	173042	269991	1.72747e+06	532091	2.03769e+06	2.98743e+06	636438	1.08434e+06
M1115T285	1115.45	1.98188	-5.21834	0.0058854	0.0198207	(3b,5a,6b,25R)-3,6-Dihydroxyspirostane-2,12-dione 3-[4&#39;-(2&#39;&#39;-glucosyl-3&#39;&#39;-xylosyl)-galactoside]	91641	M1115T285	37.2287	-5.21834	-4.57794	0.0058854	0.0198207	DOWN	1115.45	1115.45	1115.45	285.498	284.791	285.746	4	4	0	7102.86	17429.4	9109.41	383.111	456.953	0	726.679	0	0	502.231	1069.76	0	16500.7	20148.9	22866.4	19269.5	25791.1
M1227T188	1227.39	1.45127	-1.75894	0.0370412	0.0307462	(Gal&beta;1-4GlcNAc&beta;)3-Sp	3642	M1227T188	3.3845	-1.75894	-2.7083	0.0370412	0.0307462	DOWN	1227.39	1227.39	1227.39	188.04	183.088	190.468	10	5	5	473577	1.41377e+06	870743	417728	230981	580.507	694474	523145	484992	402853	400325	0	860811	1.49564e+06	2.45081e+06	1.9875e+06	1.68786e+06
M360T454	360.291	1.99706	-4.33488	0.00646346	0.02013	(R)-METHANANDAMIDE	987346	M360T454	20.1803	-4.33488	-4.45643	0.00646346	0.02013	DOWN	360.291	360.291	360.291	453.869	452.328	454.513	5	5	0	19936.5	46910.8	24443.5	2297.39	1960.01	0	4937.09	1707.99	990.943	1713.8	4434.53	0	47263.4	53490.4	53081.2	55635.6	71994.3
M531T479	531.145	2.15977	5.23443	0.00171194	0.0139686	(S)-N-[3-(3,4-Methylenedioxyphenyl)-2-(acetylthio)methyl-1-oxoprolyl]glycine benzyl ester	65581	M531T479	37.6462	5.23443	6.03104	0.00171194	0.0139686	UP	531.145	531.145	531.145	479.05	477.539	479.192	4	0	4	37374.7	5095.1	6645.21	193966	76420.9	41882.1	239528	204210	239080	203018	236075	1652.84	0	0	1805.71	14786.9	12325.2
M472T442	472.351	2.15457	4.62465	0.00248007	0.0160366	(Z)-2-tetracos-15-enamidoethanesulfonic acid	3735	M472T442	24.6694	4.62465	5.59396	0.00248007	0.0160366	UP	472.351	472.271	472.352	442.183	401.712	538.729	17	6	6	382455	129539	67308.2	3.19567e+06	1.34091e+06	609810	2.84032e+06	3.83055e+06	3.93891e+06	3.96789e+06	3.98653e+06	11721.2	91050.5	139405	183190	173858	178012
M171T635	171.066	1.10342	-2.7607	0.0648288	0.0425126	1-(5-Methyl-3-furanyl)-1,2,3-propanetriol	985336	M171T635	6.77725	-2.7607	-2.34528	0.0648288	0.0425126	DOWN	171.066	171.019	171.067	634.845	593.929	660.627	43	6	6	211070	1.45153e+06	1.28522e+06	214177	135396	455334	205109	86781.4	204987	87222.2	245626	531095	187660	1.5946e+06	1.14753e+06	1.40935e+06	3.83895e+06
M172T536	172.142	1.4163	3.78572	0.0446453	0.0336927	1,1-Dimethyl-4-phenyl-piperazinium iodide	986468	M172T536	13.7916	3.78572	2.66191	0.0446453	0.0336927	UP	172.142	172.142	172.142	535.893	535.566	548.321	5	0	5	34540.5	62416.3	28566.9	860822	734137	489352	175689	1.56977e+06	51879.7	1.80074e+06	1.0775e+06	72993.2	97477.5	76059.2	73005.4	27576.7	27385.8
M491T247	490.726	1.21508	-2.71495	0.0172506	0.0240671	1,2,3,4,6,7,8,9-Octachlorodibenzo-p-dioxin	72071	M491T247	6.56571	-2.71495	-3.41871	0.0172506	0.0240671	DOWN	490.726	490.725	490.726	247.5	245.523	247.876	5	5	0	10593.5	22649.8	13577.2	3425.46	2321.18	3969.12	5285.51	6335.61	1707.23	3255.27	0	0	19428.5	16310.8	35862.5	33393.2	30903.8
M127T572	126.928	1.71483	3.64633	1.87629e-06	0.000163966	1,2,3-Trichloropropane	70031	M127T572	12.5215	3.64633	16.8854	1.87629e-06	0.000163966	UP	126.928	126.928	126.929	572.137	560.652	619.911	10	0	6	46941.7	78718.1	44235.4	985666	123907	1.07964e+06	829351	865183	1.08952e+06	938321	1.11198e+06	159859	24182.5	68150.1	73145.5	69717.1	77254.5
M877T289	877.147	3.15684	-7.38213	0.00486586	0.0191318	1,3,4,5-Tetracaffeoylquinic acid	68366	M877T289	166.818	-7.38213	-4.80342	0.00486586	0.0191318	DOWN	877.147	877.146	877.148	288.593	287.75	288.679	5	5	0	39025.8	160973	81619.9	907.916	896.754	0	2231.34	1326.71	0	474.263	1415.18	0	221422	211491	192692	167182	173053
M267T498	267.233	1.35953	2.97121	0.000427783	0.00632488	10(Z)-Heptadecenoic acid	987365	M267T498	7.84191	2.97121	7.7477	0.000427783	0.00632488	UP	267.233	267.197	267.234	498.498	494.236	500.511	13	6	6	4.59737e+06	7.2893e+06	2.81313e+06	5.71621e+07	1.55147e+07	3.11729e+07	4.65119e+07	7.33178e+07	6.68826e+07	6.33314e+07	6.17558e+07	2.94908e+06	5.0511e+06	8.97619e+06	1.0303e+07	7.22071e+06	9.23576e+06
M619T67	619.192	1.12717	-2.72704	0.0349373	0.030052	12S-acetoxy-punaglandin 1	36411	M619T67	6.62094	-2.72704	-2.84882	0.0349373	0.030052	DOWN	619.192	619.192	619.193	67.3318	66.5635	73.2985	3	0	3	110554	215029	156071	32452.8	16905.1	0	48379.7	30663.6	40522.4	38370.3	36780.6	0	158288	134456	209130	365530	422769
M678T64_1	677.717	1.55328	-2.66633	0.0136242	0.0226262	13,17-Dimethyltritetracontane	97661	M678T64_1	6.34813	-2.66633	-3.64404	0.0136242	0.0226262	DOWN	677.717	677.716	677.718	63.8839	47.8116	67.2755	12	4	5	1.38782e+06	3.93874e+06	2.20312e+06	620458	348534	1561.3	868203	638098	705218	510538	999129	260966	3.38452e+06	3.02048e+06	5.01419e+06	5.71766e+06	6.23465e+06
M335T566	335.296	1.29053	2.8969	0.00081686	0.00959235	13Z,16Z-docosadienoic acid	35068	M335T566	7.44823	2.8969	7.0415	0.00081686	0.00959235	UP	335.296	335.295	335.296	565.577	560.355	569.652	11	5	6	203573	124641	28879.6	928355	278088	998619	580232	659746	885637	1.14234e+06	1.30355e+06	131696	79226.4	107028	126706	139544	163645
M513T496	513.359	1.04718	1.56761	0.0653217	0.0427292	16-Acetylpriverogenin A	89998	M513T496	2.96413	1.56761	2.07722	0.0653217	0.0427292	UP	513.359	513.238	513.359	495.653	478.777	526.307	9	1	5	49570.1	133651	237040	396160	199088	21750.7	398654	592526	414441	532806	416781	616544	46521.9	55157.5	18301	20231.8	45151.5
M1150T409_1	1149.54	1.885	4.1311	0.00561258	0.0196565	1alpha,3beta,22R-Trihydroxyergosta-5,24E-dien-26-oic acid 3-O-b-D-glucoside 26-O-[b-D-glucosyl-(1->4)-b-D-glucosyl-(1->2)-6-acetyl-b-D-glucosyl] ester	94910	M1150T409_1	17.5221	4.1311	4.51982	0.00561258	0.0196565	UP	1149.54	1149.53	1149.54	408.896	407.634	409.753	5	0	5	18209.1	2772.18	3867.48	49548.4	25053.4	0	65298.8	64982.6	57518.6	48441.1	61049.4	0	0	1368.29	846.435	4529.28	9889.07
M584T476	583.513	1.55266	3.07307	0.00584993	0.0198	1-Hexadecyl-2-arachidonoyl-glycerol	43450	M584T476	8.41561	3.07307	4.46841	0.00584993	0.0198	UP	583.513	583.513	583.513	475.966	474.029	476.583	3	0	3	41706.1	38444.1	24661.1	323531	154321	53779.3	224544	421324	444339	421851	375349	1483.4	28248.8	50695.2	26088.1	53378.4	70771
M249T370	249.148	1.38409	1.85459	0.00031593	0.0314022	1-Hydroxy-4(15),11(13)-eudesmadien-12,6-olide; (+)-reynosin; (3aS,5aR,6R,9aS,9bS)-6-hydroxy-5a-methyl-3,9-dimethylidenedecahydronaphtho[1,2-b]furan-2(3H)-one	985083	M249T370	3.61649	-1.85459	-7.10884	0.00031593	0.0314022	DOWN	249.148	249.148	249.149	370.065	359.23	371.787	9	5	3	92687.2	338098	28663.5	93487.9	79261.7	383584	354674	299956	328252	323531	338592	28283.7	211233	155692	59360.8	3114.4	103243
M216T702	216.088	1.0984	1.86054	0.000660327	0.00839928	1-Isothiocyanato-8-(methylthio)octane	93138	M216T702	3.63144	1.86054	5.15079	0.000660327	0.00839928	UP	216.088	216.052	216.09	701.934	655.098	719.492	27	6	6	103275	261098	271325	948164	182047	912141	1.22957e+06	1.09843e+06	897793	791256	759798	173898	48775	192864	324094	774268	52692.1
M131T703	131.036	2.65877	-3.3762	0.0527739	0.0373877	1-Methylhypoxanthine	3779	M131T703	10.3834	-3.3762	-2.44418	0.0527739	0.0373877	DOWN	131.036	131.011	131.077	703.409	667.164	719.604	40	6	6	5.19634e+06	5.30076e+07	4.65354e+07	5.10506e+06	1.17935e+07	642385	207545	244968	128338	231409	2.91757e+07	1.28758e+08	7.70644e+07	6.56676e+07	6.22276e+06	2.16992e+07	1.86338e+07
M161T188	161.04	1.10626	-2.13842	0.0320401	0.0293588	1-Tridecene-3,5,7,9,11-pentayne	66997	M161T188	4.40278	-2.13842	-2.87964	0.0320401	0.0293588	DOWN	161.04	160.841	161.045	187.679	140.067	216.059	26	6	6	366919	5.79546e+06	3.74625e+06	1.31632e+06	694393	41856.9	1.99904e+06	1.54302e+06	1.82226e+06	1.28619e+06	1.20553e+06	2.25752e+06	1.2063e+06	6.005e+06	9.27337e+06	1.07171e+07	5.31348e+06
M437T217	437.145	2.0727	4.7783	0.00778812	0.0206893	2-(4-Hydroxy-7-methyl-5-oxo-2,3-dihydro-5H-furo[3,2-g]chromen-2-yl)-2-propanyl hexopyranoside	985414	M437T217	27.4418	4.7783	4.28337	0.00778812	0.0206893	UP	437.145	437.028	437.24	217.191	198.886	233.592	34	5	5	165076	34226.1	19607.4	939981	517594	0	676049	1.12469e+06	1.22199e+06	1.32998e+06	1.28719e+06	0	56659	28663.6	48489.9	37823.9	33720.1
M839T63	839.268	1.25914	-2.21456	0.0383936	0.0312118	2'''',2''''',2''''''-Trihydroxy-5'',5'''',5'''''-tribenzyldiuvaretin	52280	M839T63	4.64141	-2.21456	-2.64393	0.0383936	0.0312118	DOWN	839.268	839.264	839.328	62.9734	45.1994	72.7194	16	4	5	1.306e+06	2.7634e+06	1.91503e+06	595379	605831	39583.6	812597	1.41387e+06	1.13414e+06	83513.4	88568.1	309732	555696	2.73751e+06	4.58223e+06	4.09873e+06	4.2965e+06
M913T288	913.124	1.655	-7.96566	0.00548633	0.019576	2',2'-BISEPIGALLOCATECHIN DIGALLATE	43600	M913T288	249.979	-7.96566	-4.66882	0.00548633	0.019576	DOWN	913.124	913.123	913.124	288.263	287.302	288.623	5	5	0	20343.1	66445.6	34794.8	122.869	300.966	0	0	0	0	0	737.213	0	98908.6	87528.8	74502.7	74496.3	63236.9
M107T707	107.034	2.60698	-2.24497	0.0605305	0.0406379	2,2-Dihydroperoxypropane	89810	M107T707	4.74028	-2.24497	-2.15366	0.0605305	0.0406379	DOWN	107.034	107.004	107.064	706.838	686.768	719.604	38	6	6	4.3133e+06	3.71614e+07	2.76817e+07	7.83949e+06	1.85988e+07	656975	283481	241202	23084.1	30984	4.58012e+07	589107	4.77869e+07	7.73454e+07	5.17127e+07	1.43985e+07	3.11358e+07
M315T511	314.805	1.0928	2.51938	0.00486061	0.0191276	2,3,4,5,6-Pentachlorobenzyl alcohol	94952	M315T511	5.73337	2.51938	4.65017	0.00486061	0.0191276	UP	314.805	314.784	315.192	511.19	495.119	587.007	25	6	6	459235	1.04941e+06	432779	6.01664e+06	2.58047e+06	1.36528e+06	9.04432e+06	7.49312e+06	6.50337e+06	5.94048e+06	5.75327e+06	394799	1.64424e+06	1.35787e+06	1.09741e+06	980680	821438
M1151T187	1151.33	1.7627	-4.04063	0.00682718	0.0203019	2,3,4,5,6-Penta-O-acetyl-D-glucose	89785	M1151T187	16.457	-4.04063	-4.40868	0.00682718	0.0203019	DOWN	1151.33	1151.33	1151.33	186.682	183.088	191.364	7	5	2	82782.6	233486	121598	14160.7	7973.3	0	24063.2	17480.1	15499.2	15749	12173	0	205982	278668	327102	308488	280678
M245T463	244.888	2.60231	-6.54622	0.00640572	0.0201012	2,3,6-TBA	72538	M245T463	93.4566	-6.54622	-4.49138	0.00640572	0.0201012	DOWN	244.888	244.888	244.889	462.642	447.15	467.868	3	3	0	29374.2	437164	235743	4591.9	8998.66	22717.1	1067.77	0	0	3766.52	0	115573	553705	512288	402364	254529	784526
M122T82	122.092	1.38279	1.96784	5.01895e-05	0.0133421	2,3-Diaminopropionic acid	6429	M122T82	3.91182	-1.96784	-7.55124	5.01895e-05	0.0133421	DOWN	122.092	122.088	122.097	82.099	66.56	91.4762	6	1	4	175893	798356	163165	204088	102653	730660	1.06248e+06	920647	763572	690278	622501	161944	111477	202374	276771	103666	368297
M283T271	282.949	3.11652	-6.97889	0.0336161	0.0297467	2,4(1H,3H)-Pyrimidinedione, 5-bromo-6-methyl-3-(1-methylethyl)-	988567	M283T271	126.14	-6.97889	-2.90435	0.0336161	0.0297467	DOWN	282.949	282.948	282.95	271.15	213.964	305.526	9	5	0	89224.1	1.00078e+06	837329	7933.82	5729.71	15155.9	668.38	2906.54	8247.38	6957.09	13667.6	214203	2.26765e+06	1.74976e+06	214282	826062	732701
M187T702	187.062	1.59117	-3.15134	0.0244086	0.0270312	2,4,6-Triethyl-1,3,5-oxadithiane	93434	M187T702	8.8848	-3.15134	-3.1139	0.0244086	0.0270312	DOWN	187.062	187.025	187.098	701.701	662.296	718.99	48	6	6	409401	4.70697e+06	3.23658e+06	529777	567200	475026	47793.5	310993	1.65065e+06	381053	313147	1.0257e+07	2.46946e+06	7.07507e+06	2.92298e+06	3.06392e+06	2.45341e+06
M938T394	938.04	1.14822	1.74497	0.0159903	0.0235319	2,4-Dichlorobenzoyl-CoA	66484	M938T394	3.35188	1.74497	3.23364	0.0159903	0.0235319	UP	938.04	938.039	938.041	393.923	392.364	394.638	9	4	5	34030.2	29562.1	19112.6	99059.9	49052.9	0	116160	128772	113097	125774	110557	1721.32	15564.7	29215.7	30682.1	47759.2	52429.4
M217T253	217.002	1.37114	1.85938	0.00651981	0.0201577	2,4-Dinitrotoluene	68765	M217T253	3.62853	1.85938	3.45548	0.00651981	0.0201577	UP	217.002	216.909	217.003	252.867	219.344	279.946	14	5	5	282806	998231	1.17951e+06	3.62211e+06	1.43817e+06	5.79417e+06	2.88658e+06	4.76993e+06	2.18948e+06	2.3218e+06	3.7707e+06	103912	680381	117355	100277	2.49735e+06	2.49011e+06
M178T327_2	178.159	1.52237	2.11408	6.54297e-05	0.0145994	2,5-Dibutyl-4-methyloxazole	92704	M178T327_2	4.32914	-2.11408	-9.69993	6.54297e-05	0.0145994	DOWN	178.159	178.159	178.159	326.641	325.1	327.593	4	3	1	54085.3	346168	20838.7	79962.5	63912.6	327023	371697	368979	346160	321408	341743	68533.6	156988	157431	63663.3	11162.3	21996.6
M271T161	271.07	2.55031	-5.55701	0.000607941	0.00796905	2,6-Diamino-7-hydroxy-azelaic acid	69262	M271T161	47.0791	-5.55701	-7.63323	0.000607941	0.00796905	DOWN	271.07	270.83	271.07	161.072	144.168	194.277	9	6	1	43419.4	551568	173144	11715.8	5691.79	3574.29	10744.2	21213.7	9945.41	12883.3	11933.8	506970	372880	437086	745497	789194	457785
M271T74	271.14	1.72688	3.02081	9.48795e-07	0.0020567	2-[3-Carboxy-3-(methylammonio)propyl]-L-histidine	3400	M271T74	8.10255	-3.01838	-10.7964	9.48795e-07	0.0020567	DOWN	271.14	271.14	271.141	73.8064	72.0594	74.4313	3	0	3	34690.2	169039	25507.1	20827.3	21911.7	162935	197581	125550	161769	188489	177912	5367.99	24389.1	38408.8	0	2988.37	53809.4
M670T568	669.605	2.26266	-5.56948	0.0217095	0.0259579	20:3 Campesteryl ester::M-H2O-H	103396	M670T568	47.4876	-5.56948	-3.28767	0.0217095	0.0259579	DOWN	669.605	669.604	669.605	568.056	561.287	569.652	5	5	0	43340.4	136094	99257.6	2809.26	3032.26	0	0	2523.93	2907.51	8285.55	3138.57	0	303167	88240.1	153015	147229	124910
M367T562	367.358	1.60064	3.92339	0.00633088	0.0200633	22-methyl-tricosanoic acid	4300	M367T562	15.1725	3.92339	4.49878	0.00633088	0.0200633	UP	367.358	367.262	367.36	561.686	544.74	611.446	18	6	6	1412919	843672	323954	1.28006e+07	6.50223e+06	1.06297e+06	1.56337e+07	1.05419e+07	1.38258e+07	1.58631e+07	1.98763e+07	669169	1.37657e+06	1.03643e+06	822039	706333	451484
M353T502	353.307	1.42567	3.04875	0.00110871	0.0113887	22-Oxo-docosanoate	73268	M353T502	8.27493	3.04875	6.21362	0.00110871	0.0113887	UP	353.307	353.271	353.719	501.752	446.369	583.702	21	6	6	234513	340539	214619	2.81793e+06	952748	2.2585e+06	2.20573e+06	1.54543e+06	4.02318e+06	3.36132e+06	3.51345e+06	220170	144884	205055	391677	345251	736195
M561T440	561.328	1.10373	-2.52783	0.00332289	0.0175013	27-nor-24S-methylcholestan-3beta,4beta,5alpha,6alpha,7beta,8beta,14alpha,15alpha,24-nonol	84028	M561T440	5.76703	-2.52783	-5.01923	0.00332289	0.0175013	DOWN	561.328	561.293	561.381	439.739	394.926	473.933	7	5	2	43999.1	201114	79707.1	34873	15122.6	37923.5	59602.4	43582.5	22561.9	23987.7	21580.1	51161.2	172665	253971	236634	232645	259604
M1162T280	1161.5	1.90786	-5.96177	0.00596422	0.0198658	28-Glucosyloleanolic acid 3-[rhamnosyl-(1->2)-galactosyl-(1->3)-glucuronide]	95316	M1162T280	62.3263	-5.96177	-4.57257	0.00596422	0.0198658	DOWN	1161.5	1161.5	1161.5	279.569	278.765	279.955	5	5	0	8032.85	17969.5	9528.91	174.333	270.377	0	0	0	502.822	543.175	0	0	28508.6	21976.6	18925.7	19278.7	19127.6
M818T63	818.263	1.84692	-3.9087	0.00390562	0.0182324	2''-Adenylylgentamicin A	72054	M818T63	15.0188	-3.9087	-5.01876	0.00390562	0.0182324	DOWN	818.263	818.262	818.266	62.8152	61.8434	63.738	3	3	0	189870	479140	217621	31902.7	16962.7	3821.84	50307	42473.6	40977.6	21103.2	32732.7	141424	388475	425959	511993	774012	632975
M487T245	487.306	1.46945	-3.15129	0.00629077	0.0200426	2-deoxy-20-hydroxy-5alpha-ecdysone 3-acetate	57636	M487T245	8.8845	-3.15129	-4.35409	0.00629077	0.0200426	DOWN	487.306	487.305	487.306	244.528	243.231	244.92	5	5	0	10644.5	27726.9	13624.9	3095.43	2525.48	0	1704.94	1411.6	6854.19	4803.41	3798.44	0	34622.1	33678.9	31982.8	34012.1	32065.6
M325T553	325.184	1.03146	2.2563	3.08049e-07	4.72996e-05	2-Dodecylbenzenesulfonic acid	87362	M325T553	4.77765	2.2563	16.042	3.08049e-07	4.72996e-05	UP	325.184	325.183	325.217	552.98	532.527	561.683	13	6	6	2.12736e+06	8.24287e+06	2.29313e+06	3.93816e+07	4.1651e+06	4.6369e+07	4.11435e+07	3.98705e+07	3.46234e+07	3.61675e+07	3.81156e+07	1.18208e+07	9.2974e+06	7.75791e+06	7.196e+06	4.9261e+06	8.45906e+06
M1002T67	1002.32	1.04169	-2.35653	0.015035	0.0231566	2E-hexadecenoyl-CoA	36652	M1002T67	5.12138	-2.35653	-3.49334	0.015035	0.0231566	DOWN	1002.32	1002.32	1002.33	66.9173	64.7582	73.2985	6	1	5	194739	438582	241873	85614.4	52458.8	0	146704	127451	101753	76879.9	60899.1	0	371260	454980	500327	647171	657753
M965T251	965.255	1.47905	-3.61487	0.0103318	0.0215213	2-Feruloyl-1,2&#39;-disinapoylgentiobiose	86899	M965T251	12.2514	-3.61487	-3.93392	0.0103318	0.0215213	DOWN	965.255	965.255	965.255	250.912	250.262	251.321	3	3	0	6021.51	15346.8	8737.18	1197.78	1130.63	0	2115.45	2827.61	1043.46	1200.15	0	0	20323.8	10903.7	21944.9	22945.5	15963
M255T639	255.232	1.0784	2.12505	0.0198224	0.0251322	2-Hexyldecanoic acid	24084	M255T639	4.36218	2.12505	3.12949	0.0198224	0.0251322	UP	255.232	255.104	255.237	639.179	591.524	677.624	52	6	6	572435	777122	652084	3.38995e+06	1.93834e+06	4.71046e+06	5.11891e+06	377653	2.57884e+06	5.19492e+06	2.35891e+06	140901	829047	1.65619e+06	532358	1.4172e+06	87032.6
M147T554	146.986	1.60525	1.57417	0.0430363	0.0329952	2-Hydroxy-3-chloropenta-2,4-dienoate	69012	M147T554	2.97763	1.57417	2.32017	0.0430363	0.0329952	UP	146.986	146.911	146.986	553.911	543.057	562.463	9	2	6	67010.9	316368	491321	942028	441484	1.82829e+06	649095	807167	729931	748996	888693	1.25221e+06	471017	129331	26520.8	12644.8	6487.36
M253T543	253.216	1.42844	3.31447	0.00548065	0.0195723	2-hydroxyhexadecanoic acid	34495	M253T543	9.94842	3.31447	4.57957	0.00548065	0.0195723	UP	253.216	253.093	253.218	543.239	537.709	562.729	15	6	6	5.17862e+06	1.61374e+07	9.95919e+06	1.60541e+08	7.65929e+07	4.52967e+06	1.84341e+08	1.91067e+08	1.8941e+08	1.9472e+08	1.9918e+08	6.44821e+06	1.08677e+06	2.11759e+07	2.0433e+07	2.63919e+07	2.12884e+07
M313T436	313.275	1.02832	2.07842	0.0036241	0.0179012	2-hydroxy-nonadecanoic acid	74501	M313T436	4.22345	2.07842	4.14236	0.0036241	0.0179012	UP	313.275	313.275	313.275	435.607	432.617	450.991	4	0	4	12759.5	14282.5	12743.9	60321.7	24057.2	95662.4	38175	77005.6	63870.9	31265.7	55950.5	39959.3	6705.69	12272.9	7430.02	8749.63	10577.8
M227T10	227.165	1.25063	2.79283	0.000603026	0.00792915	2-keto tridecanoic acid	35735	M227T10	6.92988	2.79283	7.38255	0.000603026	0.00792915	UP	227.165	227.004	227.203	10.0736	1.38724	83.3878	29	6	6	863450	363614	100902	2.5198e+06	708260	1.41353e+06	1.92338e+06	2.71379e+06	2.73606e+06	3.09884e+06	3.23319e+06	219319	500484	441859	369583	358720	291716
M225T532	225.149	1.8238	4.52103	0.0385304	0.0312584	2-methyl-dodecanedioic acid	74902	M225T532	22.9597	4.52103	2.78212	0.0385304	0.0312584	UP	225.149	225.007	225.186	531.904	486.067	560.901	34	6	6	441030	460020	507049	1.05619e+07	8.87968e+06	9.51154e+06	471533	1.74208e+07	2.20823e+07	409609	1.34758e+07	42212.3	462172	1.45265e+06	340937	288504	173642
M213T539	213.185	1.55533	3.26475	0.000349663	0.00549009	2R-methyl-dodecanoic acid	34679	M213T539	9.61139	3.26475	7.79634	0.000349663	0.00549009	UP	213.185	213.054	213.186	538.857	494.806	553.938	19	5	6	357005	1.2048e+06	728900	1.15798e+07	3.17714e+06	6.93383e+06	1.25484e+07	1.25634e+07	1.59324e+07	1.25752e+07	8.92574e+06	536364	835455	1.60399e+06	2.26441e+06	401635	1.58696e+06
M125T187	124.987	1.82317	-3.78629	0.00883971	0.0210672	3-(Methylthio)methylthiophene	88453	M125T187	13.797	-3.78629	-4.0518	0.00883971	0.0210672	DOWN	124.987	124.931	125.097	186.877	178.238	223.295	37	6	5	43476.5	535529	296490	38814.8	47592.4	134747	34258.9	17936.3	12866	16535.4	16545.5	218441	111150	777375	717898	785851	602461
M281T384	281.174	1.0186	2.12995	0.00836396	0.0208935	3,11-dihydroxy myristoic acid	35458	M281T384	4.37702	2.12995	3.80205	0.00836396	0.0208935	UP	281.174	281.024	281.213	384.487	279.535	443.167	32	6	6	25749.4	81566.5	58883.5	357018	167407	41908	322035	363073	471831	463968	479291	91958.8	81641	107513	15764.6	19470.9	173051
M359T494	358.785	1.82492	-4.41117	0.0320702	0.0293665	3,3-diiodoacrylic acid	96867	M359T494	21.2762	-4.41117	-2.93221	0.0320702	0.0293665	DOWN	358.785	358.784	358.785	493.905	490.515	523.708	5	5	0	55908.1	604280	479613	28373.1	37762.3	4682.55	102658	17760.3	16849.3	0	28288.6	22227.3	152938	357860	1.03707e+06	1.04895e+06	1.00664e+06
M180T626	179.988	1.11491	2.89517	0.0734541	0.0463638	3,4-Dehydrothiomorpholine-3-carboxylate	66183	M180T626	7.43932	2.89517	2.24664	0.0734541	0.0463638	UP	179.988	179.988	179.989	626.326	591.224	661.748	19	2	6	154765	149997	109324	1.11587e+06	1.0474e+06	3.09788e+06	1.18626e+06	846239	92419.7	1.00406e+06	468395	108380	371551	126964	108255	96675.1	88154.8
M213T277	213.056	2.01945	4.76512	0.00757027	0.0206089	3,4-Dihydroxy-3,4-dihydro-9-fluorenone	66726	M213T277	27.1922	4.76512	4.31556	0.00757027	0.0206089	UP	213.056	213.055	213.149	276.663	243.979	279.8	16	5	5	505315	116719	53117.1	3.17384e+06	1.73439e+06	463244	1.87439e+06	3.25216e+06	5.16526e+06	4.41822e+06	3.86977e+06	223995	83465.4	106257	100137	91612.8	94845.3
M606T254	605.784	1.10963	-3.66679	0.0113438	0.0218023	3,5,3'-Triiodothyronamine (Triam)	1007	M606T254	12.7003	-3.66679	-3.8794	0.0113438	0.0218023	DOWN	605.784	605.784	605.784	253.761	252.879	270.105	4	3	0	13187.4	65992.4	38273.3	5167.51	3182.19	0	4721.01	9735.47	5576.42	4369.67	6602.48	470.063	60703.7	80476	100263	50794.9	103247
M293T499	292.837	1.4699	2.89185	0.0108713	0.0216585	3,5-Dibromo-4-hydroxybenzoate	66079	M293T499	7.42223	2.89185	3.73191	0.0108713	0.0216585	UP	292.837	292.779	292.889	498.951	455.908	531.682	17	6	5	261680	444477	460797	3.29901e+06	1.81607e+06	19735.8	3.88895e+06	4.85068e+06	4.0048e+06	2.42185e+06	4.60805e+06	54484.5	679070	995239	30564.4	889473	18030
M431T462	430.834	1.89582	2.5655	0.0120098	0.0220277	3,5-Diiodo-4-hydroxyphenylpyruvate	65571	M431T462	5.91958	2.5655	3.28442	0.0120098	0.0220277	UP	430.834	430.71	430.834	462.441	460.313	521.04	6	1	5	35681.5	52006.2	88770.7	307827	168879	0	420166	318194	446221	244962	417417	2636.17	231705	36531	11555.9	11025.1	18584.4
M199T701	199.062	1.35797	-2.95185	0.022787	0.0264062	3,6-Dihydro-4-(4-methyl-3-pentenyl)-1,2-dithiin	86660	M199T701	7.73743	-2.95185	-3.20015	0.022787	0.0264062	DOWN	199.062	199.026	199.098	701.034	663.911	718.935	43	6	6	345566	3.90448e+06	2.57842e+06	504623	352132	385902	339213	1.05451e+06	825856	229528	192724	8.73716e+06	1.69615e+06	2.50802e+06	4.584e+06	2.32681e+06	3.57474e+06
M923T230	923.244	1.4308	-3.2101	0.00776252	0.02068	3-{[6-O-(6-Deoxy-?-L-mannopyranosyl)-?-D-glucopyranosyl]oxy}-5-hydroxy-2-(4-hydroxyphenyl)-4-oxo-4H-chromen-7-yl 2-O-(6-deoxy-?-L-mannopyranosyl)-?-D-glucopyranoside	985434	M923T230	9.25417	-3.2101	-4.20643	0.00776252	0.02068	DOWN	923.244	923.244	923.245	230.302	228.189	230.855	9	5	4	117567	411525	211713	44443.6	29503.4	0	85962.6	65618.8	46183.6	35441	33455.4	0	556430	381656	546608	520476	463977
M1258T190	1258.38	1.45071	-3.37944	0.0127713	0.0223118	3a,7a,12a-Trihydroxy-5b-24-oxocholestanoyl-CoA	58584	M1258T190	10.4067	-3.37944	-3.7616	0.0127713	0.0223118	DOWN	1258.38	1258.38	1258.39	189.887	187.396	192.514	6	5	1	44630.7	184432	108160	17696.6	9489.84	0	14602.1	19423.9	23045.1	25527.6	23580.9	0	131081	187931	254135	306828	226616
M1196T66	1196.39	1.46922	-3.36123	0.0124533	0.0221954	3a,7a,12a-Trihydroxy-5b-cholest-24-enoyl-CoA	58582	M1196T66	10.2761	-3.36123	-3.77658	0.0124533	0.0221954	DOWN	1196.39	1196.39	1196.39	66.0858	63.5632	73.2985	7	3	4	145735	427080	248781	41534.6	25302.7	0	73405.6	49314.4	49026	51534.6	25926.8	0	344281	359417	569374	626522	662887
M1198T194	1198.38	1.08657	-2.60762	0.0374825	0.0308966	3a,7a,12a-Trihydroxy-5b-cholestanoyl-CoA	6529	M1198T194	6.09498	-2.60762	-2.76787	0.0374825	0.0308966	DOWN	1198.38	1198.28	1198.72	194.459	182.774	203.814	21	5	5	67067.1	304902	222865	50001.2	34896	0	42894.1	45081.8	51357.5	51428	109246	0	218227	121424	501466	538509	449787
M1216T70	1216.37	1.75969	-4.29081	0.00467828	0.0189791	3a,7a-Dihydroxy-5b-cholest-24-enoyl-CoA	58586	M1216T70	19.5732	-4.29081	-4.80079	0.00467828	0.0189791	DOWN	1216.37	1216.37	1216.37	69.9492	64.0468	75.8433	4	4	0	86239.3	160894	77599.4	8191.54	6983.17	0	21083.2	8326.15	5374.06	6665.46	7700.32	22071.8	151428	193724	180921	160059	257162
M1216T183	1216.37	1.75848	-3.902	0.0107215	0.0216217	3a,7a-Dihydroxy-5b-cholest-24-enoyl-CoA	58586	M1216T183	14.9493	-3.902	-3.93012	0.0107215	0.0216217	DOWN	1216.37	1216.37	1216.37	182.974	181.703	188.954	3	3	0	38172.5	123646	71633.8	8244.32	6466.35	0	3584.01	15584.3	16158.5	6834.08	7304.98	0	89590.9	130553	203167	147078	171485
M947T182	947.266	2.22393	-2.65659	0.00905521	0.0211407	3''-Adenylylstreptomycin	2502	M947T182	6.3054	-2.65659	-3.32593	0.00905521	0.0211407	DOWN	947.266	947.259	947.266	181.891	179.206	230.664	6	5	1	44688	92264.3	47148.7	14608.5	32372	0	80643.9	3461.82	1753.72	1096.55	695.171	0	105487	99564.6	134263	116301	97970.5
M909T530	909.332	1.2505	2.19712	0.0212021	0.0257367	3''-Adenylylstreptomycin	2502	M909T530	4.58563	2.19712	3.1975	0.0212021	0.0257367	UP	909.332	909.332	909.333	529.584	526.182	545.493	10	5	5	3099775	2.24917e+06	1.31375e+06	1.03138e+07	6.03676e+06	0	1.63244e+07	1.64403e+07	9.82062e+06	1.03727e+07	8.92494e+06	248910	1.72801e+06	4.00034e+06	1.98663e+06	2.17895e+06	3.35218e+06
M215T343	215.008	1.87291	3.86822	0.000951323	0.0104799	3-bromo-2E-nonenoic acid	96807	M215T343	14.6033	3.86822	6.61047	0.000951323	0.0104799	UP	215.008	214.783	215.165	343.398	306.239	383.086	29	5	6	374772	199129	170784	2.90795e+06	989109	989479	3.82511e+06	3.37226e+06	3.02142e+06	2.95873e+06	3.28069e+06	307579	122506	494909	72682.6	145963	51137.7
M277T535	277.217	1.19763	2.72939	0.00178777	0.0142198	3E,9Z,12Z-octadecatrienoic acid	34815	M277T535	6.63174	2.72939	5.98328	0.00178777	0.0142198	UP	277.217	277.145	277.218	535.101	515.405	546.042	8	1	6	103861	376278	69691	2.49538e+06	864733	1.44718e+06	1.82112e+06	3.29528e+06	3.26021e+06	3.2628e+06	1.88568e+06	495271	337666	368095	359318	290548	406769
M978T250	978.198	1.40933	-6.92822	0.0108345	0.0216496	3-Hydroxy-3-(4-methylpent-3-en-1-yl)glutaryl-CoA	66238	M978T250	121.788	-6.92822	-3.95065	0.0108345	0.0216496	DOWN	978.198	978.197	978.198	249.947	241.814	250.715	6	5	0	9747.32	31463.6	19434.4	115.533	282.998	0	0	693.2	0	0	0	0	14515.9	46009.6	46101.9	40533	41621.2
M150T715	150.066	1.04444	-1.72174	0.00226161	0.0155413	3-Methyl-L-histidine	3293	M150T715	3.29835	-1.72174	-4.18886	0.00226161	0.0155413	DOWN	150.066	150.008	150.066	714.956	687.288	719.604	32	6	6	138044	2.14175e+06	704924	649340	514484	53256.6	1.303e+06	227180	958158	312710	1.04173e+06	1.65321e+06	951934	2.54238e+06	2.78095e+06	2.29171e+06	2.63031e+06
M825T541	825.401	1.2012	-3.02053	0.0184765	0.0246002	3-O-(Glcb)-6-O-(Glcb)-(25R)-5alpha-spirostan-3beta,6alpha,23S-triol	84222	M825T541	8.11467	-3.02053	-3.29239	0.0184765	0.0246002	DOWN	825.401	825.401	825.402	541.039	492.845	541.699	4	3	1	138879	491797	312066	60548.7	74528.3	0	178349	0	10968.6	123777	50197.9	278112	81152.3	343413	912586	744008	591511
M1114T452_1	1113.57	1.55014	3.8058	0.00638668	0.0200917	3-O-(Rhaa1-4(Rhaa1-2)Glcb)-26-O-(Glcb)-22-methoxy-(25R)-furost-5-ene-3beta,26-diol	84162	M1114T452_1	13.9849	3.8058	4.40602	0.00638668	0.0200917	UP	1113.57	1113.57	1113.57	452.272	451.916	453.055	3	0	3	17494.5	2721.54	2771.59	38832.1	19883.1	0	41998.1	37482.2	51221.8	50843.2	51447.6	0	0	1731.88	3733.43	3574.7	7289.24
M663T442	663.391	2.29493	5.86613	0.00309179	0.0171567	3-O-trans-Feruloyleuscaphic acid	87959	M663T442	58.3285	5.86613	5.32926	0.00309179	0.0171567	UP	663.391	663.389	663.414	441.681	441.056	454.935	6	0	6	21576	1865.83	1844.86	112169	50665.1	27263.7	110916	82333.8	143853	144935	163712	4599.16	3022.38	2572.11	0	0	1001.35
M1136T182	1136.35	1.08754	-2.69265	0.0352149	0.030118	3-Oxocholyl-CoA	6293	M1136T182	6.46498	-2.69265	-2.83953	0.0352149	0.030118	DOWN	1136.35	1136.35	1136.35	181.757	181.108	188.187	6	4	2	37933	116998	84780.3	18073	9726.08	0	18913.6	27674.8	24174.8	21580.4	16094.3	0	36650.1	115134	220699	149325	180179
M900T288	900.132	1.35106	-6.88563	0.00572608	0.0197263	3-oxo-hexanoyl-CoA	36650	M900T288	118.244	-6.88563	-4.61958	0.00572608	0.0197263	DOWN	900.132	900.129	900.134	288.263	287.75	288.623	5	5	0	14179.1	34572	18248.5	149.569	366.369	0	0	0	0	0	897.417	0	52417.1	45977	38509.5	33710.3	36817.9
M1082T186	1082.32	2.36202	-5.19668	0.0217288	0.0259661	3-Oxooctadecanoyl-CoA	58430	M1082T186	36.6738	-5.19668	-3.28606	0.0217288	0.0259661	DOWN	1082.32	1082.32	1082.32	186.081	185.882	186.986	4	4	0	35296.2	108842	78892.5	2940.01	2776.47	0	7347.73	1460.75	679.235	3532.4	4619.92	0	35082	101247	188430	138418	189875
M760T67	760.248	1.28408	-2.9329	0.0119654	0.0220125	3'-Sialyl-3-fucosyllactose	58488	M760T67	7.63644	-2.9329	-3.78231	0.0119654	0.0220125	DOWN	760.248	760.246	760.249	66.6744	64.425	73.2985	6	1	5	110559	272996	152165	35724.3	21392	0	51708.9	33075.2	45475.1	58990.2	25096.3	0	219092	272313	340835	401755	403981
M800T73	800.253	1.0429	-2.36429	0.0249072	0.0272124	3'-Sialyl-3-fucosyllactose	58488	M800T73	5.149	-2.36429	-3.05951	0.0249072	0.0272124	DOWN	800.253	800.252	800.253	73.2499	50.4106	87.2265	16	5	5	641728	3.52403e+06	2.21947e+06	684410	492462	1124.66	638057	608612	1.54096e+06	696485	621221	4336.37	2.12609e+06	3.01537e+06	4.96599e+06	5.43803e+06	5.59437e+06
M214T535	214.06	1.94618	4.26037	0.000164237	0.00340717	4-(Nitrosoamino)-1-(3-pyridinyl)-1-butanone	73233	M214T535	19.1645	4.26037	9.84597	0.000164237	0.00340717	UP	214.06	213.927	214.189	534.533	495.155	548.321	12	1	6	67223.6	108531	49497.9	2.07995e+06	487948	1.90868e+06	2.12869e+06	2.71565e+06	1.78329e+06	2.5388e+06	1.40461e+06	199358	118915	98412.9	75367.4	57062.8	102072
M215T535	215.051	2.0057	4.183	2.0933e-05	0.000879584	4,5-Dihydroxypyrene	72094	M215T535	18.1639	4.183	13.1025	2.0933e-05	0.000879584	UP	215.051	215.05	215.051	534.797	515.521	535.675	6	0	6	500062	902294	681920	1.63892e+07	2.8138e+06	1.11885e+07	1.75817e+07	1.82159e+07	1.60218e+07	1.61808e+07	1.91464e+07	1.99088e+06	1.52372e+06	601054	432122	404867	461117
M537T209	537.102	1.1199	-2.61754	0.0315626	0.0292358	4,5-Di-O-caffeoylquinic acid	985273	M537T209	6.13703	-2.61754	-2.91558	0.0315626	0.0292358	DOWN	537.102	537.056	537.203	208.955	196.116	242.737	21	5	0	10307.9	23261.6	16205.1	3766.43	2377.92	0	4646.83	2507.55	3204.17	6527.28	5712.75	0	28148.1	12674.2	22769.2	48036.9	27941.5
M279T195	279.124	1.28437	-3.1011	0.00529226	0.0194461	4,6-Dihydroxy-5a-methyl-3-methylene-2-oxododecahydronaphtho[1,2-b]furan-9-carbaldehyde	985116	M279T195	8.5807	-3.1011	-4.62523	0.00529226	0.0194461	DOWN	279.124	279.054	279.124	194.752	154.953	206.656	9	6	3	54519.2	145987	67785.4	17013.4	8397.37	12822.8	34003.6	12908	12474.9	15299.2	14572.1	16093.4	136235	153547	195457	193991	180600
M929T230	929.188	1.26064	6.52726	0.00529902	0.0194508	4-Acetamidobutanoyl-CoA	65964	M929T230	92.236	6.52726	4.70544	0.00529902	0.0194508	UP	929.188	929.184	929.189	230.393	229.19	231.49	5	0	5	6985.63	100.916	247.193	22473.8	11644	0	22844.6	32879	23292.6	26399.7	29427.1	605.497	0	0	0	0	0
M164T701	164.06	1.08366	2.21687	0.00158056	0.0135014	4-Guanidinobutanal	63476	M164T701	4.64884	2.21687	4.9624	0.00158056	0.0135014	UP	164.06	164.009	164.083	700.818	692.838	719.492	29	6	6	102034	253038	192724	1.17633e+06	412992	1.96742e+06	1.18146e+06	1.02125e+06	844241	1.17159e+06	872018	135717	105262	150067	623740	284000	219442
M998T288	998.099	2.23213	-6.87599	0.00631021	0.0200526	4-Hydroxy-3-methoxyphenyl-&beta;-hydroxypropionyl-CoA	63537	M998T288	117.457	-6.87599	-4.51386	0.00631021	0.0200526	DOWN	998.099	998.099	998.1	288.263	288.085	289.043	5	5	0	12525	38211	20618.2	211.122	338.315	0	770.142	0	496.59	0	0	0	59713.6	50465.6	45075.6	35799.4	38211.8
M606T241	606.068	1.42092	-6.69431	0.0044024	0.0187361	4-O-alpha-L-Rhamnopyranosylglucosinalbin	91387	M606T241	103.559	-6.69431	-4.9168	0.0044024	0.0187361	DOWN	606.068	606.068	606.278	240.506	212.152	241.072	6	5	0	10565.5	23356.9	11593.1	82.7687	202.741	0	496.612	0	0	0	0	0	24679	27360.4	29062.9	29806.9	29232.4
M271T597	271.263	1.34515	2.34927	0.000575756	0.0439193	4R-methyl-hexadecanoic acid	34682	M271T597	5.09051	-2.34781	-5.51644	0.000575756	0.0439193	DOWN	271.263	271.263	271.263	597.004	587.138	598.176	4	3	1	108293	353309	109498	69335.1	62529.3	244605	357778	553998	377196	296684	289594	0	151077	81141.6	0	124267	59525.1
M240T449	240.205	1.35653	2.89504	4.67646e-06	0.00034377	4Z,7Z,10Z-octadecatrienenitrile	36768	M240T449	7.43864	2.89504	14.3595	4.67646e-06	0.00034377	UP	240.205	240.079	240.205	449.334	423.276	466.934	17	6	6	238014	408797	154100	3.04089e+06	421720	2.40626e+06	2.69883e+06	3.19202e+06	3.55634e+06	3.32413e+06	3.06779e+06	128103	336339	483037	465378	494793	545130
M244T538	244.191	1.40907	2.24459	0.000117565	0.0187921	5-(6-hydroxy-6-methyloctyl)furan-2(5H)-one	984970	M244T538	4.7371	-2.244	-6.30035	0.000117565	0.0187921	DOWN	244.191	244.191	244.191	537.535	521.753	544.856	8	5	3	122821	409022	99430.6	86309.2	76520.3	231901	386426	530493	436295	415121	453897	36815	134852	191212	0	23353.2	131624
M1011T470	1011	1.97799	-5.47332	0.0057617	0.0197478	5,10,15,20-Tetrakis(pentafluorophenyl)porphyrin	263480	M1011T470	44.4255	-5.47332	-4.60079	0.0057617	0.0197478	DOWN	1011	1011	1011	469.838	469.313	470.268	5	5	0	96472.9	269131	139926	5972.84	7126.98	0	16099.8	0	7219.56	12517.7	0	0	367038	372163	242221	313787	319578
M1009T470	1009	1.56212	-5.66014	0.00583013	0.0197884	5,10,15,20-Tetrakis(pentafluorophenyl)porphyrin	263480	M1009T470	50.5676	-5.66014	-4.58318	0.00583013	0.0197884	DOWN	1009	1009	1009.23	469.651	440.523	474.851	8	5	2	324696	1.02717e+06	537249	20198.9	31618.7	0	67764.5	0	53429.2	0	0	0	1.46318e+06	1.39815e+06	929816	1.20147e+06	1.17042e+06
M952T75	952.289	1.43832	-3.27342	0.0128891	0.0223542	5,10-Methylene-H4SPT	72566	M952T75	9.66938	-3.27342	-3.73183	0.0128891	0.0223542	DOWN	952.289	952.287	952.293	74.6387	67.6829	77.1337	7	5	2	200762	176249	103029	18201.9	12118.5	0	37614.7	18934	15556.4	15524.7	21581.8	0	137358	156296	259767	223426	280648
M962T186	962.305	1.67661	-2.0395	0.035116	0.030092	5,10-Methylene-H4SPT	72566	M962T186	4.11103	-2.0395	-2.77864	0.035116	0.030092	DOWN	962.305	962.302	962.306	186.107	181.108	190.141	10	5	5	1.35273e+06	4.48978e+06	2.92206e+06	1.09214e+06	657703	569.024	1.96015e+06	1.40932e+06	1.33503e+06	952889	894869	0	2.47965e+06	4.93071e+06	8.51441e+06	5.63378e+06	5.38014e+06
M171T208	171.022	1.86835	2.74649	0.0716774	0.0455626	5-Chlororesorcinol dimethyl ether	96393	M171T208	6.71081	2.74649	2.22094	0.0716774	0.0455626	UP	171.022	170.832	171.149	208.053	129.731	232.61	31	6	6	297881	435323	629564	2.92137e+06	2.66862e+06	160267	4.59449e+06	1.22673e+06	226581	5.81795e+06	5.5022e+06	80154.7	1.26504e+06	8992.92	15294.2	13005	1.22945e+06
M368T206	368.15	1.15266	-2.32495	0.0299515	0.0288042	5HPP-33	986178	M368T206	5.01047	-2.32495	-2.78354	0.0299515	0.0288042	DOWN	368.15	367.789	368.165	206.16	162.744	208.055	20	6	5	72699.2	193129	127491	38516.4	47514.1	0	98485.6	100704	11069.9	12495.9	8342.96	133352	307029	257300	346814	57036.1	57242.1
M827T187	827.233	1.73617	-3.493	0.0217322	0.0259676	5-Methyl-5,6,7,8-tetrahydromethanopterin	63901	M827T187	11.2589	-3.493	-3.27783	0.0217322	0.0259676	DOWN	827.233	827.23	827.238	187.099	185.94	189.013	4	4	0	29937.3	95391.2	64812.3	8475.02	4251.11	531.341	8685.41	12077.6	12234.9	8538.67	8782.27	0	30942.4	129450	108259	146859	156837
M545T55	545.172	1.31731	-2.87498	1.23983e-05	0.000648715	5-O-a-L-Arabinofuranosyl-L-arabinose	93499	M545T55	7.33592	-2.87498	-9.34007	1.23983e-05	0.000648715	DOWN	545.172	544.909	545.173	55.4821	19.4592	58.9983	13	5	4	987931	1.64286e+06	319646	223918	190535	0	126042	57692.7	356445	319761	483568	1.08212e+06	1.58263e+06	1.7911e+06	1.721e+06	2.04857e+06	1.63171e+06
M914T491	914.367	2.74789	8.10115	0.0278982	0.0282046	6&alpha;-Hydroxypaclitaxel	729	M914T491	274.594	8.10115	3.0663	0.0278982	0.0282046	UP	914.367	914.366	914.367	490.647	484.807	491.844	3	0	3	47787.7	816.575	1308.06	255593	203523	0	0	422099	447892	323479	340091	0	2975.83	0	0	1923.62	0
M851T306	851.28	1.66497	-8.66895	0.00465623	0.0189605	6-O-[(2E)-2-Methyl-2-butenoyl]-?-D-glucopyranosyl-(1->2)-6-O-[(2E)-2-methyl-2-butenoyl]-?-D-glucopyranosyl ?-D-glucopyranosyl-(1->2)-?-D-glucopyranoside	985040	M851T306	407.018	-8.66895	-4.8542	0.00465623	0.0189605	DOWN	851.28	851.279	851.28	305.783	305.537	306.374	5	5	0	25576.9	92399.4	46583.1	83.9655	205.673	0	0	0	0	503.793	0	506.137	132665	114691	102176	101728	102629
M525T553	525.31	1.04057	-2.34046	0.0158338	0.0234727	7&#39;,8&#39;-Dihydro-8&#39;-hydroxyreticulataxanthin	93695	M525T553	5.06464	-2.34046	-3.52273	0.0158338	0.0234727	DOWN	525.31	525.31	525.311	553.38	541.831	565.49	4	4	0	34735.4	429899	237598	84882.5	33183	25167.7	119495	110090	89093.6	76429.5	89019.9	277717	826052	606687	209454	363318	296169
M333T548	333.28	1.59587	3.56123	0.000147496	0.00319559	7,7-dimethyl-5Z,8Z,11Z-eicosatrienoic acid	34671	M333T548	11.8042	3.56123	10.1043	0.000147496	0.00319559	UP	333.28	333.28	333.28	547.723	538.58	549.412	6	1	5	231403	97983.4	23697.1	1.15662e+06	255537	820542	834070	1.32247e+06	1.30112e+06	1.31527e+06	1.34623e+06	131208	67017.4	111147	107359	94974.3	76194.7
M940T64	940.352	2.13352	-5.41546	0.0146084	0.0229908	7-Acetyltaxol	73552	M940T64	42.6791	-5.41546	-3.65763	0.0146084	0.0229908	DOWN	940.352	940.352	940.352	63.5632	62.8152	63.738	3	3	0	133453	291326	190505	6797.36	3991.63	0	4216.62	10939.7	9092.7	8426.44	8108.68	30940.7	158098	186858	418367	480150	473543
M603T240	603.193	3.18609	-6.2022	0.00512112	0.019325	7-Epiloganin tetraacetate	41174	M603T240	73.6291	-6.2022	-4.72996	0.00512112	0.019325	DOWN	603.193	602.918	603.243	239.657	188.085	247.984	11	5	1	38432.7	141761	72343	1868.51	3853.31	0	9716.92	456.926	412.152	625.039	0	0	139830	154789	192079	190253	173614
M297T355	297.084	1.00057	-1.46662	0.000163753	0.00340131	7-Methylxanthosine	64465	M297T355	2.76374	-1.46662	-8.34875	0.000163753	0.00340131	DOWN	297.084	297.006	297.243	355.485	291.018	385.553	48	6	6	1.30926e+06	7.33787e+06	411661	2.65505e+06	1.3108e+06	52283.6	3.63711e+06	3.36074e+06	3.17666e+06	2.90006e+06	2.80345e+06	7.39874e+06	7.3588e+06	6.52411e+06	7.54217e+06	7.60447e+06	7.59893e+06
M199T544	199.17	1.29409	2.87042	0.000396098	0.00599121	8,8-Dimethoxy-2,6-dimethyl-2-octanol	94750	M199T544	7.31276	2.87042	8.0193	0.000396098	0.00599121	UP	199.17	199.133	199.17	544.498	500.64	553.938	12	6	5	246970	1.40292e+06	401095	1.02592e+07	2.67525e+06	5.30283e+06	1.11165e+07	9.15651e+06	1.18612e+07	1.17259e+07	1.23925e+07	616994	1.4226e+06	1.61065e+06	1.44204e+06	1.7207e+06	1.60454e+06
M520T85	520.15	1.78071	-3.4063	0.00894195	0.0211024	8-Hydroxyondansetron glucuronide	1654	M520T85	10.6023	-3.4063	-3.96078	0.00894195	0.0211024	DOWN	520.15	520.15	520.15	85.2053	82.8637	85.4372	3	3	0	8082.98	50201.3	27483.6	4709.04	6014.36	0	707.33	1791.59	2856.6	6984.7	15914	0	62024.7	38599.2	69056	57328.9	74198.8
M251T541	251.202	1.37208	3.25683	0.0127309	0.0222972	9,12-hexadecadienoic acid	34787	M251T541	9.55882	3.25683	3.7877	0.0127309	0.0222972	UP	251.202	251.202	251.202	540.571	535.893	548.321	5	0	5	69720.9	186443	35945.2	1.78217e+06	1.03133e+06	1.31567e+06	640095	2.44098e+06	2.17715e+06	3.29493e+06	824198	155241	131850	220977	207621	215849	187117
M393T560	393.374	1.18889	2.27726	0.019647	0.0250658	9-hexacosenoic acid	34772	M393T560	4.84756	2.27726	3.10473	0.019647	0.0250658	UP	393.374	393.278	393.374	560.045	548.467	566.413	7	3	4	168549	194158	202377	941302	553634	0	821840	716004	1.29279e+06	1.51158e+06	1.3056e+06	0	67149.6	45824.9	405123	483150	163700
M283T406	283.228	1.028	1.28075	0.00777864	0.0206859	9-Keto heptadecylic acid	35753	M283T406	2.42966	1.28075	3.58355	0.00777864	0.0206859	UP	283.228	283.134	283.228	405.775	375.141	435.281	23	6	6	29120.8	228328	197143	554760	104503	360575	676233	585123	584529	572324	549776	540526	293050	252786	14058.5	15075.2	254474
M737T62	737.23	1.14062	-2.50198	0.0155963	0.0233812	Acacetin 7-(2G-rhamnosyl)-rutinoside	48894	M737T62	5.66462	-2.50198	-3.53506	0.0155963	0.0233812	DOWN	737.23	737.227	737.231	61.5115	59.0985	62.6085	4	4	0	775218	2.54021e+06	1.43514e+06	448435	203001	50110.6	569383	539835	422692	580064	528523	706081	3.05884e+06	741696	3.86649e+06	3.6256e+06	3.24257e+06
M116T155	116.049	2.19923	-4.48097	0.0197906	0.0251202	ACETANILIDE	43491	M116T155	22.3309	-4.48097	-3.35409	0.0197906	0.0251202	DOWN	116.049	116.039	116.095	154.846	110.892	188.679	23	5	5	66038.8	662042	460143	29646.8	39531.4	106363	30359.1	28010.1	6909.49	3746.59	2493.08	23402.1	603941	653223	1.10451e+06	1.25018e+06	336992
M706T217_1	705.691	1.28312	-3.1161	0.030476	0.028948	Acetyl Podocarpic Acid Anhydride	45069	M706T217_1	8.67043	-3.1161	-2.97168	0.030476	0.028948	DOWN	705.691	705.691	705.691	216.956	215.092	218.838	5	5	0	28683.9	185931	135048	21418.9	12263.7	0	14691.4	22775.7	30744.7	28326	31975.6	0	66832.7	145477	277074	304514	321685
M1256T419	1255.56	1.25953	6.70001	0.00587994	0.0198175	Acetylsoyasaponin A2	94049	M1256T419	103.969	6.70001	4.59002	0.00587994	0.0198175	UP	1255.56	1255.56	1255.56	418.791	417.208	418.888	3	0	3	16929.2	135.534	331.988	28935.4	15365.6	0	44669.3	32796.2	29362.6	37913.5	28870.6	0	0	813.202	0	0	0
M1005T194_2	1005.32	1.42697	-1.88391	0.0309643	0.0290789	Acuminatoside	50433	M1005T194_2	3.69074	-1.88391	-2.88103	0.0309643	0.0290789	DOWN	1005.32	1005.32	1005.32	194.235	191.477	195.58	10	5	5	296364	1.62381e+06	982383	439976	219061	1174.08	577301	484538	580162	491961	504720	0	1.08274e+06	1.51166e+06	2.20374e+06	2.70355e+06	2.24117e+06
M1207T186_2	1207.39	1.06603	-2.38888	0.0237912	0.0267999	Adenosyl cobyrinate a,c diamide	63965	M1207T186_2	5.2375	-2.38888	-3.10536	0.0237912	0.0267999	DOWN	1207.39	1207.39	1207.39	186.099	179.206	188.521	10	5	5	61261.6	131624	82180.4	25107.8	17481	0	51986.1	32324.9	29182.8	21822.7	15330.6	0	112568	113443	247145	136135	180451
M517T431	517.309	1.33753	-2.38453	0.0583591	0.0397373	Adlupone	88194	M517T431	5.22174	-2.38453	-2.23318	0.0583591	0.0397373	DOWN	517.309	517.309	517.312	431.448	430.99	434.587	4	4	0	18037.1	23841.4	18859.7	4514.05	9681.22	24252.5	0	825.328	0	926.991	1079.48	0	1376.14	46163.3	33755.3	28662.5	33090.9
M743T413	743.452	1.00498	-1.3907	0.00553053	0.0196045	Adonixanthin 3-glucoside	41287	M743T413	2.62206	-1.3907	-3.80528	0.00553053	0.0196045	DOWN	743.452	743.451	743.452	412.523	412.057	414.229	4	4	0	13483.6	124408	43483.4	47446.8	23738	453.233	59397.5	60209.1	60928.5	58284.1	45408	60834.4	88173	166681	115999	151585	163178
M1149T406	1148.55	1.87523	3.82343	0.00528452	0.0194408	Aeruginopeptin 95B	71076	M1149T406	14.1569	3.82343	4.59196	0.00528452	0.0194408	UP	1148.55	1148.54	1148.56	405.958	402.203	410.09	6	0	4	17264.1	2780.02	2898.71	39732.9	19497.5	0	48672	47800.6	48106.2	48313.5	45504.9	0	731.697	1577.34	1503	6041.93	6826.17
M171T305	171.117	1.7135	2.57923	5.10638e-06	0.0036897	Aethusin	66938	M171T305	5.9762	-2.57923	-8.80869	5.10638e-06	0.0036897	DOWN	171.117	171.113	171.117	304.598	295.719	304.769	3	0	3	643519	4.27564e+06	682091	715445	717542	3.77647e+06	5.52598e+06	4.54793e+06	4.1678e+06	3.8842e+06	3.7515e+06	11065	1.55847e+06	89051.6	1.54075e+06	890916	202416
M747T397	747.164	1.86115	-8.78484	0.0049168	0.0191716	Agrocin 84	87045	M747T397	441.063	-8.78484	-4.79218	0.0049168	0.0191716	DOWN	747.164	747.164	747.164	396.544	396.031	397.239	5	5	0	36105.7	117464	59977.3	123.336	302.11	0	0	740.017	0	0	0	0	163965	157769	133159	129608	120285
M662T299	662.305	1.14588	2.88245	0.0418865	0.0324866	Ala Arg Trp Trp	109458	M662T299	7.37403	2.88245	2.69584	0.0418865	0.0324866	UP	662.305	662.304	662.305	299.109	298.745	299.746	4	0	4	7985.67	3173.11	2094.15	23580.9	18424.3	0	4125.46	20109.1	34931.1	39786.6	42533.4	0	2277.09	5148.81	5353.48	4223.84	2035.43
M561T279	561.274	1.22968	-2.87273	0.0134948	0.0225778	Ala Asp Arg Arg	104574	M561T279	7.32448	-2.87273	-3.68309	0.0134948	0.0225778	DOWN	561.274	561.256	561.294	278.897	251.465	280.788	18	5	5	174373	665270	379136	90803.6	47160.8	0	82504.6	107107	112541	111236	131433	0	476918	679596	902366	1.00455e+06	928194
M482T225	482.13	2.21797	-4.25844	0.05065	0.0364667	Ala Asp Asp Gln	104333	M482T225	19.1389	-4.25844	-2.55704	0.05065	0.0364667	DOWN	482.13	482.052	482.198	225.383	217.929	226.731	25	5	5	593389	1.55274e+06	1.40837e+06	81131.3	61526.5	1126.84	102709	90754.1	63504.1	45603.2	183090	0	3.06913e+06	3.5378e+06	922612	902087	884781
M503T56	503.158	1.59071	-2.31255	0.0693075	0.0444972	Ala Asp Phe Met	104370	M503T56	4.96761	-2.31255	-2.2474	0.0693075	0.0444972	DOWN	503.158	503.004	503.199	56.3761	11.6149	106.829	27	6	6	28394139	5.55318e+07	4.70757e+07	1.11788e+07	1.09892e+07	98878.2	1.96204e+07	2.48882e+07	2.05893e+06	1.84725e+07	1.93385e+06	1.4852e+08	5.4625e+07	3.41224e+07	2.42761e+07	4.63315e+07	2.53158e+07
M546T286	546.264	1.2749	-2.97889	0.0131055	0.0224305	Ala Gln Gln Arg	108954	M546T286	7.88378	-2.97889	-3.71821	0.0131055	0.0224305	DOWN	546.264	546.26	546.301	285.607	248.757	286.424	13	5	3	88146.3	348899	199400	44230.3	22901.1	0	42713	56591.2	47609.7	54272.3	64195.8	0	251794	344920	489707	502146	504827
M462T353	462.182	1.80333	-8.02167	0.00439708	0.0187311	Ala Gly Met Trp	105698	M462T353	259.873	-8.02167	-4.91988	0.00439708	0.0187311	DOWN	462.182	462.181	462.182	352.528	351.196	352.907	5	5	0	14162.2	54725.8	27212.5	67.6464	165.699	0	0	0	0	0	405.879	0	66261.3	73998.4	61014.7	61510.1	65570.3
M583T310	583.307	1.12567	-1.621	0.0232172	0.0265776	Ala His Arg Arg	106174	M583T310	3.07587	-1.621	-3.03653	0.0232172	0.0265776	DOWN	583.307	583.269	583.313	310.038	285.633	310.814	13	5	5	60504.3	243345	126632	79123.4	38903.3	1551.78	84070.7	87871.3	103884	92728.2	104634	0	224849	275994	299176	356574	303476
M624T197_2	624.288	1.00648	-2.35626	0.0238045	0.026805	Ala Ile Gln Arg Thr	264087	M624T197_2	5.12041	-2.35626	-3.13747	0.0238045	0.026805	DOWN	624.288	624.288	624.288	197.21	191.872	201.071	7	4	3	39289.1	158144	97929.3	30862	16868.7	0	41071	35535.6	49109.3	27642.6	31813.5	0	190028	140757	222104	282712	113263
M471T437	471.306	1.71065	4.5346	0.0056898	0.0197042	Ala Lys Arg Val	106977	M471T437	23.1766	4.5346	4.61836	0.0056898	0.0197042	UP	471.306	471.264	471.35	436.724	396.127	461.965	22	6	6	1.19573e+06	406660	208462	9.42502e+06	4.77862e+06	48795.7	8.67393e+06	1.18505e+07	1.18786e+07	1.19413e+07	1.21571e+07	44812	285519	430704	583027	553601	542300
M384T484	384.224	1.98165	-4.79718	0.00561033	0.0196551	Ala Lys Ser Val	106997	M384T484	27.8032	-4.79718	-4.61906	0.00561033	0.0196551	DOWN	384.224	384.224	384.224	484.149	483.807	484.577	5	5	0	28297.6	123067	62800.5	4370.19	4264.23	4110.59	0	0	9263.4	3239.4	9607.73	0	144159	169348	121590	138412	164895
M456T463	456.239	1.13478	1.21331	0.0488063	0.0356425	Ala Met Arg Val	107777	M456T463	2.31869	1.21331	2.24865	0.0488063	0.0356425	UP	456.239	456.009	456.242	462.763	393.482	473.082	10	2	5	48108.1	175687	165231	407364	190759	528214	577710	475626	404335	416407	41889.4	6311.28	1253.9	113706	284859	230081	417912
M198T334	198.064	1.19641	2.5851	2.57468e-05	0.0010194	Alanyl-Glutamate	85602	M198T334	6.00058	2.5851	10.7445	2.57468e-05	0.0010194	UP	198.064	198.064	198.064	333.94	331.154	335.432	5	0	5	7299.92	8622.57	3439.37	51740.4	9208.53	36059.1	47952.6	52562.2	53659.9	63223.6	56985.4	5961.74	11413.6	13306.4	9531.5	7363.58	4158.6
M811T271	811.208	1.43557	3.06839	0.0679578	0.0438999	Alatanin 2	47014	M811T271	8.38837	3.06839	2.30513	0.0679578	0.0438999	UP	811.208	811.133	811.454	271.431	262.717	306.318	18	5	5	1.58032e+06	436529	395122	3.66198e+06	3.40459e+06	0	9.30629e+06	6.07104e+06	2.74258e+06	2.00202e+06	1.84993e+06	0	1.07245e+06	610439	479761	45511.4	411017
M885T542	885.332	1.05128	1.8377	0.060646	0.0406867	Albanin H	89513	M885T542	3.57439	1.8377	2.31384	0.060646	0.0406867	UP	885.332	885.332	885.333	541.699	532.868	608.604	9	6	2	2.24258e+06	1.16222e+06	915654	4.15418e+06	3.03213e+06	0	8.73884e+06	6.31284e+06	3.97246e+06	3.17661e+06	2.72435e+06	238244	679228	777536	2.12224e+06	658867	2.49718e+06
M554T512	554.259	1.45399	6.52389	0.000139971	0.0206846	Aldosterone 18-glucuronide	61664	M554T512	42.9127	-5.42333	-10.121	0.000139971	0.0206846	DOWN	554.259	554.259	554.26	512.368	499.29	513.925	5	5	0	11998.8	14154.7	3367.49	153.82	376.781	13991.5	11557	13016.5	12169.5	13397.1	20796.6	0	0	922.92	0	0	0
M775T306	775.385	1.20882	-1.98596	0.0343519	0.0299189	Alliospiroside D	87283	M775T306	3.96127	-1.98596	-2.78381	0.0343519	0.0299189	DOWN	775.385	775.294	775.386	306.182	305.58	306.675	10	5	3	21322.3	66485.1	42495.5	16791	10300.6	580.664	7857.35	19210	21937.3	26315.1	24845.6	0	66646.6	93853.3	103347	32183.4	102880
M1063T208	1063.32	1.22432	-2.70088	0.0178474	0.0243329	Allolactose	93167	M1063T208	6.502	-2.70088	-3.37314	0.0178474	0.0243329	DOWN	1063.32	1063.32	1063.32	207.657	202.856	209.874	4	4	0	6667.64	13373	8093.51	2032.54	1520.77	0	3931.83	3519.08	991.015	1385.72	2367.6	0	16053.8	6946.94	18767.6	18143.2	20326.5
M979T395_2	979.057	1.20488	2.4845	0.00891025	0.0210916	Alnusiin	68176	M979T395_2	5.59642	2.4845	3.85228	0.00891025	0.0210916	UP	979.057	979.056	979.057	394.732	393.578	395.282	5	0	5	18732.1	9938.66	8101.38	55752.4	27981.7	0	65220	72843.4	66655.5	73224	56571.4	0	2548.62	7334.87	11870.9	17877	20000.5
M406T206	406.138	1.69991	-4.18161	0.00820847	0.0208339	alpha-(Methoxyimino)-N-methyl-2-[[[1-[3-(trifluoromethyl)phenyl]ethoxy]imino]methyl]benzeneacetamide	91206	M406T206	18.1463	-4.18161	-4.2004	0.00820847	0.0208339	DOWN	406.138	406.067	406.138	206.173	195.849	207.428	6	5	0	11793.9	24625.9	13549.8	1301.43	1188.41	0	0	1403.63	2679.85	1109.57	2615.55	0	31044	22416.7	24853.3	29170.3	40271.3
M804T180	803.756	1.42912	-4.4535	0.0402167	0.0318173	alpha-Amyrin cerotate	91771	M804T180	21.9097	-4.4535	-2.74753	0.0402167	0.0318173	DOWN	803.756	803.589	803.923	180.292	179.206	182.079	6	4	0	36454.5	70151.4	59639	3173.24	2965.05	0	7552.18	4723.47	4781.61	675.496	1306.66	511.447	3478.93	60764.6	123142	91053.9	141957
M193T31	193.159	1.21499	1.56611	5.73526e-05	0.0139881	alpha-Ionone	69412	M193T31	2.96106	-1.56611	-6.68136	5.73526e-05	0.0139881	DOWN	193.159	193.158	193.163	31.1293	27.1645	34.7782	6	4	2	339896	1.11713e+06	182392	377274	200763	1.45678e+06	1.16929e+06	946287	1.02166e+06	1.02214e+06	1.08662e+06	533903	401911	392054	373722	285	561768
M204T719	204.138	1.52345	2.28508	0.000278804	0.0294811	Alpha-Pyrrolidinopropiophenone	85090	M204T719	4.87392	-2.28508	-7.24044	0.000278804	0.0294811	DOWN	204.138	204.138	204.138	718.559	713.583	719.283	5	4	0	107138	416085	105076	85369.8	38429.3	327619	421511	352981	312302	514928	567170	59751.1	93621.6	63553.4	36941.4	129664	128687
M593T454	593.161	1.57164	3.50189	1.41829e-05	0.000695746	Amorphigenin O-glucoside	48015	M593T454	11.3285	3.50189	16.0362	1.41829e-05	0.000695746	UP	593.161	593.026	593.233	454.42	392.205	484.805	23	6	6	187644	159353	27580.4	1.80523e+06	249886	1.56076e+06	1.41724e+06	1.92788e+06	1.97335e+06	1.9655e+06	1.98666e+06	208429	148388	169433	158751	131064	140053
M611T224	611.172	2.48037	-4.18958	0.00525952	0.0194235	Amorphigenol O-glucoside	48018	M611T224	18.247	-4.18958	-4.44722	0.00525952	0.0194235	DOWN	611.172	611.006	611.21	224.357	193.862	225.351	10	5	1	43985	105958	53752.6	5751.21	12526.4	0	31296.6	1111.64	1275.27	0	823.747	0	115081	114309	137047	149707	119603
M827T54	827.268	1.28001	-2.26914	0.000907583	0.0102035	Amylopectin	3696	M827T54	4.82035	-2.26914	-4.69281	0.000907583	0.0102035	DOWN	827.268	827.26	827.356	53.6034	5.12326	57.0366	11	5	6	1540303	4.13453e+06	1.30004e+06	857725	1.11145e+06	669445	3.10952e+06	394709	363915	301960	306801	1.92288e+06	3.97252e+06	5.47102e+06	4.36598e+06	5.36457e+06	3.71024e+06
M849T183	849.236	2.84772	-7.64416	0.0124417	0.0221911	Amylopectin	3696	M849T183	200.042	-7.64416	-3.81447	0.0124417	0.0221911	DOWN	849.236	849.235	849.236	182.975	181.108	186.877	5	5	0	58187	200890	128375	975.629	722.147	0	497.757	959.028	2005.36	828.611	1563.01	614.83	119229	184233	360761	261215	279287
M489T512	489.189	3.33114	-9.41266	0.0146202	0.022995	ANDIROBIN	43650	M489T512	681.54	-9.41266	-3.65831	0.0146202	0.022995	DOWN	489.189	489.189	489.19	512.031	506.606	515.634	5	5	0	237457	3.19958e+06	2.13924e+06	4608.81	6577.01	16901.3	0	0	5002.08	0	5749.42	171643	6.63229e+06	3.59171e+06	3.38858e+06	3.49861e+06	1.91467e+06
M809T264	809.375	1.44008	3.14444	0.0779486	0.0483413	Angiotensin IV	58018	M809T264	8.84239	3.14444	2.20291	0.0779486	0.0483413	UP	809.375	809.145	809.412	263.554	255.323	275.567	11	4	5	111370	28604.1	22299.8	253153	248685	0	664147	437134	186930	113671	117034	0	49942.3	47130.2	2560.23	42403.4	29588.2
M883T186_2	883.285	1.06697	-2.51197	0.0289371	0.0285154	Anhydroicaritin 3-galactosyl-(1->3)-rhamnoside-7-glucoside	50428	M883T186_2	5.70397	-2.51197	-2.98429	0.0289371	0.0285154	DOWN	883.285	883.28	883.287	186.289	181.108	190.141	10	5	5	57889.2	184958	123758	32402.6	19059.4	0	54171.9	47777	35720.2	30884.7	25862	0	92680.9	191423	352672	250182	222791
M703T19	702.708	1.53609	-3.52224	0.0127612	0.0223082	Antimony potassium tartrate	69003	M703T19	11.4895	-3.52224	-3.73253	0.0127612	0.0223082	DOWN	702.708	702.597	702.776	18.5879	7.19618	27.4968	4	3	0	28261	42929.7	25530.4	3707.83	3274.32	0	1696.31	906.315	5447.83	6111.96	8084.55	53665.7	12803.9	55843.5	29965.4	81910.5	23389
M498T226	498.123	2.34702	-5.31437	0.00518663	0.0193721	APD668	986573	M498T226	39.791	-5.31437	-4.72627	0.00518663	0.0193721	DOWN	498.123	498.052	498.208	225.674	182.774	268.799	35	5	5	1.00011e+06	2.86124e+06	1.44492e+06	71878.8	45756.4	0	29820.7	89557.4	98500.4	100105	113289	0	3.0735e+06	2.96448e+06	3.58692e+06	3.6885e+06	3.85401e+06
M657T241	657.104	1.90595	-5.08772	0.00598158	0.0198756	Apigenin 7-(3''-acetyl-6''-E-p-coumaroylglucoside)	48834	M657T241	34.006	-5.08772	-4.55801	0.00598158	0.0198756	DOWN	657.104	657.019	657.183	241.44	194.191	248.529	12	5	0	7065.28	18936.1	9893.3	499.625	535.981	516.04	1466.61	536.508	0	478.594	0	862.416	17913.5	22700.2	30835.7	20544.6	20760
M521T303	521.122	1.3573	-2.71035	2.05469e-05	0.000869277	Aquayamycin	63762	M521T303	6.54482	-2.71035	-7.99351	2.05469e-05	0.000869277	DOWN	521.122	521.004	521.261	302.904	213.969	391.683	57	6	6	185928	792313	166460	121060	120838	367402	60615	70679.6	76080.7	78156.8	73423.7	499146	689647	911374	907372	845185	901157
M1178T192	1177.86	1.44756	-3.36595	0.0154533	0.0233252	Archaetidylglyerol-(glycosyl)-myo-inositol	46753	M1178T192	10.3098	-3.36595	-3.57967	0.0154533	0.0233252	DOWN	1177.86	1177.86	1177.86	191.831	189.68	192.961	6	5	1	37897.9	195411	120279	18928	10810.8	0	12535.7	21991.5	25545	24537.9	28957.7	0	130370	189937	241489	347757	262912
M626T196	626.304	1.09175	-2.5422	0.0142393	0.0228548	Arg Asn Leu Phe Gly	264470	M626T196	5.82475	-2.5422	-3.60519	0.0142393	0.0228548	DOWN	626.304	626.303	626.304	195.578	194.768	197.29	8	3	5	39721.4	156682	87136.1	26875.7	13626.3	0	37480.6	32404.6	34406.7	27716.6	29245.9	0	207460	153395	217802	235189	126249
M654T306	654.387	2.30169	-5.21709	0.0124286	0.0221863	Arg Ile Arg Val Met	264847	M654T306	37.1964	-5.21709	-3.81282	0.0124286	0.0221863	DOWN	654.387	654.387	654.387	305.68	305.537	306.048	4	4	0	11885.7	30065.1	18806.3	780.439	518.203	0	1172.77	1223.35	1266.13	537.948	482.444	0	19044	24986	44509.2	47579.7	44271.7
M544T305	544.228	2.30003	-6.88406	0.00445344	0.0187828	Arg Tyr Trp	23596	M544T305	118.116	-6.88406	-4.90401	0.00445344	0.0187828	DOWN	544.228	544.228	544.228	304.629	304.435	305.103	5	5	0	11759.1	31320.1	15566.8	150.966	234.63	0	482.619	0	0	0	423.178	0	36140.3	39462.5	41806.8	35572.1	34938.7
M723T257	723.214	2.07576	-5.28353	0.026841	0.0278713	Arillanin A; 3-O-[(2E)-3-(4-Hydroxy-3-methoxyphenyl)-2-propenoyl]-?-L-psicofuranosyl 6-O-[(2E)-3-(4-hydroxy-3,5-dimethoxyphenyl)-2-propenoyl]-?-D-allopyranoside	985009	M723T257	38.9495	-5.28353	-3.09968	0.026841	0.0278713	DOWN	723.214	723.15	723.404	256.687	191.477	341.768	26	5	6	388507	607652	467790	15601.8	8187.45	31225.1	14768.9	7556.8	12950	15819.5	11290.2	0	874966	790158	21605.5	980305	978877
M850T184	850.239	2.73069	-6.74073	0.0313732	0.0291862	Aromatized deshydroxy-C-1027 chromophore	69041	M850T184	106.946	-6.74073	-2.96379	0.0313732	0.0291862	DOWN	850.239	850.239	850.239	183.96	183.601	184.648	3	3	0	20452.7	67907	55642.7	578.015	563.645	0	1400.32	467.049	1058.13	542.586	0	0	11300.3	53358.4	139534	96675.4	106574
M598T263	598.296	1.90152	-1.71595	0.0793317	0.0489365	Asn Pro Gln Lys Asn	264232	M598T263	3.28514	-1.71595	-1.9727	0.0793317	0.0489365	DOWN	598.296	598.281	598.74	263.354	231.928	306.787	11	5	1	89282.4	207604	106341	63174.9	144406	357884	0	8075.42	6607.43	4136.04	2346.46	0	239978	228245	292744	276302	208353
M414T326	414.124	1.74439	-2.82386	0.00412928	0.0184707	Asn Ser Ser Ser	197794	M414T326	7.08053	-2.82386	-3.89593	0.00412928	0.0184707	DOWN	414.124	414.004	414.129	325.825	299.721	340.35	10	6	1	35143.8	174107	79543	24561	50134.9	0	126743	2356.18	4712.95	8127.84	5426.3	13232	190967	218703	213800	196149	211793
M512T232	512.125	1.30194	-3.03891	0.0549208	0.0383025	Asp Asp Asp Gln	120333	M512T232	8.21873	-3.03891	-2.46983	0.0549208	0.0383025	DOWN	512.125	512.04	512.244	232.294	176.856	263.354	35	5	3	98296.6	227750	196737	27686	25759.8	0	70120.2	12781	43251.4	10829.7	29133.5	0	56245.8	396782	432457	96561.5	384453
M507T240	507.161	1.20188	-2.63514	0.00905738	0.0211414	Asp His Thr Thr	122216	M507T240	6.21236	-2.63514	-3.91951	0.00905738	0.0211414	DOWN	507.161	507.08	507.281	240.466	176.365	253.061	17	5	1	15719.3	49402.7	25213.7	7928.32	6007	0	3850.24	8615.74	7901.59	17849.4	9352.96	0	47541	54728.3	66064.2	64059.4	64023.5
M407T241	407.193	1.11233	-1.54298	0.0282256	0.0283043	Asp Pro Pro Val	124537	M407T241	2.91395	-1.54298	-2.86737	0.0282256	0.0283043	DOWN	407.193	407.184	407.281	240.822	238.929	279.03	17	5	5	44642.6	146030	77872.4	50123.9	25461.8	805.426	50169.3	73667.9	60485.7	61644.2	53970.9	0	132945	144727	212277	193137	193096
M1069T286	1069.5	1.40677	-3.95598	0.00661051	0.0202015	Asparagoside F	86185	M1069T286	15.5191	-3.95598	-4.42612	0.00661051	0.0202015	DOWN	1069.5	1069.5	1069.5	285.633	285.512	286.495	5	5	0	9995.63	30375.8	15682.8	1928.71	1377.23	0	1090.06	1412.28	3139.76	2197.26	3732.89	645.144	46825.6	36770	32795.2	35652.5	29566.7
M913T491	913.436	1.47731	2.4836	0.00865537	0.0210018	Avermectin B2b	40982	M913T491	5.5929	2.4836	3.63019	0.00865537	0.0210018	UP	913.436	913.364	913.591	490.84	484.807	498.742	8	3	5	64969	87862.2	110039	491696	249282	540560	0	688332	641462	519785	560036	0	1322.08	0	109477	144191	272184
M876T615	876.466	1.92994	4.2282	0.00571263	0.0197182	Azaspiracid	71422	M876T615	18.7419	4.2282	4.52594	0.00571263	0.0197182	UP	876.466	876.466	876.466	615.11	613.977	617.824	5	0	5	23620.6	3026.69	4024.72	57769.9	29353	0	68913.3	83649.6	69263.8	63337.4	61455.2	0	0	10184.4	701.779	2011.16	5262.75
M869T62	869.278	1.04758	-1.52616	0.0140297	0.0227751	Balletetroside	985460	M869T62	2.88018	-1.52616	-3.25518	0.0140297	0.0227751	DOWN	869.278	869.271	869.29	61.8434	53.4181	68.286	11	4	5	2.08174e+06	6.88519e+06	3.08011e+06	2.39055e+06	1.39716e+06	10203.2	3.70874e+06	2.78607e+06	3.78102e+06	1.97961e+06	2.07764e+06	666117	8.18014e+06	8.62031e+06	7.67882e+06	8.61775e+06	7.54803e+06
M923T444	923.261	1.48493	5.58881	0.0143399	0.0228923	Balletetroside	985460	M923T444	48.1282	5.58881	3.66962	0.0143399	0.0228923	UP	923.261	923.26	923.261	443.931	443.212	444.046	4	0	4	25921.1	1391.77	2196.51	72462.6	47389.3	0	25093.3	98260.9	97731.9	101113	112576	0	0	3512.4	0	0	4838.22
M319T189	319.082	1.5211	-2.75135	0.000248658	0.00444834	Barceloneic acid A	985080	M319T189	6.73345	-2.75135	-5.93387	0.000248658	0.00444834	DOWN	319.082	318.832	319.14	188.879	149.634	210.512	16	6	3	46701	193797	56642.2	28781.2	37838.2	105195	22664.2	16762.9	10696.9	7486.8	9881.35	154972	151569	157519	170374	286318	242028
M487T507	487.343	1.02195	2.1034	0.0535303	0.0377087	bayogenin	53775	M487T507	4.29722	2.1034	2.43428	0.0535303	0.0377087	UP	487.343	487.191	487.38	506.712	455.628	565.49	24	6	6	174652	1.72483e+06	1.39714e+06	7.41196e+06	5.5495e+06	7.06325e+06	1.35684e+07	1.38555e+07	7.19172e+06	391080	2.40184e+06	122652	140840	2.94101e+06	3.41458e+06	2.25886e+06	1.47104e+06
M1035T442	1035.26	1.61726	2.64188	0.00457238	0.0188885	b-D-Glucopyranuronosyl-(1->3)-a-D-galactopyranuronosyl-(1->2)-a-L-rhamnopyranosyl-(1->4)-[b-D-glucopyranuronosyl-(1->3)]-a-D-galactopyranuronosyl-(1->2)-L-rhamnopyranose	94283	M1035T442	6.24145	2.64188	3.67892	0.00457238	0.0188885	UP	1035.26	1035.04	1035.26	441.564	392.05	442.604	6	1	5	46710.4	25548.7	56207.1	159818	69519.6	32513.1	183981	240639	188347	158869	154561	140179	0	4440.81	0	5932.12	2740.27
M523T456	523.295	1.32695	2.88402	0.00635844	0.0200773	Belladonnine	68625	M523T456	7.38203	2.88402	4.40057	0.00635844	0.0200773	UP	523.295	523.295	523.296	456.45	455.628	457.956	4	0	4	20669.9	13328.3	6882.21	98390	46845	31598.8	152061	115557	49945.5	119264	121914	2714.89	17882.6	7011.68	16260.4	15775.3	20325
M931T499	931.432	1.45956	2.68868	0.0103055	0.0215143	Betavulgaroside X	90220	M931T499	6.44724	2.68868	3.67992	0.0103055	0.0215143	UP	931.432	931.429	931.435	499.366	498.382	504.243	8	3	5	528234	254369	280510	1.64013e+06	878729	0	2.42978e+06	2.08514e+06	1.70365e+06	2.18974e+06	1.4325e+06	28934.5	0	198686	198705	329746	770145
M450T207	450.134	1.50239	-3.00875	0.0110239	0.0216952	Betrixaban	986608	M450T207	8.04869	-3.00875	-3.75186	0.0110239	0.0216952	DOWN	450.134	450.089	450.196	207.428	176.475	230.789	21	5	3	23448.8	69032.4	38475.9	8551.79	8874.66	0	2863	9898.4	12197.7	2441.91	23909.7	0	55980.8	69139.1	84306.4	100360	104408
M502T418	502.139	1.65917	3.7458	0.000643705	0.00826083	Biotripyrrin-b	6882	M502T418	13.4152	3.7458	7.52072	0.000643705	0.00826083	UP	502.139	502.022	502.14	418.329	381.449	451.748	14	6	6	354254	157948	31649.3	2.11891e+06	637897	1.04645e+06	1.67172e+06	2.21609e+06	2.58657e+06	2.58139e+06	2.61122e+06	102513	138956	168342	186681	178598	172597
M833T288	833.181	1.30549	-2.99117	0.00741648	0.0205497	Bisdemalonylsalviadelphin	47065	M833T288	7.9512	-2.99117	-4.25367	0.00741648	0.0205497	DOWN	833.181	833.122	833.185	288.255	263.64	289.298	15	5	5	99832.4	464788	231792	58430.1	32092.7	0	51070.3	53980.4	78464.8	83512.9	83552.2	0	506107	520457	629630	570372	562165
M102T230	102.03	1.16982	3.61406	0.00709282	0.020418	Biuret	66430	M102T230	12.2445	3.61406	4.31516	0.00709282	0.020418	UP	102.03	102.03	102.03	230.393	229.198	230.855	5	0	5	8095.68	1822.02	1491.17	23010.3	11934.7	3125.09	15998.2	23126.4	28507	31323.7	35981.5	2751.47	0	0	1883.63	3362.4	2934.64
M1225T188	1224.73	1.27855	-2.09195	0.0463838	0.034523	Brevetoxin B4a	94508	M1225T188	4.26323	-2.09195	-2.56931	0.0463838	0.034523	DOWN	1224.73	1224.72	1224.87	188.236	180.734	191.932	11	4	5	52843.5	142227	101615	33368.1	21096.9	810.681	47491.2	12745.7	49482.9	47824.3	41853.6	0	45536.8	141732	242747	245591	177757
M596T244	595.785	1.16058	-1.57547	0.0294914	0.0286749	Bromethalin	72475	M596T244	2.98032	-1.57547	-2.84971	0.0294914	0.0286749	DOWN	595.785	595.784	595.785	244.249	242.091	244.92	10	5	5	34196	111803	61005.3	37523.5	18838.4	415.614	40211.2	39451.7	43964.7	48862.6	52234.9	0	91321.7	114255	158662	148567	158014
M217T20	216.888	1.19273	-3.43333	0.0478255	0.0351944	Bromochloroacetic acid	72936	M217T20	10.8027	-3.43333	-2.5781	0.0478255	0.0351944	DOWN	216.888	216.512	217.002	19.8499	3.96343	83.1617	46	6	6	5.41101e+06	3.87486e+06	3.30919e+06	358692	458253	1.27799e+06	231929	300294	171001	106163	64773.7	193630	36934.3	4.75591e+06	7.04179e+06	3.41475e+06	7.80616e+06
M143T564	142.924	1.33375	3.20961	0.0305453	0.0289668	Bromoethane	73059	M143T564	9.25099	3.20961	2.97768	0.0305453	0.0289668	UP	142.924	142.923	142.943	564.119	557.019	638.484	17	1	6	126621	428063	193404	3.96001e+06	2.89899e+06	8.60184e+06	808862	4.76721e+06	4.48041e+06	4.23172e+06	869995	616037	603273	499217	382659	371858	95333.2
M145T52	145.052	1.50901	-2.52294	0.0651391	0.0426489	Butyl isopropyl disulfide	88942	M145T52	5.74751	-2.52294	-2.27486	0.0651391	0.0426489	DOWN	145.052	145.012	145.097	52.1742	3.28106	78.3387	47	6	6	3.1894e+07	4.71978e+07	4.048e+07	8.21187e+06	1.11167e+07	1.20689e+06	2.8809e+07	1.3402e+07	2.08933e+06	2.02209e+06	1.7419e+06	1.29737e+08	3.36963e+07	3.09039e+07	2.79208e+07	2.97425e+07	3.11864e+07
M818T288	818.142	3.51674	-10.4832	0.00517652	0.0193649	Butyryl-CoA	443	M818T288	1431.43	-10.4832	-4.73423	0.00517652	0.0193649	DOWN	818.142	818.142	818.142	288.255	287.75	288.623	5	5	0	116211	468005	242035	212.528	330.662	0	589.269	0	0	685.901	0	0	418498	558670	649385	581245	600230
M836T265	836.139	1.41384	-3.08242	0.0161847	0.023608	Butyryl-CoA	443	M836T265	8.47032	-3.08242	-3.49419	0.0161847	0.023608	DOWN	836.139	836.096	836.143	264.605	262.811	289.343	8	4	2	98421.8	280331	171415	33070.5	25719.3	0	66922	56027.9	37662.5	26598.7	11211.6	0	492533	408767	321259	231449	227978
M590T323	590.093	1.35435	-3.44979	0.0055125	0.0195929	BX-795	990046	M590T323	10.9267	-3.44979	-4.04522	0.0055125	0.0195929	DOWN	590.093	590.011	590.176	323.29	303.833	347.581	10	5	1	10803	32566.4	16652.6	2868.62	6787.62	0	0	493.805	16717.9	0	0	0	31185.8	42976.3	42146.6	35903.2	43186.7
M599T223	599.114	1.28124	-2.70152	0.0105824	0.0215866	C.I. Acid Green 50	89230	M599T223	6.50486	-2.70152	-3.76457	0.0105824	0.0215866	DOWN	599.114	598.967	599.19	222.847	191.872	281.742	42	5	5	66554.9	202493	108246	31105.2	26809.7	0	28930.3	61007.5	18838.6	65895.3	11959.5	0	157401	265921	267277	252074	272283
M789T255	789.224	1.68236	-3.78136	0.00737264	0.0205324	Calphostin C	989643	M789T255	13.75	-3.78136	-4.24433	0.00737264	0.0205324	DOWN	789.224	789.156	789.224	254.916	253.318	269.354	5	5	0	7358.77	17910.7	9509.27	1247.46	1433.35	0	3176.5	592.307	2921.97	0	793.959	0	25117	15526.1	25599	20731.1	20490.9
M707T56	707.226	1.31803	-2.97311	0.0082869	0.0208638	Calyxin J	53026	M707T56	7.85225	-2.97311	-4.0291	0.0082869	0.0208638	DOWN	707.226	706.814	707.228	55.6703	2.83799	58.9983	10	4	6	2361807	9.0492e+06	4.68787e+06	1.15243e+06	1.03534e+06	653713	2.69363e+06	2.25007e+06	488718	428329	400150	496688	9.47838e+06	9.3451e+06	1.03424e+07	1.49089e+07	9.72372e+06
M1240T407	1239.55	1.1701	2.9811	0.00702298	0.0203882	Camelliasaponin C1	95217	M1240T407	7.89589	2.9811	4.16819	0.00702298	0.0203882	UP	1239.55	1239.55	1239.55	406.717	406.162	407.575	4	0	4	14644	7182.83	6628.1	57138	28598.8	0	70325	68787.5	77773	66229.6	59712.9	0	0	5098.99	9176.95	15766	13055.1
M1073T231	1073.17	1.97574	-3.69135	0.00844687	0.020925	Camelliatannin E	95780	M1073T231	12.9184	-3.69135	-4.06375	0.00844687	0.020925	DOWN	1073.17	1073.17	1073.25	231.129	229.278	250.574	7	5	2	29904.7	89331.6	48864.3	6888.69	9041.44	0	23011.7	12226.6	1724	3163.95	1205.95	0	123890	141102	96625.6	90478.2	83894.3
M1061T399	1061.06	1.39263	2.10819	0.0106057	0.0215925	Camelliatannin F	95547	M1061T399	4.31151	2.10819	3.60611	0.0106057	0.0215925	UP	1061.06	1061.02	1061.22	398.838	390.733	442.074	14	5	5	129569	104932	78368.5	452384	222620	0	550768	558984	552187	551187	501179	3612.21	46167.4	71816	130806	163850	213337
M1007T456	1007.11	1.03879	-2.41882	0.0124734	0.0222028	Camelliatannin F	95547	M1007T456	5.34734	-2.41882	-3.70258	0.0124734	0.0222028	DOWN	1007.11	1007	1007.23	455.958	441.128	470.773	10	5	5	268669	812193	429942	151864	77379.1	0	189338	212064	193549	162037	154196	0	1.14502e+06	1.15512e+06	717470	911514	944031
M172T701	172.051	2.61279	-5.79771	0.00210761	0.0151531	Carbendazim	68667	M172T701	55.6267	-5.79771	-5.82119	0.00210761	0.0151531	DOWN	172.051	172.02	172.066	701.119	675.364	718.935	32	6	6	2.20421e+06	3.30882e+07	1.36703e+07	594825	264801	399258	1.06743e+06	621933	595153	587356	297825	5.86326e+07	3.28016e+07	3.25286e+07	2.94798e+07	1.77443e+07	2.73421e+07
M441T498	440.686	1.03158	1.93557	0.0340777	0.0298553	Casein Kinase II Inhibitor III, TBCA	987384	M441T498	3.8253	1.93557	2.80874	0.0340777	0.0298553	UP	440.686	440.686	440.686	498.355	492.312	501.434	4	0	4	36982.3	92064.5	47944.8	352146	221691	0	644424	481276	415866	227675	343634	31078.8	85433.4	147487	132385	114315	41688.1
M1107T470_2	1107.04	1.75605	-4.96651	0.0115274	0.0218637	Castacrenin D	88019	M1107T470_2	31.2657	-4.96651	-3.87641	0.0115274	0.0218637	DOWN	1107.04	1107.04	1107.04	469.651	469.025	470.268	4	4	0	23836.5	59919.3	36641.2	1831.54	2171.02	0	3050.5	5168.66	0	2770.06	0	0	46398.9	76603.4	51973.1	76378.7	108162
M1091T475	1091.05	1.38201	1.82549	0.0182836	0.0245196	Castacrenin E	88020	M1091T475	3.54427	1.82549	3.03221	0.0182836	0.0245196	UP	1091.05	1091.04	1091.05	475.184	474.244	476.184	6	3	3	78290.9	59097	53159.2	209427	109187	0	311729	242193	206097	223968	272576	1840.53	7787.84	42652.6	59761.7	110857	131682
M1217T369	1217.05	1.38967	2.74413	0.00875089	0.021036	Castacrenin F	88011	M1217T369	6.69986	2.74413	4.10154	0.00875089	0.021036	UP	1217.05	1217.04	1217.05	369.1	368.059	369.108	3	0	3	9119.34	4080.95	1726.64	27313.2	13766.7	0	34798.1	33970.8	36634.1	27371.8	31104.4	3903.93	1664.7	3461.63	6710.94	3487.17	5257.33
M628T256	628.247	1.1217	-1.84626	0.0243277	0.0270014	CAY10599	45516	M628T256	3.59567	-1.84626	-2.81688	0.0243277	0.0270014	DOWN	628.247	628.174	628.379	255.594	194.449	292.93	16	5	3	11169.3	27865.2	15598.3	7729.01	7955.64	0	551.255	9727.84	19550.9	13788.3	2755.66	0	24723.9	28586.6	30321.9	46046.8	37512.4
M534T499	534.063	1.40577	-4.63862	0.0409258	0.03206	Cefamandole	990930	M534T499	24.9094	-4.63862	-2.7316	0.0409258	0.03206	DOWN	534.063	534.063	534.063	499.179	498.218	504.386	3	3	0	38783.5	476503	409535	19072.2	23159.8	0	0	5439.05	13439.6	41113.4	54441.3	5102.76	32176.2	433113	836222	543791	1.00861e+06
M769T182	768.711	1.73049	-5.23014	0.0350017	0.0300664	Cer(d20:0/26:0(2OH)):	103019	M769T182	37.5343	-5.23014	-2.86292	0.0350017	0.0300664	DOWN	768.711	768.711	768.711	181.673	181.327	184.737	3	3	0	18656.9	47053.9	39190.9	1167.8	2325.82	681.816	0	5879.31	0	445.657	0	531.213	9027.78	32175.1	61071.8	88350.1	91167.7
M395T9	395.39	1.05128	2.20366	0.0698914	0.0447533	Cerotic acid	4212	M395T9	4.60645	2.20366	2.21417	0.0698914	0.0447533	UP	395.39	395.387	395.39	9.16355	7.22098	11.2315	8	4	4	224286	50405.1	56535.5	232395	193231	0	0	451918	238850	320757	382845	0	0	147258	24263.1	51616.1	79293.2
M1411T426_1	1410.59	2.62915	5.99204	0.00492185	0.0191755	Cetrorelix	85339	M1411T426_1	63.648	5.99204	4.78915	0.00492185	0.0191755	UP	1410.59	1410.59	1410.59	426.146	423.988	426.516	5	0	5	32056.4	1417.55	854.817	92016.4	46330.4	0	128349	115858	107702	99583.7	100607	0	1410.94	1994.78	2165.98	2077.48	856.105
M675T210	675.147	1.58039	5.45054	0.00728825	0.0204987	Chartreusin	987160	M675T210	43.7296	5.45054	4.34703	0.00728825	0.0204987	UP	675.147	675.146	675.148	209.755	208.649	210.354	5	0	5	7710.26	350.781	587.475	20315.3	11234.4	0	14682.2	27650.4	27366.9	23245.8	28946.6	0	0	0	1405.23	0	699.451
M275T461	274.88	1.13977	2.1385	0.0117004	0.0219201	Chlorfenac	72856	M275T461	4.40305	2.1385	3.41923	0.0117004	0.0219201	UP	274.88	274.82	274.995	460.687	344.205	532.527	23	6	6	96777.3	306592	294908	1.34994e+06	686802	483135	1.7292e+06	457438	1.95574e+06	1.73725e+06	1.73688e+06	184276	81591.4	36658.1	550265	782558	204205
M895T532	895.317	1.02844	1.58607	0.0361409	0.0304409	Chlorhexidine gluconate	66788	M895T532	3.0023	1.58607	2.47619	0.0361409	0.0304409	UP	895.317	895.315	895.319	531.521	527.874	537.951	8	4	4	394031	686413	750404	2.06087e+06	1.1338e+06	0	1.7004e+06	2.7486e+06	3.21126e+06	2.55738e+06	2.14758e+06	0	37155.3	367817	901049	798367	2.01409e+06
M175T570	174.933	1.03622	1.50293	0.00443509	0.0187661	Chloropentafluoroethane	87591	M175T570	2.83417	1.50293	3.66143	0.00443509	0.0187661	UP	174.933	174.933	175.062	569.587	557.564	594.653	12	5	6	39471.4	278007	230361	787919	251603	319801	916588	783346	858243	786192	1.06335e+06	420210	605184	39664.7	14316.6	369138	219529
M447T368	447.275	2.10543	4.04546	0.00048887	0.0398959	Chlorophyll a	469	M447T368	16.5121	-4.04546	-7.57733	0.00048887	0.0398959	DOWN	447.275	447.275	447.275	368.491	367.402	368.868	5	5	0	66355.4	253591	75878.4	15357.8	13167.6	137331	279662	369503	269958	231486	233604	40867.7	15310.3	7593.59	15315	6664.68	6395.64
M200T605	199.85	1.02829	1.89112	0.0065322	0.0201638	Chloropicrin	72251	M200T605	3.70924	1.89112	3.5848	0.0065322	0.0201638	UP	199.85	199.85	199.851	604.654	584.739	642.121	16	4	5	216612	282367	279200	1.04737e+06	441914	1.51315e+06	1.68766e+06	792356	693825	932254	664960	103088	801134	76924	400340	173979	138739
M356T463	355.852	2.20466	4.14619	0.0190103	0.0248175	Chlorpyrifos-methyl	70121	M356T463	17.7063	4.14619	3.3663	0.0190103	0.0248175	UP	355.852	355.852	355.852	463.142	457.269	521.04	5	1	4	29895.1	14050.1	21678.5	249254	169767	0	299340	222791	176787	518897	277706	0	57076.6	4350.94	7009.09	14357.7	1506.39
M262T240	261.953	2.17913	-6.20042	0.00466718	0.0189698	CHLORQUINALDOL	43894	M262T240	73.5378	-6.20042	-4.84993	0.00466718	0.0189698	DOWN	261.953	261.952	261.953	240.033	239.42	245.523	5	5	0	92650	287909	143428	3886.51	2397.23	0	2387.69	5505.16	6778.38	4414.9	4232.93	877.921	291443	350029	350704	373584	360819
M657T306	657.387	2.11183	4.91649	0.00836822	0.0208951	Cholestane-3,7,12,25-tetrol-3-glucuronide	57960	M657T306	30.2004	4.91649	4.2107	0.00836822	0.0208951	UP	657.387	657.303	657.442	305.58	271.15	306.05	23	5	5	471787	61184.8	31814.6	1.84864e+06	1.03933e+06	0	3.08894e+06	2.35335e+06	2.22441e+06	1.79075e+06	1.63438e+06	0	55683.4	70556.8	86015.3	82671.3	72182
M1194T186	1194.35	2.67588	-6.19769	0.0166114	0.0237836	Choloyl-CoA	63320	M1194T186	73.399	-6.19769	-3.53658	0.0166114	0.0237836	DOWN	1194.35	1194.35	1194.35	185.621	184.518	186.682	4	4	0	32584	129896	88752.5	1741.5	1284.92	0	2001.92	3766.62	877.357	1544.27	2258.84	0	38810.9	148470	208618	195239	188236
M899T288	899.13	2.72237	-8.23636	0.00519603	0.0193788	Chondroitin 6-sulfate	5570	M899T288	301.573	-8.23636	-4.72978	0.00519603	0.0193788	DOWN	899.13	899.127	899.131	288.326	287.75	288.623	5	5	0	27084	95935	49576.9	203.77	316.48	0	646.891	0	575.73	0	0	0	130851	136064	111446	99431	97818.3
M860T185	860.273	1.72201	-2.80041	0.0178796	0.0243469	Cinerubine B, hydrochloride	991278	M860T185	6.96641	-2.80041	-3.39873	0.0178796	0.0243469	DOWN	860.273	860.251	860.438	185.328	176.715	243.532	12	5	5	137926	467740	285205	67146.4	44852.3	682.105	111665	121198	72580.3	49704.4	47048.6	0	359135	505238	868711	489531	583827
M350T426	350.27	1.2201	-2.49733	0.0105574	0.0215802	Clavepictine B	53953	M350T426	5.6464	-2.49733	-3.86869	0.0105574	0.0215802	DOWN	350.27	350.27	350.27	425.726	417.138	426.003	5	5	0	24395.6	84060.9	43169.3	14892.6	7373.21	28881.1	8240.99	10809.1	13101.3	11822.1	16501.1	0	77535.3	100787	100740	109796	115508
M371T532	371.101	1.85408	3.02663	0.000236391	0.0273519	Clozapine	1901	M371T532	8.14904	-3.02663	-7.268	0.000236391	0.0273519	DOWN	371.101	371.101	371.101	531.739	511.714	545.231	12	6	3	792847	1.87595e+06	516177	230205	202991	1.40492e+06	2.66349e+06	2.29885e+06	1.92224e+06	1.49855e+06	1.46768e+06	51272	523486	405481	9264.56	140633	251096
M363T198	363.16	1.21691	-2.89824	0.0310791	0.0291092	Clusiacyclol A; (6,8-Dihydroxy-1,1,3a-trimethyl-1a,2,3,3a,8b,8c-hexahydro-1H-4-oxabenzo[f]cyclobuta[cd]inden-7-yl)(phenyl)methanone	985230	M363T198	7.45516	-2.89824	-2.94821	0.0310791	0.0291092	DOWN	363.16	363.085	363.167	197.955	178.238	201.338	15	5	5	139256	424559	303700	56923.6	32605.9	0	34953	75403	79799.4	72276	79110.2	0	254725	295156	623404	516733	857335
M1168T442	1168.41	1.03755	8.30633	0.00544334	0.0195478	CoA(24:0(3Ke))	97430	M1168T442	316.559	8.30633	4.6772	0.00544334	0.0195478	UP	1168.41	1168.41	1168.41	441.614	440.523	442.141	5	0	5	70294.2	588.403	1441.29	231548	120947	1955.36	202101	339989	290319	285565	269359	0	0	0	0	3530.42	0
M1132T254	1132.45	1.79463	-5.01682	0.00993685	0.0214126	CoA(24:0(3OH))::M-H	97423	M1132T254	32.3753	-5.01682	-4.03188	0.00993685	0.0214126	DOWN	1132.45	1132.45	1132.45	253.583	252.122	254.671	4	4	0	15207	59316.1	34912.5	1803.53	1401.43	609.09	0	1365.97	2556.84	3770.95	2518.33	443.585	50318.8	101683	85493.3	64771.5	53186.8
M1117T231	1117.14	1.94662	-9.27345	0.0100653	0.0214488	CoA-glutathione	63637	M1117T231	618.851	-9.27345	-4.02552	0.0100653	0.0214488	DOWN	1117.14	1117.02	1117.14	230.696	188.085	231.381	6	5	0	58721.3	169904	103304	131.543	322.214	0	0	0	789.26	0	0	0	295183	253601	184471	151460	134706
M991T183	991.248	1.73969	-3.59573	0.0165312	0.0237511	Cobalt-dihydro-precorrin 6	63951	M991T183	12.0899	-3.59573	-3.46417	0.0165312	0.0237511	DOWN	991.248	991.169	991.28	182.688	179.206	231.39	8	5	1	24312.1	86643.3	55487.1	7140.34	9023.28	0	24973	5684.41	6212.57	3540.35	2431.75	0	103651	35963.2	131197	115189	133860
M989T187	989.279	1.72442	-3.14482	0.0118062	0.0219573	Cobalt-precorrin 7	63952	M989T187	8.84471	-3.14482	-3.82747	0.0118062	0.0219573	DOWN	989.279	989.276	989.283	187.455	185.361	192.514	7	5	2	51145.5	169504	95711.5	19167.7	9800.03	576.227	29589.3	20809.5	20657.2	23729.4	19644.7	0	188969	252344	229642	228664	117407
M967T196	967.303	1.14124	-1.6063	0.0653698	0.0427504	Cobalt-precorrin 7	63952	M967T196	3.0447	-1.6063	-2.26883	0.0653698	0.0427504	DOWN	967.303	967.232	967.441	195.597	192.573	235.993	16	5	5	46789.6	158606	110681	52101.9	31165.3	609.59	32191.3	50773.4	74362.8	73004.7	81669.6	0	88824.3	103318	275642	259059	224793
M566T332	566.033	2.33794	-6.63257	0.0180494	0.0244201	Cobimetinib; GDC 0973	986557	M566T332	99.2206	-6.63257	-3.45903	0.0180494	0.0244201	DOWN	566.033	566.01	566.153	332.082	318.103	334.088	12	6	0	18104.6	49193	34541.9	409.964	492.707	0	0	0	461.843	918.213	1079.73	118697	26495.3	42870.4	38914.9	37077.3	31102.7
M572T483	571.513	1.61772	4.25686	0.00780024	0.0206936	Coixenolide	71781	M572T483	19.118	4.25686	4.26876	0.00780024	0.0206936	UP	571.513	571.513	571.513	483.091	482.12	485.169	5	0	5	43389.3	17229.8	11641.9	329946	179064	36383.9	177904	425434	420405	462256	457295	0	5101.61	25250	21003.6	25340.4	26682.9
M1324T422	1324.08	2.22081	5.31993	0.00404409	0.0183824	Complestatin	71029	M1324T422	39.9448	5.31993	4.99479	0.00404409	0.0183824	UP	1324.08	1324.03	1324.08	421.999	399.679	423.42	8	0	5	41696.8	3231.13	3680.44	130209	62162.5	4041.95	151420	159846	155409	164845	145695	2526.71	1029.21	0	835.812	5283.74	9711.29
name-down	m.z	vip	log2(Fold Change)	pvalue	qvalue	compound	METLIN ID	name	fold	log2fold	tstat	pvalue	qvalue	updown	mzmed	mzmin	mzmax	rtmed	rtmin	rtmax	npeaks	bx_p_1	Dataset_2	maxint	mean1	sd1	mean2	sd2	B1-P1	B1-P2	B1-P3	B1-P4	B1-P5	B1-P6	C1-P1	C1-P2	C1-P3	C1-P4	C1-P5	C1-P6
M1182T415_1	1181.54	1.9026	4.37525	0.00542272	0.0195342	Congmunoside XIV	93992	M1182T415_1	20.7531	4.37525	4.60699	0.00542272	0.0195342	UP	1181.54	1181.54	1181.54	414.761	413.255	415.635	5	0	5	15536.4	2034.2	2565.99	43374.7	21830.1	0	45920.5	52296.4	60421.4	48130.5	53479.7	0	0	3005.23	886.509	1570.69	6742.76
M743T242	743.35	1.34751	-2.38629	0.0272948	0.0280166	Corchorusoside A	88745	M743T242	5.22811	-2.38629	-3.0283	0.0272948	0.0280166	DOWN	743.35	743.349	743.386	242.398	239.802	306.736	9	5	1	15881.9	51185.7	33046.2	9795.95	5364.27	409.066	6464.04	12572.4	11577.1	14365.3	13387.8	0	43430.2	28352.7	80105.8	74030.4	81194.8
M157T157	157.076	1.37104	1.73669	0.0026851	0.0164511	Cotinine	1531	M157T157	3.33269	1.73669	4.47789	0.0026851	0.0164511	UP	157.076	157.076	157.134	156.855	128.197	162.002	3	3	0	74954.1	441694	507962	1.47203e+06	244201	1.13997e+06	1.26214e+06	1.3894e+06	1.74222e+06	1.67397e+06	1.62448e+06	431653	24959.1	815117	36426.6	76233.1	1.26577e+06
M398T82	398.128	1.48609	-4.206	0.0234067	0.0266518	CP-91149	986221	M398T82	18.4558	-4.206	-3.203	0.0234067	0.0266518	DOWN	398.128	398.128	398.128	81.7467	80.6878	82.7437	4	4	0	11191	20107.2	14552.5	1005.2	1275.09	0	2849.57	0	0	880.061	2301.58	0	14786.6	9413.82	30703.8	38947.1	26792
M836T184	836.229	2.61536	-8.00351	0.0155713	0.0233715	Cyanidin 3-(3-glucosyl-6-malonylglucoside) 4&#39;-glucoside	86717	M836T184	256.624	-8.00351	-3.5982	0.0155713	0.0233715	DOWN	836.229	836.229	836.229	183.601	182.974	184.648	3	3	0	35756.7	69298.2	47068.4	155.709	241.394	0	0	0	0	452.806	481.449	0	22884.6	88378.3	92382.4	89960.9	122183
M810T264	810.149	1.76611	5.16988	0.064684	0.0424502	Cyanidin 3-(6-caffeoylglucoside) 5-glucoside	92770	M810T264	35.9988	5.16988	2.35887	0.064684	0.0424502	UP	810.149	810.148	810.15	263.554	263.283	264.502	3	0	3	40330.1	2180.82	3238.34	81568.2	82373.5	0	212701	152236	54421.6	32326.4	37724.5	0	8296.51	2974.6	0	0	1813.81
M840T295	840.225	1.15182	-3.7043	0.0143529	0.0228972	Cyanidin 3-(malonylsophoroside) 5-glucoside	92769	M840T295	13.0348	-3.7043	-3.65713	0.0143529	0.0228972	DOWN	840.225	840.204	840.245	295.017	288.52	301.9	8	5	0	19005.3	62863.9	38785.2	4794.17	2909.41	0	2891.86	4863.97	7849.57	6619.13	6540.49	640.882	92295.3	97786.3	88464.2	65186.6	32810.4
M1239T471	1239.25	1.09417	2.26662	0.0134379	0.0225563	Cyanidin 3-O-[2-O-(6-O-(trans-3-O-(beta-D-glucopyranosyl)caffeyl)-beta-D-glucopyranosyl)-6-O-(trans-caffeyl)-beta-D-glucopyranoside]-5-O-[beta-D-glucopyranoside]	46978	M1239T471	4.81195	2.26662	3.4743	0.0134379	0.0225563	UP	1239.25	1239.02	1239.25	471.426	469.441	486.226	8	3	5	34329.9	30800.6	24426.5	148320	79172.5	0	204933	220513	172676	158563	133235	0	54555.5	17713.9	44831.2	10575.4	57127.6
M829T266	829.125	1.41011	2.62714	0.0207431	0.0255307	Cyanidin 3-rutinoside-5-glucoside	66256	M829T266	6.17799	2.62714	3.08365	0.0207431	0.0255307	UP	829.125	829.112	829.126	265.848	263.64	265.888	3	0	3	24879.7	9430.89	12738.1	58412.1	36763.9	0	85557.3	29137.9	59790.3	88186.5	87800.7	0	34467.8	5245.8	5668.75	9755.19	1447.76
M764T207	764.166	2.90318	-7.48708	0.0115622	0.0218751	Cyanidin 3-sambubioside 5-glucoside	92768	M764T207	179.405	-7.48708	-3.88637	0.0115622	0.0218751	DOWN	764.166	764.157	764.241	207.44	188.085	223.13	8	4	0	29114.7	128023	80289.4	627.925	858.292	0	617.441	0	980.812	0	2169.29	0	149696	248436	103102	123626	143275
M150T557	149.994	2.59748	5.77635	0.00120274	0.0118754	Cyanuric acid	66429	M150T557	54.8092	5.77635	6.59043	0.00120274	0.0118754	UP	149.994	149.993	149.994	557.49	554.616	569.52	6	0	6	104843	53799.1	26248.3	2.94869e+06	1.07563e+06	4.23988e+06	3.0625e+06	3.96519e+06	2.69883e+06	2.43339e+06	1.29232e+06	100465	40057.9	30416.5	67544.5	36174.6	48136.3
M562T280	562.032	1.23031	-3.06431	0.000844567	0.00978471	cyclic adenosine diphosphate ribose	4171	M562T280	8.36469	-3.06431	-6.71406	0.000844567	0.00978471	DOWN	562.032	561.775	562.101	279.955	260.148	332.769	21	6	5	111704	435379	137428	52020.9	25970.9	0	54471.6	60267.4	62694.3	69420.3	65272	291530	279390	376628	529060	600172	535491
M856T288	856.168	2.64193	-5.5913	0.0046761	0.0189773	Cyclohex-1-ene-1-carboxyl-CoA	67949	M856T288	48.2114	-5.5913	-4.84405	0.0046761	0.0189773	DOWN	856.168	856.168	856.168	288.263	287.75	288.623	5	5	0	23801.8	90299.9	44694.6	1873.59	1333.12	579.697	632.973	1318.31	3854.41	3070.67	1785.48	0	115939	111898	108680	108461	96822.9
M506T353	506.132	1.31191	-1.82979	0.0170942	0.0239953	Cys Asn Ser Tyr	116199	M506T353	3.55485	-1.82979	-2.90917	0.0170942	0.0239953	DOWN	506.132	506.015	506.307	353.443	331.889	393.887	15	6	6	76376.8	375516	133475	105635	183905	480575	47559.5	21712	24371.3	28631.3	30959.6	632462	259550	390664	351679	314892	303851
M503T347	503.123	2.03533	-4.0147	1.43801e-05	0.000700586	Cys Cys Ile Met	112030	M503T347	16.1639	-4.0147	-14.3714	1.43801e-05	0.000700586	DOWN	503.123	503.004	503.339	347.067	316.903	378.556	24	6	5	288501	1.42614e+06	222581	88230	49580.7	5172.81	86799.1	99566.6	112353	71040.3	154448	1.60894e+06	1.06583e+06	1.62765e+06	1.5877e+06	1.34988e+06	1.31682e+06
M540T50	540.14	1.30092	-2.7985	0.0140168	0.0227701	Cys Cys Met Trp	112098	M540T50	6.95717	-2.7985	-3.63462	0.0140168	0.0227701	DOWN	540.14	540.055	540.14	49.5758	47.4052	53.2047	5	0	5	5.04841e+06	1.30387e+07	7.45159e+06	1.87414e+06	1.04266e+06	518173	3.05473e+06	3.19848e+06	1.51811e+06	1.41334e+06	1.54203e+06	2.80099e+07	1.17961e+07	1.00574e+07	7.73542e+06	1.00714e+07	1.05622e+07
M604T247	604.197	1.60548	-7.30631	0.00574516	0.0197379	Cys Glu Arg Tyr	112979	M604T247	158.277	-7.30631	-4.61755	0.00574516	0.0197379	DOWN	604.197	604.197	604.197	247.5	245.8	248.489	5	5	0	10738.2	34760.7	18398	76.7502	187.999	0	0	460.501	0	0	0	0	30956.3	36911.3	49749	47801	43146.7
M544T234	544.149	3.06158	-4.84339	0.00577138	0.0197536	Cys Glu Glu Lys	112748	M544T234	28.7082	-4.84339	-4.52014	0.00577138	0.0197536	DOWN	544.149	544.075	544.16	233.797	185.304	251.321	11	5	1	95542.2	312753	162143	10895.2	21625.8	430.212	54947	554.146	2255.88	3750.4	3433.71	0	284537	353039	424194	428495	386254
M523T233	523.15	1.39587	-1.64647	0.0371542	0.0307838	Cys Glu Glu Tyr	112759	M523T233	3.13066	-1.64647	-2.40815	0.0371542	0.0307838	DOWN	523.15	522.754	523.24	233.202	187.683	250.715	39	5	6	111395	440121	228425	140593	201607	508175	248261	16463.8	22204.5	26659	21794.4	0	426162	447130	574617	596572	596244
M540T351	540.111	1.17352	-1.97563	0.0213783	0.0258143	Cys His Met Asn	114091	M540T351	3.93299	-1.97563	-2.74743	0.0213783	0.0258143	DOWN	540.111	540.053	540.116	350.553	349.187	420.418	7	5	2	16257.5	64808.4	33610.2	16399.6	27075.3	64670	33112.7	614.756	0	0	0	0	64250.9	95985.4	82210.2	77205.1	69198.5
M677T64	677.215	1.02506	-2.58522	0.00214694	0.0152556	Cys Trp Trp Tyr	119059	M677T64	6.00108	-2.58522	-5.30736	0.00214694	0.0152556	DOWN	677.215	676.873	677.219	63.6024	8.85875	72.7194	14	6	5	2.63252e+06	7.23799e+06	2.69264e+06	1.20609e+06	706901	0	966459	1.14279e+06	1.59107e+06	1.44987e+06	2.08633e+06	4.06479e+06	4.93319e+06	6.18836e+06	1.02993e+07	7.48972e+06	1.04525e+07
M337T291	337.047	1.45457	3.62377	0.01015	0.0214722	Cysteinyldopa	63519	M337T291	12.3272	3.62377	4.01241	0.01015	0.0214722	UP	337.047	337.012	337.169	290.57	288.623	308.208	8	1	5	43971	46758.1	10918.7	576394	323147	63463.2	347156	572472	724430	822000	928843	63568.3	42841.9	54588.1	47268.9	38501.1	33780.2
M261T160	261.041	1.22159	-2.79713	0.00768085	0.0206502	Daphnetin diacetate	987193	M261T160	6.95056	-2.79713	-4.05988	0.00768085	0.0206502	DOWN	261.041	261.041	261.041	160.002	143.93	162.804	8	5	0	30919.6	258192	129513	37146.9	31825.4	98885.7	5353.24	27179.1	28208	30740.2	32515.4	16425.7	303426	355665	362472	216971	294192
M515T354	514.674	2.27965	5.22754	0.0141126	0.0228068	Decachlorobiphenyl	70003	M515T354	37.4667	5.22754	3.68936	0.0141126	0.0228068	UP	514.674	514.674	514.674	353.766	353.011	356.256	5	0	5	29703.8	4171.08	2948.01	157320	101638	0	300779	204933	177766	163142	97300	0	1930	5552.51	8471.35	4108.49	4964.1
M1267T471	1267.28	2.4764	5.48467	0.00645781	0.0201272	Delphinidin 3-(6-malonylglucoside)-7,3'-di-(6-sinapoylglucoside)	47104	M1267T471	44.7766	5.48467	4.48393	0.00645781	0.0201272	UP	1267.28	1267.28	1267.28	470.722	469.401	471.143	5	0	5	28149.4	2954.27	2473.22	133535	71290.7	0	181641	197526	148148	158561	115332	0	6124.62	1859.8	2118.92	1756.72	5865.56
M931T306	931.22	1.46854	-7.08774	0.00533069	0.0194724	Delphinidin 3,3'-di-glucoside-5-(6-caffeoylglucoside)	47082	M931T306	136.027	-7.08774	-4.70011	0.00533069	0.0194724	DOWN	931.22	931.22	931.221	305.968	305.58	306.048	5	5	0	12197.2	33780.9	17548.3	105.501	258.424	0	0	0	0	0	633.006	0	48961.4	45809.7	35221.5	38368.5	34324.5
M1181T472	1181.3	1.79047	3.98126	0.00803839	0.020777	Delphinidin 3-glucoside-7,3'-di-(6-(E)-sinapoylglucoside)	47114	M1181T472	15.7935	3.98126	4.22411	0.00803839	0.020777	UP	1181.3	1181.3	1181.3	471.921	470.585	472.869	6	1	5	220947	48186.4	34971.8	761457	412133	0	608807	1.14722e+06	935019	985087	892606	0	18567.9	54160.3	50203.5	68274.1	97912.3
M1271T183	1271.37	1.8486	-4.39614	0.0191123	0.024858	Delphinidin 3-O-rutinoside-7,3'-di-O-(6-O-p-coumaroyl-beta-D-glucopyranoside)	47106	M1271T183	21.0557	-4.39614	-3.35656	0.0191123	0.024858	DOWN	1271.37	1271.37	1271.38	182.527	181.703	186.362	4	3	1	34342	76984.4	53093.4	3571.76	7158.58	0	18087.8	1758.28	0	1584.48	0	0	21169.1	96493.2	128991	100939	114314
M826T288	826.188	1.45568	-3.88254	0.0052191	0.0193951	Delphinidin 3-sophoroside 5-glucoside	93718	M826T288	14.7489	-3.88254	-4.33119	0.0052191	0.0193951	DOWN	826.188	826.187	826.251	288.263	239.499	288.679	7	5	0	9762.29	28482.4	14472.3	1818.65	4236.4	0	10458.2	0	0	453.691	0	0	35819	27439.5	32589.5	36919	38127.7
M199T478	198.897	1.08121	1.58141	0.0113361	0.0217996	delta-3,4,5,6-Tetrachlorocyclohexene	66568	M199T478	2.99263	1.58141	3.09561	0.0113361	0.0217996	UP	198.897	198.863	198.931	477.798	395.19	535.681	25	6	6	130809	1.05955e+06	1.17629e+06	3.17084e+06	1.1863e+06	1.13368e+06	2.79379e+06	4.09647e+06	4.3266e+06	2.83909e+06	3.83542e+06	509487	436893	282747	2.13869e+06	66231.1	2.92326e+06
M1101T242	1101.49	1.50742	-2.7792	0.0164704	0.0237262	Deltoside	67252	M1101T242	6.86469	-2.7792	-3.45322	0.0164704	0.0237262	DOWN	1101.49	1101.49	1101.49	242.149	240.376	242.737	5	5	0	14872.3	31980.5	19077.2	4662.86	3397.38	946.113	553.232	3759.68	6882.37	7723.56	8112.19	0	47383	49613	18959	39918.3	36009.6
M724T412	724.385	1.63039	-4.58835	0.0371095	0.030769	Demethyllactenocin	63713	M724T412	24.0564	-4.58835	-2.81099	0.0371095	0.030769	DOWN	724.385	724.385	724.385	411.501	407.964	411.512	3	3	0	5889.43	16839.8	14104.3	615.372	974.947	478.45	2510.1	0	0	0	703.678	0	1535.94	18033.8	19744.7	24790	36934.5
M157T703	157.054	1.3285	-1.97687	0.0586917	0.0398725	Desmethyl-betahistine(2-(2-aminoethyl)pyridine)	1307	M157T703	3.93638	-1.97687	-2.25257	0.0586917	0.0398725	DOWN	157.054	157.014	157.122	702.761	668.556	719.589	34	6	6	1.70429e+06	1.96747e+07	1.44798e+07	4.99816e+06	6.71138e+06	1.27758e+06	541524	1.60466e+07	795187	619793	1.07082e+07	4.36534e+07	2.60126e+07	1.11098e+07	2.40307e+07	6.72685e+06	6.51453e+06
M715T454	715.179	1.03494	3.67776	0.0255866	0.0274516	Dexylosylpradimicin C	66545	M715T454	12.7973	3.67776	3.01767	0.0255866	0.0274516	UP	715.179	715.179	715.179	453.959	453.557	454.599	4	0	4	18455.7	7873.4	18209.2	102222	74388.4	238951	20085	62563.7	77729.3	109074	104932	44997.5	0	0	0	2242.87	0
M1111T470	1110.92	1.47238	-8.24538	0.0466071	0.034628	Diadenosine heptaphosphate	58044	M1111T470	303.464	-8.24538	-2.62861	0.0466071	0.034628	DOWN	1110.92	1110.92	1110.92	469.838	469.313	470.773	5	5	0	72974.6	181051	168287	453.658	1111.23	0	0	0	0	2721.95	0	0	40101.9	70540.4	235586	335855	404224
M897T442	897.003	1.24629	-2.79889	0.0276028	0.0281133	Diadenosine pentaphosphate	58030	M897T442	6.95905	-2.79889	-3.0332	0.0276028	0.0281133	DOWN	897.003	897.001	897.004	442.155	437.61	442.381	5	5	0	59632.8	146657	100468	21049.8	13977.7	0	26504.9	7024.68	28341.7	33775.7	30651.9	0	112308	186628	123972	150203	306832
M613T278	612.792	2.11764	-5.37931	0.0115534	0.0218723	Diatrizoate	1990	M613T278	41.6232	-5.37931	-3.88071	0.0115534	0.0218723	DOWN	612.792	612.791	612.792	277.513	277.194	278.688	4	4	0	8572.96	25114	15493.3	546.146	655.339	535.162	0	0	412.998	544.449	1784.27	3826.71	15598.6	28502.2	40613.8	18152.1	43990.6
M247T57	247.082	1.06499	-1.89843	0.00950537	0.021285	Diethyl Oxalpropionate	44744	M247T57	3.72807	-1.89843	-3.29051	0.00950537	0.021285	DOWN	247.082	247.025	247.17	56.6525	0.858106	100.844	37	6	6	566947	2.6806e+06	1.19993e+06	719031	832092	2.37709e+06	281289	277534	562264	175466	640546	4.85565e+06	1.33544e+06	1.91903e+06	2.43216e+06	2.79261e+06	2.74871e+06
M1250T375	1249.55	1.73748	3.2872	0.00694463	0.0203542	Digitonin	43702	M1250T375	9.76213	3.2872	4.35414	0.00694463	0.0203542	UP	1249.55	1249.55	1249.56	374.698	373.643	375.258	4	0	4	11998.8	5102.75	2726.55	49785.1	24988.4	0	70448.3	55689.8	58436.9	56441.2	57694.2	5760.88	6615.06	734.933	2997.25	6337.2	8171.18
M1145T471	1144.93	1.51137	4.10797	0.00538641	0.0195101	Diguanosine hexaphosphate	58057	M1145T471	17.2433	4.10797	4.5489	0.00538641	0.0195101	UP	1144.93	1144.93	1144.96	471.223	469.799	472.074	7	2	5	195638	53904.4	76169.8	930943	466084	0	1.01149e+06	1.02297e+06	1.09135e+06	1.22465e+06	1.23519e+06	0	0	0	24224.8	126195	173006
M1107T470_1	1106.95	2.84986	-7.81184	0.0309679	0.0290798	Diguanosine hexaphosphate	58057	M1107T470_1	224.698	-7.81184	-2.9752	0.0309679	0.0290798	DOWN	1106.95	1106.95	1106.95	469.838	469.025	470.773	5	5	0	163532	464187	380529	1980.12	2396.88	0	3305.14	5797.1	0	2778.5	0	0	164486	250969	611238	819464	938964
M981T288	981.13	1.06496	-6.15405	0.0109044	0.0216666	Dimalonylawobanin	47068	M981T288	71.212	-6.15405	-3.93972	0.0109044	0.0216666	DOWN	981.13	981.129	981.13	288.311	287.75	288.593	4	4	0	12265.8	29796.8	18342	275.776	675.51	0	0	1654.65	0	0	0	0	52528.8	45284.8	28661.2	23935.3	28370.8
M207T318	207.066	1.15229	-2.24596	0.00658172	0.0201877	DIMETHYLCAFFEIC ACID	43817	M207T318	4.74352	-2.24596	-4.23489	0.00658172	0.0201877	DOWN	207.066	207.008	207.139	318.487	283.13	366.628	19	6	6	312019	1.41571e+06	629894	298452	144396	11634.8	410975	377113	323081	331600	336310	223322	1.259e+06	1.50505e+06	1.82641e+06	1.85368e+06	1.82682e+06
M195T294	194.905	1.25044	3.64507	0.0696859	0.0446633	Dimexan	72860	M195T294	12.5105	3.64507	2.29954	0.0696859	0.0446633	UP	194.905	194.905	194.906	293.681	290.501	316.82	6	0	3	341015	22694.9	9691.14	283924	278095	9631.72	329258	381297	93319.5	119689	770347	24588.4	39837.7	20642.4	11207.7	16717.4	23175.5
M326T203	326.137	1.13665	-2.00626	0.0208659	0.0255864	Diminazene	72197	M326T203	4.0174	-2.00626	-3.18213	0.0208659	0.0255864	DOWN	326.137	325.861	326.139	202.541	188.834	218.082	14	5	6	178397	619738	347811	154271	86060.1	15402.7	85260.9	174493	193364	226045	231058	0	481758	610098	819202	921294	886075
M1270T194_2	1270.41	1.17742	-1.71763	0.0369911	0.0307294	Disialyllacto-N-tetraose	58479	M1270T194_2	3.28896	-1.71763	-2.71915	0.0369911	0.0307294	DOWN	1270.41	1270.4	1270.41	194.459	191.868	204.58	11	5	5	45704.2	203094	123474	61758.8	31051.1	898.458	80204.2	69184.5	86173.6	61150.4	72941.6	0	131644	184745	278892	322367	300913
M969T456	969.302	1.33116	5.026	0.0135273	0.02259	Disialyllactose	58516	M969T456	32.582	5.026	3.71664	0.0135273	0.02259	UP	969.302	969.052	969.304	456.099	455.501	469.441	3	0	3	15219.2	978.235	1565.84	35573	22746.2	0	28154.3	43723.9	31949.9	69757.7	39852.1	0	0	0	0	2311.83	3557.58
M281T521	281.247	1.01277	2.20494	1.08159e-07	3.65658e-05	DL-2-hydroxy stearic acid	35432	M281T521	4.61057	2.20494	16.5665	1.08159e-07	3.65658e-05	UP	281.247	281.116	281.381	520.773	486.022	555.58	20	6	6	2.02119e+07	4.26114e+07	1.20259e+07	1.96463e+08	1.93095e+07	1.85106e+08	1.74989e+08	1.93701e+08	1.99785e+08	2.31766e+08	1.9343e+08	2.38204e+07	3.2492e+07	4.99095e+07	5.01951e+07	4.4221e+07	5.50306e+07
M151T535	151.039	1.28963	2.64277	0.000224201	0.0041757	DL-3,4-Dihydroxyphenyl glycol	3788	M151T535	6.24531	2.64277	6.99066	0.000224201	0.0041757	UP	151.039	150.886	151.039	534.74	507.751	535.675	7	2	5	98643	432600	324723	2.70172e+06	725755	3.72261e+06	2.77113e+06	2.8284e+06	1.45563e+06	2.80944e+06	2.62312e+06	619970	1.01806e+06	242165	234804	242292	238310
M820T273	820.318	1.32406	-3.94636	0.00850683	0.0209474	Docetaxel M1_M3	745	M820T273	15.4161	-3.94636	-3.97102	0.00850683	0.0209474	DOWN	820.318	820.149	820.443	273.038	255.396	289.298	8	5	1	10807.5	25333.8	14270.1	1530.75	3456.07	0	0	0	8567.42	617.093	0	0	31161.3	27106.5	20705	30691.8	42338.1
M1114T186_2	1114.32	2.61385	-5.83257	0.017114	0.0240045	Docosa-4,7,10,13,16-pentaenoyl CoA	58439	M1114T186_2	56.9872	-5.83257	-3.5077	0.017114	0.0240045	DOWN	1114.32	1114.32	1114.33	186.463	185.882	188.236	4	4	0	30879.3	92785	63659.8	1600.06	1434.85	0	3822.81	2411.74	701.705	562.773	2101.36	0	28385.3	101362	135742	143797	147423
M467T502	467.232	1.09192	1.24664	0.0376914	0.0309696	docusate	4003	M467T502	2.37289	1.24664	2.39481	0.0376914	0.0309696	UP	467.232	467.125	467.234	501.544	488.779	554.047	17	6	6	178530	2.59642e+06	2.63319e+06	6.16102e+06	2.52182e+06	1.32225e+06	8.2361e+06	7.50346e+06	7.59437e+06	5.82212e+06	6.48782e+06	73467.5	428504	225827	4.13255e+06	4.93527e+06	5.7829e+06
M1034T398_1	1033.53	1.53214	2.72251	0.00947108	0.0212744	Doxacurium chloride	85471	M1034T398_1	6.60019	2.72251	3.72782	0.00947108	0.0212744	UP	1033.53	1033.53	1033.53	397.577	395.971	398.588	5	0	5	13673.2	5362.97	6281.75	35556.9	18819.2	0	54299.8	41407.8	43170.4	42589.4	31873.8	0	1002.72	4093.43	913.981	10974.4	15193.3
M496T306	496.053	3.12717	-9.1412	0.0559991	0.0387599	EG00229	986787	M496T306	564.643	-9.1412	-2.47769	0.0559991	0.0387599	DOWN	496.053	496.051	496.246	305.658	287.302	306.048	8	4	0	92962.3	484894	478582	801.541	983.819	440.941	2640.34	730.655	0	0	997.31	431.817	146629	629130	932130	76826.5	1.12422e+06
M378T454	378.302	1.47436	-3.18572	0.00797698	0.0207559	Eicosa-11Z,14Z-dienoyl alanine	991136	M378T454	9.09908	-3.18572	-4.25796	0.00797698	0.0207559	DOWN	378.302	378.266	378.302	453.684	431.259	454.246	6	5	1	45300.1	127373	65170.4	14001.6	2530.06	15335.7	9862.42	12150.5	16302.5	14284.8	16073.4	0	127391	151323	148553	151030	185941
M307T535	307.264	1.30544	2.91408	5.03917e-05	0.00157372	Eicosa-5Z,8Z-dienoic acid (20:2, n-12)	43431	M307T535	7.53745	2.91408	12.3062	5.03917e-05	0.00157372	UP	307.264	307.263	307.265	534.659	531.286	538.729	12	6	6	884885	1.03646e+06	172553	7.81229e+06	1.33761e+06	5.6084e+06	7.23317e+06	7.76529e+06	9.55458e+06	8.60527e+06	8.10703e+06	732532	931758	1.12887e+06	1.11889e+06	1.19125e+06	1.11547e+06
M354T497	354.346	1.98108	4.29261	0.0028233	0.0167068	Eicosanoyl-EA	3723	M354T497	19.5976	4.29261	5.41902	0.0028233	0.0167068	UP	354.346	354.31	354.346	496.954	485.251	502.912	6	0	6	50753	25814.1	14093.7	505895	216547	498678	231183	581316	565929	842689	315578	14213	6650.22	21945.8	36874.2	43772.2	31429.3
M369T594	369.21	2.61581	5.84876	0.000744568	0.00906497	Emopamil	62871	M369T594	57.6304	5.84876	7.31856	0.000744568	0.00906497	UP	369.21	369.209	369.211	593.598	590.912	597.192	5	0	5	57568.9	2460.72	801.154	141812	46633.4	146635	55141	183105	129362	174372	162258	2593.21	2413	1190.53	2263.7	3691.22	2612.62
M233T318	233.117	1.3673	1.86942	0.000224863	0.026702	Encecalin	67345	M233T318	3.65386	-1.86942	-5.68635	0.000224863	0.026702	DOWN	233.117	233.105	233.118	317.617	312.487	321.201	7	5	2	34352.4	164259	39308	44955	33106.5	107595	169379	228789	173078	151244	155470	25392.4	74462.6	92712.5	46155.8	5261.21	25745.6
M676T389	676.364	1.25947	-2.93803	0.0213953	0.0258217	Enniatin B	71071	M676T389	7.66362	-2.93803	-3.26297	0.0213953	0.0258217	DOWN	676.364	676.364	676.364	389.372	380.959	390.834	5	5	0	9121.84	34998.4	22687.5	4541.95	2831.84	0	4957.62	5865.42	7524.18	6529.88	2374.58	0	14136.6	46172.3	51085.1	41523.6	57073
M552T179	552.181	1.6568	-5.2294	0.0121412	0.0220782	Enzastaurin (LY317615)	990101	M552T179	37.5151	-5.2294	-3.80922	0.0121412	0.0220782	DOWN	552.181	552.179	552.181	178.778	176.475	186.109	6	5	1	93461.1	172246	107452	4477.7	9627.65	0	23989.1	2877.05	0	0	0	0	226727	290060	254679	153535	108474
M767T265	767.132	1.86992	6.23059	0.00471638	0.0190109	Epigallocatechin-(4beta->8)-epicatechin-3-O-gallate ester	47506	M767T265	75.092	6.23059	4.82627	0.00471638	0.0190109	UP	767.132	767.13	767.132	265.001	263.64	266.349	5	0	5	18416.2	1335.28	2569.77	108834	54498.5	0	119883	114163	139044	138342	141572	0	1595.15	6416.54	0	0	0
M829T187	829.228	2.29118	-5.50142	0.00554685	0.0196149	Epimedoside D	50133	M829T187	45.2994	-5.50142	-4.65004	0.00554685	0.0196149	DOWN	829.228	829.224	829.232	186.813	179.767	187.18	3	3	0	11445.1	37491.6	19331.1	771.051	684.586	0	963.076	1653.41	0	1343.62	666.207	0	42127.3	46478.3	34788.9	50426.2	51128.6
M718T20	718.178	1.99791	-4.25479	0.0587693	0.039904	Epirubicin glucuronide	655	M718T20	19.0906	-4.25479	-2.43555	0.0587693	0.039904	DOWN	718.178	718.178	718.178	19.9404	16.4892	21.9285	3	3	0	16441.4	64776.8	61696.4	3367.51	2820.09	0	729.16	2104.82	6756.57	4652.24	5962.27	0	0	30774.2	109989	109165	138734
M393T468	393.321	1.19011	-3.97562	0.00466341	0.0189666	Ergosta-5,7,22,24(28)-tetraen-3&beta;-ol	3510	M393T468	15.7319	-3.97562	-4.63685	0.00466341	0.0189666	DOWN	393.321	393.321	393.321	468.284	468	468.325	3	3	0	21832.5	63588.9	30897.1	3956.21	6143.31	15664.2	0	0	5562.28	2510.73	0	2382.73	63244.9	83756.5	77468.6	82302.9	72377.6
M216T504	216.159	1.49342	2.09351	0.00021707	0.026243	Ethyl 3-(N-butylacetamido)propionate	72595	M216T504	4.26786	-2.09351	-5.80477	0.00021707	0.026243	DOWN	216.159	216.159	216.159	504.36	490.27	506.774	4	4	0	11331.6	9327.4	2382.17	2185.5	1846.03	13591.9	6436.4	8522.56	8387.06	9175.19	9851.24	5363.45	2726.89	502.035	2777.63	804.952	938.043
M959T288	959.078	1.79596	-5.77989	0.00652244	0.020159	Eugeniin	68183	M959T288	54.9442	-5.77989	-4.47273	0.00652244	0.020159	DOWN	959.078	959.078	959.08	288.172	287.659	289.043	4	4	0	8882	19128.2	10340.6	234.22	371.607	0	0	0	829.449	575.872	0	0	28992.9	23818.9	25289	16073.3	20595.2
M197T337	197.06	1.37663	2.63265	7.63747e-06	0.000485975	EUPARIN	43728	M197T337	6.20165	2.63265	8.65666	7.63747e-06	0.000485975	UP	197.06	196.894	197.154	337.054	298.83	382.381	28	6	6	46373	77066.9	87912.9	477942	71680.3	460483	612818	483603	471999	407835	430914	256455	41998.7	40136.5	45044.8	40794.2	37971.7
M1034T398_2	1034.03	1.45312	3.3012	0.00588863	0.0198225	Europate(1-), tetrakis(4,4,4-trifluoro-1-phenyl-1,3-butanedionato-O,O')-, hydrogen, compd. with pyridine	991707	M1034T398_2	9.85734	3.3012	4.37286	0.00588863	0.0198225	UP	1034.03	1034.03	1034.03	397.964	397.708	398.454	4	0	4	10332.6	2625.28	2776.62	26413.8	13032.8	0	30247.8	32303.6	30550.6	34463.5	30917.1	5668.8	1537.51	0	2164.41	0	6380.98
M700T68	700.225	1.01501	-2.40181	0.0313154	0.0291711	Evorine; (1S,3R,13S,14S,17S,18R,19R,20S,21S,23R,24R,25S)-20-(Acetoxymethyl)-24,25-dihydroxy-3,13,14,25-tetramethyl-6,15,22-trioxo-2,5,16-trioxa-11-azapentacyclo[15.7.1.01,20.03,23.07,12]pentacosa-7,9,11- triene-18,19,21-triyl triacetate	985296	M700T68	5.28466	-2.40181	-2.91949	0.0313154	0.0291711	DOWN	700.225	700.223	700.226	68.4009	67.201	77.47	6	2	4	68534.9	136968	92141.1	25894.9	13955.9	0	36113.9	34640.2	31818.4	32985.6	19811.3	0	167394	129682	108372	284831	131531
M769T268	769.13	1.33962	6.82106	0.00477482	0.0190589	Fd&c blue no. 1, aluminum lake	88325	M769T268	113.069	6.82106	4.8239	0.00477482	0.0190589	UP	769.13	769.128	769.132	267.611	263.64	268.057	3	0	3	8016.01	92.8108	227.339	26639.9	13478.2	0	35657	33811.1	34557	27936.6	27877.9	556.865	0	0	0	0	0
M254T634	254.221	1.09281	3.11953	0.0663308	0.0431704	Fenpropidin	72501	M254T634	8.69104	3.11953	2.34036	0.0663308	0.0431704	UP	254.221	254.114	254.221	633.75	608.232	650.238	13	0	6	122313	77937.5	8717.22	677358	627311	1.03371e+06	1.76402e+06	408692	55241.8	556289	246193	71664.9	71652.6	73722.7	73913.2	83291.3	93380.4
M775T265	775.193	2.49132	-6.06741	0.0263969	0.0277258	Ferrichrome	66358	M775T265	67.0613	-6.06741	-3.114	0.0263969	0.0277258	DOWN	775.193	775.128	775.235	264.502	243.458	289.043	17	5	5	5052504	1.50817e+07	1.16837e+07	224866	255692	0	147617	53235.4	517660	578784	51902.4	0	2.38773e+07	2.33703e+07	2.30861e+07	1.99494e+07	207092
M811T184	811.242	1.55252	-3.75976	0.0298405	0.0287732	Formylmethanofuran	63294	M811T184	13.5457	-3.75976	-2.99989	0.0298405	0.0287732	DOWN	811.242	811.239	811.244	183.96	181.673	189.717	7	5	2	70755.5	258795	195393	19078.8	11560.6	0	11981.8	28901.9	31273.4	21064.7	21251.2	0	74384.7	213669	496252	381188	387276
M107T186	106.952	1.12578	-2.26666	0.0183852	0.0245622	Foscarnet	2957	M107T186	4.81208	-2.26666	-3.30884	0.0183852	0.0245622	DOWN	106.952	106.924	106.981	186.107	181.108	190.141	20	5	5	85770.3	281785	161151	58557.8	36588.6	1126.55	110681	70816	74711.6	47386.8	46624.3	13170.8	174780	322970	443538	326444	409805
M163T319	162.919	2.13015	-5.56701	0.0629957	0.0417163	Foscarnet	2957	M163T319	47.4063	-5.56701	-2.38056	0.0629957	0.0417163	DOWN	162.919	162.838	162.955	319.178	262.456	355.03	18	6	1	39328.1	214245	215724	4462.12	7597.46	0	19787.3	0	2664.44	1937.36	2383.67	526911	444460	11316.2	120350	62430.8	120003
M1292T191_2	1292.41	1.01381	-2.48295	0.0424921	0.0327559	Fuc&alpha;1-2Gal&beta;1-4[Fuc&alpha;1-3]GlcNAc&beta;1-3Gal&beta;1-4[Fuc&alpha;1-3]GlcNAc&beta;-Sp	3654	M1292T191_2	5.59039	-2.48295	-2.68165	0.0424921	0.0327559	DOWN	1292.41	1292.41	1292.75	191.207	187.396	193.407	18	5	5	63818.5	236285	175982	42242.8	21108.6	0	53184.7	44686.3	56870.8	50477.7	48237.3	0	171042	139604	257542	508174	341346
M648T306	648.362	1.07763	-2.46336	0.0101793	0.0214802	Fumonisin AK1	89237	M648T306	5.51501	-2.46336	-3.86199	0.0101793	0.0214802	DOWN	648.362	648.358	648.365	305.741	305.537	306.048	10	5	5	148274	532923	271190	96607.9	55123	0	68681	99539.5	127869	144332	139226	0	747982	706931	593854	570373	578400
M640T245	640.097	1.91792	-4.57592	0.00685538	0.0203146	Gadobutrol	85569	M640T245	23.8501	-4.57592	-4.40348	0.00685538	0.0203146	DOWN	640.097	640.097	640.097	244.609	242.953	245.33	4	4	0	6086.56	13562.7	7243.12	512.646	483.931	449.419	0	1031.31	0	1121.57	473.569	0	14037.5	18470.8	15716.7	20528.9	12622.5
M975T288	975.115	1.36564	-8.12281	0.00457945	0.0188947	Gadofosveset trisodium	85570	M975T288	278.746	-8.12281	-4.87257	0.00457945	0.0188947	DOWN	975.115	975.114	975.115	288.263	287.75	289.043	5	5	0	31204.8	112867	56604.1	261.859	641.42	0	1571.15	0	0	0	0	1468.17	155656	147320	135894	118032	118831
M957T288	957.084	2.16341	-6.49666	0.00470102	0.0189981	Gadofosveset trisodium	85570	M957T288	90.3002	-6.49666	-4.84074	0.00470102	0.0189981	DOWN	957.084	957.083	957.085	288.366	287.873	288.593	3	3	0	12526.1	43864.6	21989	399.934	458.66	0	704.329	0	0	649.558	1045.72	1365.43	52514.5	60465.2	52254	56994.1	39594.3
M997T288	997.096	2.82697	-8.512	0.00546359	0.0195611	Gadofosveset trisodium	85570	M997T288	365.062	-8.512	-4.67373	0.00546359	0.0195611	DOWN	997.096	997.095	997.097	288.326	287.995	288.679	5	5	0	29070.8	106013	55468.4	176.036	272.715	0	0	0	527.011	0	529.205	0	153472	147608	117964	106637	110398
M558T226	558.122	1.11962	2.5216	0.0104051	0.0215407	Gadoteridol	85407	M558T226	5.74217	2.5216	3.83811	0.0104051	0.0215407	UP	558.122	558.073	558.163	226.37	222.615	242.417	9	3	5	22441.4	13852.7	8473.01	79680	41147.9	0	98523.2	111590	78603.9	82592.4	106771	0	20219	13393.1	9514.01	23997.6	15992.3
M973T76	973.295	1.86911	-4.27599	0.0147299	0.0230344	Gal&beta;1-3GalNAc&beta;1-3Gal&alpha;1-4Gal&beta;1-4Glc&beta;-Sp	3669	M973T76	19.3732	-4.27599	-3.64176	0.0147299	0.0230344	DOWN	973.295	973.294	973.295	76.3678	75.4774	77.47	4	4	0	63535.3	215015	136981	11071.4	7285.2	0	18170.1	5680.17	10394.3	18588.7	13595.2	0	157971	146164	348858	307566	329529
M973T186	973.295	1.65927	-3.8795	0.0167052	0.0238213	Gal&beta;1-3GalNAc&beta;1-3Gal&alpha;1-4Gal&beta;1-4Glc&beta;-Sp	3669	M973T186	14.7179	-3.8795	-3.52135	0.0167052	0.0238213	DOWN	973.295	973.293	973.296	185.683	179.206	188.431	10	5	5	111697	403841	261402	27412.1	15286.2	0	33063.7	38961.2	42372	27911.4	22164.2	0	230619	419917	760303	518794	493411
M795T198	795.25	1.54965	-3.39813	0.00781832	0.0207001	Gala1-3[Fuca1-2]Galb1-3GlcNAcb-Sp	85039	M795T198	10.5424	-3.39813	-4.20517	0.00781832	0.0207001	DOWN	795.25	795.249	795.25	198.241	196.03	200.513	5	5	0	12289.8	21270.8	11130.1	1991.74	1494.07	0	923.819	3123.07	2710.5	1268.81	3924.27	0	30890.4	24114.6	19014.7	26937.8	26667.3
M781T179	781.253	2.09274	-6.04469	0.0253385	0.0273652	Gala1-3[Fuca1-2]Galb1-3GlcNAcb-Sp	85039	M781T179	66.0138	-6.04469	-3.15052	0.0253385	0.0273652	DOWN	781.253	781.253	781.254	178.807	177.917	180.368	4	4	0	14391	34564.8	26528.1	438.204	510.308	0	1025.64	560.405	1043.18	0	0	0	2099.39	41079.5	55893.3	52606.2	55710.5
M1051T570	1050.7	1.41083	-3.14735	0.0242758	0.0269822	Galalpha1-4Galbeta1-4Glcbeta-Cer(d18:1/18:0):	54018	M1051T570	8.86025	-3.14735	-3.14637	0.0242758	0.0269822	DOWN	1050.7	1050.7	1050.7	569.652	569.018	571.657	3	3	0	48924.1	190463	130388	21471	17541.4	0	8797.5	18885.1	17361.8	36441.6	47339.9	0	165206	326243	350248	172173	128909
M852T306	852.283	1.93375	-6.10484	0.00556507	0.0196265	Galb1-3[Neu5Aca2,6]GalNAca-Thr	3613	M852T306	68.8241	-6.10484	-4.64572	0.00556507	0.0196265	DOWN	852.283	852.282	852.283	305.614	305.537	305.783	5	5	0	10699.8	31055.3	16185.2	337.203	600.829	0	1480.92	0	0	542.295	0	0	46862.8	38614	34758.5	30158.6	35937.7
M959T231	959.203	1.35155	-3.10478	0.00968475	0.0213392	Gallocatechin-(4alpha->8)-gallocatechin-(4alpha->8)-gallocatechin	94890	M959T231	8.60263	-3.10478	-4.00255	0.00968475	0.0213392	DOWN	959.203	959.163	959.243	231.063	228.189	233.234	10	5	0	21793.9	55765.8	29947.2	6457.13	3709.28	0	6510.38	7880.66	5429.77	7733.46	11188.5	0	44571.4	81962.5	68530.5	67781.9	71748.1
M1212T196_1	1211.71	1.18347	-1.70388	0.0663523	0.0431797	GalNAcbeta1-4Galbeta1-4Glcbeta-Cer(d18:1/24:1(15Z)):	54383	M1212T196_1	3.25775	-1.70388	-2.26221	0.0663523	0.0431797	DOWN	1211.71	1211.38	1211.72	196.029	192.903	203.279	18	5	5	53791.5	187888	136028	57682.8	37053.3	722.201	39037.5	58128.7	72679.9	62887.9	112641	0	120538	220359	270044	390462	125924
M1001T187	1001.3	1.8322	-4.06379	0.0194017	0.0249715	Gladiatoside B3	91401	M1001T187	16.7233	-4.06379	-3.37154	0.0194017	0.0249715	DOWN	1001.3	1001.17	1001.3	186.986	186.353	230.32	5	4	1	54874.1	151188	102903	9013.64	8958.69	0	25885.1	6491.88	9448.29	3658.38	8598.22	0	50744.5	164990	227568	210215	253608
M616T65	616.246	3.17711	-7.18724	0.00470777	0.0190037	Gln His Gln Pro Ser	264976	M616T65	145.738	-7.18724	-4.84124	0.00470777	0.0190037	DOWN	616.246	616.246	616.246	64.7007	64.4952	64.7582	5	5	0	244957	944248	474472	6450.65	4304.08	0	11532	9192.41	8383.42	6857.2	2738.92	0	1.16618e+06	945119	1.25903e+06	1.18619e+06	1.10897e+06
M530T300	530.33	1.8563	4.65213	1.93847e-05	0.00840403	Glu Ile Ile Arg	130434	M530T300	21.962	-4.45694	-10.8032	1.93847e-05	0.00840403	DOWN	530.33	530.329	530.33	300.218	299.382	301.254	5	5	0	15063.3	24440.7	4930.63	972.038	2001.09	19857.3	25101.1	27933.4	20403.4	32225.7	21123.1	0	4999.8	0	0	0	832.423
M616T419	616.293	1.44491	-6.60344	0.0175052	0.024182	Glu Lys Ile Asp Asn	264166	M616T419	97.2374	-6.60344	-3.48775	0.0175052	0.024182	DOWN	616.293	616.293	616.293	418.687	416.784	420.741	4	4	0	6614.37	20332.1	14232	66.3414	162.503	398.049	0	0	0	0	0	0	8322.69	19826.9	26909.6	27697.2	39236.1
M664T311	664.243	1.52376	-6.91139	0.00577105	0.0197534	Glu Phe Trp Tyr	129459	M664T311	120.375	-6.91139	-4.61228	0.00577105	0.0197534	DOWN	664.243	663.844	664.244	310.562	309.751	315.693	9	5	0	10492.6	25641.6	13579.4	70.2022	171.959	0	0	0	421.213	0	0	0	21854.8	28840.1	35004.4	31836.4	36313.8
M658T219	658.098	2.36622	-7.53276	0.00596005	0.0198634	Glucosinalbin 4-(4-acetylrhamnoside)	91927	M658T219	185.176	-7.53276	-4.57691	0.00596005	0.0198634	DOWN	658.098	658.098	658.098	218.953	218.306	220.061	5	5	0	32612.8	84917.9	45259.3	344.293	540.82	0	0	891.5	0	0	1174.26	0	126386	114640	104016	87173.9	77292.2
M503T528	503.13	2.0905	4.45593	0.00267022	0.0164225	Gly Asn Asn Tyr	148118	M503T528	21.9467	4.45593	5.48152	0.00267022	0.0164225	UP	503.13	503.129	503.348	527.804	502.435	534.058	7	1	6	68599.7	80265.2	53363.3	1.76155e+06	749408	1.24217e+06	2.68893e+06	2.46642e+06	1.15897e+06	2.09298e+06	919836	15806.9	50025.6	169375	110334	71526.3	64523
M314T64	314.043	3.51757	-4.8986	0.0130129	0.0223981	Gly Asp Cys	21300	M314T64	29.8281	-4.8986	-3.72175	0.0130129	0.0223981	DOWN	314.043	313.858	314.125	64.4952	1.38724	85.1256	17	6	2	581312	2.40685e+06	1.52028e+06	80661.9	180798	448931	1788.26	1646.43	0	1102.16	30503.2	1.51092e+06	3.33536e+06	2.79492e+06	4.80715e+06	1.0129e+06	979850
M282T10	282.181	1.12213	2.36582	0.00576507	0.0197498	Gly Ile Leu	23190	M282T10	5.15445	2.36582	3.91549	0.00576507	0.0197498	UP	282.181	281.801	282.253	10.3933	3.73593	48.0283	12	3	5	180364	61162.7	66213.6	315260	144514	455755	294354	404202	319420	372773	45057.1	195935	37628.3	40633.3	36061.4	28000.1	28718.6
M541T225	541.224	1.7156	-3.96199	0.00793895	0.0207427	Gly Lys Thr Ser Glu	264139	M541T225	15.5839	-3.96199	-4.25099	0.00793895	0.0207427	DOWN	541.224	541.061	541.24	224.696	205.423	267.18	29	5	5	229797	898513	483540	57629.5	30974.1	0	84068.1	46179.1	66709.9	74586.6	74233.5	0	1.2056e+06	1.29998e+06	1.09024e+06	1.08402e+06	711230
M601T209	601.228	1.5246	-3.42112	0.00715	0.020442	Gly Tyr Asn Ser Tyr	264370	M601T209	10.7117	-3.42112	-4.31751	0.00715	0.020442	DOWN	601.228	601.087	601.228	209.049	195.633	211.269	12	5	4	30564.2	109436	55935.8	10190.5	6445.56	0	4458.15	11901.7	14632.8	15638.8	14511.8	0	113044	112604	134353	149241	147377
M901T397	901.416	1.76362	-3.75759	0.0136851	0.0226488	Glycopeptide	65518	M901T397	13.5253	-3.75759	-3.69094	0.0136851	0.0226488	DOWN	901.416	901.414	901.417	396.544	395.927	397.506	9	5	4	97895	299464	183234	22114.5	17446.2	0	2965.8	19644.4	40213.3	36325.7	33538	0	151158	419228	471939	374555	379905
M935T444	935.261	1.42825	4.34125	0.0142065	0.0228424	Glycyrrhizinate dipotassium	69767	M935T444	20.2697	4.34125	3.66443	0.0142065	0.0228424	UP	935.261	935.261	935.262	443.936	443.774	444.61	3	0	3	30501.8	2775.19	2904.11	57412	36406.3	3446.36	20406.5	86690	75918.2	68681	89329.7	1798.66	0	3372.66	3755.45	0	7724.37
M693T202	693.299	1.09753	-1.82964	0.0299036	0.0287908	Gnididin	67424	M693T202	3.55447	-1.82964	-2.85108	0.0299036	0.0287908	DOWN	693.299	693.298	693.302	202.335	201.437	206.465	9	5	4	17182.1	39269.7	23251.4	11056	6850.74	731.696	7538.73	9979.32	21213.3	13300.8	13572.4	0	31863.7	31184.9	52280.3	60135	60154.5
M1181T414	1180.55	1.99075	3.85715	0.00598733	0.0198788	Gonadorelin	3136	M1181T414	14.4916	3.85715	4.52912	0.00598733	0.0198788	UP	1180.55	1180.54	1180.55	414.27	413.255	415.368	6	1	5	29840.7	8533.41	5635.49	123634	61994.6	0	157640	156994	153481	151372	122319	1956.72	3166.34	6620.63	10847.8	11947.6	16661.3
M611T21	610.962	1.66123	-2.03825	0.0756871	0.047355	Gossypetin 8-glucuronide-3-sulfate	51633	M611T21	4.10746	-2.03825	-1.99516	0.0756871	0.047355	DOWN	610.962	610.875	610.962	20.7146	18.5039	24.1793	5	4	0	27625.9	75467.4	55348	18316	43125.8	106335	0	876.581	0	816.441	1868.27	4454.88	54066.7	27357.8	144904	102246	119774
M661T193	661.197	1.12395	-2.71489	0.0349361	0.0300517	Grossamide	94882	M661T193	6.56542	-2.71489	-2.84445	0.0349361	0.0300517	DOWN	661.197	661.01	661.203	192.961	186.122	225.381	17	5	4	54264.8	185401	134416	28214.7	15962	0	42658.8	41754.8	35682.3	26001.5	23191.1	0	75965.3	153065	309047	346084	228245
M1257T348	1257.06	1.32786	4.68391	0.00797894	0.0207566	Guajavin B	94183	M1257T348	25.7037	4.68391	4.22712	0.00797894	0.0207566	UP	1257.06	1257.06	1257.06	347.823	345.458	348.62	3	0	3	6409.38	348.8	603.871	11878.4	6653.71	0	15865.5	13587.9	16752.5	16823.6	8240.89	0	0	0	620.161	1472.64	0
M718T462	717.885	1.00399	2.12541	2.10501e-05	0.00088268	Guanosine 3'-diphosphate 5'-triphosphate	63398	M718T462	4.36328	2.12541	7.48408	2.10501e-05	0.00088268	UP	717.885	717.885	717.885	462.208	458.304	474.734	7	1	6	50788.4	43172.8	33946.7	188500	33316.7	170941	220537	236533	168098	150048	184841	72523.9	0	5406.42	44172.4	55628.7	81305.1
M1095T230	1095.16	2.40562	-6.52849	0.00981705	0.0213781	Guavin D	93859	M1095T230	92.3146	-6.52849	-4.05009	0.00981705	0.0213781	DOWN	1095.16	1095.15	1095.2	230.445	203.866	231.787	7	5	0	59076	170304	101892	1816.21	1383.94	0	1475.45	1156.38	1627.67	2552.51	4085.27	962.636	303024	239223	157108	144744	176764
M554T314	553.778	1.62686	-3.86258	0.0209651	0.0256311	GW5074	986036	M554T314	14.5463	-3.86258	-3.31474	0.0209651	0.0256311	DOWN	553.778	553.76	553.779	313.888	285.663	314.9	9	5	0	18993.7	53423.8	36736	3646.03	1882.07	0	4188.57	4519.98	3450.6	5294.9	4422.13	0	36510.4	58565.1	38727.4	84050.8	102689
M228T479	228.232	1.34879	1.67437	8.94232e-05	0.0164169	Halaminol A	53934	M228T479	3.1918	-1.67437	-7.9041	8.94232e-05	0.0164169	DOWN	228.232	228.232	228.232	479.167	462.145	481.613	7	5	0	273462	594341	54044.8	186209	114353	618497	511763	552767	591518	655216	636285	374667	190403	260889	81323.3	111148	98822.3
M381T428	380.822	3.29926	-7.29188	0.0350401	0.030075	HALOPROGIN	987971	M381T428	156.702	-7.29188	-2.86857	0.0350401	0.030075	DOWN	380.822	380.767	380.988	428.481	398.328	492.061	11	5	0	122798	3.81896e+06	3.23996e+06	24370.9	41389.5	1846.67	108466	10788	3632.23	10393.4	11099	32815.3	8.17967e+06	2.45092e+06	5.83757e+06	5.7003e+06	712473
M597T209	597.16	2.83939	-5.49138	0.00487648	0.0191401	Heme	6844	M597T209	44.9854	-5.49138	-4.79188	0.00487648	0.0191401	DOWN	597.16	597.081	597.219	208.724	191.872	224.696	27	5	4	503153	2.1769e+06	1.08716e+06	48363.2	44144.8	0	604.264	43097.6	98970.1	48796	98711.3	0	2.48251e+06	2.27747e+06	2.65017e+06	2.79833e+06	2.8529e+06
M879T265	879.192	1.86194	-4.31829	0.077068	0.0479593	Heme C	71100	M879T265	19.9496	-4.31829	-2.21887	0.077068	0.0479593	DOWN	879.192	879.15	879.298	265.231	206.39	288.366	9	5	2	89660	227613	238484	11410.8	9503.66	1750.47	25614.5	20387	4247.76	6741.56	9723.56	0	552020	493583	175508	19293	125273
M1076T192	1076.01	1.59792	-3.64461	0.0281563	0.0282833	Heparin	58042	M1076T192	12.5065	-3.64461	-3.03418	0.0281563	0.0282833	DOWN	1076.01	1075.83	1076.01	191.865	185.361	204.237	20	5	5	105732	428998	316940	34275.7	33054.3	0	97992.5	26953.5	29404.6	24608.5	26695.1	0	137913	368912	564093	793734	709338
M1054T187	1054.32	1.65898	-3.88329	0.0194751	0.0249999	Heptadecanoyl CoA	58429	M1054T187	14.7566	-3.88329	-3.38085	0.0194751	0.0249999	DOWN	1054.32	1054.29	1054.32	186.74	179.258	208.405	11	5	3	63987.2	206742	139449	13983.4	7633.58	0	14978.4	20722.4	20594.8	12123	15482	0	137551	221993	427129	233421	220360
M945T387	945.047	1.23562	1.49427	0.0222764	0.0261973	Heterophylliin E	93857	M945T387	2.81721	1.49427	2.94401	0.0222764	0.0261973	UP	945.047	945.047	945.049	387.375	386.039	387.763	10	5	5	158835	187091	112378	527045	259568	0	652549	648916	650562	628037	582205	1289.09	139296	175250	211360	273685	321663
M317T502	316.779	2.04245	3.76177	0.00772247	0.0206655	Hexachlorobenzene	68793	M317T502	13.5645	3.76177	4.16224	0.00772247	0.0206655	UP	316.779	316.745	316.985	502.486	455.084	538.116	21	6	5	3.05152e+06	2.81831e+06	3.63562e+06	3.8229e+07	2.05197e+07	1.54464e+06	6.22078e+07	4.97128e+07	4.33474e+07	3.93554e+07	3.32061e+07	1.41209e+06	250590	195589	384132	8.7366e+06	5.93086e+06
M281T460	280.807	1.79647	-3.31089	0.0440687	0.0334421	Hexachlorobenzene	68793	M281T460	9.92376	-3.31089	-2.61388	0.0440687	0.0334421	DOWN	280.807	280.554	281.002	459.982	375.18	478.415	9	4	2	27752.5	310731	256813	31254.6	51368	124258	60072.1	0	1056.02	0	2141.52	47280.9	581308	32943.8	263676	300335	638844
M1001T65	1001.32	1.07136	-2.11805	0.0114093	0.0218244	Hexandraside C	50137	M1001T65	4.34107	-2.11805	-3.67458	0.0114093	0.0218244	DOWN	1001.32	1001.31	1001.32	65.4973	63.9603	73.2985	9	4	5	474987	958839	475616	220876	125633	6711.1	323589	257459	246194	343872	147433	79226.4	1.2229e+06	767632	1.0819e+06	1.26767e+06	1.33371e+06
M673T225	673.155	1.65392	-5.40515	0.00847453	0.0209353	Hirsutidin 3-O-(6-O-p-coumaroyl)glucoside	47186	M673T225	42.3752	-5.40515	-4.19085	0.00847453	0.0209353	DOWN	673.155	673.118	673.176	224.979	201.42	238.084	10	5	0	7062.92	17715.8	10164.3	304.305	502.643	0	1188.62	0	0	637.207	0	0	13221.4	16730.3	25797.4	24268.1	26277.6
M605T397	605.232	1.82412	-1.93237	0.0367997	0.0306652	His Asn Gln Tyr	156158	M605T397	3.81682	-1.93237	-2.41367	0.0367997	0.0306652	DOWN	605.232	605.026	605.233	396.52	384.203	397.506	9	5	2	134912	470043	233124	123158	263781	661573	19171.3	12493.1	17884.2	14023.6	13803.5	0	591381	593699	595941	516992	522245
M477T233	477.151	1.10756	-2.19019	0.0123851	0.0221702	His Asp Trp	22625	M477T233	4.56366	-2.19019	-3.46616	0.0123851	0.0221702	DOWN	477.151	477.034	477.235	232.971	187.396	252.1	58	5	5	75888	202100	104858	44262.3	38031.8	0	16608.7	13221.8	76390.7	81118.9	78233.8	0	179394	240948	271571	276091	244597
M591T229	591.23	1.01933	-2.36098	0.0103552	0.0215275	His Gln Thr Trp	157017	M591T229	5.1372	-2.36098	-3.86012	0.0103552	0.0215275	DOWN	591.23	591.048	591.267	228.513	199.542	260.457	33	5	5	76937.5	319850	160523	62238.6	30904.3	0	68253.2	80889.1	69929.9	79640.1	74719	0	370962	331016	375021	409433	432668
M500T408	500.273	1.49786	2.96738	9.89456e-06	0.000571084	His His Lys Val	154056	M500T408	7.82115	2.96738	8.65733	9.89456e-06	0.000571084	UP	500.273	500.266	500.279	408.366	384.582	427.958	4	1	3	9520.59	3625.33	5664.07	28578	4214.58	26064.5	34229.2	32848.9	28093.5	23102	27129.8	0	755.301	2259.71	15050.9	1478.15	2207.87
M588T304	588.177	2.19092	-7.4048	0.0112917	0.0217845	His His Met Gln	154092	M588T304	169.46	-7.4048	-3.90996	0.0112917	0.0217845	DOWN	588.177	588.02	588.177	304.255	303.833	338.288	6	6	0	14334.7	51636.1	32228.1	190.269	297.202	0	0	630.88	510.736	0	0	115062	23260.7	44591.3	48260.4	40016.7	38625.9
M449T486	449.155	1.31794	3.77992	0.0623058	0.0414126	His Trp Ser	19604	M449T486	13.7363	3.77992	2.38987	0.0623058	0.0414126	UP	449.155	449.059	449.291	485.914	479.022	487.168	10	6	4	268384	138870	54574.4	1.90753e+06	1.81196e+06	18031.1	1.02947e+06	3.58194e+06	2.65607e+06	0	4.15966e+06	27647.9	167022	160272	158006	160440	159832
M393T385	393.105	1.48395	-3.24098	0.000165196	0.00341875	His-Ala-OH	64999	M393T385	9.45438	-3.24098	-9.26974	0.000165196	0.00341875	DOWN	393.105	393.005	393.227	384.542	330.486	435.281	46	6	6	87171.3	559227	129697	59150.1	25306.5	47708	106852	67705.1	39596.9	43273.8	49764.3	717041	403760	719076	512893	483668	518927
M177T308	177.055	1.10167	-2.33764	2.71916e-07	4.63219e-05	Homoveratric acid	24093	M177T308	5.05475	-2.33764	-12.1931	2.71916e-07	4.63219e-05	DOWN	177.055	176.858	177.091	308.438	241.083	337.711	25	6	6	188620	868818	103399	171882	94398.2	359205	163340	96453.2	135085	146786	130421	673531	895318	844061	919759	915209	965032
M312T458	312.176	1.40855	3.22244	0.0139732	0.0227533	hydrochloride	986175	M312T458	9.33362	3.22244	3.67915	0.0139732	0.0227533	UP	312.176	312.173	312.255	457.956	436.378	493.292	9	0	6	87809.4	150589	67998.5	1.40554e+06	832745	2.80231e+06	923070	2.06835e+06	975699	858360	805456	283412	140039	151619	123451	101047	103965
M899T64	899.289	1.98662	-3.94943	0.00458394	0.0188986	Hydroxymethylbilane	3699	M899T64	15.4489	-3.94943	-4.8138	0.00458394	0.0188986	DOWN	899.289	899.288	899.291	63.738	62.6085	65.724	7	5	2	177703	489534	231843	31687.3	22934.4	1639.77	55388.8	54976.9	44661.1	14850	18607.3	109897	361021	551177	766168	656201	492739
M717T196	717.185	1.22342	-2.83009	0.00755879	0.0206045	Hydroxypropyl methyl cellulose	89213	M717T196	7.11121	-2.83009	-4.23156	0.00755879	0.0206045	DOWN	717.185	717.184	717.219	196.44	192.952	223.062	17	5	5	127142	404028	199039	56791.1	28025.7	0	63343.2	68144.3	65588.1	72042.7	71628.1	0	507124	502311	465034	494880	454818
M549T231	549.082	1.42033	-3.31759	0.0120509	0.0220434	Hypericin	41034	M549T231	9.96996	-3.31759	-3.81427	0.0120509	0.0220434	DOWN	549.082	548.763	549.251	231.249	201.185	263.354	38	5	5	85400.4	184133	105948	18443	9844.23	0	15899.1	20471.2	27799.6	22955.8	23532.5	0	294134	255860	197422	227371	130011
M486T297	486.304	1.82336	4.75034	4.05833e-06	0.00352476	Ile Pro Arg Thr	164575	M486T297	26.2231	-4.71277	-12.6965	4.05833e-06	0.00352476	DOWN	486.304	486.303	486.304	296.837	291.556	297.266	6	6	0	45236.9	143644	24202.4	5336.93	11235	146611	165726	174226	142685	115399	117216	28038.6	0	0	0	0	3982.96
M601T279	601.314	1.03421	-2.42695	0.0160025	0.0235365	Ile Val Trp Trp	166657	M601T279	5.37754	-2.42695	-3.48951	0.0160025	0.0235365	DOWN	601.314	601.281	601.324	279.399	249.292	299.869	15	5	5	48614.3	194519	109653	36149.1	18294.4	0	48882	43422.3	47851.2	39925.2	36814.2	0	231927	323905	153190	224090	234001
M207T560	207.011	1.72054	3.70275	0.000275325	0.0047221	Imetit	71953	M207T560	13.0209	3.70275	8.55284	0.000275325	0.0047221	UP	207.011	207.011	207.011	559.972	559.476	562.463	3	0	3	31587.2	33358.6	18765.9	434358	113301	588792	308949	547472	328811	417384	414739	68989	24011.5	33215.2	13890.1	31163.7	28882.3
M142T186	142.065	1.23625	-3.05158	0.0699944	0.0447984	Indole-3-ethanol	6932	M142T186	8.29117	-3.05158	-2.2963	0.0699944	0.0447984	DOWN	142.065	141.867	142.123	186.353	103.008	196.376	41	6	5	34975.2	215361	201923	25974.8	6278.53	29058.8	26437.4	33706.2	29682.7	19364.5	17598.9	623976	89032	128582	146058	170174	134344
M570T286	569.772	2.00228	-4.44976	0.00887045	0.0210778	Iopanoic acid	43213	M570T286	21.853	-4.44976	-4.13612	0.00887045	0.0210778	DOWN	569.772	569.771	569.773	285.512	256.688	286.405	5	4	0	18671.7	55496.7	31312.3	2512.25	2036.26	0	6089.6	2102.9	3069.06	1453.08	2358.85	0	47225.2	48588	77030.7	84253.4	75883.1
M880T442	879.902	1.38223	-7.93381	0.0458871	0.0342881	iopentol	96174	M880T442	244.52	-7.93381	-2.64152	0.0458871	0.0342881	DOWN	879.902	879.901	879.902	442.176	436.266	442.381	4	4	0	38769.8	116576	107789	333.823	817.696	0	0	0	2002.94	0	0	0	56244.6	12663.7	161505	223952	245093
M596T370	596.035	1.05714	-1.80186	0.0271855	0.0279819	Isopentenyladenosine-5'-triphosphate	64081	M596T370	3.4867	-1.80186	-2.78215	0.0271855	0.0279819	DOWN	596.035	595.967	596.037	369.664	362.873	372.659	7	5	1	7490.2	22417.9	12792.8	6437.76	5855.9	1913.66	17352.7	8730.6	4383.04	2673.97	3572.58	0	33349.9	17678	34528.2	27526.3	21425
M295T79	295.14	1.68739	-4.22842	0.0303761	0.0289209	Isopentyl beta-D-glucoside	90176	M295T79	18.7448	-4.22842	-2.99028	0.0303761	0.0289209	DOWN	295.14	295.14	295.14	78.9789	78.0397	90.7689	4	4	0	10203.1	44783.4	34713.2	2389.1	987.115	2584.89	3289.2	445.599	2702.41	2604.5	2708.03	2982.81	24061.2	14146.1	75935.8	78681.6	72892.7
M865T264	865.177	2.97924	-9.04181	0.0104759	0.0215592	Isorhamnetin 3-[2''-(4'''-acetylrhamnosyl)-gentiobioside]	50805	M865T264	527.055	-9.04181	-3.98521	0.0104759	0.0215592	DOWN	865.177	865.177	865.178	263.655	262.717	265.231	4	4	0	66017.4	165084	101346	198.835	308.143	609.512	0	0	0	0	583.495	0	305134	222379	173195	157637	132162
M487T380	487.262	1.68304	2.73388	0.00476737	0.0190528	Ixabepilone	986577	M487T380	6.65241	2.73388	3.94123	0.00476737	0.0190528	UP	487.262	487.004	487.344	380.164	325.554	450.336	44	6	6	742702	993961	1.62978e+06	6.61224e+06	3.08809e+06	799781	5.68811e+06	7.54026e+06	8.39821e+06	9.29487e+06	7.95221e+06	4.29178e+06	65021.5	78831	527622	498313	502204
M312T66	312.067	1.21823	-3.00442	0.0151263	0.023194	JNJ-7777120	990692	M312T66	8.02454	-3.00442	-3.60256	0.0151263	0.023194	DOWN	312.067	311.856	312.17	65.7717	4.98058	78.39	30	6	6	704034	1.03535e+06	614040	129023	52012.5	201227	66677.6	89145.2	138954	103462	174673	130417	757453	1.94669e+06	1.4227e+06	947428	1.00741e+06
M907T289	907.188	1.37141	-6.61254	0.0130915	0.0224256	Kaempferol 3-(6'''-rhamnosyl-2'''-(6-malyl-glucosyl)-glucoside)	50247	M907T289	97.8526	-6.61254	-3.76409	0.0130915	0.0224256	DOWN	907.188	907.188	907.189	288.52	287.025	288.623	5	5	0	10332.7	22741.7	14739.2	89.6504	219.598	0	0	0	0	537.902	0	0	45465.5	27365.6	25071.4	18323	20224.8
M819T288	819.169	2.7988	-8.49867	0.00542651	0.0195367	Kaempferol 3-rhamnosyl-(1->3)(4'''-acetylrhamnosyl)(1->6)-galactoside	50117	M819T288	361.704	-8.49867	-4.6813	0.00542651	0.0195367	DOWN	819.169	819.094	819.237	288.326	264.349	330.572	13	5	0	29803.9	111971	58485.7	195.203	302.525	0	0	598.956	0	572.263	0	0	94357.2	137897	145620	146668	147282
M759T288	759.204	1.10422	-2.18712	0.0135378	0.022594	Kansuinine B	67445	M759T288	4.55394	-2.18712	-3.2988	0.0135378	0.022594	DOWN	759.204	759.201	759.209	288.259	263.554	290.013	14	5	5	32735.8	114437	60739.7	25106.8	26655	0	76304.3	9441.05	25139.9	20517.2	19238.6	0	131952	94784.6	160364	154908	144612
M232T187	232.119	1.04157	-2.31813	0.000240391	0.00435862	KAPA;7-Keto-8-aminopelargonic acid	3322	M232T187	4.98686	-2.31813	-8.48998	0.000240391	0.00435862	DOWN	232.119	232.119	232.119	187.18	158.174	204.429	11	6	5	42705.8	448799	101234	89996.3	21636.7	107509	97190	76330.8	100531	106152	52265.8	276330	386481	467432	546930	526123	489499
M218T376	218.073	1.08811	-1.68346	0.0202402	0.0252984	Ketamine	881	M218T376	3.21197	-1.68346	-3.10739	0.0202402	0.0252984	DOWN	218.073	218.072	218.074	376.455	371.324	377.85	7	5	2	11905.1	31860.1	16358.7	9928.08	5593.54	440.854	16295.6	14093.2	10179.5	11233.3	7325.99	0	31800.5	32753.6	42747.6	41280.3	42578.6
M873T591	873.447	1.07438	2.84441	0.023155	0.0265531	Kurilensoside I	84939	M873T591	7.1821	2.84441	3.14847	0.023155	0.0265531	UP	873.447	873.447	873.448	591.344	590.3	598.67	6	1	5	58426.1	12559.8	11236.5	90587.9	59656.4	0	79557.4	186362	89786.2	105554	82267.5	0	0	17400.7	10712.9	18922.5	28322.6
M466T73	466.157	1.14216	-2.62865	0.0118964	0.0219887	Lafutidine	990618	M466T73	6.18449	-2.62865	-3.75789	0.0118964	0.0219887	DOWN	466.157	466.156	466.249	72.9873	64.2047	79.6409	14	5	5	272271	890170	479580	143912	81352.3	0	116831	228323	167037	207054	144226	0	831093	852692	1.26798e+06	1.08382e+06	1.30544e+06
M725T397	725.183	1.93816	-9.10911	0.00466124	0.0189647	Lampranthin II	64483	M725T397	552.224	-9.10911	-4.85298	0.00466124	0.0189647	DOWN	725.183	725.182	725.183	396.544	396.355	397.506	5	5	0	45016.2	147890	74582.2	124.809	305.719	0	0	0	0	0	748.856	0	201151	190311	180350	163063	152465
M333T498	332.805	1.17699	-3.7411	0.00142852	0.0129028	Lanosol	71557	M333T498	13.3716	-3.7411	-5.77851	0.00142852	0.0129028	DOWN	332.805	332.778	332.856	498.245	495.048	513.884	3	3	0	16530	99273.8	37723.4	7338.38	9781.96	0	4636.61	21131.3	0	18262.3	0	139049	144238	113464	68942.2	60660.5	69288.8
M677T297	677.404	2.07033	-4.89445	0.00526207	0.0194252	Lasonolide A	73424	M677T297	29.7424	-4.89445	-4.69255	0.00526207	0.0194252	DOWN	677.404	677.404	677.405	297.167	296.894	297.32	5	5	0	7919.04	20065.6	10130.6	618.389	648.879	0	0	817.876	1755.48	605.04	531.94	0	24558.1	27585.4	25217.6	22748.3	20284.3
M930T182	930.262	2.80238	-8.06435	0.0104741	0.0215587	Lauroyl-CoA	63308	M930T182	267.677	-8.06435	-3.98522	0.0104741	0.0215587	DOWN	930.262	930.26	930.263	182.079	181.108	185.787	5	5	0	43584.3	137384	84177.4	427.415	592.717	0	619.489	0	1509.8	435.199	0	2161.98	82501.4	138000	236092	171199	194349
M930T78	930.263	2.13463	-4.77709	0.0207116	0.0255164	Lauroyl-CoA	63308	M930T78	27.4187	-4.77709	-3.3291	0.0207116	0.0255164	DOWN	930.263	930.262	930.263	77.7008	75.4774	78.7221	3	3	0	24747.8	56435	40001.6	2030.7	1501.11	0	3218.87	2025.06	527.242	2612.47	3800.55	0	43888.4	32566.7	81382.7	66294.1	114478
M243T57	243.062	2.38942	-5.23334	0.00123484	0.0120329	L-beta-aspartyl-L-glutamic acid	62013	M243T57	37.6176	-5.23334	-6.53109	0.00123484	0.0120329	DOWN	243.062	243.038	243.062	57.3317	54.6353	61.4825	7	5	0	181166	977366	356362	25981.6	18019.9	60183.1	12160.9	14482.1	24688.7	15111.7	29263.1	342080	895106	989445	1.08519e+06	1.14532e+06	1.40706e+06
M807T521	807.396	1.7381	3.15646	0.0087528	0.0210366	Leurosine	67526	M807T521	8.91639	3.15646	4.08287	0.0087528	0.0210366	UP	807.396	807.389	807.507	521.415	505.387	532.527	12	4	5	2.39752e+06	835818	560054	7.45245e+06	3.9299e+06	0	9.48712e+06	1.15685e+07	7.90907e+06	7.74462e+06	8.00535e+06	137897	159145	1.22193e+06	1.46291e+06	1.10511e+06	927922
M127T52	127.05	1.19353	-2.41325	0.0604417	0.0406002	L-Glutamine	18	M127T52	5.32673	-2.41325	-2.37574	0.0604417	0.0406002	DOWN	127.05	127.014	127.075	51.6004	3.28106	81.8394	28	6	6	2.32296e+06	3.76045e+06	3.09998e+06	705959	555210	1.01066e+06	1.24184e+06	1.35486e+06	211268	226910	190212	1.00609e+07	2.96207e+06	2.70805e+06	2.33028e+06	2.20471e+06	2.29666e+06
M336T409	336.255	1.31594	-2.75454	0.0109469	0.0216768	Linoleoyl glycine	43426	M336T409	6.74837	-2.75454	-3.89619	0.0109469	0.0216768	DOWN	336.255	336.028	336.255	408.916	391.204	435.734	14	5	4	28371.6	105809	56330.8	15683.4	6105.9	10681.9	13265.5	12493.2	20882.5	11187.7	25589.4	0	92836.7	115646	129597	138046	158725
M1452T195_2	1452.46	1.25095	-1.52801	0.0280473	0.0282502	Liotrix	85523	M1452T195_2	2.88387	-1.52801	-2.87285	0.0280473	0.0282502	DOWN	1452.46	1452.46	1452.46	194.841	191.868	203.279	11	5	5	97696	481760	255092	167063	83214.2	682.703	224995	185238	216017	186320	189127	0	432560	509869	667200	691906	589025
M622T270	622.278	1.37997	-6.80982	0.00654806	0.0201715	Lipomycin	71108	M622T270	112.191	-6.80982	-4.47336	0.00654806	0.0201715	DOWN	622.278	622.278	622.278	269.565	268.814	271.806	4	4	0	13161	29855.8	16277.9	123.32	302.071	0	0	739.92	0	0	0	0	26448.6	42140.2	43960.2	38212.3	28373.4
M259T462	258.901	3.01513	-6.83684	0.038743	0.0313304	lithium antimony thiomalate	991730	M259T462	114.313	-6.83684	-2.7831	0.038743	0.0313304	DOWN	258.901	258.867	258.903	461.871	445.075	469.291	3	3	0	83333	648603	565831	5645.32	7927.66	19958.9	10109.3	0	1496.16	1173.5	1134.04	79408.2	1.51419e+06	1.04869e+06	46272	589519	613539
M597T272	597.292	1.0086	-2.36968	0.0201	0.025238	lokundjoside	57783	M597T272	5.16825	-2.36968	-3.28231	0.0201	0.025238	DOWN	597.292	597.254	597.293	271.634	245.33	276.62	16	5	5	60708.3	310392	184088	60034.4	31918.7	0	64060.6	54938.7	89381.3	82324.5	69501.1	0	202778	302336	446496	434266	476474
M643T223	643.107	3.20003	-5.55134	0.00498006	0.0192202	Luteolin 7-glucuronide-4'-rhamnoside	49101	M643T223	46.8944	-5.55134	-4.75793	0.00498006	0.0192202	DOWN	643.107	643.075	643.166	222.989	195.173	241.41	14	5	2	107530	404759	203588	8631.89	11889.2	561.964	26425.5	21224.4	1100.5	770.258	1708.82	0	425658	438014	517122	503094	544663
M637T216	637.106	1.33525	-2.62199	0.0108228	0.0216467	Luteolin 7-glucuronosyl-(1->2)-glucuronide	49093	M637T216	6.15598	-2.62199	-3.63817	0.0108228	0.0216467	DOWN	637.106	637.034	637.242	216.228	191.021	264.561	10	4	1	15216.2	40086.6	21547	6487.84	6887.95	0	17421.2	12649.8	3083.84	3094.47	2677.73	0	58382.2	52448.8	35875.3	54526.2	39286.9
M859T308	859.151	1.91894	-5.04925	0.0100904	0.0214557	Luteolin 7-glucuronosyl-(1->2)-glucuronide-4'-glucuronide	49115	M859T308	33.1113	-5.04925	-4.00974	0.0100904	0.0214557	DOWN	859.151	859.15	859.151	308.037	307.498	308.767	3	3	0	8084.1	18095.5	10754.9	461.538	612.85	0	751.487	1535.97	0	481.776	0	0	15651.4	13279.9	27676.2	27643.6	24321.8
M957T499	957.445	1.41789	2.69971	0.0186963	0.0246907	Lyciumoside VI	89317	M957T499	6.49669	2.69971	3.22232	0.0186963	0.0246907	UP	957.445	957.444	957.445	499.292	498.787	503.072	4	3	1	156797	54939.3	64872.6	357267	220472	0	637758	243576	368889	508625	384755	2294.76	0	0	72184.8	101272	153884
M681T254	681.327	1.26915	-2.53586	0.0140254	0.0227734	Lyciumoside VIII	89079	M681T254	5.79924	-2.53586	-3.52639	0.0140254	0.0227734	DOWN	681.327	681.298	681.327	254.359	208.053	256.569	6	5	0	9297.04	30636.6	17139.6	5259.18	4118.73	0	598.803	5395.53	8117.66	7441.6	10001.5	0	40964.7	37898	26051.2	49310.8	29594.7
M645T263	645.35	1.0662	-1.28226	0.0500941	0.0362206	Lyciumoside VIII	89079	M645T263	2.4322	-1.28226	-2.41118	0.0500941	0.0362206	DOWN	645.35	645.313	645.351	262.916	255.791	299.948	17	5	5	49773.4	325647	182431	133902	68284.4	1102.35	157120	159823	176606	124339	184419	0	241540	343465	490566	438329	439981
M596T362	596.293	1.53969	-3.55159	0.00634849	0.0200723	Lys Arg Ser Trp	173397	M596T362	11.7256	-3.55159	-4.47028	0.00634849	0.0200723	DOWN	596.293	596.293	596.293	362.232	361.948	366.093	5	5	0	22037.4	111025	55454.9	9442.42	4798.68	0	9234.79	12079.2	12986.9	10728.5	11625.2	0	121958	118302	140116	142345	143428
M498T323	498.279	2.36133	-5.57606	0.00955734	0.0213009	Lys Asn Arg Thr	172175	M498T323	47.7048	-5.57606	-4.07455	0.00955734	0.0213009	DOWN	498.279	498.279	498.28	323.005	322.789	323.308	5	5	0	8219.25	24226.6	14287	451.223	415.605	0	730.014	468.631	1066.31	0	442.385	0	15164.1	27207.9	32446.8	31324.4	39216.3
M560T420	560.316	2.13277	-4.37503	0.0160148	0.0235411	Lys Asn Arg Val	172176	M560T420	20.7498	-4.37503	-3.55643	0.0160148	0.0235411	DOWN	560.316	560.316	560.317	419.942	417.081	420.063	3	3	0	11290.2	38133.4	24937.5	1839.15	1733.24	354.617	996.314	2520.59	5047.99	1306.72	808.67	0	14110.3	51347.9	47074.6	54703.7	61563.7
M516T441	516.326	1.53546	-2.15674	0.0237752	0.0267938	Lys Lys Arg Ser	170974	M516T441	4.45907	-2.15674	-2.74508	0.0237752	0.0267938	DOWN	516.326	516.019	516.326	440.694	392.205	442.381	6	4	1	25466.1	109961	63999.8	24666.4	41191	108221	15385.7	3613.28	8429.46	2631.06	9717.51	0	65824.1	139701	141074	145610	167555
M576T439	576.347	1.96798	-4.40202	0.0102057	0.0214874	Lys Lys Arg Thr	170975	M576T439	21.1417	-4.40202	-3.9944	0.0102057	0.0214874	DOWN	576.347	576.331	576.348	438.805	400.544	442.381	8	5	0	24832.4	90979.4	53057.1	4276.06	3450.68	0	5342.17	2184.81	3664.62	4241.76	10223	0	59915.5	104583	112478	120194	148706
M592T279	592.288	1.6986	-3.7898	0.0142613	0.022863	Lys Met Asn Arg	171713	M592T279	13.8307	-3.7898	-3.65064	0.0142613	0.022863	DOWN	592.288	592.288	592.307	279.326	251.187	304.435	6	5	0	10006.7	29179.2	18095.4	2083.2	1759.72	0	1321.94	5181.92	1211.25	2319.14	2464.97	0	18122.8	25349.2	43203.5	43507.5	44892.1
M731T290	731.351	1.40922	-2.65018	0.0167836	0.0238526	Lys Ser Tyr Trp Lys	264136	M731T290	6.27747	-2.65018	-3.46333	0.0167836	0.0238526	DOWN	731.351	731.329	731.353	290.416	289.128	306.048	7	5	0	13000.5	40856.9	24029.5	6513.06	3548.77	598.234	3747.42	9617.01	8842.97	8167.12	8105.58	0	30497.3	37358.7	59415.8	51856.6	66012.9
M1151T55	1151.37	1.2655	-2.19164	0.00450958	0.0188333	Maltoheptaose	64952	M1151T55	4.56823	-2.19164	-4.07912	0.00450958	0.0188333	DOWN	1151.37	1151.37	1151.37	55.461	50.4106	58.7242	8	5	3	1.80568e+06	5.2417e+06	2.22213e+06	1.14742e+06	1.05204e+06	147219	2.27622e+06	246329	204147	1.79831e+06	2.21232e+06	980382	5.416e+06	5.09925e+06	7.21302e+06	6.22214e+06	6.5194e+06
M1173T180	1173.34	2.36651	-5.65541	0.0153584	0.0232875	Maltoheptaose	64952	M1173T180	50.4021	-5.65541	-3.60844	0.0153584	0.0232875	DOWN	1173.34	1173.34	1173.34	179.527	177.98	181.327	4	4	0	22000	53269.4	35465.7	1000.24	1060.58	0	2768.63	1348.34	0	1371.22	513.239	0	18966.1	61793.3	87124.6	71703.7	80029
M989T55	989.321	1.89426	-3.40473	0.000243596	0.00439369	Maltohexaose	62889	M989T55	10.5907	-3.40473	-6.73359	0.000243596	0.00439369	DOWN	989.321	989.32	989.321	54.5547	42.9616	58.5096	10	5	5	2.77773e+06	1.1981e+07	3.56308e+06	1.13127e+06	1.69762e+06	234040	4.58789e+06	548740	483617	550768	382580	6.4292e+06	1.30621e+07	9.36086e+06	1.30771e+07	1.33275e+07	1.66293e+07
M1275T184	1275.37	2.4569	-6.57159	0.0182018	0.0244851	Malvidin 3-O-(6-O-(4-O-(4-O-(6-O-E-p-coumaroyl-beta-D-glucopyranosyl)-E-p-coumaroyl)-alpha-rhamnosyl)-beta-D-glucopyranoside)-5-O-beta-D-glucopyranoside	47171	M1275T184	95.1142	-6.57159	-3.45101	0.0182018	0.0244851	DOWN	1275.37	1275.37	1275.37	184.124	183.088	184.737	4	4	0	28056.8	80902.4	56872.8	765.053	940.129	0	1990.01	0	1843.34	0	756.967	0	27333.6	75969.6	139593	117290	125229
M1299T187	1299.39	1.19221	-3.96694	0.0201262	0.0252483	Malvidin 3-O-(6-O-(4-O-(4-O-(6-O-E-p-coumaroyl-beta-D-glucopyranosyl)-E-p-coumaroyl)-alpha-rhamnosyl)-beta-D-glucopyranoside)-5-O-beta-D-glucopyranoside	47171	M1299T187	15.6375	-3.96694	-3.34965	0.0201262	0.0252483	DOWN	1299.39	1299.39	1299.39	186.747	186.122	186.838	4	4	0	25498.4	94266.3	64436.3	5999.61	3772.06	0	3711.47	7876.73	9574.28	9607.13	5228.04	565.78	32996.5	103596	145848	164265	118327
M1235T186	1235.39	1.01761	-2.34312	0.0257984	0.0275244	Malvidin 3-O-(6-O-(4-O-(4-O-(6-O-E-p-coumaroyl-beta-D-glucopyranosyl)-E-p-coumaroyl)-alpha-rhamnosyl)-beta-D-glucopyranoside)-5-O-beta-D-glucopyranoside	47171	M1235T186	5.07397	-2.34312	-3.05681	0.0257984	0.0275244	DOWN	1235.39	1235.39	1235.4	186.104	179.206	189.717	9	4	5	256673	616677	389883	121514	73682.4	0	205970	180551	145330	107165	90070.6	0	423534	713237	1.16848e+06	609066	785748
M993T306	993.211	1.41798	-7.12084	0.00525549	0.0194206	Malvidin 3-O-(6-O-(4-O-malonyl-alpha-rhamnopyranosyl)-beta-glucopyranoside)-5-O-(6-O-malonyl-beta-glucopyranoside)	47167	M993T306	139.183	-7.12084	-4.71552	0.00525549	0.0194206	DOWN	993.211	993.21	993.212	305.78	305.537	306.33	5	5	0	13042.2	40591.6	21005	148.798	364.479	0	0	0	0	892.787	0	0	60068.9	52690.9	42541.6	45510.6	42737.6
M921T289	921.203	1.44317	-7.82437	0.00951634	0.0212883	Malvidin 3-O-(6-O-(4-O-malonyl-alpha-rhamnopyranosyl)-beta-glucopyranoside)-5-O-beta-glucopyranoside	47165	M921T289	226.657	-7.82437	-4.0823	0.00951634	0.0212883	DOWN	921.203	921.202	921.203	288.593	287.659	288.716	5	5	0	16686.6	53899.2	32283.3	94.7507	232.091	0	0	0	0	0	568.504	666.776	90684.9	84669.1	47132.4	48883.7	51358.5
M838T226	838.224	1.29599	6.61592	0.00481449	0.0190909	Malvidin 3-sophoroside 5-glucoside	92807	M838T226	98.0824	6.61592	4.81394	0.00481449	0.0190909	UP	838.224	838.097	838.225	225.953	225.03	263.283	6	0	5	12446.3	92.903	227.565	23114.2	11711.8	0	26525.9	29405.7	24348.8	25689.4	32715.5	557.418	0	0	0	0	0
M609T221	609.061	1.04574	-1.47568	0.0164486	0.0237173	Mangiferin 6&#39;-gallate	93890	M609T221	2.78116	-1.47568	-3.21439	0.0164486	0.0237173	DOWN	609.061	608.938	609.205	220.788	162.242	281.861	22	6	5	76653.2	390650	177753	140463	68935.1	536.698	178147	164885	176095	163097	160020	52654.4	389719	398620	569808	461224	471875
M817T288	817.14	3.72094	-7.94341	0.00542326	0.0195346	Matteucinol-7-O-[4'',6''-di-O-galloyl]-beta-D-glucopyranoside	52815	M817T288	246.152	-7.94341	-4.68143	0.00542326	0.0195346	DOWN	817.14	817.096	817.207	288.16	266.31	289.769	8	5	2	299748	1.38585e+06	722164	5572.93	7965.47	0	0	2235.42	18987.7	474.216	11740.2	0	1.2286e+06	1.55157e+06	1.88541e+06	1.82623e+06	1.82326e+06
M861T180	861.273	1.28596	-2.79022	0.0211296	0.0257045	Mebhydrolin napadisilate	69554	M861T180	6.91734	-2.79022	-3.2346	0.0211296	0.0257045	DOWN	861.273	861.265	861.275	180.443	176.985	189.366	7	5	2	54102.3	177989	113521	25706.3	20293.2	0	49752.9	47817.9	28637.4	18970.8	9058.79	0	111356	191212	304777	172878	287709
M1334T379	1333.56	2.21792	4.47909	0.00570043	0.0197107	Medicoside L	93881	M1334T379	22.3019	4.47909	4.6124	0.00570043	0.0197107	UP	1333.56	1333.56	1333.56	379.232	379.146	379.608	3	0	3	13371.3	2304.97	1331.65	51376.4	26026.1	0	74656.2	59085.8	60366.8	57307.1	56842.8	3802.17	1374.23	748.87	2157.88	1718.03	4028.63
M1482T392_1	1481.57	1.49004	4.77243	0.00628518	0.0200397	Meglumine sodium amidotrizoate	69575	M1482T392_1	27.3304	4.77243	4.43761	0.00628518	0.0200397	UP	1481.57	1481.57	1481.58	392.39	392.23	392.479	4	0	4	10811.4	1081.25	2206.58	32650.1	17285.2	0	27103.7	43648.4	39662.7	46151.6	39334.3	5514.85	972.663	0	0	0	0
M415T236	415.131	1.27589	-2.42673	0.0126873	0.0222812	Melleolide K	90363	M415T236	5.37673	-2.42673	-3.70709	0.0126873	0.0222812	DOWN	415.131	414.761	415.247	235.895	186.986	293.839	80	5	6	381759	2.64651e+06	1.40535e+06	492221	226363	65547.7	527614	558794	523036	749462	528871	0	2.51916e+06	2.58435e+06	3.46448e+06	3.38572e+06	3.92535e+06
M581T291	581.296	1.25683	-1.42511	0.0341208	0.0298654	Met Arg Arg Val	189376	M581T291	2.68535	-1.42511	-2.70818	0.0341208	0.0298654	DOWN	581.296	581.264	581.299	291.157	257.532	304.876	18	5	5	172690	575066	308352	214160	107128	524.302	216261	248464	279725	273720	266263	0	489378	595164	779246	795944	790663
M588T241	588.145	1.09861	2.61025	0.0326408	0.0295099	Met Kinase Inhibitor	987507	M588T241	6.10608	2.61025	2.88005	0.0326408	0.0295099	UP	588.145	588.137	588.184	240.506	202.232	241.732	10	3	5	25873.5	11103.5	7635.25	67945.1	47737.1	0	20660.1	68337.2	96760	113337	108576	0	7645.62	6845.92	16375.7	14830.8	20923.1
M150T192	149.94	1.38576	-2.86124	0.0427605	0.0328743	Metam-sodium	72232	M150T192	7.26639	-2.86124	-2.68866	0.0427605	0.0328743	DOWN	149.94	149.939	149.999	192.144	190.741	195.243	13	5	4	23193.7	111906	87613.2	15404.4	7305.83	2233.82	22153.5	16564.1	15727.1	13737.9	22010.1	0	214448	60347.1	98366.3	218882	79392.2
M1397T186	1397.45	1.01535	-2.20211	0.0203197	0.0253356	Methyl (3Z)-3-ethylidene-4-(2-{[3-{2-[(3Z)-3-ethylidene-2-(hexopyranosyloxy)-5-(methoxycarbonyl)-3,4-dihydro-2H-pyran-4-yl]acetoxy}-5-(1-{2-[(3Z)-3-ethylidene-2-(hexopyranosyloxy)-5-(methoxycarbonyl)- 3,4-dihydro-2H-pyran-4-yl]acetoxy}-3-hydroxy-2-propanyl)-2-methylcyclopentyl]methoxy}-2-oxoethyl)-2-(hexopyranosyloxy)-3,4-dihydro-2H-pyran-5-carboxylate	985404	M1397T186	4.60153	-2.20211	-3.17221	0.0203197	0.0253356	DOWN	1397.45	1397.45	1397.45	185.847	179.206	190.141	9	5	4	59324	161819	94232.8	35143.8	26226.9	0	74677.9	51111.4	40895.9	19606.4	24571.6	0	122481	180334	281348	198105	188645
M197T492	196.904	2.31331	5.30363	0.00860005	0.0209817	Methyl 2-propenyl pentasulfide	91495	M197T492	39.4959	5.30363	4.18338	0.00860005	0.0209817	UP	196.904	196.833	197.06	491.914	458.913	560.088	34	6	6	554260	333401	201081	1.3168e+07	7.51233e+06	325881	1.83074e+07	2.09209e+07	1.76242e+07	1.1516e+07	1.03135e+07	15025	202756	368561	480751	579074	354238
M707T293	707.298	2.12302	-6.66245	0.00467551	0.0189768	METHYL GAMBOGINATE	44534	M707T293	101.297	-6.66245	-4.84517	0.00467551	0.0189768	DOWN	707.298	707.297	707.302	293.239	292.361	293.629	5	5	0	12971.7	48570.1	24361.2	365.323	657.423	0	0	0	1624.88	0	567.056	0	59270.8	64844.4	62767.4	52290.6	52247.5
M1098T249	1097.54	1.17593	-2.68472	0.0111295	0.0217285	Methylprotodioscin	71712	M1098T249	6.42955	-2.68472	-3.82522	0.0111295	0.0217285	DOWN	1097.54	1097.54	1097.54	249.051	247.847	249.084	4	4	0	9956.63	25705.7	13729.8	3973.89	2268.78	0	2606.15	4894.45	5843.75	4761.5	5737.48	0	20808.2	29311.1	35349.2	33610.3	35155.3
M994T397	993.555	2.80733	-8.7033	0.00637486	0.0200857	Microcystin LR	66313	M994T397	416.826	-8.7033	-4.50406	0.00637486	0.0200857	DOWN	993.555	993.553	993.556	396.544	396.355	397.506	5	5	0	91302.3	174107	94520.4	303.326	484.011	0	0	1093.35	0	0	726.602	0	220321	271731	224048	162945	165598
M1093T180	1092.82	2.63782	-8.01081	0.00521727	0.0193939	MIPC(d20:0/26:0):	103212	M1093T180	257.926	-8.01081	-4.72512	0.00521727	0.0193939	DOWN	1092.82	1092.82	1092.82	180.368	179.206	186.109	5	5	0	26661.9	81538.8	42163.7	201.804	312.725	0	617.403	0	0	593.42	0	0	79745.6	83473.3	112717	106259	107038
M240T357	240.061	1.02552	-2.11334	0.0070748	0.0204103	Mizoribine (Bredinin)	990564	M240T357	4.32692	-2.11334	-3.55002	0.0070748	0.0204103	DOWN	240.061	240.058	240.161	356.615	341.558	400.19	15	5	6	164732	644429	291358	148935	178879	513883	69075.7	74508.4	81224.4	71064.8	83851.5	80085.1	648344	660791	774035	812967	890350
M494T64	494.151	1.63148	-3.95792	0.00684519	0.02031	MK-2461	990062	M494T64	15.5401	-3.95792	-4.39552	0.00684519	0.02031	DOWN	494.151	494.098	494.164	64.2872	56.7607	83.5242	12	6	1	1.02529e+06	2.61495e+06	1.35912e+06	168242	108843	0	116324	126858	205853	276145	284273	1.78447e+06	1.19004e+06	2.1154e+06	2.44862e+06	5.06854e+06	3.08262e+06
M475T86	475.078	1.69039	-6.12425	0.038797	0.0313487	MLN8054	990145	M475T86	69.7561	-6.12425	-2.78186	0.038797	0.0313487	DOWN	475.078	475.078	475.078	86.3625	86.2895	89.2523	3	3	0	7830.65	18035	15751.5	144.103	238.982	0	0	0	297.454	0	567.167	1793.26	6611.19	3332.28	27559.3	34387.8	34526
M775T442	774.981	3.74372	-6.58527	0.00950445	0.0212847	Molybdopterin guanine dinucleotide	73432	M775T442	96.0204	-6.58527	-4.07842	0.00950445	0.0212847	DOWN	774.981	774.526	774.983	442.176	437.61	466.686	6	5	1	2.24476e+06	6.1329e+06	3.64275e+06	63871.1	129601	328147	7966.42	19291.5	14220.2	11733.3	1868.04	0	7.30266e+06	1.11699e+07	5.72605e+06	5.35745e+06	7.24132e+06
M689T274	689.404	1.34421	-3.10447	0.0103141	0.0215166	Momorcharaside B	88844	M689T274	8.6008	-3.10447	-3.95145	0.0103141	0.0215166	DOWN	689.404	689.397	689.413	274.401	248.659	293.884	18	5	5	24156.8	130888	71273.8	15192.9	7980.48	0	20825.8	17051	19603.2	13126	20551.2	0	103231	140458	183061	180736	177843
M799T562	799.422	1.44493	2.67656	0.0196713	0.025075	Momordin Ia	95451	M799T562	6.39329	2.67656	3.14442	0.0196713	0.025075	UP	799.422	799.393	799.423	561.778	496.301	563.477	7	2	4	177990	198567	260142	1.2695e+06	792653	21744.3	1.829e+06	1.425e+06	1.93359e+06	1.83538e+06	572260	19505.3	4107.27	118563	283595	77065.6	688567
M838T497	838.432	1.24329	3.32369	0.0307014	0.0290088	Monoammonium glycyrrhizinate	72409	M838T497	10.0123	3.32369	2.9499	0.0307014	0.0290088	UP	838.432	838.078	838.434	497.085	442.197	500.658	5	1	3	122513	50719.2	47492.3	508358	377027	0	1.06699e+06	359542	365744	443618	814249	0	0	39440.5	80968.5	62884.1	121022
M855T265	855.165	1.20587	-3.24382	0.0199332	0.0251737	Monodemalonylsalviadelphin	47067	M855T265	9.47298	-3.24382	-3.29975	0.0199332	0.0251737	DOWN	855.165	855.105	855.18	264.896	227.745	289.343	18	5	2	48254.6	173923	114012	18359.9	18342.7	2043.67	47384.3	34914.3	11601.2	7693.12	6522.62	539.581	249778	143930	289190	93686.7	266412
M873T265	873.176	1.22486	2.14007	0.0484266	0.0354698	Monodemalonylsalviadelphin	47067	M873T265	4.40783	2.14007	2.32775	0.0484266	0.0354698	UP	873.176	873.11	873.176	264.781	263.554	265.39	6	1	5	39501.6	28440.9	50916	125586	88643.6	0	37852.5	129433	174067	190353	221812	0	130210	27699	3859.51	0	8877.23
M435T80	435.114	1.44713	-6.78158	0.0143684	0.0229029	Monotropein	41157	M435T80	110.017	-6.78158	-3.67451	0.0143684	0.0229029	DOWN	435.114	435.076	435.197	80.378	78.8195	84.7113	7	3	0	6931.28	24304.4	16148.5	78.125	191.366	0	0	0	0	0	468.75	0	20000.7	18865.6	22503.3	39123.4	45333.3
M440T398	440.128	3.13546	7.49047	0.031619	0.0292505	Moricizine sulfone	1348	M440T398	179.828	7.49047	2.95721	0.031619	0.0292505	UP	440.128	440.009	440.134	397.504	370.57	398.263	7	0	6	36840.8	1197.11	805.061	220419	181582	574413	251331	148440	93588.2	125202	129539	1219.91	1812.47	0	618.471	2238.39	1293.43
M289T402	288.991	2.86304	7.15983	0.00398596	0.0183204	Morindaparvin A	68287	M289T402	142.996	7.15983	5.03427	0.00398596	0.0183204	UP	288.991	288.953	289.093	401.75	361.477	417.84	14	1	6	339814	19100.6	5200.62	2.73131e+06	1.31965e+06	42558.8	3.21694e+06	3.22647e+06	3.2702e+06	3.20806e+06	3.42361e+06	12298.1	13973.8	17642.1	24277.6	23073.2	23339
M638T456	638.369	2.0657	6.49077	0.00658003	0.0201869	Moxidectin	990865	M638T456	89.9325	6.49077	4.46763	0.00658003	0.0201869	UP	638.369	638.368	638.369	455.797	454.876	457.464	5	0	5	14722.7	788.311	890.492	78613.7	42660.4	11962.9	101410	118680	91974.9	107797	39857.3	1550.61	0	0	1932.6	0	1246.65
M473T629	473.385	1.19526	-1.6573	0.0210925	0.025688	Mycolipenic acid (C29)	73751	M473T629	3.15426	-1.6573	-2.74635	0.0210925	0.025688	DOWN	473.385	473.306	473.393	628.85	533.671	691.282	69	6	6	845934	4.73126e+06	1.86213e+06	1.49996e+06	2.19965e+06	644962	148566	158471	5.85165e+06	1.63435e+06	561760	1.41362e+06	5.73969e+06	4.88208e+06	6.08842e+06	3.88119e+06	6.38256e+06
M951T188	951.268	2.88486	-7.02456	0.0218111	0.0260014	Mycothione	69077	M951T188	130.198	-7.02456	-3.28569	0.0218111	0.0260014	DOWN	951.268	951.268	951.268	187.865	187.396	189.013	3	3	0	36604	143789	106409	1047.38	1026.13	0	1975.04	547.313	2414.99	1346.96	0	0	30237.6	138417	229482	230633	233963
M829T80	829.163	2.33445	-5.56655	0.0339348	0.029822	Myricetin 3-(3'''-6'''-diacetylglucosyl)-(1->4)-(2'',3''-diacetylrhamnoside)	50884	M829T80	47.3912	-5.56655	-2.89468	0.0339348	0.029822	DOWN	829.163	829.163	829.274	79.5688	56.3998	80.0311	3	3	0	24905.4	38876.7	32238	763.72	925.663	0	0	1019.18	577.442	504.286	2481.41	0	35047.1	98425.2	29631.8	37317.4	32838.7
M771T502	771.392	1.25811	1.76487	0.0539277	0.0378759	Myxochromide S2	71046	M771T502	3.39844	1.76487	2.33736	0.0539277	0.0378759	UP	771.392	771.391	771.583	502.151	493.453	556.591	10	4	5	280742	1.45317e+06	1.39176e+06	4.9385e+06	3.37698e+06	1.05887e+06	1.82415e+06	7.31894e+06	2.87009e+06	8.28272e+06	8.27626e+06	66057.9	34162.6	493990	2.96549e+06	2.54572e+06	2.61358e+06
M793T273	793.416	1.05982	-2.21919	0.0108257	0.0216474	Myxochromide S3	71047	M793T273	4.65631	-2.21919	-3.66562	0.0108257	0.0216474	DOWN	793.416	793.415	793.416	273.029	272.841	274.123	5	5	0	11690.7	27730.6	13946.8	5933.01	4201.36	0	1472.96	9332.72	8950.01	6404.88	9437.51	0	38817.7	34128.3	32567.8	29513.4	31356.1
M924T250	924.454	1.40992	-2.49311	0.0243305	0.0270024	N-(1-Deoxy-1-fructosyl)leucine	92648	M924T250	5.6299	-2.49311	-2.81301	0.0243305	0.0270024	DOWN	924.454	924.417	924.455	249.816	249.518	269.106	5	4	1	9561.7	19022.4	12150.7	3326.67	6257.55	0	2331.13	0	622.781	1027.81	15978.3	0	9886.59	19977.9	22631.6	30259.7	31378.4
M1143T280	1143.46	1.48915	-7.21136	0.0077633	0.0206803	N-(1-Deoxy-1-fructosyl)tryptophan	92655	M1143T280	148.196	-7.21136	-4.2927	0.0077633	0.0206803	DOWN	1143.46	1143.46	1143.46	279.565	278.306	279.833	5	5	0	12989.6	38077.8	21660.9	114.086	279.451	0	0	684.513	0	0	0	0	24093.7	54811.2	48263.2	50067.6	51230.8
M1135T77	1135.35	1.8791	-4.03089	0.0152164	0.0232306	N-(1-Deoxy-1-fructosyl)tryptophan	92655	M1135T77	16.3463	-4.03089	-3.59809	0.0152164	0.0232306	DOWN	1135.35	1135.35	1135.35	76.5586	75.1406	77.47	4	4	0	43689.8	79302.3	50530.4	4824.53	4175.25	0	9061.99	1051.85	4018.71	4431.81	10382.8	0	64342.7	49978.7	126029	106394	129069
M1135T182	1135.35	1.58895	-3.71304	0.0154908	0.02334	N-(1-Deoxy-1-fructosyl)tryptophan	92655	M1135T182	13.1141	-3.71304	-3.58887	0.0154908	0.02334	DOWN	1135.35	1135.35	1135.35	181.876	180.734	187.014	6	5	1	47036.2	173177	108961	13179	7265.11	0	9671.37	17623.8	18979.8	17772.5	15026.7	0	104721	196977	320052	204820	212493
M394T456	394.275	1.40279	-2.89864	0.00895705	0.0211076	N-(3-hydroxyphenyl)-Arachidonoyl amide	45072	M394T456	7.45724	-2.89864	-4.09815	0.00895705	0.0211076	DOWN	394.275	394.275	394.276	455.917	454.34	457.464	6	5	1	53823.1	160476	82604.8	21523.3	8616.51	32735.7	23269.7	7397.04	26637.6	17433.7	21666.3	0	156938	184789	179342	213644	228142
M661T476	661.491	1.05406	2.4216	0.00945527	0.0212695	N-(tetradecanoyl)-sphing-4-enine-1-(2-aminoethylphosphonate)	83793	M661T476	5.35765	2.4216	3.38221	0.00945527	0.0212695	UP	661.491	661.439	661.491	476.308	473.026	516.201	12	5	5	88788.9	158231	253196	847898	430544	41412.1	705732	1.12168e+06	1.20085e+06	959543	1.05817e+06	0	28442.2	67048.4	669623	85590	98680.1
M184T65	184.061	1.0507	-2.36265	0.027452	0.0280661	N2-Acetyl-L-aminoadipate	63446	M184T65	5.14315	-2.36265	-3.02131	0.027452	0.0280661	DOWN	184.061	183.897	184.062	64.7525	47.1778	75.3483	17	6	6	546592	1.35598e+06	873703	263648	144637	515323	160108	149543	147270	287723	321921	3.10044e+06	870111	719243	1.11636e+06	1.19394e+06	1.13579e+06
M242T483	242.221	1.25533	2.74529	0.00256635	0.0162165	N5-Hexanoylspermidine	86350	M242T483	6.70523	2.74529	5.34711	0.00256635	0.0162165	UP	242.221	242.219	242.221	483.019	481.005	485.251	12	6	6	1.55898e+06	3.65999e+06	1.64462e+06	2.45411e+07	9.4231e+06	1.25396e+07	1.84838e+07	4.07298e+07	2.51407e+07	2.51184e+07	2.52342e+07	1.6954e+06	1.80688e+06	4.33419e+06	4.86516e+06	3.52358e+06	5.73475e+06
M1025T398_1	1024.54	1.38017	2.77562	0.00681916	0.0202983	N-Acetyl-D-galactosaminyldiphosphoundecaprenol	66339	M1025T398_1	6.8477	2.77562	4.09919	0.00681916	0.0202983	UP	1024.54	1024.54	1024.54	398.454	397.466	399.266	5	0	5	12598.9	4350.88	4197.32	29960.8	14716.5	0	37545.5	36878.9	35454.8	35011.1	34874.6	0	1100.51	4867.76	2346.21	11445	6345.79
M835T306	835.316	1.45963	-7.04696	0.0126667	0.0222737	N-Acetyl-D-glucosaminyl-N-acetylmuramoyl-L-Ala-D-glutamyl-6-carboxy-L-lysine	66273	M835T306	132.235	-7.04696	-3.79648	0.0126667	0.0222737	DOWN	835.316	835.316	835.408	305.614	305.259	305.988	7	5	0	13483.5	33282.1	21401.7	108.856	266.642	653.137	0	0	0	0	0	0	21437.3	24880.4	54395	49961.3	49018.6
M196T561	195.983	2.26568	1.99311	0.022432	0.0262616	N-ACETYL-DL-HOMOCYSTEINE THIOLACTONE	987674	M196T561	3.98093	1.99311	2.72842	0.022432	0.0262616	UP	195.983	195.905	196.062	561.294	535.164	592.576	11	3	6	66751.6	251177	532437	999918	410315	1.7314e+06	1.20977e+06	859354	718464	860398	620119	1.33498e+06	8824.21	2334.49	54019.4	2964.05	103939
M600T209	600.161	2.45428	-5.36863	0.0236385	0.0267415	N-Acetyl-O-demethylpuromycin-5'-phosphate	64570	M600T209	41.316	-5.36863	-3.20788	0.0236385	0.0267415	DOWN	600.161	599.982	600.164	208.724	195.756	224.743	13	5	1	127611	436059	324576	10526.3	15181.7	0	40751.2	10269.1	2963.4	4231.77	4942.46	0	42945.5	562827	638351	683683	688550
M413T328	413.118	1.83637	-3.9209	0.00442823	0.0187598	Nafcillin	43267	M413T328	15.1464	-3.9209	-4.88362	0.00442823	0.0187598	DOWN	413.118	413.004	413.164	328.257	296.046	348.638	24	6	5	131447	767316	358631	50660	24324.2	1272.68	56106.2	59885.3	63382.5	62269.9	61043.3	38730.8	854534	947649	928738	941373	892872
M981T182	980.795	2.90579	-6.53638	0.0244306	0.0270393	NAPE(18:1(9Z)/16:1(9Z)/18:0)	76593	M981T182	92.8211	-6.53638	-3.18325	0.0244306	0.0270393	DOWN	980.795	980.795	980.798	181.757	181.108	182.774	4	4	0	44434.9	106945	81417.9	1123.86	1340.98	553.316	3770.23	613.652	0	1046.96	759.03	0	21537.2	101658	199376	147168	171932
M582T282	582.006	1.91621	-9.6624	0.00804271	0.0207784	Naphthol AS-BI &alpha;-D-glucuronide	4092	M582T282	810.348	-9.6624	-4.25635	0.00804271	0.0207784	DOWN	582.006	582.006	582.007	282.297	273.373	283.476	6	5	0	33755.9	175916	101195	74.0373	181.354	0	0	0	0	444.224	0	692.93	131273	247381	197069	288812	190268
M118T400	117.928	1.89435	-4.49858	0.022487	0.0262842	N-Bromoacetamide	986040	M118T400	22.6052	-4.49858	-3.25521	0.022487	0.0262842	DOWN	117.928	117.897	117.954	399.556	397.571	485.573	20	4	5	93549.3	788602	566819	34885.8	19607	74362.6	27332.6	28994.4	29445.9	28486.9	20692.4	199779	831635	202027	1.70868e+06	745227	1.04426e+06
M371T206	371.099	1.42002	-2.23136	0.0118388	0.0219687	N-Dealkylzuclopenthixol sulfoxide	3112	M371T206	4.69575	-2.23136	-3.66574	0.0118388	0.0219687	DOWN	371.099	371.097	371.142	206.39	198.241	208.024	13	5	5	275353	1.06675e+06	544617	227178	134621	4037.96	132514	236280	328455	332919	328865	0	1.06473e+06	1.14312e+06	1.31862e+06	1.40841e+06	1.46559e+06
M647T208	647.176	2.25913	-5.30863	0.0122545	0.0221213	NEOHESPERIDIN DIHYDROCHALCONE	43746	M647T208	39.633	-5.30863	-3.82256	0.0122545	0.0221213	DOWN	647.176	647.175	647.176	207.972	199.81	209.398	4	4	0	11817.4	41836.4	26144.1	999.095	1128.09	0	0	640.523	1809.64	680.044	2864.36	0	34749.7	45127.3	44923.7	81705.6	44511.8
M1421T189	1421.44	1.17281	-2.86427	0.0254603	0.0274078	Neu5Ac&alpha;(2-3)Gal&beta;(1-4)[Fuc&alpha;(1-3)]GlcNAc&beta;(1-3)Gal&beta;(1-4)[Fuc&alpha;(1-3)]GlcNAc&beta;-Sp	3648	M1421T189	7.28167	-2.86427	-3.12262	0.0254603	0.0274078	DOWN	1421.44	1421.44	1421.44	189.013	187.396	191.461	5	4	1	26256.1	115806	77982.4	15879	7942.44	0	19493.9	19481.8	21592.3	17695.2	17011	0	41172.7	125658	159355	188914	179733
M778T309	778.228	1.18183	-2.73314	0.00941637	0.0212574	Neu5Ac&alpha;2-3Gal&beta;1-3GlcNAc&beta;-Sp	3610	M778T309	6.64901	-2.73314	-4.00375	0.00941637	0.0212574	DOWN	778.228	778.009	778.23	309.062	305.95	347.906	19	5	5	27027.4	134042	68926.9	20135.4	10270.5	0	18710.6	26745.9	24074.3	25879.6	25401.9	0	126456	146817	180157	172475	178347
M737T184	737.214	2.19318	-6.11616	0.0315461	0.0292315	Neu5Ac&alpha;2-3Gal&beta;1-4Glc&beta;-Sp	3609	M737T184	69.3662	-6.11616	-2.95825	0.0315461	0.0292315	DOWN	737.214	737.214	737.214	184.486	181.673	185.304	3	3	0	28231.2	69729.3	56962.2	919.818	1241.61	0	3150.54	1348.22	0	1020.15	0	0	12182.2	48700.6	108163	131533	117797
M1217T187	1217.38	1.01332	-2.38394	0.0198858	0.025156	Neu5Ac&alpha;2-8Neu5Ac&alpha;2-3[GalNAc&beta;1-4]Gal&beta;1-4Glc&beta;-Sp	3638	M1217T187	5.2196	-2.38394	-3.29838	0.0198858	0.025156	DOWN	1217.38	1217.38	1217.38	186.877	179.206	190.021	9	5	4	41718.3	117613	69682.2	22509.8	11511.2	0	28967.6	31522.2	27949.7	24321.3	22297.7	0	73412.4	135489	192886	160566	143322
M1177T192	1177.36	1.56278	-3.70366	0.0242405	0.026969	Neu5Ac&alpha;2-8Neu5Ac&alpha;2-3[GalNAc&beta;1-4]Gal&beta;1-4Glc&beta;-Sp	3638	M1177T192	13.0291	-3.70366	-3.17948	0.0242405	0.026969	DOWN	1177.36	1177.36	1177.36	192.152	189.68	193.967	9	5	4	46199.2	238236	169082	18258.5	11485.9	0	10960.4	20721.2	30428	29159.5	18282.1	0	88456.9	229942	327707	457248	326063
M699T186_2	699.224	1.10351	-2.68062	0.0320598	0.0293638	Neu5Gc&alpha;2-3Gal&beta;1-4Glc&beta;-Sp	3614	M699T186_2	6.41131	-2.68062	-2.91655	0.0320598	0.0293638	DOWN	699.224	699.223	699.225	186.107	179.206	190.141	10	5	5	55542.3	170393	119957	26552.8	14296	0	30741	42050.8	34072.5	25146.5	27305.9	0	72070.8	137808	306552	250709	255219
M1113T254	1112.51	1.45861	3.04209	0.026391	0.0277239	Neuromedin B	65362	M1113T254	8.23682	3.04209	3.02538	0.026391	0.0277239	UP	1112.51	1112.51	1112.51	253.977	253.034	273.44	6	0	4	9060.98	2173.69	2593.24	18111.4	12640.6	0	5462.74	18942.5	29814.5	25329.9	29118.5	0	744.549	821.267	2441.34	1874.65	7160.36
M769T64	769.23	2.70359	-6.13293	0.00856118	0.0209675	Niazicin A	93563	M769T64	70.177	-6.13293	-4.19006	0.00856118	0.0209675	DOWN	769.23	769.23	769.232	64.0468	63.6296	64.7567	3	3	0	122015	418060	240897	5929.03	3974.69	0	10927.5	2654.29	8081.57	6122.22	7788.55	0	364754	383253	458828	624622	676905
M759T392	759.446	1.53035	-3.2276	0.00629815	0.0200464	Nigericin sodium salt	987140	M759T392	9.36709	-3.2276	-4.43152	0.00629815	0.0200464	DOWN	759.446	759.446	759.446	392.073	391.609	393.234	5	5	0	15051.7	104298	51060.4	11134.5	6680.19	724.125	10715.7	19960.5	13356.8	15007	7043.11	12330.8	82807.7	117004	124808	156959	131880
M198T285	198.185	1.487	2.25409	1.26392e-05	0.00657157	N-methylundec-10-enamide	65467	M198T285	4.77032	-2.25409	-8.4593	1.26392e-05	0.00657157	DOWN	198.185	198.185	198.185	285.342	283.189	293.077	9	6	3	294763	1.62222e+06	299628	340065	219223	1.96475e+06	2.02874e+06	1.56324e+06	1.44265e+06	1.37851e+06	1.35542e+06	180782	494453	529671	250271	25613.7	559598
M699T398	699.05	2.1796	-4.64951	0.00532417	0.019468	Norbadione A	89869	M699T398	25.0982	-4.64951	-4.67084	0.00532417	0.019468	DOWN	699.05	699.049	699.113	397.567	371.928	398.328	7	5	0	16377.4	61732.1	31010.4	2432.15	2335.01	6304.59	4054.76	0	1543.03	814.099	1876.46	0	84897.3	79385.4	70111.6	68407.3	67590.8
M495T237	495.121	1.30223	-2.79456	0.00094043	0.0104122	Nordracorubin	85124	M495T237	6.93821	-2.79456	-6.53044	0.00094043	0.0104122	DOWN	495.121	494.76	495.245	236.51	162.489	269.288	52	6	6	156957	659005	207505	94981.9	41214.6	91582.9	18537.7	125052	126090	121517	87111.8	259721	611067	726785	797877	798654	759922
M1256T418	1256.06	1.71749	5.85456	0.00461866	0.0189285	Nosiheptide	69279	M1256T418	57.8628	5.85456	4.84892	0.00461866	0.0189285	UP	1256.06	1256.06	1256.06	417.862	417.208	419.34	5	0	5	14090.5	493.434	858.988	35144.7	17483.4	0	45976.7	39968.7	45485.4	38336	41101.2	0	0	0	860.796	0	2099.81
M737T408	737.397	1.50011	-2.84963	0.0136673	0.0226422	Nostocyclopeptide A1	71054	M737T408	7.20815	-2.84963	-3.67171	0.0136673	0.0226422	DOWN	737.397	737.397	737.398	408.252	397.567	408.378	4	4	0	15827.6	92600.3	52800.5	12850.6	6531.75	1098.18	19192.8	13768.3	17556.4	10297.8	15190	0	71194.6	94338.7	117149	121402	151518
M1024T399	1023.54	1.28417	3.11568	0.00669427	0.0202409	Notoginsenoside E	87048	M1024T399	8.66788	3.11568	4.1982	0.00669427	0.0202409	UP	1023.54	1023.54	1023.54	398.588	397.466	398.997	5	0	5	18648.5	5718.56	6050.83	50035.1	25139.1	0	60161.3	56589.6	59872.5	70086.6	53500.7	0	0	5980.07	3183.03	9644.61	15503.6
M869T397	869.465	1.80268	-4.9746	0.00979429	0.0213715	Notoginsenoside J	87923	M869T397	31.4414	-4.9746	-4.03771	0.00979429	0.0213715	DOWN	869.465	869.455	869.466	396.747	385.718	397.506	6	4	0	23122.1	31179.8	18331.1	906.759	1120.27	0	0	1085.53	2700.41	0	1654.61	0	37380.4	55539.3	37374.9	25060.1	31724.2
M432T367	432.279	1.0896	1.86853	0.0153005	0.0232644	N-palmitoyl methionine	75491	M432T367	3.65161	1.86853	3.43266	0.0153005	0.0232644	UP	432.279	432.279	432.279	366.509	364.872	368.443	7	2	5	10660.5	13672.9	6409.96	49899.7	25043.5	0	49536.2	59436.8	64294.1	63753.6	62377.2	1775.04	15719.4	13660.5	12916.1	17817.7	20148.9
M265T384	265.104	1.68857	2.61069	0.00058426	0.044285	N-Succinyl-L-glutamate	63479	M265T384	6.09993	-2.60879	-4.94337	0.00058426	0.044285	DOWN	265.104	265.104	265.104	384.141	379.889	385.503	5	5	0	61307.4	163158	47878.1	26712.3	47737.2	84547.8	138079	169939	167953	196149	222282	22502.4	5855.49	0	122824	2574.04	6518.14
M1053T64	1053.31	3.31163	-7.14335	0.00611211	0.0199478	O-6-deoxy-a-L-galactopyranosyl-(1->3)-O-b-D-galactopyranosyl-(1->3)-O-2-(acetylamino)-2-deoxy-b-D-glucopyranosyl-[1->3(or 1->6)]-O-[O-b-D-galactopyranosyl-(1->4)-2-(acetylamino)-2-deoxy-b-D-glucopyranosyl-[1->6(or 1->3)]]-O-b-D-galactopyranosyl-(1->4)-D-G	58115	M1053T64	141.372	-7.14335	-4.5487	0.00611211	0.0199478	DOWN	1053.31	1053.31	1053.31	63.6995	63.0643	64.2071	4	4	0	102318	442116	236382	3098.91	3785.1	0	10510.1	3208.79	2180.72	1583.56	1110.3	0	378772	468039	560582	620380	624921
M295T497	295.274	1.53751	2.31272	0.000146677	0.0211968	Obscuraminol A	53935	M295T497	4.95336	-2.30841	-5.92656	0.000146677	0.0211968	DOWN	295.274	295.274	295.274	497.23	483.439	498.028	6	5	1	23548.5	58472.1	13375.3	11769.3	13917.3	35384.2	54411.2	56610.4	63178.8	74088.2	67159.5	0	38527.7	11217.1	1921.01	11221.7	7728.4
M245T563	244.985	2.01659	3.81115	0.00426586	0.0186067	Octafluorocyclobutane	87562	M245T563	14.0368	3.81115	4.67807	0.00426586	0.0186067	UP	244.985	244.985	244.985	562.68	561.816	567.913	3	0	3	32722.4	18901.8	28182.3	265321	125912	405708	302058	308112	196879	331400	47767.4	75899.2	12365	11529.4	6615.62	3285.85	3715.53
M647T306	647.116	1.06118	-2.61334	3.40165e-07	4.80197e-05	Okanin 4-methyl ether 4'-O-(6''-O-p-coumaroylglucoside)	51982	M647T306	6.11918	-2.61334	-13.1263	3.40165e-07	4.80197e-05	DOWN	647.116	647.011	647.358	306.048	253.654	386.039	28	6	5	363788	1.70787e+06	217001	279073	154922	0	207735	298638	387442	399219	381405	1.50869e+06	2.05077e+06	1.90216e+06	1.63479e+06	1.57283e+06	1.57801e+06
M631T194	631.142	1.78902	-5.89979	0.00864288	0.0209973	Okanin 4-methyl ether 4'-O-(6''-O-p-coumaroylglucoside)	51982	M631T194	59.7054	-5.89979	-4.17631	0.00864288	0.0209973	DOWN	631.142	631.103	631.181	193.951	175.984	206.99	10	5	0	9740.45	25939.1	15017.2	320.491	509.045	0	0	0	783.912	1139.04	0	0	22371.1	22464	31602	36084.7	43112.8
M895T306	895.336	2.10689	-6.41947	0.0099069	0.0214041	Olitoriusin	94101	M895T306	85.5957	-6.41947	-4.04003	0.0099069	0.0214041	DOWN	895.336	895.335	895.336	305.537	305.169	306.048	5	5	0	15181.6	38044.7	22844.9	358.64	446.742	543.711	1104.87	0	503.261	0	0	556.635	63016.2	61246.8	33231.5	34168	36049.1
M802T75	802.257	1.45639	-2.7175	0.0250755	0.0272725	O-Phosphoviomycin	65791	M802T75	6.57734	-2.7175	-3.12775	0.0250755	0.0272725	DOWN	802.257	802.255	802.259	75.4774	70.3853	78.7221	5	4	1	33780.9	132891	87638.7	20208.7	10341.8	1159.9	26361.5	16248.1	22640.7	25369.4	29472.6	0	113448	80065.6	249121	169920	184790
M883T532	883.318	1.59316	2.55436	0.0210748	0.0256801	Oxpoconazole fumarate	72375	M883T532	5.87407	2.55436	3.19283	0.0210748	0.0256801	UP	883.318	883.317	883.324	532.088	528.073	533.775	6	3	3	379620	323996	269266	1.90315e+06	1.1812e+06	0	3.33114e+06	2.98536e+06	1.58311e+06	1.77019e+06	1.74909e+06	19487.2	47383.5	553390	333850	292294	697571
M789T442	788.988	1.11587	2.2808	0.0138807	0.0227201	P1,P4-Bis(5'-uridyl) tetraphosphate	58546	M789T442	4.85947	2.2808	3.41709	0.0138807	0.0227201	UP	788.988	788.987	788.988	442.107	441.514	442.183	4	0	4	24825.5	15401.2	13436.7	74951.9	40518.3	0	73216.6	121741	90851.6	86844.8	77057.9	0	7077.24	35347.5	6692.93	16922.9	26366.5
M851T442	850.978	1.21956	-4.62193	0.0345405	0.0299621	P1,P4-Bis(5'-xanthosyl) tetraphosphate	58176	M851T442	24.6229	-4.62193	-2.86726	0.0345405	0.0299621	DOWN	850.978	850.977	850.978	442.155	441.648	442.381	3	3	0	23715.4	45690.1	37412	1742.31	3151.67	0	7799.61	0	0	0	2654.26	0	14736.1	47373	44814.2	60442.8	106774
M655T314	655.371	1.04092	-1.40543	0.0539507	0.0378855	PA(13:0/17:1(9Z)):	81238	M655T314	2.64896	-1.40543	-2.39121	0.0539507	0.0378855	DOWN	655.371	655.296	655.408	313.941	272.578	331.624	27	5	5	15941.6	71313.3	43331.1	26932	13758.6	418.467	24812.2	33308	30411.6	34088.6	38553.2	0	62320.4	65719.9	95372.2	73085.6	131382
M649T483	649.384	1.06765	2.96959	0.0100623	0.0214479	PA(13:0/18:3(6Z,9Z,12Z))	81243	M649T483	7.83311	2.96959	3.95688	0.0100623	0.0214479	UP	649.384	649.328	649.491	482.914	462.657	508.096	12	5	5	62781.9	83162.9	46117.4	651424	348744	6584.73	530008	820107	796594	990959	764293	45570.9	107971	137433	85577.2	12783.5	109642
M685T546	685.482	2.73982	6.13405	0.00575201	0.019742	PA(13:0/22:2(13Z,16Z))	81254	M685T546	70.2317	6.13405	4.61374	0.00575201	0.019742	UP	685.482	685.414	685.487	545.724	522.917	623.69	21	6	6	134917968	3.57609e+06	3.10718e+06	2.51155e+08	1.31406e+08	2.08533e+07	3.79061e+08	3.61945e+08	3.03975e+08	2.213e+08	2.19798e+08	748438	9.52637e+06	2.41115e+06	1.99083e+06	2.70724e+06	4.07253e+06
M833T286	833.451	1.0063	-2.40423	0.0199835	0.0251925	PA(22:4(7Z,10Z,13Z,16Z)/22:6(4Z,7Z,10Z,13Z,16Z,19Z)):	81208	M833T286	5.29353	-2.40423	-3.17106	0.0199835	0.0251925	DOWN	833.451	833.417	833.456	285.524	255.791	311.401	21	5	5	38213	97644.7	58744.4	18417.4	17158.8	0	49570.6	8330.43	19012.8	11549.7	22041.2	37765.1	56874.3	83513.6	96507.2	105170	206038
M243T536	243.178	1.02249	1.7887	0.000128794	0.00293587	Panaxynol	36476	M243T536	3.45503	1.7887	6.91672	0.000128794	0.00293587	UP	243.178	243.066	243.224	535.675	525.982	543.127	15	5	6	234519	426678	322678	1.47419e+06	183012	1.26717e+06	1.57019e+06	1.25625e+06	1.4411e+06	1.63003e+06	1.68038e+06	53223.7	173873	278480	510024	614914	929555
M664T429	664.419	1.66116	2.34616	0.0148025	0.0230602	PAz-PC	63020	M664T429	5.08471	2.34616	2.94414	0.0148025	0.0230602	UP	664.419	664.418	664.681	428.778	427.432	450.336	6	1	5	40031.7	60647.6	139099	308521	152254	1222.07	382932	341123	404173	372030	349644	0	344483	3202.51	2164.79	3223.78	10811.2
M594T380	594.342	1.72781	6.30309	0.00118422	0.0117825	PC(16:0/3:1(2E))	39409	M594T380	78.9623	6.30309	6.57692	0.00118422	0.0117825	UP	594.342	594.342	594.351	380.208	379.186	440.864	7	0	6	19344.1	700.933	1469.13	64383.8	23672.3	86201.2	32611.4	76483.5	80428.9	74616.4	35961.1	0	538.185	0	0	0	3667.41
M943T181	942.797	1.13234	-2.78873	0.0184179	0.0245759	PC(21:0/26:0)[U]:	39819	M943T181	6.91021	-2.78873	-3.34702	0.0184179	0.0245759	DOWN	942.797	942.793	942.806	181.327	177.66	188.049	8	5	3	47432.6	129021	79390.6	18671	14801	542.555	33394	25442.9	35556	11182.3	5908.18	536.33	82540.4	137591	231719	150950	170787
M1055T76	1054.82	1.66588	-4.11332	0.0157785	0.0234516	PC(26:2(5E,9E)/26;25E,9E)::M+FA-H	39941	M1055T76	17.3074	-4.11332	-3.56423	0.0157785	0.0234516	DOWN	1054.82	1054.82	1054.82	75.9259	75.1406	77.2696	4	4	0	46248.2	85041.4	54919.3	4858	4524.76	0	10626.3	0	2877.26	7376.82	8267.61	0	52117.7	67024.2	125020	122240	143846
M616T449	616.463	1.37206	1.7884	4.09596e-06	0.00353183	PC(O-12:0/O-12:0)	40188	M616T449	3.4543	-1.7884	-10.032	4.09596e-06	0.00353183	DOWN	616.463	616.463	616.463	449.394	427.033	461.024	9	6	3	19323.1	46709.9	4555.94	13522.2	6701.34	50276.7	53408.6	45865.9	42529.3	41418.8	46760.3	10693.9	22522.8	20098.2	4253.93	11375.1	12189.6
M835T467	834.578	1.15165	2.31525	0.000246379	0.0278886	PC(O-16:0/22:4(7Z,10Z,13Z,16Z))	40089	M835T467	4.8063	-2.26493	-5.63291	0.000246379	0.0278886	DOWN	834.578	834.577	834.578	467.284	449.151	470.308	7	5	2	7119.65	14808.3	3284.39	2975.41	3961.02	8438.4	15184.3	14984.2	17096.6	17501.2	15645.2	0	2092.7	9105.16	0	0	6654.58
M859T192	858.727	1.76744	-4.46832	0.00967561	0.0213365	PC(O-16:0/26:0)[U]:	40094	M859T192	22.1359	-4.46832	-4.05829	0.00967561	0.0213365	DOWN	858.727	858.727	858.728	191.872	189.68	194.459	5	5	0	59400.6	190252	109549	8594.71	4572.47	566.075	11040.7	11972.9	13005	8124.35	6859.25	1318.09	174670	192661	255757	330800	186306
M642T330	642.395	1.05091	-5.74771	0.00674487	0.0202644	PE(12:0/14:0):	40457	M642T330	53.732	-5.74771	-4.43911	0.00674487	0.0202644	DOWN	642.395	642.395	642.431	330.47	297.167	331.129	7	5	0	5768.51	11659.9	6390.53	73.9512	181.143	0	0	0	443.707	0	0	518.142	12939.5	15293.4	7842.91	16990.4	16375
M656T330	656.411	1.0682	-2.48486	0.0193375	0.0249465	PE(13:0/14:0)[U]:	40458	M656T330	5.59779	-2.48486	-3.31926	0.0193375	0.0249465	DOWN	656.411	656.348	656.411	330.282	313.69	344.385	10	5	2	12181	37613.3	22494.9	6695.82	3814.16	0	4389.35	8737.22	7974.52	10102.3	8971.48	0	35382.5	24550.7	55046.1	57170.3	53530.5
M690T256	690.416	1.61028	-3.54161	0.00929454	0.0212189	PE(13:0/18:4(6Z,9Z,12Z,15Z)):	76629	M690T256	11.6448	-3.54161	-4.05015	0.00929454	0.0212189	DOWN	690.416	690.415	690.416	255.597	254.189	287.274	5	4	0	8754.34	18877.5	10382	1594.96	1210.17	0	1419	1803.28	647.437	3422.82	2277.21	0	16575.7	19135.6	21381.1	27269.3	28903.2
M670T313	670.39	1.27194	-2.9257	0.0190973	0.0248521	PE(14:0/14:1(9Z)):	60267	M670T313	7.59844	-2.9257	-3.35887	0.0190973	0.0248521	DOWN	670.39	670.344	670.39	313.295	295.236	314.228	7	5	0	14094.1	52995.3	33288.2	6949.66	4412.17	0	4656.27	6259.92	8667.25	9239.51	12875	0	37015.4	46944.5	97288.3	70080.7	66643
M741T489	740.514	1.34761	1.87838	0.0659653	0.0430111	PE(17:0/17:0)	40421	M741T489	3.67663	1.87838	2.09239	0.0659653	0.0430111	UP	740.514	740.459	740.566	489.249	475.72	566.751	21	6	6	1.01539e+06	551258	995734	2.02677e+06	1.41146e+06	4.68508e+06	558230	2.13512e+06	1.68529e+06	1.27289e+06	1.82403e+06	2.57638e+06	59748.1	108912	126960	126658	308891
M768T539	768.489	1.24391	-3.88037	0.0178852	0.0243493	PE(20:5(5Z,8Z,11Z,14Z,17Z)/P-18:1(11Z)):	60874	M768T539	14.7268	-3.88037	-3.38667	0.0178852	0.0243493	DOWN	768.489	768.444	768.601	538.68	500.267	598.824	14	5	1	122192	375323	249468	25400	42664.3	109834	0	0	20123.7	0	22441.8	348707	109354	602837	225959	215465	749619
M835T352	834.504	1.29895	3.20226	0.000609792	0.0453558	PE(22:6(4Z,7Z,10Z,13Z,16Z,19Z)	40561	M835T352	8.8963	-3.15321	-5.51274	0.000609792	0.0453558	DOWN	834.504	834.504	834.504	351.861	351.099	352.012	3	3	0	24990.2	28106.1	9726.42	3053.69	5413.83	21312.1	41870.1	34623.2	32923.9	20401.5	17505.8	13573	0	0	4244.51	504.573	0
M965T182	964.812	1.54463	-2.89433	0.0365495	0.0305806	PE(24:0/26:0)[U]:	40486	M965T182	7.43501	-2.89433	-2.80332	0.0365495	0.0305806	DOWN	964.812	964.811	964.813	182.184	179.206	189.245	6	4	2	33117.2	79493	59638.2	10695.6	7547.6	538.157	20874.7	18087.6	10020.6	7671.9	6980.36	0	27095.2	72999.8	164416	110454	101992
M963T186_1	962.805	1.60926	-2.07346	0.0283808	0.028351	PE(26:2(5Z,9Z)/26:2(5Z,9Z)):	40434	M963T186_1	4.20894	-2.07346	-2.94455	0.0283808	0.028351	DOWN	962.805	962.799	962.807	186.491	181.108	189.717	10	5	5	1.14759e+06	3.754e+06	2.31935e+06	891917	537794	1138.14	1.60646e+06	1.16119e+06	1.06771e+06	792857	722144	0	2.53422e+06	4.02755e+06	6.92683e+06	4.58246e+06	4.45293e+06
M821T455	821.02	1.21826	-6.63479	0.0113715	0.0218116	Pedunculagin	68189	M821T455	99.3733	-6.63479	-3.90114	0.0113715	0.0218116	DOWN	821.02	821.02	821.02	455.484	453.713	456.462	5	5	0	15704.6	35156.5	21935.9	211.021	516.893	0	0	0	1266.12	0	0	0	32337.4	61349.7	25246.9	37564	54441.3
M722T17	722.197	2.06271	-5.52727	0.0469065	0.0347681	Pelargonidin 3-(2glu glucosylrutinoside)	89477	M722T17	46.1182	-5.52727	-2.62269	0.0469065	0.0347681	DOWN	722.197	722.197	722.198	17.494	15.7369	21.0924	3	3	0	19576.7	79370	72558.6	1664.41	1494.76	0	0	1953.41	1634.43	2553.29	3845.35	5597.08	0	40641.8	121968	146067	161946
M997T231	997.187	2.14771	-4.39646	0.00758395	0.020614	Pelargonidin 3-(6-(malonyl)glucoside)-7-(6-(4-(glucosyl)-p-hydroxybenzoyl)glucoside)	46853	M997T231	21.0604	-4.39646	-4.2436	0.00758395	0.020614	DOWN	997.187	997.186	997.198	230.745	228.706	250.852	7	5	2	83366	229851	125391	10858	15995.7	0	39577.8	20132.4	3032.21	0	2405.83	0	352396	330981	248261	231622	215844
M553T66	553.075	1.83296	4.01629	0.00580615	0.0197743	Pelargonidin 3-(6''-malonylglucoside)	46797	M553T66	16.1817	4.01629	4.5225	0.00580615	0.0197743	UP	553.075	552.808	553.177	66.3557	47.1778	82.8927	10	5	5	663574	83458.5	86225.4	1.3505e+06	680823	1.07179e+06	123222	2.07024e+06	1.63426e+06	1.53504e+06	1.66847e+06	255037	25855.6	35876.8	68085.5	75482.4	40413.5
M825T288	825.185	1.74287	-2.86713	0.0207056	0.0255137	Pelargonidin 3-(6''-p-coumarylglucoside)-5-(4'''-malonylglucoside)	46815	M825T288	7.2961	-2.86713	-3.0445	0.0207056	0.0255137	DOWN	825.185	825.111	825.247	288.163	254.189	288.623	10	5	1	21780.9	70056.1	45428.6	9548.56	17498.1	0	44372.5	10198.7	2176	544.188	0	0	25667.2	88030.3	101248	100061	105331
M1067T64	1067.31	2.33444	-4.77016	0.00884362	0.0210685	Pelargonidin 3-rutinoside-7-(6-(4-(glucosyl)-p-hydroxybenzoyl)glucoside)	46850	M1067T64	27.2874	-4.77016	-4.13733	0.00884362	0.0210685	DOWN	1067.31	1067.31	1067.31	63.6416	63.0643	64.2047	3	3	0	93415.2	208491	118653	7613	8105.01	0	21641.7	10225.5	9560	3319.08	931.712	0	242732	316750	141055	258141	292269
M181T526	180.842	2.49875	-4.91852	0.00398008	0.018314	Pentachloroethane	73188	M181T526	30.2429	-4.91852	-5.01159	0.00398008	0.018314	DOWN	180.842	180.841	180.99	526.176	513.85	568.3	10	6	4	2.8533e+06	2.34127e+07	1.10441e+07	774155	678487	1.76296e+06	49361.6	530702	1.19529e+06	1.03523e+06	71388.1	4.60344e+06	1.67228e+07	2.62276e+07	2.68069e+07	3.47638e+07	3.13517e+07
M181T371	180.841	2.7025	-5.33476	0.00952585	0.0212912	Pentachloroethane	73188	M181T371	40.3573	-5.33476	-4.06592	0.00952585	0.0212912	DOWN	180.841	180.812	180.972	371.344	316.978	397.736	18	6	1	300528	3.26915e+06	1.91714e+06	81005.1	116551	309822	95520.2	40417.5	13293.2	14920.6	12057.4	360982	2.62367e+06	4.44341e+06	3.29206e+06	2.81228e+06	6.08249e+06
M181T454	180.842	2.63663	-5.46517	0.033387	0.029692	Pentachloroethane	73188	M181T454	44.1754	-5.46517	-2.90596	0.033387	0.029692	DOWN	180.842	180.826	180.973	453.815	418.771	484.067	16	6	1	605518	5.52093e+06	4.54347e+06	124977	210670	554414	57329.2	28614.4	28037.5	36262.8	45206.5	460265	2.32622e+06	2.37915e+06	6.85274e+06	8.95683e+06	1.21503e+07
M381T10	381.374	1.65591	2.78417	0.0439311	0.033383	pentacosanoic acid	4209	M381T10	6.8884	2.78417	2.51142	0.0439311	0.033383	UP	381.374	381.024	381.375	10.17	9.58205	10.9792	3	0	3	35666.7	8080.32	15959.8	55857.6	43780.8	141646	28296.2	21023.6	54810.7	44237.8	45131.4	40598.4	0	2213.38	2611.03	935.995	2123.11
M768T78	768.21	2.08372	-6.48232	0.0203246	0.0253379	Peonidin 3-sophoroside 5-glucoside	94992	M768T78	89.407	-6.48232	-3.34895	0.0203246	0.0253379	DOWN	768.21	768.21	768.21	77.7008	76.4503	81.9702	3	3	0	16261.3	37042.8	26868.3	300.196	567.461	0	1414.71	0	0	386.466	0	0	31145.6	17122.6	42655.9	57430.6	73902
M768T183	768.209	1.77113	-8.42285	0.0241391	0.0269312	Peonidin 3-sophoroside 5-glucoside	94992	M768T183	343.186	-8.42285	-3.19461	0.0241391	0.0269312	DOWN	768.209	768.209	768.21	183.195	182.288	185.304	4	4	0	25655.1	81264.5	62237.7	93.828	229.831	0	0	0	562.968	0	0	0	13341.5	76464.7	141666	135117	120999
M675T594	675.354	1.43055	3.69119	0.0347733	0.030015	Peridinin	41280	M675T594	12.9169	3.69119	2.86002	0.0347733	0.030015	UP	675.354	675.35	675.358	593.681	592.146	595.113	4	0	4	32445.2	7630.18	6950.32	99268.9	78176.4	0	83515.1	241117	85356.3	87450.9	98174.2	0	0	14633.1	4615.64	11955.1	14577.2
M936T231	936.186	3.90997	-9.30009	0.00469558	0.0189936	Perillyl-CoA	64061	M936T231	630.387	-9.30009	-4.84466	0.00469558	0.0189936	DOWN	936.186	936.108	936.187	230.595	228.189	288.593	6	5	0	242870	766891	387157	1159.37	963.575	0	2073.84	1101.46	2041.36	1739.52	0	0	743133	949708	1.0171e+06	965616	925786
M1093T183	1093.32	2.77463	-6.1731	0.00765278	0.0206398	Petunidin 3-O-[6-O-(4-O-(4-O-(beta-D-glucopyranosyl)-trans-p-coumaroyl)-alpha-L-rhamnopyranosyl)-beta-D-glucopyranoside]- 5-O-[beta-D-glucopyranoside]	47136	M1093T183	72.1588	-6.1731	-4.30682	0.00765278	0.0206398	DOWN	1093.32	1093.32	1093.32	182.831	181.084	186.109	4	4	0	23364.5	57343.2	32171.8	766.467	621.159	558.229	1273.64	1725.68	511.803	529.443	0	0	50626	65697.2	79833.1	92852.6	55050.2
M773T422	773.461	1.24789	-3.34298	0.0138861	0.022722	PG(13:0/20:4(5Z,8Z,11Z,14Z)):	78911	M773T422	10.147	-3.34298	-3.65919	0.0138861	0.022722	DOWN	773.461	773.459	773.462	422.474	421.39	425.129	3	3	0	12096.8	62597	37520.2	6140.4	4528.44	0	4614.8	3402.22	6891.68	12948.1	8985.64	5468.46	37320	56967.6	73675.2	97862.8	104288
M507T374	507.273	1.17936	-2.49746	0.00648754	0.0201419	PG(18:2(9Z,12Z)/0:0):	80002	M507T374	5.6469	-2.49746	-3.89495	0.00648754	0.0201419	DOWN	507.273	507.273	507.343	374.369	370.363	440.118	7	5	1	30925.3	137700	65766.1	24385.1	27444.3	80309.1	11536.2	11151.3	15238.1	14502.5	13573.7	19674.1	101701	158002	182423	178534	185868
M750T183_1	749.57	1.29552	-3.41516	0.0372059	0.0308011	PG(O-18:0/17:0):	79835	M750T183_1	10.6675	-3.41516	-2.80885	0.0372059	0.0308011	DOWN	749.57	749.57	749.571	182.974	180.734	182.975	3	3	0	21669.3	54093.4	42672	5044.9	2941.53	0	3548.63	6691.74	7380.03	7762.12	4886.91	0	5409.83	52578.5	99765.1	82414.9	84391.8
M780T562	779.517	1.2347	-2.92231	0.0233187	0.0266175	PG(O-18:0/18:3(6Z,9Z,12Z)):	79840	M780T562	7.58062	-2.92231	-3.19653	0.0233187	0.0266175	DOWN	779.517	779.511	779.518	562.167	548.014	566.413	5	5	0	172553	1.26935e+06	839489	167447	90802.9	87727.3	65092.2	113999	201498	261750	274614	202017	2.78225e+06	1.28582e+06	1.0046e+06	1.22457e+06	1.11684e+06
M608T387	608.358	1.83321	9.03447	0.00422836	0.0185701	PGPC	45374	M608T387	524.379	9.03447	4.96531	0.00422836	0.0185701	UP	608.358	608.322	608.358	386.667	386.323	420.84	6	0	5	27065.7	119.838	293.541	137824	67931.8	0	156665	173864	171255	168941	156220	0	0	0	0	0	719.026
M569T286	569.272	1.65218	-3.82498	0.0115305	0.0218647	Phe Gly Arg Arg	137773	M569T286	14.172	-3.82498	-3.87247	0.0115305	0.0218647	DOWN	569.272	569.269	569.334	286.18	255.791	312.541	11	5	0	31632.7	120421	70654.6	8470.47	4734.41	0	14309.2	10483.9	8312.25	9821.46	7896.09	0	92065.1	106644	177462	155216	191138
M567T396	567.286	1.34752	-2.88875	0.0080658	0.0207863	Phe Ile Ile Met	138429	M567T396	7.40627	-2.88875	-4.24539	0.0080658	0.0207863	DOWN	567.286	567.009	567.337	396.355	383.987	487.01	25	5	6	112416	369212	184103	49855.1	7650.17	52222	35148.7	52205.8	51783.5	50076.4	57694.2	0	475366	484625	443016	392186	420079
M491T243	491.287	1.00449	-2.30898	0.0111422	0.0217329	Phe Ile Ile Thr	138435	M491T243	4.95533	-2.30898	-3.76922	0.0111422	0.0217329	DOWN	491.287	491.286	491.733	242.634	241.106	249.88	11	5	5	34075.4	111006	56361.6	22378.5	11860.3	0	24037.7	25366.3	34969.7	28039	21858.1	0	114220	116078	144526	143754	147458
M649T397	649.289	2.44724	-6.54648	0.0104099	0.0215419	Phe Ile Tyr Tyr	138678	M649T397	93.4733	-6.54648	-3.99058	0.0104099	0.0215419	DOWN	649.289	649.289	649.29	396.52	396.127	397.506	5	5	0	20929.6	44247.7	26918.6	387.849	426.99	0	0	848.84	0	716.569	761.683	0	79802	62791.9	44620.8	40683.6	37587.9
M452T306	452.105	1.76217	-4.13295	0.0198993	0.0251611	Phe Phe Cys	18163	M452T306	17.5445	-4.13295	-3.34544	0.0198993	0.0251611	DOWN	452.105	452.105	452.105	306.018	305.537	306.374	4	4	0	35549	213135	146561	12092.6	13704.8	0	0	2371.29	14611.3	22629.6	32943.8	0	64019.8	248235	280728	331658	354170
M632T240	632.287	1.30304	-6.13025	0.0101962	0.0214848	Phe Phe Ile Trp	137238	M632T240	70.0469	-6.13025	-4.01078	0.0101962	0.0214848	DOWN	632.287	632.286	632.287	240.466	239.756	243.178	5	5	0	6681.98	15516.5	9426.17	78.8739	193.201	0	0	0	0	473.244	0	0	10704.7	13340.5	22261.8	21671.9	25119.9
M562T255	562.264	1.11943	-2.65103	0.0246961	0.0271363	Phe Phe Lys Thr	137256	M562T255	6.28114	-2.65103	-3.13311	0.0246961	0.0271363	DOWN	562.264	562.263	562.278	255.396	240.376	280.439	15	5	3	19272.1	99545	64891.9	15824.2	8556.33	0	15821.4	13709.4	20229.6	22868.4	22316.3	0	63355.4	78096.4	158855	171596	125367
M574T343	574.279	1.88151	-6.16154	0.0230719	0.0265202	Phe Phe Lys Val	137257	M574T343	71.583	-6.16154	-3.2343	0.0230719	0.0265202	DOWN	574.279	574.279	574.28	343.136	342.616	344.117	3	3	0	9637.73	22883.3	17171.9	205.635	321.002	0	0	0	554.526	679.283	0	0	6058.42	19164.8	34715	35969.4	41392.3
M605T560	605.278	1.8888	7.10795	1.02586e-05	0.00058335	Phe Phe Phe Phe	137164	M605T560	137.945	7.10795	17.3968	1.02586e-05	0.00058335	UP	605.278	605.277	605.492	560.466	554.943	562.05	5	0	5	72252	1291.69	2247.97	193969	27036	217611	212637	144723	184532	195120	209192	5494.53	0	0	0	0	2255.64
M635T397	635.273	1.7693	-8.21239	0.00460438	0.0189163	Phe Val Tyr Tyr	142678	M635T397	296.604	-8.21239	-4.86685	0.00460438	0.0189163	DOWN	635.273	635.272	635.273	396.544	396.355	397.506	5	5	0	23215.4	71934	36153.5	99.572	243.9	0	0	0	0	597.432	0	0	99056.5	92206.8	82808.6	79915.8	77616.2
M301T178	301.093	1.83034	-4.35428	0.0109874	0.0216865	Phenylgalactoside	65793	M301T178	20.4535	-4.35428	-3.93001	0.0109874	0.0216865	DOWN	301.093	300.903	301.095	178.35	149.468	184.952	12	6	4	423813	1.06173e+06	628797	51909.3	27464.6	60487.7	77236.1	68477.2	70337.1	23322.5	11595.4	58584.3	661728	1.2486e+06	1.87186e+06	1.12891e+06	1.40068e+06
M934T264	934.106	3.26291	-7.54021	0.0234177	0.0266561	Phenylglyoxylyl-CoA	63532	M934T264	186.136	-7.54021	-3.22179	0.0234177	0.0266561	DOWN	934.106	934.105	934.107	263.968	262.811	266.071	4	4	0	59151.4	151098	114282	783.307	504.19	1305.23	751.606	634.987	1367.77	0	640.249	0	323111	241657	116878	128694	96248.1
M775T595	775.283	1.84417	3.94449	0.0327994	0.0295491	Phomopsin B	93503	M775T595	15.396	3.94449	2.90285	0.0327994	0.0295491	UP	775.283	775.283	775.284	594.589	592.146	595.523	5	0	5	23619	4268.2	5526.07	66125.1	51902.9	0	141429	106409	36902.8	75301.8	36707.8	0	2425.37	15254	2279.4	3889.46	1760.92
M280T82	280.05	2.06242	-4.02402	0.0716432	0.0455471	Phosphamidon	72468	M280T82	16.2687	-4.02402	-2.26731	0.0716432	0.0455471	DOWN	280.05	279.862	280.051	82.3677	80.4205	90.7158	6	6	0	15541.3	57418.5	57960.3	3500.78	5802.6	0	15068.2	824.258	1224.7	347.3	3540.24	173477	25131.6	16810.1	39887.4	44828	44377
M220T558	219.984	2.30739	4.1205	0.0031867	0.0173026	p-Hydroxyphenylacetothiohydroximate	64526	M220T558	17.3938	4.1205	5.05999	0.0031867	0.0173026	UP	219.984	219.853	220.147	557.719	550.253	588.778	9	0	6	45848.2	65576.1	98238.7	1.14062e+06	511062	1.71108e+06	1.40643e+06	1.54864e+06	922654	336623	918281	258056	81450.2	6330.14	20540.4	13761.9	13318.1
M727T370	727.302	1.02335	-1.74557	0.0633454	0.0418694	Physagulin E	94248	M727T370	3.35326	-1.74557	-2.23182	0.0633454	0.0418694	DOWN	727.302	727.301	727.392	370.317	369.75	391.263	8	4	3	13598.1	47868.6	34257	14255.2	13691.8	517.669	0	12682.2	11173.2	31072.4	30085.5	0	11167.6	51373.5	70724.6	76464.2	77482
M693T266	693.381	1.59106	-3.20049	0.0308874	0.0290584	Phytolaccoside A	90104	M693T266	9.19274	-3.20049	-2.86801	0.0308874	0.0290584	DOWN	693.381	693.268	693.715	265.848	262.717	306.048	33	5	5	1.28411e+06	2.74895e+06	2.03342e+06	299010	493437	0	125128	122220	1.30116e+06	128917	116631	0	357981	3.5725e+06	4.7338e+06	3.73512e+06	4.09432e+06
M861T310	861.45	1.30279	-2.93997	0.00955834	0.0213012	PI(13:0/22:6(4Z,7Z,10Z,13Z,16Z,19Z)):	80082	M861T310	7.67393	-2.93997	-3.98733	0.00955834	0.0213012	DOWN	861.45	861.449	861.451	310.038	310.018	310.546	5	5	0	13506.4	35896.2	18979.2	4652.8	2859.06	0	7969.43	7208.51	4389.36	3411.7	4937.78	0	38456.4	31370.2	50388.1	48673	46489.4
M631T245	631.229	1.84127	-4.37795	0.00604394	0.0199104	PI(18:3(6Z,9Z,12Z)/0:0):	81181	M631T245	20.7919	-4.37795	-4.53018	0.00604394	0.0199104	DOWN	631.229	631.129	631.23	244.681	237.029	246.597	7	4	0	6310.08	14801.6	7625.35	656.048	595.37	0	1195.66	979.035	0	1336.32	425.276	0	14878.9	14879.6	19462.7	19628.5	19959.7
M593T349	593.274	1.50498	-3.40942	0.0166952	0.0238173	PI(18:3(6Z,9Z,12Z)/0:0):	81181	M593T349	10.6252	-3.40942	-3.49293	0.0166952	0.0238173	DOWN	593.274	593.274	593.274	348.982	348.837	353.4	4	4	0	7657.24	24104	15231.3	2242.65	1743.38	2328.48	1785.36	0	2388.76	1621.4	5331.92	0	12499.3	23555.2	34732.9	38058.2	35778.5
M980T395	979.557	1.50698	3.40763	0.00644985	0.0201233	PI(20:2(11Z,14Z)/22:6(4Z,7Z,10Z,13Z,16Z,19Z))	80578	M980T395	10.612	3.40763	4.26204	0.00644985	0.0201233	UP	979.557	979.555	979.557	394.848	394.283	395.282	4	0	4	9011.71	1825.49	2286.47	19950.8	10163	0	23007.9	27629.9	23832	19392.8	25842.2	0	0	749.758	1063.89	5726.54	3412.78
M1000T14	999.628	1.17102	2.61032	0.0613687	0.0409964	PI(21:0/22:1(11Z))	80690	M1000T14	6.1064	2.61032	2.34745	0.0613687	0.0409964	UP	999.628	999.628	999.629	14.3152	12.6157	15.3405	4	0	4	183494	21215.6	24023.9	129843	110774	0	0	209161	176157	125407	268335	0	0	17345.9	64578.6	29238	16131.3
M651T378	651.351	1.65557	4.91247	0.00915996	0.0211753	PI(22:2(13Z,16Z)/0:0)	81188	M651T378	30.1162	4.91247	4.1121	0.00915996	0.0211753	UP	651.351	651.351	651.353	378.054	377.518	378.778	4	0	4	5910.82	605.17	538.742	19948.7	11509.9	598.833	19850	28511.4	28641	29312.3	12778.5	1098.45	515.111	1274.81	0	0	742.643
M940T14	939.608	1.03709	2.58684	0.0147939	0.0230572	PI(O-18:0/22:2(13Z,16Z))	81024	M940T14	6.00781	2.58684	3.39323	0.0147939	0.0230572	UP	939.608	939.607	939.608	14.251	11.6353	14.9323	4	0	4	260391	30441.6	32672.3	183202	105323	185414	0	266180	229974	132958	284688	0	0	12039.9	82558.9	38541.4	49509.1
M529T546	529.139	1.02278	2.29546	0.0529598	0.037467	PI3K/HDAC Inhibitor I	991884	M529T546	4.90912	2.29546	2.48325	0.0529598	0.037467	UP	529.139	529.135	529.464	546.001	522.917	563.772	18	6	6	1.18956e+06	2.80851e+06	1.81779e+06	1.37873e+07	1.06759e+07	6.51493e+06	3.24863e+07	2.00233e+07	4.03168e+06	1.08368e+07	8.83082e+06	1.17064e+06	5.36887e+06	4.40435e+06	2.61982e+06	646722	2.64067e+06
M1129T254	1129.44	1.45276	-7.80728	0.00846932	0.0209334	Plicamycin	43311	M1129T254	223.989	-7.80728	-4.2016	0.00846932	0.0209334	DOWN	1129.44	1129.44	1129.44	253.655	251.742	254.671	5	5	0	23707.4	123915	71995.1	410.297	1005.02	0	0	2461.78	0	0	0	0	73184.2	169231	156810	182192	162073
M1238T190	1237.73	1.46879	-2.88862	0.0341787	0.0298788	Polymyxin B1	2048	M1238T190	7.40562	-2.88862	-2.80687	0.0341787	0.0298788	DOWN	1237.73	1237.72	1237.88	189.717	183.302	193.603	19	5	5	150998	542959	400667	73292.5	86357	0	185269	27420.3	182941	21352.9	22771.6	0	146987	522875	774636	1.03407e+06	779191
M1210T190	1209.72	1.23513	-1.73984	0.0511622	0.0366915	Polymyxin B2	2049	M1210T190	3.33997	-1.73984	-2.48356	0.0511622	0.0366915	DOWN	1209.72	1209.72	1209.88	190.402	183.088	204.237	18	5	5	84751.1	229606	154782	68753.3	34801	549.384	99359.4	81455.9	75832.1	84620.3	70702.6	0	147373	177579	435578	271744	345360
M839T189	839.245	2.44405	-5.47934	0.0133378	0.0225181	Pradimicin A	66544	M839T189	44.6112	-5.47934	-3.74408	0.0133378	0.0225181	DOWN	839.245	839.199	839.246	189.003	187.683	199.699	6	4	0	22660.3	75469.7	48267.6	1663.75	1335.43	0	503.433	1762.19	3190.1	3197.18	1329.6	0	36301.9	78923.3	99146.7	116242	122204
M977T249	977.196	1.80658	-4.62298	0.00736896	0.020531	PRE	95713	M977T249	24.6409	-4.62298	-4.22011	0.00736896	0.020531	DOWN	977.196	977.065	977.213	249.176	228.189	267.557	12	5	1	29492.5	85598.8	47066	3360.58	7956.58	568.204	19595.3	0	0	0	0	0	105215	108301	90178.3	137189	72709.5
M895T55	895.293	1.33424	-2.29299	0.0160239	0.0235445	Precorrin 1	70955	M895T55	4.90072	-2.29299	-3.3728	0.0160239	0.0235445	DOWN	895.293	895.293	895.344	54.9702	5.12326	58.91	6	0	6	1.56642e+06	2.53109e+06	1.41129e+06	516479	385952	1.07671e+06	696213	648353	517739	73462.9	86394.1	0	2.8971e+06	1.89074e+06	3.50574e+06	3.00924e+06	3.88374e+06
M907T522	907.323	1.49597	3.36084	0.013823	0.0226992	Precorrin 4	63956	M907T522	10.2734	3.36084	3.66393	0.013823	0.0226992	UP	907.323	907.315	907.341	522.245	520.583	531.682	6	2	4	1.06259e+06	354190	261848	3.63899e+06	2.18036e+06	0	4.78873e+06	6.5844e+06	3.88925e+06	2.95554e+06	3.61601e+06	0	326161	529306	290605	220052	759015
M1425T264	1425.36	2.05769	3.76757	0.00646602	0.0201313	Preternatin A3	47101	M1425T264	13.6192	3.76757	4.38117	0.00646602	0.0201313	UP	1425.36	1425.36	1425.37	264.288	263.283	265.39	5	0	5	54754.2	12424.4	12900.7	169572	86908.2	0	158861	190824	223403	224700	219644	734.234	33535.9	20583.8	7058.45	0	12634.1
M1082T67	1082.35	1.35945	-2.15777	0.0168088	0.0238626	Pristanoyl-CoA	6464	M1082T67	4.46226	-2.15777	-3.37568	0.0168088	0.0238626	DOWN	1082.35	1082.35	1082.35	66.811	66.0858	73.2985	5	0	5	284637	578898	317213	129739	74843.1	2746.45	218458	183274	151156	108949	113849	0	454804	627820	743433	782980	864354
M675T388	675.361	1.2563	-1.88927	0.0165141	0.0237441	Pro Phe Tyr Leu Arg	264401	M675T388	3.70449	-1.88927	-3.29907	0.0165141	0.0237441	DOWN	675.361	675.361	675.389	388.404	380.959	411.322	10	4	4	21206.2	118395	61218	31967.7	19241.5	703.212	54494.7	45175.2	19444.1	34869.4	37119.3	0	113427	137882	134398	152349	172316
M575T253	575.271	1.32383	-2.2802	0.0159839	0.0235295	Pro Pro Arg Trp	204577	M575T253	4.85746	-2.2802	-3.47122	0.0159839	0.0235295	DOWN	575.271	575.271	575.272	252.715	250.959	254.278	8	5	3	13714.2	55231	30419.5	11376.2	5686.6	475.251	10080.6	12738.9	15060	14645	15257.6	0	46795.8	52335.3	74089.6	80360.4	77804.9
M304T320	303.991	1.05987	2.41639	0.0243943	0.027026	Procymidone	68748	M304T320	5.33835	2.41639	3.09704	0.0243943	0.027026	UP	303.991	303.991	304.115	320.196	305.259	338.607	11	3	6	24739.4	65168.7	43335.8	347893	219371	20580.5	553532	550485	492711	278060	191991	33751.1	132843	77803.1	5224.9	72833.8	68556.4
M754T536	754.472	1.14975	-3.39398	0.0340813	0.0298562	PS(12:0/22:4(7Z,10Z,13Z,16Z)):	77731	M754T536	10.5121	-3.39398	-2.84913	0.0340813	0.0298562	DOWN	754.472	754.429	754.584	536.293	497.365	573.643	7	4	1	81170.1	407393	313415	38697.5	47399.6	120644	0	0	30624.6	67403.5	13513.3	446679	23647.8	386525	323516	289958	974033
M788T589	788.426	1.02446	2.46656	0.023843	0.0268196	PS(14:1(9Z)/20:4(5Z,8Z,11Z,14Z))	77795	M788T589	5.52723	2.46656	2.98977	0.023843	0.0268196	UP	788.426	788.415	788.427	588.829	542.782	615.348	7	1	4	130923	110502	129837	611058	389005	0	466588	887045	411185	862909	1.03862e+06	0	44009.5	0	98245.9	332386	188371
M814T489	814.441	2.03207	3.42746	0.0476326	0.0351054	PS(16:1(9Z)/20:5(5Z,8Z,11Z,14Z,17Z))	77884	M814T489	10.7589	3.42746	2.59408	0.0476326	0.0351054	UP	814.441	814.437	814.517	488.663	479.718	525.527	6	1	5	84202.7	87524.1	82691.7	941638	802258	0	89292.1	2.1322e+06	1.3181e+06	955146	1.15509e+06	4427.44	1545.88	217281	121449	59480.1	120961
M556T442	556.326	1.25469	8.10668	0.00440577	0.0187392	PS(O-18:0/0:0)	78862	M556T442	275.648	8.10668	4.91729	0.00440577	0.0187392	UP	556.326	556.326	556.327	442.391	441.689	443.353	4	0	4	15260.2	154.192	377.691	81934.1	40735.9	10403.7	64974.3	112006	125109	91590.5	87521	0	0	925.151	0	0	0
M1211T415	1211.08	1.78183	4.40401	0.00557626	0.0196336	Psiguavin	94184	M1211T415	21.1709	4.40401	4.61066	0.00557626	0.0196336	UP	1211.08	1211.07	1211.08	414.68	413.255	415.368	5	0	5	23404.6	3071.1	2875.34	66200.8	33415.2	0	81368.9	74838.5	92172.3	80980.1	67845	0	0	2083.28	3711.73	6442.89	6188.72
M720T194	720.202	1.53224	-3.82716	0.0270507	0.0279388	Pteroyltriglutamic acid	6381	M720T194	14.1935	-3.82716	-3.08933	0.0270507	0.0279388	DOWN	720.202	720.193	720.232	194.031	164.548	225.444	25	6	6	1.06641e+06	7.16163e+06	5.27354e+06	504571	224066	82419.7	436933	549122	648123	646961	663865	390713	2.58449e+06	5.19854e+06	1.01673e+07	1.40844e+07	1.05444e+07
M1065T403	1065.05	1.35454	1.93534	0.00695826	0.0203601	Punicalagin	58319	M1065T403	3.82468	1.93534	3.65461	0.00695826	0.0203601	UP	1065.05	1065.03	1065.39	402.794	378.999	431.885	12	2	6	21629.9	49505.5	82598.4	189342	44293.5	274556	197633	180291	164670	160421	158483	217677	21013.5	10978.5	7090.89	17846.6	22426.1
M1129T470	1129.02	1.05303	-6.37144	0.00728966	0.0204993	Punicalagin	58319	M1129T470	82.7932	-6.37144	-4.35054	0.00728966	0.0204993	DOWN	1129.02	1129.01	1129.02	469.651	469.025	470.268	4	4	0	28746.2	71214.6	39653.2	717.446	1757.38	0	0	0	4304.68	0	0	0	75800.3	65393.4	75580	91139	119375
M739T486	738.909	1.24787	3.0033	0.00203225	0.0149497	PYRIDOXAL-5'-PHOSPHATE-6-(2'-NAPHTHYLAZO-6'-NITRO-4',8'-DISULFONATE) 4NA	991033	M739T486	8.0183	3.0033	5.31097	0.00203225	0.0149497	UP	738.909	738.908	738.911	485.911	477.01	488.036	6	2	4	68936.7	38619.2	33782.7	309890	120466	461257	454715	295300	189369	251293	207406	0	15308	23360.3	59448.1	40185.9	93413.2
M239T451	239.077	1.28962	2.77265	6.24331e-05	0.00179124	QUEBRACHITOL	44659	M239T451	6.8336	2.77265	10.3729	6.24331e-05	0.00179124	UP	239.077	239.068	239.203	450.682	436.266	504.386	31	6	6	1.46941e+06	2.57531e+06	931883	1.75986e+07	3.42308e+06	1.15018e+07	1.57562e+07	1.97993e+07	1.88527e+07	2.07213e+07	1.89604e+07	842159	2.22529e+06	2.90077e+06	2.94187e+06	3.20845e+06	3.33329e+06
M641T223	641.109	3.30717	-6.97089	0.00480481	0.0190831	Quercetagetin 7-(6''-(E)-caffeoylglucoside)	51370	M641T223	125.443	-6.97089	-4.81638	0.00480481	0.0190831	DOWN	641.109	641.056	641.167	223.111	195.849	244.824	14	5	1	108573	397465	200509	3140.11	3762.77	497.892	10307.5	1639.69	0	2796.78	3598.83	0	406729	440657	541908	505216	490282
M813T264	813.15	1.4905	-1.57764	0.0292567	0.0286079	Quercetagetin 7-methyl ether 3-(2'''-caffeoylglucosyl)-(1->2)-glucuronide	51380	M813T264	2.98481	-1.57764	-2.68411	0.0292567	0.0286079	DOWN	813.15	813.145	813.153	264.353	262.717	265.39	10	5	5	665856	1.96766e+06	1.05811e+06	659236	553333	684.839	1.58669e+06	989373	534295	426838	417536	0	3.17652e+06	2.405e+06	2.22013e+06	1.9406e+06	2.06374e+06
M853T288	853.152	2.29131	5.08359	0.0402471	0.0318271	Quercetagetin 7-methyl ether 3-(2'''-caffeoylglucosyl)-(1->2)-glucuronide	51380	M853T288	33.9087	5.08359	2.74881	0.0402471	0.0318271	UP	853.152	853.151	853.152	288.422	287.764	288.788	5	0	5	28228.1	2951.07	3262.26	101008	87318.8	0	212802	201678	91203.5	46601.2	53766.6	0	9166.51	3088.25	704.36	2111.18	2636.09
M941T225	941.198	2.09833	-4.77216	0.00667964	0.0202341	Quercetin 3-(2'''-caffeylsambubioside)-7-glucoside	50572	M941T225	27.3251	-4.77216	-4.41029	0.00667964	0.0202341	DOWN	941.198	941.198	941.199	225.327	225.063	225.383	4	4	0	42895.9	108469	57819.6	3913.4	5392.33	0	0	1520.72	3229.4	4409.26	14321	0	154694	144368	145120	111319	95312.7
M639T225	639.121	1.11284	-3.61724	0.0123718	0.0221653	Quercetin 3-glucoside-7-glucuronide	50518	M639T225	12.2715	-3.61724	-3.78298	0.0123718	0.0221653	DOWN	639.121	639.029	639.286	224.641	182.774	244.92	21	5	4	78381	210607	124633	17133.7	12659.4	0	3258.61	27642.5	18356.7	23814.3	29729.9	726.507	338130	338835	199374	202952	183624
M304T196	304.166	1.12054	-1.31204	0.0442148	0.0335046	Quinocide	987868	M304T196	2.48293	-1.31204	-2.48974	0.0442148	0.0335046	DOWN	304.166	304.061	304.167	195.943	193.17	242.666	15	5	5	88977	216460	118464	87190.7	46270	507.515	71380	98823.3	118555	111857	122021	0	176547	220618	312270	306756	282567
M228T206	227.982	1.34869	-3.61839	0.0268188	0.0278641	Quinoclamin	72386	M228T206	12.2813	-3.61839	-3.0362	0.0268188	0.0278641	DOWN	227.982	227.982	227.983	205.719	205.297	209.117	4	4	0	5888.73	10411.2	7669.49	764.229	1323.36	3395.25	706.392	0	0	0	483.737	0	1986.31	12082.6	13372.6	18585.7	16440.1
M1145T261	1145.45	2.67485	-6.99012	0.00491586	0.0191709	Quinomycin A	71053	M1145T261	127.126	-6.99012	-4.79146	0.00491586	0.0191709	DOWN	1145.45	1145.44	1145.46	260.715	240.089	280.29	10	5	0	17034.8	53292.2	27071	333.602	366.114	0	0	0	629.285	673.892	698.434	0	60298.9	74683.1	56346.6	70113.5	58311
M208T533	208.169	1.67669	2.80754	0.000542347	0.042436	R(-)-Me5	986229	M208T533	7.00088	-2.80754	-6.65546	0.000542347	0.042436	DOWN	208.169	208.169	208.17	533.108	517.272	545.779	8	5	3	120778	309569	92913.4	44218.5	30076.5	145069	426253	344203	333539	322296	286052	23117.3	90156.5	59692.5	33386.8	5228.99	53729.2
M870T190	870.245	2.56286	-5.88984	0.0104635	0.0215559	Raloxifene-6,4'-diglucuronide	2241	M870T190	59.2951	-5.88984	-3.98526	0.0104635	0.0215559	DOWN	870.245	870.243	870.25	189.963	188.924	192.514	3	3	0	30559	151295	91427.5	2523.44	1555.7	0	4367.18	3809.64	1861.39	2205.01	2897.42	0	106772	126269	229608	224208	220915
M751T384	750.979	1.83692	-6.56934	0.00468188	0.0189821	Reactive Blue 2	985879	M751T384	94.9661	-6.56934	-4.84476	0.00468188	0.0189821	DOWN	750.979	750.978	750.981	383.78	383.452	384.908	5	5	0	11633.7	37975.9	19051	285.448	442.529	829.97	882.72	0	0	0	0	3647.47	58018.9	51121.6	44550.4	36624.1	33892.7
M774T265	774.211	3.09835	-8.79156	0.00445576	0.0187849	Reduced coenzyme F420	63900	M774T265	443.121	-8.79156	-4.90475	0.00445576	0.0187849	DOWN	774.211	774.132	774.438	265.231	239.607	297.829	23	5	3	1.88044e+06	6.18904e+06	3.0839e+06	13938.3	10753.5	0	1795.63	23677.1	22071.9	22612.7	13472.5	498.141	8.17891e+06	7.97742e+06	6.75319e+06	6.91987e+06	7.30434e+06
M777T442	776.973	3.95597	-9.0727	0.00870517	0.0210197	Rhamnetin 3'-glucuronide-3,5,4'-trisulfate	51038	M777T442	538.462	-9.0727	-4.17399	0.00870517	0.0210197	DOWN	776.973	776.97	776.976	442.155	437.61	442.381	5	5	0	2.65567e+06	7.21116e+06	4.22399e+06	13363.6	8917.42	0	16499.4	22368.2	22833.9	10724	7755.98	0	8.6047e+06	1.29107e+07	6.73923e+06	6.41386e+06	8.59852e+06
M363T48	362.982	1.17303	-2.95787	0.0613703	0.0409972	Rhein sulfate	2416	M363T48	7.76975	-2.95787	-2.38644	0.0613703	0.0409972	DOWN	362.982	362.782	363.167	48.0346	18.5039	84.2892	26	6	6	181134	479038	425631	61654.2	48716.1	153176	70827.4	15625.8	56578.3	32863.2	40854.8	1.06494e+06	466875	921602	94040.1	65882.2	260883
M735T287	735.29	1.28231	-4.15918	0.00688911	0.0203297	Rhodomycin A	991349	M735T287	17.8665	-4.15918	-4.4045	0.00688911	0.0203297	DOWN	735.29	735.285	735.297	287.006	286.747	288.058	5	5	0	43034.5	123413	64705.3	6878.92	3659.32	0	5890.79	9017.56	9947.88	7457.51	8959.79	584.356	108669	134716	162150	176404	157956
M790T75	790.235	1.75452	-4.05219	0.013354	0.0225243	Rifamycin O	40966	M790T75	16.5894	-4.05219	-3.73328	0.013354	0.0225243	DOWN	790.235	790.235	790.237	74.7082	69.0032	77.1337	5	4	1	147036	220519	135745	13265.8	8039.74	0	22475.5	10168.8	11708.1	15128.5	20114.1	0	196148	148126	290053	311632	377152
M790T178	790.237	2.0055	-6.8659	0.0275389	0.0280933	Rifamycin O	40966	M790T178	116.638	-6.8659	-3.07742	0.0275389	0.0280933	DOWN	790.237	790.236	790.238	178.368	177.66	179.434	4	4	0	20391.1	52466.1	41490.3	335.625	522.507	0	0	925.194	1088.55	0	0	0	6208.71	51433.1	98747.6	87628.2	70779.1
M289T535	289.087	2.78229	6.52306	0.00426711	0.0186079	ROSOLIC ACID	44052	M289T535	91.9682	6.52306	4.95412	0.00426711	0.0186079	UP	289.087	289.087	289.088	534.854	530.377	585.227	7	0	6	173542	55873.6	26590	5.13859e+06	2.51293e+06	427128	5.94512e+06	5.24372e+06	4.79704e+06	7.1029e+06	7.31562e+06	101558	39199.7	73994.8	42335.7	45937.3	32216
M873T306	873.265	2.89973	-8.7626	0.00560818	0.0196537	RSC-3388	45545	M873T306	434.316	-8.7626	-4.64471	0.00560818	0.0196537	DOWN	873.265	873.26	873.486	305.988	305.537	322.518	7	5	0	43966.5	145546	76639.8	220.743	355.207	0	814.105	0	0	510.352	0	0	217692	198468	156574	152786	147759
M1099T206	1099.24	1.25555	-6.43155	0.00528218	0.0194392	Safflor Yellow B	89351	M1099T206	86.3155	-6.43155	-4.70727	0.00528218	0.0194392	DOWN	1099.24	1099.23	1099.24	206.043	201.793	208.94	5	5	0	11551	24616.1	12730.4	142.469	348.976	0	0	0	0	0	854.814	0	33533.6	23768.7	30262.5	34118	26013.9
M1139T409	1139.05	1.82543	4.04942	0.00557706	0.0196341	Sanguiin H2	93852	M1139T409	16.5576	4.04942	4.60542	0.00557706	0.0196341	UP	1139.05	1139.05	1139.05	409.174	408.251	410.09	5	0	5	14437.2	1957.33	1495.93	32853.8	16364.7	0	40616.7	41972	41608.5	39065.1	33860.4	0	1096.89	2120.17	1554.19	4422.48	2550.26
M1139T289	1139.03	1.48712	-7.07511	0.0110537	0.0217023	Sanguiin H2	93852	M1139T289	134.84	-7.07511	-3.93101	0.0110537	0.0217023	DOWN	1139.03	1139.03	1139.03	288.86	288.679	289.043	3	3	0	12780.9	31015.3	19270.7	87.1769	213.539	0	0	0	523.062	0	0	0	59582.1	39155.5	30151.6	28346.9	28855.6
M399T486	399.182	1.03823	-7.09671	0.00474709	0.0190362	SCHISANDRIN B, S(-)-	990402	M399T486	136.874	-7.09671	-4.82688	0.00474709	0.0190362	DOWN	399.182	399.181	399.187	485.736	485.535	486.815	5	5	0	42012	123131	62073.6	756.544	1853.15	0	0	0	4539.26	0	0	1139.85	137704	158573	151691	120787	168892
M1259T190	1258.89	1.47481	-3.57611	0.0273589	0.0280368	SDZ PSC 833	68918	M1259T190	11.9266	-3.57611	-3.07345	0.0273589	0.0280368	DOWN	1258.89	1258.89	1259.07	189.887	187.683	231.448	6	5	0	47640.4	182463	132956	15272.6	8820.11	0	9874.15	19985.4	18144.2	24106.2	19525.3	0	54634.1	171768	269279	342466	256628
M328T78	328.028	1.60184	-3.91886	0.0432691	0.0330968	SE 175	62987	M328T78	15.125	-3.91886	-2.66208	0.0432691	0.0330968	DOWN	328.028	327.841	328.065	78.0552	18.5528	95.5693	8	5	2	90817.7	338142	288155	22270.7	37965.6	92472.5	40386.9	0	0	0	764.715	101775	20872.7	139874	486708	552489	727131
M1000T215	1000.29	1.61504	-3.76536	0.00940157	0.0212527	Secaloside A	90029	M1000T215	13.5983	-3.76536	-4.01404	0.00940157	0.0212527	DOWN	1000.29	1000.29	1000.29	214.736	214.194	215.56	4	4	0	12036.4	22482.4	12619.1	1598.21	1780.64	0	4590.57	2690.3	0	1473.25	835.115	0	22888.8	18111.1	35867	30887.1	27140.3
M1208T198	1208.38	1.0725	-1.1471	0.0709374	0.0452266	Secaloside C	90046	M1208T198	2.21468	-1.1471	-2.15957	0.0709374	0.0452266	DOWN	1208.38	1208.38	1208.38	197.551	192.903	205.115	11	5	5	61269.6	385222	223605	173954	86162.1	723.529	214274	189357	232632	197269	209467	0	432722	427128	607543	572736	271206
M181T155	180.884	3.03035	-5.6106	0.0806954	0.0495273	Selenate	63608	M181T155	48.8606	-5.6106	-2.18338	0.0806954	0.0495273	DOWN	180.884	180.826	180.972	154.697	145.035	185.191	11	5	1	56795.5	701549	770688	14358.2	19878.4	43882	35598.8	3885.08	2115.63	354.82	312.808	113146	131881	79382.4	1.10511e+06	756844	2.02293e+06
M317T178	316.891	1.46978	2.3058	0.0228962	0.0264502	Selenocystine	7020	M317T178	4.94442	2.3058	2.86178	0.0228962	0.0264502	UP	316.891	316.888	317.004	178.321	153.421	210.716	7	1	5	17843.5	28262.9	43021.2	139744	85171.2	175963	267740	45698.4	142927	162359	43775.9	113838	27219.6	17433.8	4820.82	3144.07	3120.84
M729T384	728.997	1.81251	-4.06738	0.00572036	0.0197229	Selenodiglutathione	72632	M729T384	16.765	-4.06738	-4.5484	0.00572036	0.0197229	DOWN	728.997	728.996	728.998	384.219	383.645	384.833	5	5	0	15361.2	58610.3	29474.8	3496	3493.73	10183.5	3955.85	1666.74	3162.24	674.842	1332.77	2579.65	87588.3	75836.3	65564.2	62826.5	57266.9
M861T288	861.182	1.36433	-6.31577	0.00875399	0.0210371	Sennoside A	2405	M861T288	79.6592	-6.31577	-4.16679	0.00875399	0.0210371	DOWN	861.182	861.182	861.22	288.085	246.597	288.679	3	3	0	7047.22	17286.5	10116.7	74.3146	182.033	0	0	0	0	445.888	0	0	9853.77	22038.9	24798.6	24253.3	22774.2
M387T52	387.113	1.7324	-1.99647	0.0261623	0.0276476	Ser Ser Ser Ser	229794	M387T52	3.99022	-1.99647	-2.60827	0.0261623	0.0276476	DOWN	387.113	387.02	387.17	52.2345	20.4175	107.942	33	6	6	71387408	5.88374e+07	2.85833e+07	1.47454e+07	2.99601e+07	608258	7.58548e+07	4.2002e+06	3.0477e+06	2.48131e+06	2.28019e+06	1.10223e+08	7.50847e+07	4.24058e+07	4.42329e+07	4.42546e+07	3.68232e+07
M314T282	314.215	1.03649	2.88665	2.77507e-05	0.0102712	S-Farnesyl Thioacetic Acid	43440	M314T282	7.10412	-2.82866	-7.39968	2.77507e-05	0.0102712	DOWN	314.215	314.215	314.216	281.859	281.408	282.061	3	3	0	20299.7	25390.9	4645.51	3433.29	5590.26	26093.9	20054.7	24274.8	27103.2	21638.5	33180.4	7579.06	0	0	0	0	13020.7
M1043T73	1043.34	1.01492	-1.44216	0.0404152	0.0318813	Sialyllacto-N-tetraose a	58475	M1043T73	2.71727	-1.44216	-2.42701	0.0404152	0.0318813	DOWN	1043.34	1043.33	1043.39	73.2985	66.4773	77.9206	13	5	5	659112	1.55057e+06	843895	570633	515735	3618.46	1.2809e+06	1.03403e+06	552213	517193	35844.6	27337.2	1.58277e+06	1.23226e+06	2.08731e+06	2.32893e+06	2.04479e+06
M517T223	517.156	1.05404	-1.94584	0.0154379	0.0233191	Sibiricose A5; 3-O-[(2E)-3-(4-Hydroxy-3-methoxyphenyl)-2-propenoyl]-?-D-fructofuranosyl ?-D-glucopyranoside	985245	M517T223	3.85262	-1.94584	-3.2826	0.0154379	0.0233191	DOWN	517.156	516.756	517.248	222.918	193.17	286.18	53	5	5	1.50709e+06	5.39264e+06	2.79319e+06	1.39971e+06	1.03717e+06	0	2.11997e+06	2.15176e+06	128313	1.99578e+06	2.00245e+06	0	5.53895e+06	5.20197e+06	7.25198e+06	7.09694e+06	7.26598e+06
M366T77	366.087	2.14435	-5.09062	0.00122453	0.0119828	S-Inosyl-L-homocysteine	65977	M366T77	34.0746	-5.09062	-6.55057	0.00122453	0.0119828	DOWN	366.087	365.939	366.167	76.6574	7.78748	83.9693	20	6	4	127455	731152	265143	21428.8	11462.1	0	29199.3	18544.7	31928.8	23949	24951.1	1.2652e+06	630002	704673	584033	594234	608774
M937T231	937.182	3.67961	-8.48256	0.00447534	0.0188026	Siroheme	63944	M937T231	357.689	-8.48256	-4.89972	0.00447534	0.0188026	DOWN	937.182	937.104	937.183	230.595	228.189	288.593	6	5	0	582711	1.92517e+06	959760	5353.72	2862.18	0	4948.17	7957.11	5864.85	5782.44	7569.75	0	1.96691e+06	2.39387e+06	2.48162e+06	2.35785e+06	2.35078e+06
M714T491	713.505	1.25129	1.94255	0.0532301	0.0375817	SM(d18:0/14:0)	53978	M714T491	3.84385	1.94255	2.3685	0.0532301	0.0375817	UP	713.505	713.475	713.515	490.515	448.262	506.24	9	3	5	939990	2.51605e+06	2.58851e+06	9.67131e+06	6.93244e+06	1.55485e+06	175949	1.28186e+07	1.62126e+07	1.39262e+07	1.33397e+07	665592	5646.97	246200	6.29982e+06	3.58316e+06	4.29585e+06
M833T453	833.401	1.27244	5.51693	0.0160692	0.0235614	Soyasaponin III	73400	M833T453	45.7891	5.51693	3.56025	0.0160692	0.0235614	UP	833.401	833.034	833.402	452.932	442.604	455.112	3	0	3	12507.8	739.345	1343.62	39094.1	26354.3	4190.25	55249.4	35038.9	81297.9	27435.6	31352.3	3328.67	0	0	0	1107.4	0
M462T392	462.271	1.09424	-6.16972	0.0049411	0.0191904	Sphingofungin E	53965	M462T392	71.9898	-6.16972	-4.77462	0.0049411	0.0191904	DOWN	462.271	462.271	462.271	392.333	391.618	392.915	5	5	0	10066.9	31793.8	16141	298.991	732.376	1793.95	0	0	0	0	0	0	32447.2	33739.2	41364.7	42917.2	40294.6
M780T459	780.445	1.88093	6.55064	0.040719	0.0319877	Spinosyn D	68801	M780T459	93.743	6.55064	2.74093	0.040719	0.0319877	UP	780.445	780.445	780.446	458.822	452.582	459.11	3	0	3	21883.1	2155.17	3341.56	210078	185785	3835.86	14989.3	260430	504766	260843	215604	3612.52	0	0	8349.18	969.311	0
M416T481	416.128	1.53537	-4.19872	0.0685672	0.0441705	SU6656	987512	M416T481	18.3629	-4.19872	-2.31281	0.0685672	0.0441705	DOWN	416.128	416.127	416.129	480.579	450.301	492.01	12	5	3	195345	6.64911e+06	6.65539e+06	362094	205143	318008	279256	570946	29572.4	397883	576899	120051	975425	7.85712e+06	8.95811e+06	3.84564e+06	1.81383e+07
M424T397	424.178	1.02808	2.20566	0.000491705	0.00695431	Sudan Red 7B	73208	M424T397	4.61284	2.20566	6.86111	0.000491705	0.00695431	UP	424.178	424.015	424.208	397.335	351.671	436.024	28	6	6	54485.4	89056.3	33858.4	410802	109763	262247	297574	501597	507661	497757	397978	30702.1	126231	115414	97762.8	88356.2	75872.2
M283T79	283.033	1.02371	-2.13237	0.0016649	0.0138062	Sulfaethidole	987854	M283T79	4.38436	-2.13237	-5.29173	0.0016649	0.0138062	DOWN	283.033	283.029	283.164	78.6504	62.8144	94.619	6	4	1	57936.8	190475	64258.7	43444.3	22425.1	42248	8983.75	33880.4	47347.4	50590	77616	284233	91298.3	224744	162214	185374	194990
M321T194	321.075	1.31222	-3.18487	0.00740081	0.0205435	Sulindac sulfide	2605	M321T194	9.09369	-3.18487	-4.33436	0.00740081	0.0205435	DOWN	321.075	320.884	321.155	194.191	128.275	198.206	17	6	5	124809	568448	285636	62510.1	12776.3	52833.5	49029.9	57172.2	61852.1	70493.6	83679.6	347704	98479.4	671613	717252	719599	856041
M1277T486	1277.03	1.19411	2.39171	0.00910594	0.0211575	Suramin	2615	M1277T486	5.24779	2.39171	3.79999	0.00910594	0.0211575	UP	1277.03	1277.02	1277.03	486.071	484.807	486.989	10	5	5	632804	467123	378610	2.45149e+06	1.22181e+06	0	3.12969e+06	3.24499e+06	2.94465e+06	2.65528e+06	2.7343e+06	0	79128.1	403673	571318	846951	901670
M219T597	218.855	1.09582	2.33689	0.0138335	0.022703	TCA-sodium	72576	M219T597	5.05212	2.33689	3.45396	0.0138335	0.022703	UP	218.855	218.854	218.855	596.889	570.995	621.92	13	3	5	115355	131360	110399	663648	360985	1.13775e+06	967315	603011	264956	750631	258224	108976	44833.1	346668	135955	90246.3	61482.6
M660T306	660.396	1.05943	-2.40498	0.00984333	0.0213858	Telaprevir	85554	M660T306	5.29629	-2.40498	-3.87973	0.00984333	0.0213858	DOWN	660.396	660.333	660.396	305.614	297.826	305.988	15	5	5	39688.4	136781	68528.6	25802.6	14601	0	43540.6	32876.4	30556.5	25626.2	22215.9	0	147231	146264	171950	177487	177755
M663T397	663.192	1.78693	-8.42211	0.00486946	0.0191346	Tenuifoliside A	985430	M663T397	343.012	-8.42211	-4.80307	0.00486946	0.0191346	DOWN	663.192	663.035	663.192	396.53	361.455	397.506	6	5	0	32419.4	87751.3	44693.3	112.859	276.448	0	0	0	0	0	677.156	0	125379	110613	104840	94397.1	91277.8
M329T650	329.288	1.03075	-1.95264	0.036139	0.0304403	Teprenone	2719	M329T650	3.87081	-1.95264	-2.72185	0.036139	0.0304403	DOWN	329.288	329.288	329.289	650.058	611.659	694.044	9	5	2	87797.8	921736	593505	238125	161958	370498	27377.5	32527.7	336736	335380	326229	690416	1.94571e+06	253025	1.14145e+06	521098	978721
M686T544	685.544	2.35451	2.74571	0.0152332	0.0232374	TG(12:0/12:0/14:1(9Z))	98488	M686T544	6.70717	2.74571	3.05726	0.0152332	0.0232374	UP	685.544	685.54	685.55	543.954	533.467	553.562	4	4	0	134917968	6.22506e+07	1.46361e+08	4.17525e+08	2.44137e+08	2.51443e+06	7.32167e+08	5.2672e+08	5.12294e+08	3.81693e+08	3.49764e+08	839702	3.4829e+06	2.85981e+06	2.38765e+06	2.92991e+06	3.61003e+08
M802T76	801.753	1.29144	-2.61146	0.0241123	0.0269212	TG(16:0/16:0/17:0)[iso3]	4718	M802T76	6.1112	-2.61146	-3.11433	0.0241123	0.0269212	DOWN	801.753	801.749	801.758	76.1018	69.8194	78.7221	8	5	3	83229.2	363068	234733	59386.3	44165.6	0	92446.5	97979.3	6375.17	78408.2	81108.5	0	291265	233519	570876	454851	627895
M812T183	811.744	1.62949	-3.87945	0.0256499	0.0274734	TG(16:0/17:1(9Z)/17:1(9Z))[iso3]	4731	M812T183	14.7174	-3.87945	-3.13272	0.0256499	0.0274734	DOWN	811.744	811.742	811.745	183.124	181.108	188.377	6	5	1	56336.5	175370	127617	11889.1	7302.4	0	6476.51	18314.6	16645.4	17531.9	12366.2	0	62260.7	141043	316715	254647	277551
M829T75	828.733	1.986	-4.20453	0.00959208	0.0213114	TG(16:0/18:0/16:0) (d5)	4710	M829T75	18.4369	-4.20453	-4.06099	0.00959208	0.0213114	DOWN	828.733	828.733	828.733	74.9441	73.47	74.9967	3	3	0	78553.6	102471	58361.6	5559.49	3300.71	2609.67	10842.5	8008.86	3486.21	5600.06	2809.61	0	95850.6	93326.3	115869	173963	135819
M884T181	883.786	1.56373	-3.24366	0.0236682	0.0267529	TG(16:0/18:0/20:3(8Z,11Z,14Z))[iso6]	36810	M884T181	9.47194	-3.24366	-3.1628	0.0236682	0.0267529	DOWN	883.786	883.785	883.786	181.327	181.108	182.975	3	3	0	16017.8	43644.2	29946.5	4582.14	4290.5	0	11314.9	6263.99	6578.14	688.732	2647.08	0	13841.9	47883.6	71205.2	59660.7	69273.6
M942T185	941.792	1.56118	-2.28903	0.0204931	0.0254161	TG(16:0/19:0/20:0)[iso6]	36811	M942T185	4.88729	-2.28903	-3.16734	0.0204931	0.0254161	DOWN	941.792	941.782	941.802	184.807	177.66	188.848	10	5	5	188099	522762	309936	106970	85666	1091.58	225416	167750	144531	61460.8	41567.9	0	381792	602946	919372	561702	670763
M894T181	893.773	1.80989	-3.38105	0.0332718	0.0296643	TG(17:0/17:0/17:0)	4730	M894T181	10.4183	-3.38105	-2.85083	0.0332718	0.0296643	DOWN	893.773	893.771	893.781	181.435	179.206	194.359	5	4	1	19941.4	48406.5	36989.3	4649.02	6733.53	1085.57	535.414	2673.56	18260.1	2467.56	2871.85	0	9075.1	43043.6	79159	75532.1	83629
M840T65_1	839.77	1.1253	-1.99939	0.0106566	0.0216054	TG(17:0/17:2(9Z,12Z)/18:0)[iso6]	4782	M840T65_1	3.9983	-1.99939	-3.68349	0.0106566	0.0216054	DOWN	839.77	839.767	839.774	65.2987	45.1994	72.7194	10	4	5	924611	2.09301e+06	1.00018e+06	523475	298327	6911.87	549037	870054	742457	428514	543875	203449	1.817e+06	2.26895e+06	2.81049e+06	2.74141e+06	2.71675e+06
M912T181	911.791	1.06668	-2.73745	0.0521034	0.0371002	TG(17:0/18:0/18:0)[iso3]	4797	M912T181	6.66891	-2.73745	-2.51821	0.0521034	0.0371002	DOWN	911.791	911.622	911.96	180.775	177.98	187.014	10	4	2	27029.9	60877.1	50043.1	9104.17	5640.84	0	13539.3	15491.3	11108.5	8791.75	5694.18	0	12087.7	38303.3	112430	98707	103735
M922T67_1	921.8	1.53098	-2.43869	0.012253	0.0221207	TG(17:1(9Z)/20:2(11Z,14Z)/20:2(11Z,14Z))[iso3]	37222	M922T67_1	5.42149	-2.43869	-3.68858	0.012253	0.0221207	DOWN	921.8	921.799	921.8	66.6744	64.4952	73.2985	6	1	5	233055	503511	267091	92878.5	54975	1266	152738	141739	107586	80545.5	73397.1	0	633833	410478	607358	661423	707977
M904T191	903.788	1.4275	-2.00627	0.0351934	0.0301123	TG(17:1(9Z)/20:2(11Z,14Z)/20:2(11Z,14Z))[iso3]	37222	M904T191	4.01742	-2.00627	-2.79789	0.0351934	0.0301123	DOWN	903.788	903.786	903.789	190.55	187.683	193.407	10	5	5	143197	657448	424437	163656	82090.6	612.573	230045	190657	197116	171754	191755	0	336443	639810	918632	1.14083e+06	908975
M996T188	995.805	1.38231	-2.60258	0.0437943	0.0333242	TG(17:1(9Z)/22:3(10Z,13Z,16Z)/22:3(10Z,13Z,16Z))[iso3]	38288	M996T188	6.07372	-2.60258	-2.6565	0.0437943	0.0333242	DOWN	995.805	995.805	995.807	188.204	187.212	191.062	4	4	0	22366.5	68540.8	52407.6	11289.5	6342.51	615.729	8714.13	10180.2	17017.9	13449.4	17759.8	0	34465.5	71859	50607	145454	108860
M1002T66	1001.82	1.11332	-2.2798	0.0168146	0.0238649	TG(20:0/20:2(11Z,14Z)/20:2(11Z,14Z))[iso3]	37732	M1002T66	4.8561	-2.2798	-3.40314	0.0168146	0.0238649	DOWN	1001.82	1001.82	1001.82	65.9129	64.2277	72.7194	8	3	5	365062	812368	454394	167288	95453.1	5182.45	267268	217416	238123	134628	141112	56077.2	827196	780708	671757	1.16449e+06	1.37398e+06
M1026T196	1025.82	1.21761	-1.33935	0.0567317	0.0390668	TG(20:0/20:3(8Z,11Z,14Z)/22:3(10Z,13Z,16Z))[iso6]	38363	M1026T196	2.53038	-1.33935	-2.35037	0.0567317	0.0390668	DOWN	1025.82	1025.82	1025.82	196.497	193.17	204.847	11	5	5	113891	748447	448680	295796	145689	661.417	360487	330986	384914	352398	345328	0	760916	784055	1.28703e+06	1.09563e+06	563057
M1012T470	1012	2.04826	-4.97943	0.00668773	0.0202379	TG(20:0/22:0/22:0)[iso3]	38477	M1012T470	31.547	-4.97943	-4.43802	0.00668773	0.0202379	DOWN	1012	1012	1012	469.827	469.025	470.773	4	4	0	37954.2	109006	58205.7	3399.03	3096.35	3471.77	8190.04	4374.1	0	0	4358.28	0	168089	147081	106206	117213	115447
M1006T194_1	1005.82	1.38888	-1.85061	0.0266089	0.0277957	TG(20:1(11Z)/20:1(11Z)/20:1(11Z))	37655	M1006T194_1	3.60652	-1.85061	-2.98951	0.0266089	0.0277957	DOWN	1005.82	1005.82	1005.82	194.235	191.868	196.409	10	5	5	130935	658581	379165	182616	91238.3	661.603	240822	196987	241105	197954	218169	0	472584	656110	894403	1.02778e+06	900607
M986T189	985.818	1.35237	-2.446	0.0368921	0.0306962	TG(20:1(11Z)/20:2(11Z,14Z)/20:2(11Z,14Z))[iso3]	37810	M986T189	5.44904	-2.446	-2.79112	0.0368921	0.0306962	DOWN	985.818	985.817	985.819	189.012	187.212	191.932	8	4	4	27822	116292	82561.3	21347	11245.6	607.661	34714.1	25462.6	21206.8	23675.5	22415.1	0	30143.5	120881	188562	180980	177184
M940T189_1	939.798	1.03371	-2.51416	0.0401523	0.0317965	TG(20:2(11Z,14Z)/20:3(8Z,11Z,14Z)/20:3(8Z,11Z,14Z))[iso3]	38043	M940T189_1	5.71264	-2.51416	-2.71964	0.0401523	0.0317965	DOWN	939.798	939.631	939.966	189.394	187.212	192.566	18	5	5	121622	371380	273295	64986.6	38250.3	0	44651.8	65813.4	79053.3	100349	100052	0	163125	261390	534572	720797	548397
M1056T181	1055.83	1.37453	-3.42424	0.0378701	0.0310317	TG(20:4(5Z,8Z,11Z,14Z)/22:3(10Z,13Z,16Z)/22:3(10Z,13Z,16Z))[iso3]	38875	M1056T181	10.7349	-3.42424	-2.75982	0.0378701	0.0310317	DOWN	1055.83	1055.83	1055.83	181.435	180.368	192.283	5	4	1	21759.9	49145.6	39084.2	4578.1	6091.68	557.02	3569.23	1659.74	2141.44	2700.3	16840.9	512.523	10190.7	37207.4	89497.6	67924.7	89540.8
M1046T180	1045.84	2.08587	-4.25901	0.0305982	0.0289811	TG(20:5(5Z,8Z,11Z,14Z,17Z)/21:0/22:3(10Z,13Z,16Z))[iso6]	38803	M1046T180	19.1466	-4.25901	-2.96918	0.0305982	0.0289811	DOWN	1045.84	1045.84	1045.84	180.171	179.206	181.703	4	4	0	21459.4	55145.3	42972.4	2853.05	3794.43	0	9773.12	4774.08	1317.69	634.474	618.921	0	9477.28	58048.7	109844	67461.3	86040
M1086T194	1085.84	1.57694	-1.97778	0.0322254	0.0294058	TG(22:3(10Z,13Z,16Z)/22:3(10Z,13Z,16Z)/22:3(10Z,13Z,16Z))	39008	M1086T194	3.93886	-1.97778	-2.86261	0.0322254	0.0294058	DOWN	1085.84	1085.79	1085.84	193.549	190.417	228.432	11	5	5	496779	2.65415e+06	1.66043e+06	673845	338151	581.427	916127	725625	873010	739447	788281	0	1.45633e+06	2.65929e+06	3.57582e+06	4.41515e+06	3.81832e+06
M1012T182_1	1011.79	3.07593	-6.90513	0.012109	0.0220658	TG(22:3(10Z,13Z,16Z)/22:5(7Z,10Z,13Z,16Z,19Z)/22:6(4Z,7Z,10Z,13Z,16Z,19Z))[iso6]	39097	M1012T182_1	119.854	-6.90513	-3.84068	0.012109	0.0220658	DOWN	1011.79	1011.79	1011.79	182.079	179.206	185.787	5	5	0	42527.9	147346	93201	1201.01	1088.86	1048.44	3205.45	882.306	0	1414.29	655.561	0	89295.6	147973	268377	179299	199129
M759T195	759.135	3.81042	-8.87714	0.00580349	0.0197727	Theacitrin A	88005	M759T195	470.203	-8.87714	-4.60688	0.00580349	0.0197727	DOWN	759.135	759.134	759.136	194.841	193.17	196.509	5	5	0	154998	708662	376023	1449.98	1593.95	0	0	483.678	2612.3	1671.01	3932.9	0	672166	698373	871315	980869	1.02925e+06
M935T288	935.105	2.23096	-6.72613	0.00517505	0.0193639	Theasinensin F	93466	M935T288	105.868	-6.72613	-4.73299	0.00517505	0.0193639	DOWN	935.105	935.105	935.107	288.259	287.302	289.379	4	4	0	12077.2	42559.4	21859.4	316.173	359.988	0	653.813	775.678	467.546	0	0	636.739	59991	53906.3	43448.7	40839.5	56534.2
M897T288	897.158	1.34522	-7.05239	0.00818347	0.0208257	Theasinensin F	93466	M897T288	132.734	-7.05239	-4.23767	0.00818347	0.0208257	DOWN	897.158	897.158	897.159	288.346	287.302	288.679	4	4	0	10079.4	28987.4	16710.9	75.3373	184.538	0	0	0	0	0	452.024	1258.33	47361.5	45470.9	26064.1	27466.1	26303.4
M779T443	779.013	1.05588	-3.92497	0.0112377	0.021766	Thio-NADP sodium	986453	M779T443	15.1891	-3.92497	-3.8979	0.0112377	0.021766	DOWN	779.013	778.975	779.069	442.604	437.61	456.566	17	5	5	448277	1.21719e+06	712972	80107.1	47587.3	0	93141.2	140450	105743	59283	82026	1792.24	1.37728e+06	2.19798e+06	1.13842e+06	1.12219e+06	1.46548e+06
M793T442	793.018	1.08084	-2.44291	0.0186186	0.0246589	Thio-NADP sodium	986453	M793T442	5.43736	-2.44291	-3.314	0.0186186	0.0246589	DOWN	793.018	793.011	793.048	442.169	437.61	472.223	12	5	5	890303	2.33789e+06	1.37978e+06	429944	291459	0	889842	548467	422305	406213	312840	0	2.05983e+06	2.91482e+06	2.21961e+06	2.60965e+06	4.22342e+06
M269T79	269.013	2.25948	-3.6262	0.0344807	0.0299485	Thionazin	72787	M269T79	12.348	-3.6262	-2.80801	0.0344807	0.0299485	DOWN	269.013	269.013	269.013	78.8094	77.2764	96.0957	4	4	0	33660.7	109439	85975.3	8862.91	17483.3	44441	3360.41	3401.47	1219.96	337.351	417.262	22119.3	107170	230919	12871.3	181493	102062
M668T186	668.211	1.32446	-2.60126	0.0522714	0.0371725	Thr Trp Tyr Tyr	239078	M668T186	6.06816	-2.60126	-2.51612	0.0522714	0.0371725	DOWN	668.211	668.207	668.212	186.122	183.088	190.014	5	4	1	32039	87886.2	71017.6	14487.9	7890.83	527.588	12477	18260.1	17641.2	14147.1	23874.2	0	13953.6	64376.5	151093	152327	145567
M1032T188	1032.29	3.20534	-7.48845	0.0101284	0.0214662	Timnodonyl CoA	58440	M1032T188	179.575	-7.48845	-4.01885	0.0101284	0.0214662	DOWN	1032.29	1032.29	1032.3	187.865	187.212	192.961	5	5	0	42091.9	203898	123613	1078.38	1194.5	0	3087.99	0	830.114	1837.32	714.872	0	145392	171111	304158	326635	276091
M1096T192	1096.33	1.49204	-3.6016	0.0252592	0.0273374	Timnodonyl CoA	58440	M1096T192	12.1392	-3.6016	-3.14355	0.0252592	0.0273374	DOWN	1096.33	1096.33	1096.34	192.144	190.417	217.418	5	4	0	51928.1	202383	144411	16645.7	9593.64	0	10316	23295.2	21225.6	24624.7	20412.7	0	62261.3	201696	280525	369881	299937
M568T280	568.067	1.31105	-2.73293	0.0115333	0.0218656	Tolrestat glucuronide	2879	M568T280	6.64803	-2.73293	-3.7145	0.0115333	0.0218656	DOWN	568.067	568.067	568.067	280.417	279.666	280.872	3	3	0	6437.88	18668.8	10212.5	2783.87	2330.92	0	661.154	2386.35	2771.63	4885.17	5998.9	0	15005.2	22745	24511.9	28858.6	20892.3
M925T300	925.458	1.15481	-2.442	0.0105075	0.0215673	Tragopogonsaponin B	92715	M925T300	5.43394	-2.442	-3.72489	0.0105075	0.0215673	DOWN	925.458	925.458	925.46	300.36	299.55	300.785	5	5	0	7945.73	22356.5	11570.1	4090.88	3226.23	0	2461.5	1612.08	5298	7035.77	8137.95	0	30171.9	30858	22040.6	28351.1	22717.1
M1100T280	1099.51	1.52943	-3.42719	0.00825031	0.0208495	Tragopogonsaponin D	92718	M1100T280	10.7569	-3.42719	-4.16561	0.00825031	0.0208495	DOWN	1099.51	1099.51	1099.51	279.833	278.306	279.955	5	5	0	20862.5	62978.2	33363.6	5828.72	4023.96	0	3180.36	4249.9	7889.17	10623.9	9029.03	0	93120.7	88754.4	67868.4	64337.6	63788
M558T55	558.205	1.5948	-3.70684	0.0102338	0.021495	trans-Zeatin-O-glucoside riboside	88794	M558T55	13.0578	-3.70684	-3.9526	0.0102338	0.021495	DOWN	558.205	558.204	558.24	55.0874	53.4181	59.3619	5	2	3	1.81613e+06	3.31512e+06	1.88374e+06	253852	224868	0	603005	386382	100341	322964	110421	1.03812e+06	6.2573e+06	4.7665e+06	2.96809e+06	2.66338e+06	2.19729e+06
M260T242	259.955	2.05988	-5.49576	0.00496481	0.0192086	Trichlormethine	73017	M260T242	45.1221	-5.49576	-4.77744	0.00496481	0.0192086	DOWN	259.955	259.954	259.955	242.046	239.42	245.246	10	5	5	505214	1.57897e+06	791366	34993.2	20309.3	1338.31	20557.2	37808.3	45693.4	53029.3	51532.9	1171.62	1.55567e+06	1.9885e+06	1.97e+06	1.96752e+06	1.99093e+06
M1096T405	1095.57	1.68169	3.31939	0.00626511	0.0200293	Trichomycin A	69578	M1096T405	9.9824	3.31939	4.33172	0.00626511	0.0200293	UP	1095.57	1095.57	1095.57	405.313	404.873	405.901	5	0	5	11730.9	2915.71	2951.69	29362.8	14661	0	36121.6	38176.1	34903.7	29989.9	36985.5	2037.21	927.943	0	1540.53	5303.85	7684.73
M1079T231	1079.19	1.4191	-7.3788	0.0102239	0.0214923	Tricin 7-[feruloyl-(->2)-glucuronyl-(1->2)-[glucuronyl-(1->3)]-glucuronide]	94451	M1079T231	166.433	-7.3788	-4.00895	0.0102239	0.0214923	DOWN	1079.19	1079.19	1079.19	230.696	230.266	231.787	4	4	0	26548.6	57412.2	34952.2	202.079	494.991	0	0	0	0	1212.47	0	0	82001.4	100740	62560.4	59103.5	40067.9
M813T306	813.333	3.04271	-6.98353	0.00474041	0.0190307	Tricrocin	58129	M813T306	126.547	-6.98353	-4.83186	0.00474041	0.0190307	DOWN	813.333	813.333	813.334	305.783	305.58	306.048	5	5	0	47439.7	186486	93804.8	1416.65	1707.33	0	583.378	0	2323.71	1178.34	4414.5	0	252091	246764	212073	206681	201310
M752T219	751.733	1.06347	-1.57164	0.0296158	0.0287102	Triiodothyronine sulfate	1006	M752T219	2.97242	-1.57164	-2.8493	0.0296158	0.0287102	DOWN	751.733	751.732	751.743	218.889	201.109	221.292	14	5	5	50243.7	130236	71044.9	43824.5	21705	1243.33	62794.9	55046.4	46781.6	47244.7	49835.9	0	107649	131839	189010	172267	180651
M102T58	102.055	1.47646	-3.14835	0.00179103	0.0142303	TROMETHAMINE	43366	M102T58	8.86642	-3.14835	-5.85866	0.00179103	0.0142303	DOWN	102.055	101.951	102.055	57.7246	45.0086	73.3495	13	6	6	5.47278e+06	1.08164e+07	3.97158e+06	1.21993e+06	570028	296021	1.9997e+06	1.38797e+06	1.40605e+06	1.31253e+06	917336	1.60982e+07	7.68321e+06	5.69771e+06	1.35063e+07	1.29158e+07	8.99744e+06
M758T64	758.239	1.15926	-2.43493	0.0138403	0.0227055	Trypanothione disulfide	63641	M758T64	5.40739	-2.43493	-3.62433	0.0138403	0.0227055	DOWN	758.239	758.237	758.243	63.9603	45.1994	67.0235	13	5	5	3275627	7.52749e+06	4.09222e+06	1.39207e+06	669343	56025.7	1.81848e+06	1.59084e+06	1.51808e+06	1.83753e+06	1.53148e+06	643695	7.63018e+06	5.67783e+06	1.20855e+07	8.17756e+06	1.09501e+07
M1356T416	1355.56	1.71857	4.03848	0.0075828	0.0206136	Tubeimoside I	67330	M1356T416	16.4325	4.03848	4.2424	0.0075828	0.0206136	UP	1355.56	1355.56	1355.56	416.075	414.501	416.128	4	0	4	11105.3	1985.95	2327.25	33545.8	18072.9	0	37039.6	49691	48837.9	32590.7	33115.3	0	0	1265.39	1100.73	5855.15	3694.45
M649T306	649.354	1.16056	-2.84089	9.6475e-05	0.00241689	Tyr Lys Val Glu Ile	264141	M649T306	7.16461	-2.84089	-8.77495	9.6475e-05	0.00241689	DOWN	649.354	649.025	649.355	306.047	255.768	334.927	15	6	5	124974	621663	140639	86739.8	50174.2	0	60749	84862.5	124733	123311	126784	872946	678289	621418	543334	514546	499442
M610T384	610.051	1.59899	-2.66832	0.00927793	0.0212136	UDP-2-acetamido-4-dehydro-2,6-dideoxyglucose	66224	M610T384	6.35691	-2.66832	-3.38558	0.00927793	0.0212136	DOWN	610.051	610.05	610.052	383.78	382.584	384.908	5	5	0	10043	29251	15342.7	4548.73	9166.15	23187.6	0	1656.25	579.047	1869.53	0	0	40425.5	40873.8	34323.4	34108.8	25774.5
M812T78	812.242	2.53201	-5.65014	0.00455645	0.0188746	UDP-3-(3R-hydroxy-tetradecanoyl)-&alpha;D-glucosamine	41548	M812T78	50.2184	-5.65014	-4.86744	0.00455645	0.0188746	DOWN	812.242	812.242	812.243	77.7008	76.4503	78.2737	3	3	0	73970.6	58585.1	28882.1	1138	1261.8	0	817.397	594.92	480.898	1394.61	3540.16	48222.5	19775.6	35612.5	83679	94214	70006.9
M828T181	828.23	2.28994	-5.30044	0.00642804	0.0201124	UDP-3-(3R-hydroxy-tetradecanoyl)-&alpha;D-glucosamine	41548	M828T181	39.4086	-5.30044	-4.47903	0.00642804	0.0201124	DOWN	828.23	828.23	828.233	181.108	179.258	186.109	5	5	0	16034.8	56841.1	30280	1385.86	1693.6	0	4594.53	1137.1	1041.78	1541.72	0	0	47409	70589.7	67129.8	71725.7	84192.2
M812T193	812.249	1.2367	-2.04895	0.0444742	0.033615	UDP-3-(3R-hydroxy-tetradecanoyl)-&alpha;D-glucosamine	41548	M812T193	4.13803	-2.04895	-2.61952	0.0444742	0.033615	DOWN	812.249	812.244	812.254	192.514	181.673	199.978	9	5	3	32401.7	100462	70157.5	24284.5	12328.8	602.235	24062.8	35906.5	29214.7	25440.6	30480.4	0	61067	65371.4	177728	171592	127011
M1113T186	1113.32	2.60071	-6.42527	0.0203683	0.0253582	UDP-N-acetylmuramoyl-L-alanyl-D-glutamyl-L-lysyl-D-alanine	66400	M1113T186	85.9405	-6.42527	-3.34773	0.0203683	0.0253582	DOWN	1113.32	1113.32	1113.32	185.621	184.518	186.682	4	4	0	34500.7	124304	89926.7	1389.51	1205.33	0	3099.63	0	1716.11	1979.63	1541.66	0	43623.6	112382	236880	186849	166088
M1257T75	1257.37	1.692	-3.68225	0.00934248	0.0212341	UDP-N-acetylmuramoyl-L-alanyl-gamma-D-glutamyl-N6-(L-alanyl)-L-lysyl-D-alanyl-D-alanine	66275	M1257T75	12.8371	-3.68225	-4.02895	0.00934248	0.0212341	DOWN	1257.37	1257.37	1257.38	74.6601	70.0077	77.1337	4	3	1	69187	141693	78758.1	11011.3	10466.6	0	31082	8421.13	9334.54	9768.05	7462.26	0	141816	115490	221210	189906	181735
M1163T185	1163.35	1.17648	-4.11374	0.026478	0.0277526	UK 63598	71095	M1163T185	17.3124	-4.11374	-3.10789	0.026478	0.0277526	DOWN	1163.35	1163.35	1163.35	184.611	183.088	186.682	4	4	0	39312.5	100217	74374.6	5760.1	3262.72	0	8455.48	8147.68	4194.15	7909.86	5853.45	487.934	21175.6	106277	174581	126346	172432
M881T75	881.279	1.00417	-1.91659	0.0315792	0.0292401	Uroporphyrinogen III	79	M881T75	3.7753	-1.91659	-2.81728	0.0315792	0.0292401	DOWN	881.279	881.276	881.281	75.4954	54.8217	77.9206	10	5	4	650074	2.82309e+06	1.73553e+06	747778	493707	2387.73	1.32705e+06	896125	484130	1.2019e+06	575077	28132.7	1.89174e+06	2.29736e+06	4.02936e+06	4.42094e+06	4.271e+06
M576T286	576.272	2.05075	-4.63186	0.0119346	0.0220019	Val Thr Leu Asp Met	264496	M576T286	24.793	-4.63186	-3.84668	0.0119346	0.0220019	DOWN	576.272	576.27	576.279	285.988	285.363	314.332	6	5	0	29634.4	85953.6	52481.9	3439.39	2541.64	0	5476.7	2320.06	3829.23	1990.93	7019.43	0	47141.7	93427.1	112800	133478	128874
M760T195	760.139	3.37394	-8.67029	0.0048914	0.0191518	Valrubicin	43368	M760T195	407.396	-8.67029	-4.79806	0.0048914	0.0191518	DOWN	760.139	760.139	760.14	194.841	193.428	196.509	5	5	0	49433.5	213189	108612	437.537	530.357	0	0	647.638	688.65	0	1288.93	0	210005	232997	267395	278916	289819
M1167T442	1167.41	1.97617	9.86385	0.00571579	0.0197201	vapreotide	990890	M1167T442	931.781	9.86385	4.62375	0.00571579	0.0197201	UP	1167.41	1167.41	1167.41	441.689	441.128	442.183	5	0	5	87629	185.97	455.531	306546	162297	0	272800	452292	411927	362767	339488	0	0	0	1115.82	0	0
M726T254	726.234	1.42845	-3.24639	0.0239654	0.026866	Vibriobactin	66532	M726T254	9.48989	-3.24639	-3.17606	0.0239654	0.026866	DOWN	726.234	726.234	726.234	254.375	253.941	254.457	3	3	0	8325.81	13703	9426.39	1418.36	951.902	0	643.753	1831.11	2690.85	1685.34	1659.11	0	11500	9419.59	28221.6	18333.2	14743.5
M949T181	949.266	1.35429	-6.88732	0.0255184	0.027428	Vitisifuran A	90207	M949T181	118.383	-6.88732	-3.14488	0.0255184	0.027428	DOWN	949.266	949.266	949.267	181.327	179.206	182.975	3	3	0	11039	27267.7	21169	87.526	214.394	0	0	0	525.156	0	0	0	1499.85	34040.8	49591.9	38148.9	40324.7
M248T79	248.113	1.73238	-3.43713	5.62002e-05	0.00168326	Voglibose	85543	M248T79	10.8312	-3.43713	-9.6711	5.62002e-05	0.00168326	DOWN	248.113	248.054	248.174	79.2357	6.30092	82.8637	15	5	2	104976	386853	83886.7	35716.4	29539.2	16518.6	5954.36	19179.1	31571.9	84552.4	56521.8	514785	308310	348392	304049	452207	393372
M779T202	779.208	1.43698	-2.9725	0.0199374	0.0251753	XV638	66410	M779T202	7.84896	-2.9725	-3.29445	0.0199374	0.0251753	DOWN	779.208	779.038	779.254	201.727	175.963	265.491	24	5	5	452958	1.34313e+06	859494	171097	143747	0	23738.1	339366	325977	171400	166102	0	855563	1.4175e+06	2.54543e+06	1.46621e+06	1.77409e+06
M799T305	799.318	1.42143	-7.01235	0.0125438	0.0222286	Zaragozic acid C	6081	M799T305	129.101	-7.01235	-3.80597	0.0125438	0.0222286	DOWN	799.318	799.317	799.318	305.259	305.169	305.526	3	3	0	13331.1	32638.4	20933.2	109.985	269.407	0	0	659.911	0	0	0	0	63860.1	42242.5	32664.9	24998.1	32064.5

## Sheet: bx2 vs ck2
name	m.z	vip	log2(Fold Change)	pvalue	qvalue	compound	METLIN ID	name	fold	log2fold	tstat	pvalue	qvalue	updown	mzmed	mzmin	mzmax	rtmed	rtmin	rtmax	npeaks	B3_N	C3_N	maxint	mean1	sd1	mean2	sd2	B3_N1	B3_N2	B3_N3	B3_N4	B3_N5	B3_N6	C3_N1	C3_N2	C3_N3	C3_N4	C3_N5	C3_N6
M134T528	134.046	0.994157	1.34673	0.0136145	0.0287352	4-Hydroxy-L-threonine	3259	M134T528	2.54334	-1.34673	-3.09762	0.0136145	0.0287352	DOWN	134.046	133.902	134.046	528.251	485.032	539.971	11	5	5	31659.2	520060	134964	204479	209905	339091	528381	476460	516746	502870	756810	194077	32122.2	47392	471308	455399	26575.8
M163T448	163.076	1.86909	-4.16619	0.000226079	0.0077949	Lachnophyllum lactone	985504	M163T448	17.9535	4.16619	9.41286	0.000226079	0.0077949	UP	163.076	162.998	163.133	448.277	420.65	464.203	28	6	6	311072	142155	19015.8	2.55218e+06	626869	108668	164897	142543	146337	153389	137098	1.29284e+06	2.89797e+06	2.84547e+06	2.93205e+06	2.67901e+06	2.66577e+06
M407T412	407.331	1.53451	1.86233	0.00422223	0.0299095	&alpha;-Tocotrienol	44831	M407T412	3.63594	-1.86233	-4.22543	0.00422223	0.0299095	DOWN	407.331	407.07	407.356	412.299	382.329	447.041	30	6	5	40698	144137	55707.6	39642.1	23792.1	64026.7	94023.7	138177	173845	196561	198186	13022.8	83815.4	30794.3	42135.5	37451	30633.7
M281T287	280.983	1.11609	2.19674	0.00342884	0.019272	&beta;-L-Fucose 1-phosphate	63157	M281T287	4.58443	-2.19674	-4.96627	0.00342884	0.019272	DOWN	280.983	280.983	281.187	287.126	262.144	289.044	8	5	3	16804.5	123308	46646.2	26897.2	9239.12	37653.7	137978	119491	126109	140429	178189	34782.6	29145.7	25456.6	32114	30748.3	9136.28
M281T551	280.983	1.53477	4.69332	0.00551923	0.0217105	&beta;-L-Fucose 1-phosphate	63157	M281T551	25.872	-4.69332	-4.53495	0.00551923	0.0217105	DOWN	280.983	280.767	280.984	551.077	535.279	563.221	6	5	1	41367.9	950186	487524	36674.6	76053.4	1.32373e+06	1.10352e+06	1.20397e+06	773795	1.2593e+06	36796.9	15104	0	6003.25	7442.85	191497	0
M310T560	310.283	1.03634	1.70955	1.74345e-07	2.74921e-05	(&plusmn;)13-Azaprostanoic acid	43397	M310T560	3.27059	-1.70955	-12.8448	1.74345e-07	2.74921e-05	DOWN	310.283	310.178	310.284	559.789	531.819	563.463	15	6	6	291212	2.143e+06	211608	655234	188988	2.293e+06	1.75833e+06	2.23992e+06	2.17011e+06	2.06199e+06	2.33465e+06	345938	604715	714868	699454	928294	638136
M362T578	362.286	1.18597	-3.32328	0.0119761	0.0270102	(&plusmn;)2-Methyl Arachidonoyl-2'-Fluoroethylamide;	36724	M362T578	10.0094	3.32328	3.84462	0.0119761	0.0270102	UP	362.286	362.286	362.286	578.301	577.122	580.174	6	0	6	76698.1	87580.7	22376.3	876628	502221	61448.2	126004	93246.2	69918.8	87708.1	87158.8	556775	51915.4	992475	1.455e+06	1.22291e+06	980693
M262T458	261.877	2.06989	-6.91373	0.00850258	0.0236866	(&plusmn;)-Glycerol 1-monophosphate Mn salt (1:1)	94878	M262T458	120.57	6.91373	4.19819	0.00850258	0.0236866	UP	261.877	261.877	261.878	458.259	452.862	478.461	6	0	4	23351.1	2781.84	1353.86	335408	194070	1714.1	1945.43	3675.8	1601.76	2707.68	5046.29	54975.8	315178	663332	353393	326624	298943
M271T445	271.319	1.0657	1.41488	0.0124627	0.0398851	(-)-Solenopsin A	71336	M271T445	2.66638	-1.41488	-3.39935	0.0124627	0.0398851	DOWN	271.319	271.319	271.319	445	443.882	468.412	11	6	5	31267.8	299720	124955	112407	51028.6	53130.1	338021	378831	362954	291680	373706	16617	106779	131322	161160	145220	113346
M278T600	278.116	1.67819	-4.18824	0.0105036	0.0254583	(+)-Elaeocarpine	68412	M278T600	18.23	4.18824	3.93869	0.0105036	0.0254583	UP	278.116	278.116	278.221	599.988	593.873	609.868	4	0	3	15254.2	3461.04	3902.04	63094.8	36880.6	10800.8	4198.89	3431.12	740.843	1043.66	550.91	30532.8	102388	18236.7	109404	57221	60785.8
M1092T195	1092.31	1.66763	-4.4337	0.00597252	0.022058	(11Z,14Z,17Z)-Icosatrienoyl-CoA	63379	M1092T195	21.6111	4.4337	4.51214	0.00597252	0.022058	UP	1092.31	1092.31	1092.31	194.541	192.642	195.018	3	0	3	10997.4	829.762	1080.78	19025.7	9818.69	0	2913.95	545.557	639.146	0	879.921	0	26456.7	22019.3	24013.4	24330.2	17334.8
M240T356	240.196	1.52141	1.38353	0.00830248	0.0355979	(1S,Z)-3-((S)-3-hydroxy-2-methylpropylidene)-1-methyloctahydro-2H-quinolizin-1-ol	263740	M240T356	2.60906	-1.38353	-3.86323	0.00830248	0.0355979	DOWN	240.196	240.138	240.233	356.285	326.353	420.3	39	6	6	133885	728235	86681.4	279118	271250	885588	759144	708845	705876	666033	643926	828915	130238	189759	201622	194177	130000
M498T466	498.4	1.4392	1.6385	3.78655e-06	0.000568422	(22E,24E,24bE)-1&alpha;,25-dihydroxy-26,27-dimethyl-22,23,24,24a,24b,24c-hexadehydro-24a,24b,24c-trihomovitamin D3 / (22E,24E,24bE)-1&alpha;,25-dihydroxy-26,27-dimethyl-22,23,24,24a,24b,24c-hexadehydro-24a,24b,24c-trihomocholecalciferol	42441	M498T466	3.11342	-1.6385	-9.65236	3.78655e-06	0.000568422	DOWN	498.4	498.4	498.4	465.894	465.282	481.793	6	6	0	8830.84	36238.2	3758.41	11639.4	4984.25	38011.3	39262.1	37418.9	35822.7	28912.6	38001.3	1646.58	12021.7	14685.4	14433.4	13622.4	13426.7
M1113T399	1112.52	1.38035	5.2982	0.00488258	0.0211385	(23R)-Acetoxytomatine	89965	M1113T399	39.3476	-5.2982	-4.7736	0.00488258	0.0211385	DOWN	1112.52	1112.52	1112.52	398.527	398.218	399.161	4	4	0	9367.98	22691	11374.7	473.732	765.714	0	30661.7	24253	24915.5	28976.4	27339.3	0	1766.54	1075.85	0	0	0
M419T597	419.316	1.26169	-1.7008	6.15679e-05	0.0030636	(24R)-1&alpha;,24-dihydroxy-22-oxavitamin D3 / (24R)-1&alpha;,24-dihydroxy-22-oxacholecalciferol	41996	M419T597	3.25081	1.7008	7.2129	6.15679e-05	0.0030636	UP	419.316	419.315	419.352	597.479	562.958	642.497	17	6	4	224295	1.03754e+06	662441	3.37283e+06	436028	1.89367e+06	1.49348e+06	1.0672e+06	543882	1.18319e+06	43799	3.05786e+06	2.64286e+06	3.47106e+06	3.62256e+06	3.67883e+06	3.76383e+06
M933T509	933.444	0.851193	2.01727	0.0155221	0.0304989	(2E,6E,10E)-3,7,11,15-Tetramethyl-2,6,10,14-hexadecatetraen-1-yl 4-O-acetyl-6-deoxy-alpha-L-mannopyranosyl-(1->6)-[2,3,4-tri-O-acetyl-6-deoxy-alpha-L-mannopyranosyl-(1->2)]-beta-D-glucopyranoside	985687	M933T509	4.04818	-2.01727	-3.41659	0.0155221	0.0304989	DOWN	933.444	933.427	933.445	509.219	498.292	509.642	8	4	2	2.43446e+06	7.33732e+06	3.83426e+06	1.8125e+06	993815	0	8.17777e+06	6.81066e+06	8.53738e+06	9.86747e+06	1.06306e+07	2877.13	2.8376e+06	2.37889e+06	2.09023e+06	2.10911e+06	1.45631e+06
M214T423	214.189	1.04114	1.7985	7.27323e-05	0.00193112	(2R,5S)-2-allyl-5-((E)-but-2-en-1-yl)decahydroquinoline	263780	M214T423	3.47858	-1.7985	-8.35278	7.27323e-05	0.00193112	DOWN	214.189	214.059	214.189	423.279	401.916	457.423	13	6	6	143212	1.35729e+06	258730	390187	116157	1.82239e+06	1.10282e+06	1.33194e+06	1.33906e+06	1.4129e+06	1.13466e+06	155146	446524	461180	426241	417744	434285
M465T63	465.245	1.59104	-3.89687	0.00458135	0.0208257	(2S)-OMPT	44913	M465T63	14.8962	3.89687	4.46217	0.00458135	0.0208257	UP	465.245	465.043	465.246	62.9155	26.9672	66.4245	9	1	5	50833.4	12395.8	26327.8	185036	91040	0	66026.9	4785.56	1024.64	568.666	1969.37	257.84	217254	218930	210589	223738	239449
M306T503	306.201	1.66897	-4.6762	0.0033449	0.0191296	(2S,5S)-2-(pent-4-yn-1-yl)-5-(penta-3,4-dien-1-yl)decahydroquinoline	263800	M306T503	25.5667	4.6762	5.23928	0.0033449	0.0191296	UP	306.201	306.085	306.252	502.509	468.304	609.303	32	6	6	468517	391393	105974	1.00066e+07	4.49411e+06	528992	312191	515032	384865	293266	314011	1.6034e+06	1.1991e+07	1.23021e+07	8.26382e+06	1.22615e+07	1.3618e+07
M318T457	318.24	1.4215	1.54368	0.00527153	0.0310788	(4E,8E,10E-d18:3)sphingosine	53913	M318T457	2.91536	-1.54368	-4.2259	0.00527153	0.0310788	DOWN	318.24	318.042	318.241	456.895	435.702	465.298	20	6	6	48013.5	343229	123828	117731	41844.5	92718.9	377125	396164	374067	419291	400009	64606.9	175238	160761	105981	99790.4	100010
M784T442	784.067	1.00667	6.0822	0.00563262	0.0218016	(6S)-6beta-Hydroxy-1,4,5,6-tetrahydronicotinamide-adenine dinucleotide 2'-phosphate	66276	M784T442	67.7525	-6.0822	-4.62241	0.00563262	0.0218016	DOWN	784.067	784.066	784.067	442.468	440.747	443.003	3	3	0	14750.1	47898.3	25035.9	577.834	1415.4	0	52663.3	69144.9	52877.6	66299.2	46404.8	0	0	0	0	3467	0
M294T495	294.279	1.51486	1.98369	0.000664243	0.0148622	(7R)-4,7-dimethyl-8-((8R,Z)-8-methylhexahydroindolizin-6(5H)-ylidene)octan-3-ol	263731	M294T495	3.95503	-1.98369	-5.13566	0.000664243	0.0148622	DOWN	294.279	294.279	294.279	495.358	489.658	506.856	9	6	3	88026.1	350793	103554	88695.3	70027.9	147070	443590	394219	380033	366050	373794	31274.3	23913.5	175759	177828	66342.9	57053.5
M708T198	708.256	1.79292	-2.09984	0.0135732	0.0406852	(a-D-mannosyl)2-b-D-mannosyl-N-acetylglucosamine	58451	M708T198	4.28663	2.09984	3.57084	0.0135732	0.0406852	UP	708.256	708.252	708.256	197.869	193.793	200.144	10	5	5	81969.8	82026.1	41031.4	351783	180439	0	110442	102006	99710.2	94638.6	85359.1	0	318300	447229	471536	438651	434983
M708T70	708.256	1.51155	-1.76655	0.0185962	0.0448036	(a-D-mannosyl)2-b-D-mannosyl-N-acetylglucosamine	58451	M708T70	3.40239	1.76655	3.01322	0.0185962	0.0448036	UP	708.256	708.256	708.256	69.8853	69.2777	72.9578	5	1	4	139826	133384	115530	453949	233583	0	48696.6	95659.5	107739	280682	267529	0	433252	615215	487501	597238	590488
M551T310	551.3	1.28176	-2.36938	0.0116593	0.0392353	(E)-4-hydroxy-2-methyl-4-(1-methyl-2,3,8,8a-tetrahydropyrrolo[2,3-b]indol-3a(1H)-yl)but-2-en-1-yl (E)-2-methyl-4-(1-methyl-2,3,8,8a-tetrahydropyrrolo[2,3-b]indol-3a(1H)-yl)but-2-enoate	264023	M551T310	5.1672	2.36938	3.08075	0.0116593	0.0392353	UP	551.3	551.102	551.353	310.457	296.875	336.641	13	1	6	34883.3	24521.9	59341.6	127501	56414.4	145650	0	636.437	0	0	844.838	112249	40193.9	161941	187271	172075	91274.8
M160T463	160.025	1.19582	1.19475	0.00363484	0.029023	(E)-4-Isothiocyanato-1-(methylthio)-1-butene	87780	M160T463	2.28906	-1.19475	-3.86063	0.00363484	0.029023	DOWN	160.025	160.025	160.025	463.342	459.78	463.707	8	5	3	54772.2	178237	38201.3	77864.7	50954.1	107249	194579	221918	187101	180184	178390	9592.96	25755.7	88787.4	131969	128198	82885.2
M362T528	362.305	1.15876	2.67176	0.0067186	0.0330918	(R)-METHANANDAMIDE	987346	M362T528	6.37205	-2.67176	-3.88007	0.0067186	0.0330918	DOWN	362.305	362.305	362.305	528.314	525.493	539.569	5	4	1	354276	632242	311385	99170.1	127635	7335.24	717012	834922	744754	808243	681185	0	3499.23	90273.8	346878	71648.2	82721.3
M484T454	484.385	1.52431	2.2827	7.08906e-05	0.00332279	(Z)-2-hexacos-17-enamidoethanesulfonic acid	3739	M484T454	4.86588	-2.2827	-6.76139	7.08906e-05	0.00332279	DOWN	484.385	484.383	484.385	454.161	441.333	472.179	9	6	3	31976.6	126670	29135.7	25981.3	21947.5	75346.5	161654	126124	123941	126826	146129	0	35653.6	54943.5	44083.7	11065.5	10141.5
M472T441	472.352	1.78236	4.81966	7.23223e-05	0.0019247	(Z)-2-tetracos-15-enamidoethanesulfonic acid	3735	M472T441	28.2399	-4.81966	-11.864	7.23223e-05	0.0019247	DOWN	472.352	472.339	472.353	441.014	440.252	494.64	10	6	4	327851	3.39408e+06	675018	120188	35383	2.24106e+06	2.88738e+06	3.84641e+06	3.80433e+06	3.7661e+06	3.81923e+06	166250	62134.4	101363	135131	133789	122458
M482T493	482.405	1.62535	2.03213	0.00522032	0.0310309	(Z)-N-(2-hydroxyethyl)hexacos-17-enamide	3731	M482T493	4.09008	-2.03213	-4.06402	0.00522032	0.0310309	DOWN	482.405	482.369	482.405	493.157	464.82	502.43	10	6	2	90055.5	219925	92306.5	53770.3	38841.9	407334	192634	194460	175612	170138	179372	130057	38565.2	18792.7	49307.8	45694.7	40204.4
M343T418	343.267	1.24454	1.36672	0.0220145	0.0475107	1&alpha;,23-dihydroxy-24,25,26,27-tetranorvitamin D3 / 1&alpha;,23-dihydroxy-24,25,26,27-tetranorcholecalciferol	41961	M343T418	2.57883	-1.36672	-3.03048	0.0220145	0.0475107	DOWN	343.267	343.266	343.377	417.624	394.762	458.711	19	6	6	36948.3	547473	255393	212295	90395.9	274233	770503	721354	737602	598066	183080	118396	78879.1	256139	267558	253542	299258
M471T466	471.347	1.79847	4.9307	6.07719e-05	0.0017308	1&alpha;,25-dihydroxy-2&beta;-(3-hydroxypropoxy)vitamin D3 / 1&alpha;,25-dihydroxy-2&beta;-(3-hydroxypropoxy)cholecalciferol	42406	M471T466	30.4992	-4.9307	-12.1718	6.07719e-05	0.0017308	DOWN	471.347	471.157	471.352	466.044	404.547	544.625	27	6	6	1042044	1.04104e+07	2.0198e+06	341335	162650	7.05354e+06	8.74408e+06	1.18252e+07	1.16955e+07	1.15621e+07	1.15822e+07	47951.3	300755	403498	514388	336548	444872
M455T508	455.353	1.82783	5.15311	0.000456102	0.00666623	1&alpha;,25-dihydroxy-22,23-didehydro-24a,24b,24c-trihomovitamin D3 / 1&alpha;,25-dihydroxy-22,23-didehydro-24a,24b,24c-trihomocholecalciferol	42387	M455T508	35.5829	-5.15311	-8.10707	0.000456102	0.00666623	DOWN	455.353	455.302	455.354	507.9	444.785	512.249	10	6	2	565979	6.41079e+06	1.88102e+06	180165	75571.1	2.68323e+06	6.64738e+06	7.03974e+06	6.75456e+06	7.83704e+06	7.50283e+06	68624.7	270070	141730	258024	158362	184179
M233T439	233.19	1.748	1.28594	1.33756e-05	0.00116697	1-(2,6,6-Trimethyl-2-cyclohexen-1-yl)-1,6-heptadien-3-one	86435	M233T439	2.43842	-1.28594	-8.09479	1.33756e-05	0.00116697	DOWN	233.19	233.113	233.19	439.293	430.916	454.955	9	5	1	24376.6	148849	20543.6	61043.5	16850.3	115221	173256	153050	140902	165792	144876	92029.9	42008.7	53097.4	55528.1	62912.4	60684.3
M171T704	171.066	1.04798	1.95527	0.0357063	0.049796	1-(5-Methyl-3-furanyl)-1,2,3-propanetriol	985336	M171T704	3.87789	-1.95527	-2.49872	0.0357063	0.049796	DOWN	171.066	171.048	171.068	703.72	670.102	719.422	32	6	6	592661	7.03868e+06	4.34118e+06	1.81508e+06	2.71582e+06	2.11584e+06	9.34523e+06	868114	9.26294e+06	1.00776e+07	1.05623e+07	222301	2.08527e+06	359169	314651	7.17501e+06	734077
M649T482	649.491	1.36611	3.17592	0.00544168	0.0216465	1-(O-alpha-D-glucopyranosyl)-(1,3R,27R)-octaconsanetriol	46583	M649T482	9.03747	-3.17592	-4.61009	0.00544168	0.0216465	DOWN	649.491	649.327	649.492	482.397	461.659	490.613	12	6	4	49702.7	723823	339916	80091.3	38014.4	165776	548003	1.17522e+06	783012	875452	795479	70638.8	41548.3	70858.5	58211	88360.8	150931
M150T33	149.966	1.64344	2.8605	0.00470745	0.0305038	1,1,1-Trichloroethane	72091	M150T33	7.26267	-2.8605	-4.69272	0.00470745	0.0305038	DOWN	149.966	149.94	149.988	33.1082	19.8928	124.076	39	6	6	685966	2.01092e+06	893370	276885	145417	1.53084e+06	423685	2.85011e+06	2.41594e+06	2.55233e+06	2.29264e+06	551456	305254	265164	152849	188869	197716
M215T526	214.859	1.46046	3.31044	4.39421e-07	4.84414e-05	1,2,4,5,7,8-Hexathionane	94006	M215T526	9.92069	-3.31044	-19.5782	4.39421e-07	4.84414e-05	DOWN	214.859	214.859	215.051	526.317	496.735	549.32	18	6	6	510699	1.55152e+07	1.6187e+06	1.56393e+06	653099	1.35017e+07	1.71657e+07	1.53116e+07	1.62106e+07	1.71523e+07	1.37496e+07	351961	1.83762e+06	2.2601e+06	1.64545e+06	1.4384e+06	1.85005e+06
M225T174	224.899	1.20963	1.74263	0.00789677	0.0350186	1,2,4,5,7-Pentathiocane	94005	M225T174	3.34644	-1.74263	-3.35809	0.00789677	0.0350186	DOWN	224.899	224.897	224.989	173.949	132.871	185.952	10	0	6	84335.1	865744	349911	258706	271342	164401	992224	1.10528e+06	1.05477e+06	923087	954702	38682.6	27572.8	315621	593584	561475	15299.1
M771T593	771.482	1.31324	-4.40026	0.0134878	0.0286097	1,26-Hexacosanediol diferulate	87174	M771T593	21.116	4.40026	3.68169	0.0134878	0.0286097	UP	771.482	771.482	771.482	593.462	593.439	594.103	3	0	3	13565.3	752.572	1446.81	18053.2	11419.1	3612.32	0	0	0	903.116	0	0	32119.4	27085.9	15333.2	12617.8	21162.7
M877T288	877.147	1.64701	-4.23011	0.00517098	0.0214112	1,3,4,5-Tetracaffeoylquinic acid	68366	M877T288	18.7668	4.23011	4.70678	0.00517098	0.0214112	UP	877.147	877.146	877.147	288.295	287.828	288.969	5	0	5	8836.36	1795.61	1190.14	34158.1	16799.9	0	2389.75	682.193	2630.53	2049.32	3021.89	0	42884.1	42253.8	38896.1	41134.3	39780.2
M850T68	850.259	1.46581	-6.12027	0.00917995	0.0242155	1,3-alpha-D-Mannosyl-(1,2-N-acetyl-alpha-D-glucosaminyl)-1,2-alpha-D-mannosyl-1,2-alpha-D-mannosyl-D-mannose	66280	M850T68	69.5639	6.12027	4.11573	0.00917995	0.0242155	UP	850.259	850.258	850.26	67.6687	67.141	68.7317	5	0	5	18465.7	551.754	741.094	43787.6	25721.3	0	745.976	0	679.045	0	1885.5	267.395	66449.2	63385.2	26154.3	56900.1	49569.5
M870T198	870.308	1.71654	-2.45474	0.00986265	0.0375085	1,3-alpha-D-Mannosyl-(1,2-N-acetyl-alpha-D-glucosaminyl)-1,2-alpha-D-mannosyl-1,2-alpha-D-mannosyl-D-mannose	66280	M870T198	5.48213	2.45474	3.81661	0.00986265	0.0375085	UP	870.308	870.307	870.309	197.798	194.834	198.228	6	1	5	30534	18972.4	13525.9	104238	53025.5	0	34059.9	30072.2	27048.9	8024.23	14629.3	0	111531	125539	150658	111635	126067
M197T378	197.097	0.978506	2.09355	0.0265891	0.0421153	10E,12E-tetradecadiene-4,6-diynoic acid	35237	M197T378	4.26798	-2.09355	-3.05036	0.0265891	0.0421153	DOWN	197.097	196.885	197.154	378.11	332.293	424.62	35	6	6	67796.6	522989	317407	122538	51568.4	430959	142864	808856	898935	662392	193926	84148.9	195803	137379	133138	138765	45993.5
M583T598	583.19	1.64413	-5.10076	0.00801274	0.0232747	10-Formyltetrahydrofolyl L-glutamate	66340	M583T598	34.3147	5.10076	4.23946	0.00801274	0.0232747	UP	583.19	583.189	583.19	598.426	596.08	599.321	5	0	5	9059.32	892.259	1255.23	33258.2	18658.3	0	0	0	2939.04	1949.49	465.024	0	22802.7	42451.9	43800.3	49835.9	40658.2
M307T423	307.227	1.53173	-1.88629	0.00772816	0.034766	11&beta;-Hydroxyisoandrosterone	41834	M307T423	3.69684	1.88629	3.80028	0.00772816	0.034766	UP	307.227	307.096	307.246	423.276	381.914	445.435	29	6	6	233170	376750	238423	1.39278e+06	609946	863105	265728	280217	276459	292579	282412	502030	725239	1.88174e+06	1.73778e+06	1.73665e+06	1.77327e+06
M545T377	545.302	1.6229	6.87137	0.00637029	0.0223297	11-(3-acetoxy-1-propynyl)-1&alpha;,25-dihydroxy-9,11-didehydrovitamin D3 / 11-(3-acetoxy-1-propynyl)-1&alpha;,25-dihydroxy-9,11-didehydrocholecalciferol	42440	M545T377	117.081	-6.87137	-4.50336	0.00637029	0.0223297	DOWN	545.302	545.302	545.303	377.487	377.234	377.69	4	4	0	13173.6	82798	44686.6	629.479	786.102	6403.48	50781.4	100111	118392	113401	107699	1806.79	0	1347.07	0	0	623.006
M297T213	297.144	1.03113	-1.70264	0.0187273	0.0341821	11,11-Difluoro-9Z-dodecenyl acetate	46258	M297T213	3.25497	1.70264	3.21315	0.0187273	0.0341821	UP	297.144	297.143	297.144	213.325	213.029	213.427	5	0	5	7566.49	6630.69	3300.85	21641.1	10956.5	0	7197.24	8511.42	7285.83	8409.76	8379.87	0	26113.6	22580.5	23258.4	28043.8	29850.3
M334T223	334.14	1.48392	-1.67423	0.01469	0.0413936	11-Hydroxy-11-isopropyl-4-methoxy-8-methyl-10,11-dihydro-6H-oxepino[2,3-d]pyrazino[1,2-a]pyrimidine-6,9(8H)-dione	985352	M334T223	3.19148	1.67423	3.61791	0.01469	0.0413936	UP	334.14	334.112	334.171	222.786	202.143	266.32	17	4	6	30017.3	42940.2	6640.42	137043	63364.8	53584.4	45847.7	34746.7	44894.3	38564.1	40004	66678.1	45403.6	171947	170810	181209	186209
M323T575	323.296	0.904182	1.43488	0.00619071	0.0222105	12Z-heneicosenoic acid	35061	M323T575	2.7036	-1.43488	-4.42734	0.00619071	0.0222105	DOWN	323.296	323.296	323.296	574.857	564.843	585.883	9	6	3	52048.4	259096	89359.5	95833.7	13188.5	431791	181913	204033	249248	227248	260344	119724	87333.1	92297.7	81540.3	98912.7	95194.4
M709T473	709.478	1.7969	3.90974	0.00224085	0.0256266	13-Demethylspirolide C	93063	M709T473	15.0297	-3.90974	-5.64908	0.00224085	0.0256266	DOWN	709.478	709.477	709.493	473.361	384.466	485.187	13	6	4	42344.1	291738	117404	19410.8	12644.7	413417	181998	282960	139323	304620	428108	44128.2	8074.62	15335.8	16825.2	13394.1	18706.9
M745T520	745.44	0.927344	2.45463	0.0101713	0.0251481	13-sophorosyloxydocosanoate 6',6''-diacetate	46610	M745T520	5.48174	-2.45463	-3.29298	0.0101713	0.0251481	DOWN	745.44	745.415	745.585	520.07	492.353	584.38	21	6	6	2.53114e+06	8.11497e+06	4.17036e+06	1.48036e+06	2.63892e+06	27790.1	9.44411e+06	8.14296e+06	8.76848e+06	1.18242e+07	1.04823e+07	170221	392457	452448	6.8611e+06	506050	499902
M650T479_1	649.544	1.50524	3.86059	0.00240653	0.0261765	15:0 Cholesteryl ester:0 Cholesteryl ester::M+K	41722	M650T479_1	14.5262	-3.86059	-5.41326	0.00240653	0.0261765	DOWN	649.544	649.544	649.544	478.996	478.461	479.163	5	5	0	26529.4	64375.7	26726	4380.65	4766.21	11466.9	69081.7	68778.9	80069.6	71748.2	85108.9	13251.9	0	4826.79	2348.54	4818.91	1037.79
M383T482	383.28	1.39467	1.22657	0.000248676	0.00831928	16,16-dimethyl-PGE1	36128	M383T482	2.34011	-1.22657	-6.56503	0.000248676	0.00831928	DOWN	383.28	383.279	383.327	481.54	454.499	489.706	14	6	5	58491	218208	21004.8	93246.9	41624.8	233459	243174	212206	225198	183178	212031	147534	19974	108117	103140	92746.5	87969.7
M381T427	381.264	1.63343	4.44399	0.00390656	0.0294596	16,16-DIMETHYL-PROSTAGLANDIN E2	987584	M381T427	21.7658	-4.44399	-5.04997	0.00390656	0.0294596	DOWN	381.264	381.264	381.265	427.384	426.309	427.756	4	4	0	157567	705650	326351	32420.1	11401	43829	877532	791814	799144	879142	842437	26642.8	12659.1	33796.1	39355.3	37314.7	44752.8
M513T496	513.359	1.50203	3.26609	2.03892e-08	5.78901e-06	16-Acetylpriverogenin A	89998	M513T496	9.62036	-3.26609	-18.3775	2.03892e-08	5.78901e-06	DOWN	513.359	513.307	513.375	495.585	494.008	526.8	7	6	1	34382.8	298261	20435.4	31003.1	29177.6	323226	278192	295536	323237	279106	290270	88791	17249.3	16187.6	9611.84	23900.6	30278.3
M527T378	527.336	1.56523	5.6618	0.00603061	0.0220995	16-Glutaryloxy-1&alpha;,25-dihydroxyvitamin D3	42560	M527T378	50.6259	-5.6618	-4.55664	0.00603061	0.0220995	DOWN	527.336	527.336	527.336	378.029	377.304	378.323	4	4	0	7919.68	27463.5	14502.6	464.774	565.312	1139.47	21198.9	40954.4	36885	33260.7	31342.5	0	1375.64	0	747.176	0	665.83
M306T423	306.243	1.46326	2.22145	0.00422282	0.0299103	17beta-Nitro-5alpha-androstane	70757	M306T423	4.66362	-2.22145	-4.62041	0.00422282	0.0299103	DOWN	306.243	305.911	306.243	423.059	367.767	481.534	39	6	6	260169	1.15654e+06	466780	247992	118813	209079	1.2508e+06	1.37604e+06	1.36864e+06	1.38741e+06	1.34728e+06	96773.5	113353	304380	298410	400115	274923
M547T482	547.423	0.940446	1.92062	0.00985375	0.0248472	17-Hydroxypancuronium	1695	M547T482	3.78585	-1.92062	-3.70922	0.00985375	0.0248472	DOWN	547.423	547.309	547.471	481.724	464.729	519.85	8	4	3	59894	377733	174590	99774.9	56671.6	57794	321971	445907	405892	552589	482244	5087.72	67978.6	97234.5	124799	156306	147243
M580T348	580.297	1.46159	1.65123	0.0229183	0.0483664	19-Hydroxycinnzeylanol 19-glucoside	91864	M580T348	3.14101	-1.65123	-2.74612	0.0229183	0.0483664	DOWN	580.297	580.296	580.557	348.498	312.186	349.343	7	5	2	18363.7	58328.8	29198.9	18586.3	20102.2	0	60670	65483.1	74105.1	72773.7	76940.9	52014.5	5816.41	4971.74	6662.13	35178.1	6875.17
M357T494	357.356	1.41675	8.67256	0.0107415	0.038406	19-norcholestanol	83893	M357T494	408.037	-8.67256	-3.96007	0.0107415	0.038406	DOWN	357.356	357.356	357.746	494.363	486.986	505.145	11	5	0	35315.6	217819	134526	329.762	519.884	0	198241	258509	420245	217187	212730	0	0	0	836.838	1141.73	0
M235T214	235.097	1.68517	-1.37239	0.00227906	0.0257584	1'-Acetoxychavicol acetate	68318	M235T214	2.58898	1.37239	5.11864	0.00227906	0.0257584	UP	235.097	234.925	235.169	213.567	176.041	233.962	35	5	6	75136.4	188740	41648.1	488645	137342	231282	135214	170716	150960	224915	219354	323660	366408	613741	602111	407041	618909
M297T475	296.828	1.46604	3.56436	0.0139844	0.0290945	1-Bromo-3-iodoacetone	94725	M297T475	11.8298	-3.56436	-3.67609	0.0139844	0.0290945	DOWN	296.828	296.579	296.829	475.02	454.726	535.828	14	5	2	183310	2.94553e+06	1.79021e+06	248994	153565	0	5.15745e+06	3.10273e+06	2.77605e+06	4.34899e+06	2.28796e+06	45414.8	452108	210822	355637	114820	315163
M359T551	359.315	1.39373	-2.36496	0.0204931	0.0463787	1-HEXADECYL-2-O-ACETYL-GLYCEROL	987572	M359T551	5.15138	2.36496	3.08707	0.0204931	0.0463787	UP	359.315	359.315	359.316	551.3	543.471	551.444	5	1	4	25288.1	22977	25256.7	118838	71747.1	0	29163.2	0	27599.7	13564.7	67534.6	0	59353.8	165166	154027	165364	169119
M242T460	242.284	1.45561	3.1027	0.00393464	0.0295019	1-Hexadecylamine	4110	M242T460	8.59027	-3.1027	-4.14919	0.00393464	0.0295019	DOWN	242.284	242.283	242.286	459.697	422.152	492.226	12	6	1	605178	5.90023e+06	2.76114e+06	686851	1.35963e+06	330233	7.49606e+06	7.498e+06	6.77115e+06	6.4256e+06	6.88036e+06	3.45962e+06	35582.4	95002.7	187426	179030	164439
M157T535	157.122	1.11027	1.92627	3.80326e-06	0.00024793	1-Hexylglycerol	46621	M157T535	3.80071	-1.92627	-12.4411	3.80326e-06	0.00024793	DOWN	157.122	157.122	157.123	535.279	521.139	540.834	11	6	5	664996	1.41593e+07	1.8477e+06	3.72544e+06	897863	1.4198e+07	1.36676e+07	1.54347e+07	1.70183e+07	1.19651e+07	1.26721e+07	2.9459e+06	4.48993e+06	3.97996e+06	4.20453e+06	2.297e+06	4.43531e+06
M172T473	171.96	1.10116	2.60093	0.00723987	0.0339914	1-Isothiocyanato-2-(methylthio)ethane	93133	M172T473	6.06679	-2.60093	-4.24558	0.00723987	0.0339914	DOWN	171.96	171.96	171.961	473.39	460.325	482.047	8	5	0	20558.2	195210	92830	32176.8	15173.9	7426.44	240088	239457	218840	217239	248210	1736.08	42482.3	34473.4	36738.4	40258.9	37371.7
M216T705	216.088	1.02732	1.83188	0.00574654	0.0218903	1-Isothiocyanato-8-(methylthio)octane	93138	M216T705	3.56002	-1.83188	-3.86289	0.00574654	0.0218903	DOWN	216.088	216.052	216.089	704.842	607.018	718.952	32	6	6	158634	1.5737e+06	644254	442050	316026	2.83757e+06	1.50461e+06	1.01331e+06	1.26481e+06	1.33765e+06	1.48427e+06	93878.2	634734	755117	304416	97518.4	766635
M443T71	443.116	1.43858	-3.29414	0.00381294	0.0198654	1-methyl-N-(9-methyl-9-azabicyclo[3.3.1]non-3-yl)-7-(sulfooxy)-, endo-	3145	M443T71	9.80926	3.29414	5.06096	0.00381294	0.0198654	UP	443.116	442.946	443.141	71.48	38.2414	76.5721	17	5	6	75517.3	23707.1	6282.5	232549	100884	35404.3	17044.3	24128.8	22253.4	19998.6	23413	437814	191557	187775	181966	189874	206308
M494T390	494.405	1.87847	1.66772	6.34634e-05	0.00311885	1-O-alpha-D-glucopyranosyl-1,2-eicosandiol	46579	M494T390	3.17712	-1.66772	-6.8737	6.34634e-05	0.00311885	DOWN	494.405	494.328	494.405	390.001	388.858	412.619	6	6	0	10177.4	34744	5089.11	10884.6	6811.2	25893.6	36266.3	40991.2	33871.3	33829.8	37611.7	0	4934.92	16849.4	15542.7	13118.7	14862.1
M185T535	185.154	1.20052	2.54978	0.00414125	0.020308	1-Octylglycerol	46620	M185T535	5.85546	-2.54978	-4.75974	0.00414125	0.020308	DOWN	185.154	184.822	185.154	534.525	460.704	550.464	11	6	2	79498.5	2.0975e+06	877748	358213	175323	495139	2.08275e+06	2.09649e+06	3.02044e+06	2.13612e+06	2.75409e+06	200304	381188	490846	456403	90726.6	529812
M570T491	570.457	1.66847	1.60027	0.0103746	0.0380446	1-OH-3',4'-Didehydrolycopene	41428	M570T491	3.032	-1.60027	-3.74506	0.0103746	0.0380446	DOWN	570.457	570.421	570.458	491.012	464.405	501.899	13	6	2	73126.5	149433	63193.2	49285.4	17239.9	277279	128802	113434	121111	118532	137443	82525.3	50859	44253.7	37097.5	45492	35484.7
M208T520	208.17	1.63077	2.58886	0.0015435	0.0225217	1-Phenyl-2-(diethylamino)-1-propanol	2014	M208T520	6.01622	-2.58886	-5.35395	0.0015435	0.0225217	DOWN	208.17	208.17	208.174	519.848	488.21	532.731	8	6	1	96767	235902	84849.6	39211.1	29974.4	71280.2	280244	298790	220873	280094	264133	17784	16108.3	29687.2	49142.5	27090.9	95453.5
M607T510	607.117	1.38055	2.89512	0.0166164	0.0317668	2&#39;&#39;,4&#39;&#39;,6&#39;&#39;-Triacetylglycitin	90144	M607T510	7.43908	-2.89512	-3.53238	0.0166164	0.0317668	DOWN	607.117	607.116	607.422	509.597	444.158	530.748	13	5	5	247192	2.05512e+06	1.23263e+06	276263	47154.4	0	3.12482e+06	2.90421e+06	1.10498e+06	2.68544e+06	2.51127e+06	253545	251956	363862	249557	296969	241692
M139T197	138.988	1.35789	1.84048	0.0168612	0.0432049	2-(Methylthio)ethanesulfonate	63902	M139T197	3.58128	-1.84048	-2.91338	0.0168612	0.0432049	DOWN	138.988	138.986	139.039	196.54	143.735	250.206	34	5	6	196478	3.55453e+06	1.73532e+06	992528	1.27618e+06	847388	2.16518e+06	3.64327e+06	5.35082e+06	4.41729e+06	4.90321e+06	290767	3.573e+06	661075	643951	248148	538229
M807T264	807.146	1.34377	3.96563	0.0231468	0.0389157	2',2'-BISEPIGALLOCATECHIN MONOGALLATE	43608	M807T264	15.6233	-3.96563	-3.17586	0.0231468	0.0389157	DOWN	807.146	807.145	807.146	264.234	263.058	264.781	5	5	0	26004.5	87923.7	62806.3	5551.67	9576.53	0	180417	131489	94382.9	62584.1	58669.5	0	24314.1	6930.75	2065.14	0	0
M1215T67	1215.36	1.82022	-5.07662	0.00540608	0.0216166	2,3,4,5,6-Penta-O-acetyl-D-glucose	89785	M1215T67	33.7454	5.07662	4.67137	0.00540608	0.0216166	UP	1215.36	1215.36	1215.37	66.7436	66.3405	67.6687	5	0	5	23489.8	1973.07	1726.84	67430.2	34279.8	0	3733.08	4111.23	2517.9	752.048	724.159	0	89763.3	93956.3	75039.1	70873.8	74948.9
M1151T196	1151.33	1.09079	-1.92073	0.016268	0.0313614	2,3,4,5,6-Penta-O-acetyl-D-glucose	89785	M1151T196	3.78615	1.92073	3.34163	0.016268	0.0313614	UP	1151.33	1151.33	1151.33	195.611	194.56	197.401	10	5	5	29807	19106.1	10850.3	72410.7	37536.7	0	31612.9	22405.6	15606.2	25740.7	19271.2	0	99796.2	99808.2	87182.1	80117.7	67559.8
M421T226	421.112	1.06573	-1.84816	0.019293	0.0348327	2,3-Butanediol apiosylglucoside	88955	M421T226	3.60041	1.84816	3.23594	0.019293	0.0348327	UP	421.112	421.034	421.209	225.579	195.018	265.773	48	5	5	68424.1	72088.9	35478.4	259617	137447	0	81557.3	85046.1	87608.9	86378.7	91942.5	0	253670	409563	296195	292963	305309
M261T86	260.875	1.93592	-10.3127	0.0174154	0.0326713	2,3-Dibromo-1-propanol	72947	M261T86	1271.8	10.3127	3.49294	0.0174154	0.0326713	UP	260.875	260.875	260.954	86.2533	80.4032	93.4071	5	0	5	43288.1	563.296	767.9	815227	571298	1190.21	1815.36	0	0	0	374.207	1967.65	325025	1.02464e+06	1.34621e+06	1.4474e+06	746118
M181T32	180.987	1.53545	-2.21876	0.000498758	0.0125569	2,4(1H,3H)-Pyrimidinedithione, 6-methyl-	988659	M181T32	4.65494	2.21876	5.13489	0.000498758	0.0125569	UP	180.987	180.904	181.012	31.9509	21.1266	100.619	24	6	6	354911	674734	910834	3.14085e+06	744525	915782	2.43094e+06	253376	164722	138687	144897	3.21152e+06	4.28168e+06	3.10665e+06	1.98987e+06	3.39114e+06	2.86423e+06
M600T535	599.545	1.21405	2.30876	0.000183026	0.00342553	2,4,6,8-tetramethyl-tetratriacontanoic acid	34690	M600T535	4.95456	-2.30876	-8.56841	0.000183026	0.00342553	DOWN	599.545	599.544	599.545	535.01	524.2	540.834	8	6	2	60909	665082	146707	134236	38815.8	507303	460168	778147	680454	770531	793891	129610	65016	127071	144373	174904	164444
M158T365	158.153	1.08515	1.25846	0.0125605	0.0399599	2,4-Dimethyl-2E,4E-heptadien-1-ol	46071	M158T365	2.3924	-1.25846	-3.30385	0.0125605	0.0399599	DOWN	158.153	158.013	158.19	365.454	315.4	478.149	41	6	6	1.14233e+06	6.2401e+06	2.42727e+06	2.6083e+06	1.16562e+06	1.33272e+06	7.11967e+06	7.7813e+06	7.39381e+06	6.96762e+06	6.84547e+06	585492	2.08648e+06	3.25084e+06	3.50858e+06	3.70257e+06	2.51583e+06
M670T569	669.605	1.87042	-5.59082	0.00205165	0.0160724	20:3 Campesteryl ester	103396	M670T569	48.1954	5.59082	5.8562	0.00205165	0.0160724	UP	669.605	669.605	669.605	568.881	566.645	569.718	4	0	4	38378.1	2980.6	1185.87	143651	58826.7	1787.77	3339.95	1270.19	4230.55	3349.69	3905.44	32252.2	205288	162918	148676	170047	142725
M367T558_2	367.359	0.782378	1.83358	0.0198661	0.0354776	22-methyl-tricosanoic acid	4300	M367T558_2	3.56419	-1.83358	-3.26384	0.0198661	0.0354776	DOWN	367.359	367.315	367.361	557.649	524.2	566.834	14	6	6	1.75921e+06	1.37779e+07	7.28658e+06	3.86565e+06	1.49852e+06	1.19219e+06	2.32666e+07	1.15266e+07	1.49174e+07	1.49304e+07	1.68343e+07	1.41876e+06	5.01596e+06	3.80525e+06	4.71144e+06	5.35973e+06	2.88274e+06
M353T505	353.306	1.42555	3.24458	0.00287505	0.0182306	22-Oxo-docosanoate	73268	M353T505	9.47797	-3.24458	-5.29339	0.00287505	0.0182306	DOWN	353.306	353.143	353.343	504.649	476.077	584.88	32	6	6	113558	2.85498e+06	1.17083e+06	301223	160216	1.39367e+06	1.75925e+06	3.22101e+06	2.49796e+06	4.20125e+06	4.05676e+06	181663	37229.1	363892	464272	353775	406507
M569T377	569.347	2.03608	6.36531	0.000497966	0.00706931	25-hydroxyvitamin D2 25-(&beta;-glucuronide) / 25 hydroxyergocalciferol 25-(&beta;-glucuronide)	43182	M569T377	82.4424	-6.36531	-7.9796	0.000497966	0.00706931	DOWN	569.347	569.335	569.348	377.234	357.13	392.078	7	6	0	30039.7	184860	56052.8	2242.3	771.167	267426	94018	167700	184076	197156	198787	2406.6	772.058	2808.05	2918.47	2326.97	2221.63
M473T481	473.345	1.52319	1.74874	0.00573299	0.0316351	26,27-diethyl-1&alpha;,25-dihydroxy-22-thiavitamin D3 / 26,27-diethyl-1&alpha;,25-dihydroxy-22-thiacholecalciferol	42395	M473T481	3.36066	-1.74874	-4.15536	0.00573299	0.0316351	DOWN	473.345	473.335	473.346	481.165	450.7	490.355	7	5	1	48478.6	83893.8	32928.6	24963.5	11065.4	145626	51039.7	62035.7	78696.3	79466.3	86498.8	15921.8	6657.13	32549.5	33724.2	30975.4	29953
M728T61	728.292	1.51345	3.54997	0.006362	0.0223243	27-O-Demethyl-rifamycin SV	63726	M728T61	11.7124	-3.54997	-4.41519	0.006362	0.0223243	DOWN	728.292	728.292	728.292	61.0199	56.3453	62.182	5	5	0	12392	59540.8	29951.9	5059.87	4055.92	0	62617.6	79743.6	79068	67029.5	68786	0	1878.82	10438	8297.55	6750.46	2994.37
M636T307	636.401	1.70248	-1.57401	0.000964345	0.0182536	2alpha,7beta,15beta,18-tetraacetoxy-cholest-5-en-3alpha-ol	83913	M636T307	2.9773	1.57401	5.94482	0.000964345	0.0182536	UP	636.401	636.38	636.417	307.432	274.154	368.412	22	6	6	168228	325736	83337.1	969816	251961	493245	269996	286355	304157	289106	311558	1.18973e+06	476243	1.10288e+06	1.04387e+06	998610	1.00756e+06
M949T264	949.163	1.73431	7.6787	0.00840751	0.0236093	2-Amino-5-oxocyclohex-1-enecarbonyl-CoA	66300	M949T264	204.89	-7.6787	-4.20956	0.00840751	0.0236093	DOWN	949.163	949.163	949.164	264.256	263.058	265.016	5	5	0	22335.9	91002.6	52751.9	340.674	568.132	0	139522	143942	104525	80647.1	77379.6	0	0	0	0	1354.56	689.482
M146T716	145.999	0.893724	1.13759	0.0210798	0.0367983	2-Aminoethylphosphonic acid	4137	M146T716	2.20014	-1.13759	-2.90517	0.0210798	0.0367983	DOWN	145.999	145.998	146.023	715.853	682.98	719.469	13	6	6	65541.5	843136	179051	383220	343966	1.13246e+06	871780	675140	956494	714716	708225	726484	700219	56121.7	661447	108677	46370.5
M816T288	816.145	1.27553	-7.08329	0.00481712	0.021073	2-Butenoyl coenzyme A	440	M816T288	135.607	7.08329	4.81293	0.00481712	0.021073	UP	816.145	816.145	816.146	287.755	287.253	288.444	4	0	4	10561.3	185.667	454.789	42714.1	21639.6	0	0	0	1114	0	0	0	43013.3	47294.5	52133.7	58218.9	55624.2
M538T298	537.941	1.7707	-5.83024	0.0116765	0.0392499	2-Chloroadenosine triphosphate tetrasodium	985989	M538T298	56.8954	5.83024	3.87495	0.0116765	0.0392499	UP	537.941	537.677	538.012	297.529	297.04	317.604	15	0	5	37853.5	1819.7	1555.57	106386	66081.5	0	2249.49	1060.56	4598.28	1272.51	1737.37	0	54171.8	129161	178190	144128	132663
M325T553	325.184	1.22027	2.28468	1.82351e-07	2.82106e-05	2-Dodecylbenzenesulfonic acid	87362	M325T553	4.87257	-2.28468	-26.9174	1.82351e-07	2.82106e-05	DOWN	325.184	325.183	325.217	552.893	536.823	556.506	12	5	6	1.67645e+06	3.32441e+07	2.29405e+06	6.82271e+06	719917	3.59391e+07	3.4103e+07	3.21374e+07	3.06809e+07	3.55946e+07	3.10096e+07	7.64086e+06	6.93247e+06	6.76368e+06	6.44854e+06	7.48202e+06	5.66867e+06
M974T196	974.299	1.15012	-2.12113	0.0126603	0.0277585	2E-tetradecenoyl-CoA	36653	M974T196	4.35035	2.12113	3.54331	0.0126603	0.0277585	UP	974.299	974.293	974.306	195.762	193.175	197.738	8	3	5	20318.5	14780.5	9681.12	64387.2	32898.3	0	29063	17792.8	18527.1	10335.5	12964.5	0	77460.9	73184.5	88893.7	84677.3	62107
M145T444	145.122	1.82175	2.10462	5.25156e-05	0.00277942	2-ethyl-2-methyl valeric ccid	34581	M145T444	4.30083	-2.10462	-10.4079	5.25156e-05	0.00277942	DOWN	145.122	145.122	145.122	443.991	421.276	447.069	7	6	1	30855.4	133714	23148.9	31090.3	6889.65	99562.3	163680	127801	138780	152690	119772	36547.2	29380.2	18207.9	36599.2	33840	31967.2
M147T700	147.026	1.13554	1.81591	0.00197578	0.0158213	2-Ethyl-5-methylthiophene	86454	M147T700	3.52083	-1.81591	-4.15865	0.00197578	0.0158213	DOWN	147.026	147.019	147.032	700.41	651.241	719.337	22	6	6	612091	7.08805e+06	2.19011e+06	2.01318e+06	2.03431e+06	1.12772e+07	6.2046e+06	5.47884e+06	7.70686e+06	5.90819e+06	5.95262e+06	3.29018e+06	2.60549e+06	211617	5.19646e+06	540874	234437
M913T72	913.302	1.57006	-2.42068	0.0131226	0.0403731	2-Feruloyl-1,2&#39;-disinapoylgentiobiose	86899	M913T72	5.35424	2.42068	3.6235	0.0131226	0.0403731	UP	913.302	913.302	913.303	71.9804	70.249	76.5662	6	1	5	46029.9	40766	24493.1	218220	117432	4899.23	31866.1	37661.6	38140.7	79099.4	52929.1	0	167658	296941	275009	300222	269488
M216T205	216.122	1.31803	2.14404	0.0186691	0.0448673	2-Heptylbenzothiazole	94574	M216T205	4.41999	-2.14404	-2.80599	0.0186691	0.0448673	DOWN	216.122	216.054	216.125	204.943	176.88	243.726	28	5	6	3999248	1.0936e+07	5.38478e+06	2.47421e+06	5.05643e+06	609493	9.95095e+06	1.30896e+07	1.25984e+07	1.37142e+07	1.56532e+07	389626	1.27954e+07	453094	410343	427827	368942
M559T473	559.422	1.28117	2.89579	0.0183006	0.0336817	2-Hexaprenyl-3-methyl-6-methoxy-1,4 benzoquinone	58557	M559T473	7.44253	-2.89579	-3.41132	0.0183006	0.0336817	DOWN	559.422	559.292	559.471	473.137	424.101	511.663	17	6	5	263312	796768	492212	107056	54727.1	1.77788e+06	432231	567853	617217	761965	623456	15201.7	88425	93883.1	170378	146906	127542
M181T220	181.05	1.60414	-1.16406	0.00366445	0.0290731	2-HYDROXY-3,4-DIMETHOXYBENZOIC ACID	44618	M181T220	2.24087	1.16406	4.97115	0.00366445	0.0290731	UP	181.05	181.038	181.105	220.278	140.832	290.686	40	6	6	264941	694038	67099	1.55525e+06	419018	679666	710200	706658	806096	605012	656598	1.5136e+06	727545	1.78758e+06	1.80211e+06	1.74819e+06	1.75249e+06
M253T547	253.215	1.0998	3.49031	0.00591351	0.0220152	2-hydroxyhexadecanoic acid	34495	M253T547	11.238	-3.49031	-4.49875	0.00591351	0.0220152	DOWN	253.215	253.093	253.217	546.87	526.8	557.589	16	6	6	5335073	1.64394e+08	8.08638e+07	1.46285e+07	1.05162e+07	705336	1.85651e+08	2.02442e+08	1.84789e+08	2.00996e+08	2.11782e+08	3.64203e+06	1.57869e+07	523482	2.6834e+07	2.31583e+07	1.78261e+07
M1114T70	1114.34	1.62338	-4.98714	0.00479959	0.0210553	2-Hydroxyphytanoyl-CoA	6140	M1114T70	31.7159	4.98714	4.78991	0.00479959	0.0210553	UP	1114.34	1114.34	1114.34	69.7151	69.2887	70.361	4	0	4	15328.1	1294.98	1528.02	43510	21534	0	3474.31	2616.48	0	0	1679.07	0	51607.4	57539	53300.3	49235.1	49378.2
M1116T198	1116.38	1.74292	-2.83618	0.00834592	0.0356577	2-Hydroxyphytanoyl-CoA	6140	M1116T198	7.14125	2.83618	4.07885	0.00834592	0.0356577	UP	1116.38	1116.38	1116.38	198.176	195.338	199.045	6	1	5	29116	18023.5	11970.4	129024	65576	0	28568.4	28924.6	24050.7	19647.2	6950.35	0	127055	145347	164631	158805	178307
M1019T231	1019.26	1.12658	-2.03684	0.0123399	0.0274133	2-O-(4-O-Methyl-a-D-glucopyranuronosyl)-D-xylose	86587	M1019T231	4.10346	2.03684	3.59475	0.0123399	0.0274133	UP	1019.26	1019.26	1019.27	230.812	230.147	231.124	5	0	5	20943.5	11692	6519.84	48058.1	23907.1	0	10581.6	10071.8	17354.3	15192.8	16951.7	0	63308	53610.4	61540.8	56961.8	52927.9
M222T446	222.116	1.55704	2.41076	0.0214397	0.0470955	2-Oxo-8-methylthiooctanoic acid	64503	M222T446	5.31754	-2.41076	-2.75294	0.0214397	0.0470955	DOWN	222.116	221.99	222.149	446.43	396.865	464.405	9	6	1	24112.1	109636	62478.3	20617.7	48682.4	228052	108541	91283.3	54123.9	111692	64120.9	119989	370.411	1093.5	833.793	541.962	877.86
M296T520	296.295	1.47491	1.76819	0.019685	0.0457314	2-Pentadecylfuran	89411	M296T520	3.40626	-1.76819	-3.04905	0.019685	0.0457314	DOWN	296.295	296.295	296.295	519.804	517.701	544.905	7	6	1	69308.9	224604	49048.2	65938.6	117652	317677	233095	214707	210262	185223	186662	305714	5554.38	17682.7	22952.1	24026.9	19701.7
M435T488	435.381	1.62841	2.76851	0.0137067	0.0407745	2R-hydroxy-hexacosanoic acid	35618	M435T488	6.81406	-2.76851	-3.50616	0.0137067	0.0407745	DOWN	435.381	435.32	435.395	487.875	455.529	514.426	10	6	3	20562.4	74614.3	42953.7	10899	11678.9	161718	56334.9	58855.1	64470.4	49178.3	57129.6	0	462.916	19542.8	20156.6	24615.2	616.483
M213T539	213.185	1.70044	4.35905	0.000407464	0.00617143	2R-methyl-dodecanoic acid	34679	M213T539	20.5212	-4.35905	-8.13591	0.000407464	0.00617143	DOWN	213.185	213.054	213.186	538.827	496.333	548.48	17	6	4	446743	1.34776e+07	3.83736e+06	656765	417403	9.78039e+06	1.21559e+07	1.20498e+07	1.79727e+07	1.03267e+07	1.85803e+07	388001	321938	1.05546e+06	1.27299e+06	629278	272922
M157T550	156.996	2.15304	6.82016	3.52421e-06	0.000234736	2-Thiophenecarboxaldehyde	86442	M157T550	112.999	-6.82016	-21.7565	3.52421e-06	0.000234736	DOWN	156.996	156.995	156.996	550.422	535.858	560.322	6	6	0	75397.3	1.53341e+06	170762	13570.2	10961.9	1.69978e+06	1.37397e+06	1.39407e+06	1.39216e+06	1.58116e+06	1.75935e+06	34081.1	5591.01	3315.27	15329.1	11713.4	11391.1
M327T73	327.109	1.1362	-2.08425	0.0116785	0.0266882	3-(4-Hydroxyphenyl)-3-oxopropyl ?-D-glucopyranoside	985026	M327T73	4.24054	2.08425	3.6284	0.0116785	0.0266882	UP	327.109	327.109	327.109	72.6832	71.8754	73.2706	6	1	5	11838.3	7281.43	4344.94	30961.1	15384.1	0	5156.18	8483.34	12866.9	7964.83	9217.35	0	37894	38758.9	33094.7	35562.9	40456.3
M998T231	998.19	1.25427	-7.11943	0.00460965	0.0208564	3-(4-Methylpent-3-en-1-yl)pent-2-enedioyl-CoA	65577	M998T231	139.047	7.11943	4.86264	0.00460965	0.0208564	UP	998.19	998.19	998.191	230.813	230.415	231.361	5	0	5	17366.4	239.275	586.102	51252.5	25690.5	0	1435.65	0	0	0	0	0	64252.3	69883.5	56085.5	62138.4	55155.2
M185T69	185.064	1.02464	1.67374	0.00351473	0.0194127	3,4-Diethylthiophene	94767	M185T69	3.1904	-1.67374	-3.80334	0.00351473	0.0194127	DOWN	185.064	185.064	185.081	69.3725	68.5775	71.6109	6	0	4	30313.4	197568	64420.4	61925.6	59004.4	116280	309353	220036	190673	170490	178574	38643.6	182237	42794.4	36445.5	34838.4	36594.5
M213T423	213.056	0.791443	1.3788	0.0104208	0.0253822	3,4-Dihydroxy-3,4-dihydro-9-fluorenone	66726	M213T423	2.60051	-1.3788	-3.62705	0.0104208	0.0253822	DOWN	213.056	213.054	213.186	422.937	332.754	491.518	44	6	6	928995	8.28603e+06	3.25305e+06	3.18631e+06	1.131e+06	1.30969e+07	7.3391e+06	8.96884e+06	8.77902e+06	8.54666e+06	2.98571e+06	1.18759e+06	3.29021e+06	3.09713e+06	4.38032e+06	3.01363e+06	4.14894e+06
M630T323_2	629.8	1.24795	-7.16523	0.00940147	0.0369902	3,5,3'-Triiodothyronamine (Triam)	1007	M630T323_2	143.532	7.16523	4.09403	0.00940147	0.0369902	UP	629.8	629.797	629.8	322.87	322.064	323.141	5	0	5	31234.5	258.015	632.006	73616.4	43886.4	0	0	0	0	1548.09	0	0	40221.7	93380.3	96245.7	113173	98678.1
M548T302	547.858	1.03082	6.57388	0.00393528	0.0295029	3,5-DIIODO-L-THYRONINE	989771	M548T302	95.2655	-6.57388	-5.04594	0.00393528	0.0295029	DOWN	547.858	547.858	547.858	301.804	301.361	302.328	5	5	0	23982.8	60189.3	29003	427.621	664.61	1405.75	73289	75746.4	69724.6	74596	66374.2	0	0	1367.17	0	0	1198.56
M181T687	181.051	1.08778	2.15397	0.00821763	0.0234512	3,6-Dihydro-4-(4-methyl-3-pentenyl)-1,2-dithiin	86660	M181T687	4.4505	-2.15397	-3.93653	0.00821763	0.0234512	DOWN	181.051	181.051	181.051	687.073	601.324	718.567	30	6	6	224173	1.89403e+06	879436	425578	248020	3.62828e+06	1.68231e+06	1.3171e+06	1.86774e+06	1.26335e+06	1.60541e+06	34497.4	393548	525920	562676	750252	286572
M146T21	146.021	1.70101	2.42118	0.000492381	0.00701688	3,6-Dihydronicotinic acid	64432	M146T21	5.35609	-2.42118	-6.61732	0.000492381	0.00701688	DOWN	146.021	145.998	146.024	20.8188	3.23841	46.4408	15	6	6	2.43785e+06	2.4994e+07	2.5032e+06	4.66646e+06	7.09594e+06	2.78242e+07	2.73644e+07	2.60951e+07	2.43655e+07	2.21833e+07	2.21315e+07	1.42143e+07	114586	68962.1	67689.2	1.3429e+07	104276
M379T374	379.297	1.49942	-4.50779	0.00454883	0.02079	3,7,11,15,19-Pentamethyleicosa-2E,6E,10E,14E,18-pentaen-1-ol	46169	M379T374	22.7499	4.50779	4.69055	0.00454883	0.02079	UP	379.297	379.297	379.297	373.557	373.14	374.783	4	0	4	7086.73	1274.9	2846.43	31335	15437.7	7065.56	0	0	583.842	0	0	0	40103.4	36655.3	35303.8	38541.4	37406.2
M923T230	923.245	1.73125	-5.57049	0.00573094	0.0218783	3-{[6-O-(6-Deoxy-?-L-mannopyranosyl)-?-D-glucopyranosyl]oxy}-5-hydroxy-2-(4-hydroxyphenyl)-4-oxo-4H-chromen-7-yl 2-O-(6-deoxy-?-L-mannopyranosyl)-?-D-glucopyranoside	985434	M923T230	47.521	5.57049	4.61725	0.00573094	0.0218783	UP	923.245	923.244	923.247	229.994	229.494	230.115	5	0	5	42559.9	2868.11	1829.19	137526	71413.9	0	3189.38	4556.85	4232.87	1281.06	3948.5	1705.86	210122	166505	168109	139911	138806
M1236T196	1236.42	1.73106	-3.93011	0.00784401	0.0349403	3a,7a,12a-Trihydroxy-5b-24-oxocholestanoyl-CoA	58584	M1236T196	15.2433	3.93011	4.19801	0.00784401	0.0349403	UP	1236.42	1236.42	1236.42	196.231	194.419	198.228	3	0	3	18127.3	2781.69	3270.16	43907.3	23772.4	0	7585.74	6165.59	1368.88	0	1569.91	0	45140.4	55986.6	59592.8	37341.1	65383.2
M1258T197	1258.38	1.34293	-2.87246	0.0082106	0.0234452	3a,7a,12a-Trihydroxy-5b-24-oxocholestanoyl-CoA	58584	M1258T197	7.32315	2.87246	4.11818	0.0082106	0.0234452	UP	1258.38	1258.38	1258.38	197.378	195.875	197.572	5	0	5	17356	6703.98	4126.38	49258	24972.5	0	7155.08	3943.56	10902.2	10366.6	7856.35	0	51128.3	70438.4	60222.8	58158.6	55599.8
M1216T70	1216.37	1.794	-4.97098	0.00526818	0.0214979	3a,7a-Dihydroxy-5b-cholest-24-enoyl-CoA	58586	M1216T70	31.3628	4.97098	4.69613	0.00526818	0.0214979	UP	1216.37	1216.37	1216.37	69.669	68.0648	69.7737	5	0	5	15915	1354.19	1241.47	43257.6	21821.4	0	836.256	3636.04	1458.48	740.571	1453.77	0	56463.2	54450.6	41858.8	54577.5	52195.4
M433T309	433.332	1.45638	-1.28295	0.00632626	0.0325511	3Alpha,7Alpha,12Alpha-trihydroxy-5Beta-cholestan-26-oic acid	43016	M433T309	2.43336	1.28295	4.05705	0.00632626	0.0325511	UP	433.332	433.284	433.334	308.588	281.438	316.643	12	6	6	548916	1.21667e+06	340810	2.9606e+06	996233	535453	1.24361e+06	1.40236e+06	1.42279e+06	1.30015e+06	1.39568e+06	2.00444e+06	1.39952e+06	3.60725e+06	3.57853e+06	3.47157e+06	3.7023e+06
M113T457	112.998	1.43571	3.52709	0.0188719	0.0450446	3-Butyn-1-al	66349	M113T457	11.5281	-3.52709	-3.40615	0.0188719	0.0450446	DOWN	112.998	112.896	113.017	457.46	437.243	483.079	10	5	0	31015.9	285331	186997	24750.8	12171.1	13425.5	202225	282301	230025	439545	544466	48700.8	23927.3	22770.6	20038.6	18151.5	14916.1
M277T541	277.217	1.25999	2.75544	0.00521553	0.0214513	3E,9Z,12Z-octadecatrienoic acid	34815	M277T541	6.7526	-2.75544	-4.30978	0.00521553	0.0214513	DOWN	277.217	277.145	277.218	540.639	517.432	559.256	8	5	1	113035	1.67508e+06	776185	248064	235245	1.41098e+06	282849	1.85735e+06	2.57191e+06	1.97255e+06	1.95481e+06	721065	113190	178056	96517.8	197489	182066
M213T277	213.057	1.79256	5.25936	0.00433639	0.0205473	3-Fluoro-1-(4-hydroxyphenyl)-1-propanone	70568	M213T277	38.3024	-5.25936	-4.93464	0.00433639	0.0205473	DOWN	213.057	213.055	213.149	277.055	234.708	314.156	17	6	6	413546	3.00963e+06	1.45476e+06	78575.6	22721.7	520086	1.93863e+06	3.8109e+06	4.11174e+06	3.77904e+06	3.89738e+06	54806.3	78713.1	92441	103852	47745	93896.5
M978T250	978.198	1.31757	-7.03856	0.0110526	0.0260395	3-Hydroxy-3-(4-methylpent-3-en-1-yl)glutaryl-CoA	66238	M978T250	131.467	7.03856	3.93101	0.0110526	0.0260395	UP	978.198	978.07	978.198	250.325	250.019	263.429	6	0	5	12583.9	89.1511	218.375	28720.8	17839.6	0	0	0	0	0	534.907	0	56314.9	30741	27976.8	28265.7	29026.2
M943T252	943.199	1.69407	-2.89296	0.0142122	0.0411011	3-Hydroxypimelyl-CoA	4993	M943T252	7.42794	2.89296	3.63582	0.0142122	0.0411011	UP	943.199	943.199	943.2	252.381	251.743	253.216	5	0	5	25853.1	12041.8	6384.74	89774	51978.3	0	15930.3	17021.5	15402.4	13896.5	10000.2	0	52958.9	122606	114760	120484	127836
M199T197	199.097	0.816936	1.50965	0.0253365	0.0409948	3-hydroxy-sebacic acid	45926	M199T197	2.84742	-1.50965	-2.85382	0.0253365	0.0409948	DOWN	199.097	199.097	199.097	196.673	195.095	198.473	7	2	5	22437.1	177412	90720.2	62306.3	39125.4	271493	268648	202788	182408	64769.7	74366.5	139590	62786.5	47501.3	39959.7	50298.6	33701.6
M251T333	251.179	1.32912	-1.28925	0.0194899	0.04557	3-Methoxyestra-1,3,5(10),16-tetraene	70600	M251T333	2.444	1.28925	3.02296	0.0194899	0.04557	UP	251.179	251.089	251.181	333.305	306.936	372.582	38	6	6	190478	579711	278330	1.41682e+06	618567	1.14638e+06	474451	442449	493475	443995	477510	657030	582348	1.77944e+06	1.78754e+06	1.8491e+06	1.84543e+06
M770T68_2	770.237	1.64609	-4.24169	0.00565099	0.0218161	3'-N-Debenzoyl-2'-deoxytaxol	64038	M770T68_2	18.918	4.24169	4.60721	0.00565099	0.0218161	UP	770.237	770.237	770.237	67.9825	67.6687	69.2887	4	0	4	16440.2	1754.51	1236.25	33655.9	16915.7	0	1545.13	942.546	3459.89	2724.97	1854.51	0	43235.3	35962.1	44433.3	42640.5	35664.4
M756T310	756.294	1.89018	1.69938	0.0211337	0.0468685	3'-N-Debenzoyl-2'-deoxytaxol	64038	M756T310	3.24762	-1.69938	-3.10312	0.0211337	0.0468685	DOWN	756.294	756.294	756.295	309.544	308.852	310.092	5	5	0	34283.4	98147.6	51178.8	30186.1	16082.7	0	145004	128490	112959	108600	93832.6	0	29278.4	34869.6	39619.9	30730.3	46618.3
M239T232	239.147	1.49946	-1.64276	0.0123967	0.0398342	3-Nonyl-1H-pyrazole	89780	M239T232	3.12264	1.64276	3.79154	0.0123967	0.0398342	UP	239.147	239.02	239.237	232.452	178.404	295.719	55	6	6	2.35915e+06	3.6075e+06	422266	1.12649e+07	4.92895e+06	4.20177e+06	2.97685e+06	3.47737e+06	3.42225e+06	3.90076e+06	3.66599e+06	3.53561e+06	6.50231e+06	1.45346e+07	1.43818e+07	1.43677e+07	1.42674e+07
M825T536	825.401	1.24996	-3.21331	0.0111915	0.026187	3-O-(Glcb)-6-O-(Glcb)-(25R)-5alpha-spirostan-3beta,6alpha,23S-triol	84222	M825T536	9.27477	3.21331	3.8664	0.0111915	0.026187	UP	825.401	825.4	825.565	536.164	535.205	596.42	6	0	6	89108.7	62808.3	38736.7	582773	327129	0	35195.1	65848.7	101820	93860.9	80125.3	38925.3	832235	730502	741993	831257	321725
M944T251_2	944.34	1.81609	-2.7086	0.00881463	0.0362766	3-O-[(2E)-3-(4-Hydroxyphenyl)-2-propenoyl]-?-D-fructofuranosyl 6-deoxy-?-L-mannopyranosyl-(1->4)-6-deoxy-?-L-mannopyranosyl-(1->3)-4-O-[(2E)-3-(4-hydroxyphenyl)-2-propenoyl]-?-D-glucopy ranoside	985265	M944T251_2	6.53689	2.7086	4.04286	0.00881463	0.0362766	UP	944.34	944.34	944.34	251.281	250.445	251.874	5	0	5	27616.1	9466.18	5344.88	62162	31476.8	0	11038.6	7175.61	12567.6	10682.9	15332.3	0	62026.5	78144	82815.9	81259.5	68726.2
M775T263	775.131	1.60213	-5.44155	0.0265094	0.0420454	3-O-beta-D-Galactopyranosylproanthocyanidin A5&#39;	94408	M775T263	43.4579	5.44155	3.10809	0.0265094	0.0420454	UP	775.131	775.128	775.197	263.447	262.614	264.781	15	5	5	1.86065e+06	156989	195940	6.82351e+06	5.25024e+06	0	410242	43935.5	45181.1	407875	34699.4	0	1.03236e+07	1.01766e+07	1.00501e+07	1.02973e+07	93505.9
M663T440	663.391	1.31157	5.24365	0.000386502	0.0059527	3-O-trans-Feruloyleuscaphic acid	87959	M663T440	37.8875	-5.24365	-7.83079	0.000386502	0.0059527	DOWN	663.391	663.391	663.392	440.095	438.29	440.513	6	6	0	20857.4	124394	37208	3179.64	7294.07	70605.6	83124.6	141895	147226	152379	151134	18044.7	0	0	0	1033.18	0
M1082T197	1082.32	1.69624	-4.76337	0.00732394	0.0228807	3-Oxooctadecanoyl-CoA	58430	M1082T197	27.1592	4.76337	4.3375	0.00732394	0.0228807	UP	1082.32	1082.32	1082.33	196.66	196.114	196.68	3	0	3	11073.3	669.914	643.455	19575.4	10657	0	1729.25	818.675	636.758	0	834.808	0	14404.1	26989.3	24026.8	25725.7	26306.6
M1075T71	1075.36	1.83272	-2.69001	0.00872044	0.0361559	3-Oxo-OPC8-CoA	63358	M1075T71	6.45317	2.69001	4.05351	0.00872044	0.0361559	UP	1075.36	1075.36	1075.36	71.2939	69.2795	76.9957	10	5	5	44731.8	35608.2	19653.3	230065	115852	0	29128.5	34936.5	49398.8	52448.2	47737.5	0	243151	250403	280414	316605	289814
M232T195	232.127	1.30047	-2.36485	0.0114553	0.0390595	3S-aminodecanoic acid	35930	M232T195	5.15098	2.36485	3.7619	0.0114553	0.0390595	UP	232.127	231.908	232.155	194.837	156.367	241.565	18	5	6	1.28202e+06	1.13131e+06	588607	5.82737e+06	3.00056e+06	71766.9	1.60328e+06	1.3437e+06	923469	1.16923e+06	1.67643e+06	1.07697e+06	3.4466e+06	8.6305e+06	7.33101e+06	6.08301e+06	8.39615e+06
M760T68_2	760.249	1.17611	-2.21243	0.0105002	0.0254552	3'-Sialyl-3-fucosyllactose	58488	M760T68_2	4.63455	2.21243	3.76721	0.0105002	0.0254552	UP	760.249	760.248	760.25	68.4292	66.7436	68.9551	7	2	5	21532.4	10909.5	6283.31	50654.8	25067.4	0	9518.19	11273.8	16659	10530.4	17475.7	0	63598.8	63922.9	60700.9	54123.1	61583.2
M320T357	320.089	1.92306	4.57122	0.00604657	0.0321352	4-(3,4,5-TRIMETHOXYBENZOYL)-MORPHOLINE	987665	M320T357	23.7724	-4.57122	-4.55317	0.00604657	0.0321352	DOWN	320.089	320.089	320.089	357.486	357.048	359.005	4	4	0	6292.72	13800.4	7132.46	531.622	287.856	0	13944.7	18320.2	15977.7	19972.9	14586.8	0	455.996	664.616	728.621	794.815	545.685
M151T301	150.988	1.22011	1.82683	0.00345961	0.0193229	4,5-cis-Dihydroxy-1,2-dithiacyclohexane	63306	M151T301	3.54756	-1.82683	-4.91235	0.00345961	0.0193229	DOWN	150.988	150.988	150.988	301.116	300.618	301.509	4	0	4	32307.3	411232	31292.4	115920	143891	364230	453298	434399	418475	399838	397149	285785	28751.5	16696.1	32440.2	316348	15496.4
M279T200	279.124	1.05619	-2.79907	0.00687203	0.0226354	4,6-Dihydroxy-5a-methyl-3-methylene-2-oxododecahydronaphtho[1,2-b]furan-9-carbaldehyde	985116	M279T200	6.95993	2.79907	4.20389	0.00687203	0.0226354	UP	279.124	279.124	279.124	200.141	198.916	200.294	4	0	4	9562.2	3096.82	2364.81	21734	10598.7	0	5793.94	1908.3	3539.9	1567.95	5770.86	439.185	25183	28275.5	22806.2	26769	26930.8
M249T450	249.185	1.75179	1.99299	2.66354e-07	0.000112361	4,7,10,13-hexadecatetraenoic acid	34833	M249T450	3.98061	-1.99299	-13.485	2.66354e-07	0.000112361	DOWN	249.185	249.11	249.221	449.984	428.622	489.244	18	6	6	177703	941272	74497	236464	104118	1.05879e+06	903343	915793	851913	918622	999166	351496	142075	325153	141247	316095	142718
M214T78	214.001	1.44314	-1.18681	0.00333153	0.0284708	4-Chloroacetanilide	70102	M214T78	2.27648	1.18681	4.21573	0.00333153	0.0284708	UP	214.001	214.001	214.001	77.8825	73.027	82.1349	10	5	5	33411.7	115327	39735.2	262539	75746.1	74570.5	65369.7	108014	130498	153468	160040	275570	114465	258731	299022	311932	315516
M162T265	162.031	1.61672	-1.55315	0.00964869	0.0372724	4-Chlorocatechol	65759	M162T265	2.93457	1.55315	4.05607	0.00964869	0.0372724	UP	162.031	162.004	162.095	264.98	222.323	267.271	14	5	5	70988.2	93493.4	5923.82	274362	109067	88008.6	102442	93688.5	97903.5	92032.8	86884.8	452452	109378	271542	253504	284327	274971
M629T479_2	629.032	1.62017	4.48664	0.00518923	0.0310015	4-Chloro-N1-methyl-N1-(4-carboxy-2-hydroxy-2-methylbutyl)-m-benzenedisulfonamide glucuronide	1111	M629T479_2	22.4188	-4.48664	-4.63819	0.00518923	0.0310015	DOWN	629.032	629.03	629.388	478.834	454.399	479.154	7	5	2	61411.9	157479	78845.6	6924.59	10254.9	0	182415	172587	186215	183469	220186	839.804	0	21867	555.978	18284.7	0
M212T705	212.081	0.703263	1.02094	0.0292294	0.0444703	4-Hydroxydebrisoquine	58417	M212T705	2.02924	-1.02094	-2.57946	0.0292294	0.0444703	DOWN	212.081	212.055	212.094	704.508	674.891	718.567	30	6	6	205750	2.17141e+06	841715	1.07006e+06	620750	3.72505e+06	1.90656e+06	1.6028e+06	2.29689e+06	1.32322e+06	2.17392e+06	1.89581e+06	595350	1.59901e+06	805815	272155	1.25221e+06
M255T340	255.197	1.2366	2.59683	0.000425604	0.00635726	4-keto pentadecanoic acid	35741	M255T340	6.04955	-2.59683	-7.18948	0.000425604	0.00635726	DOWN	255.197	255.066	255.197	339.643	272.536	388.55	18	6	6	48845.9	693841	189804	114693	53935.2	713394	720340	723969	401572	615650	988121	9381.73	117815	129576	125913	162808	142664
M230T225	230.139	1.12676	-1.42347	0.0201882	0.0461384	4-Methyl-5-oxo-2-pentyl-2,5-dihydro-3-furancarboxylic acid	985140	M230T225	2.68229	1.42347	3.07614	0.0201882	0.0461384	UP	230.139	230.102	230.139	224.864	221.334	227.924	11	5	5	48072.7	116974	54769.5	313759	146813	12654.3	146597	121637	171392	116617	132947	109575	157398	349989	466604	365904	433082
M158T176	158.027	1.36059	2.46255	0.021656	0.0472535	4-methylthiazole-5-acetic-acid	1877	M158T176	5.51191	-2.46255	-3.13678	0.021656	0.0472535	DOWN	158.027	158.014	158.12	175.795	160.988	190.039	12	6	6	309676	9.37294e+06	5.79523e+06	1.70049e+06	1.52049e+06	6.0502e+06	2.03852e+07	5.23273e+06	9.03931e+06	5.1971e+06	1.03331e+07	4.31062e+06	1.58775e+06	433321	1.50561e+06	2.31292e+06	52715.5
M322T204	322.078	1.22047	-2.35798	0.00958057	0.0245787	4-Methylthiobutyl-desulfoglucosinolate	64514	M322T204	5.12653	2.35798	3.81205	0.00958057	0.0245787	UP	322.078	322.078	322.078	204.221	202.898	204.845	5	0	5	7294.89	3968.79	2806.58	20453	10213.6	0	5583.59	8205.34	2337.69	4281.82	3404.27	0	27592.5	25330.2	24057.8	21483.9	24253.4
M220T464	219.99	1.72754	6.89133	2.282e-05	0.00160443	4-Nitrophenyl sulfate	58427	M220T464	118.713	-6.89133	-14.994	2.282e-05	0.00160443	DOWN	219.99	219.648	220.003	464.212	419.064	476.691	8	6	0	18085.4	59793.7	9696.22	350.544	534.26	42919.7	61421.9	65229.7	71999.4	57789.5	59402.1	1378.9	0	343.033	381.331	0	0
M171T462	171.019	0.791594	1.15434	0.00146352	0.013783	4-Nitroquinoline-1-oxide	24073	M171T462	2.22582	-1.15434	-4.46183	0.00146352	0.013783	DOWN	171.019	170.94	171.102	462.498	425.022	492.674	31	6	4	170724	1.42247e+06	344238	639077	257804	2.02372e+06	1.63837e+06	1.27535e+06	1.17664e+06	1.28889e+06	1.13185e+06	423155	1.04699e+06	736101	379476	769378	479359
M445T468	445.246	1.40341	2.26676	0.00407938	0.0297129	4-Quinolone-3-Carboxamide CB2 Ligand	96602	M445T468	4.81242	-2.26676	-3.99525	0.00407938	0.0297129	DOWN	445.246	445.12	445.34	468.064	417.147	500.686	20	6	5	82533.4	256705	108539	53342.3	61359.5	44772.2	352193	318830	278352	275005	271081	117531	14340.3	13976.5	15356.8	12977.2	145872
M240T447	240.205	1.33794	2.80023	3.16321e-05	0.00109469	4Z,7Z,10Z-octadecatrienenitrile	36768	M240T447	6.96553	-2.80023	-12.3208	3.16321e-05	0.00109469	DOWN	240.205	240.079	240.205	447.186	429.567	491.422	14	6	6	307532	2.98472e+06	495381	428498	113427	3.82031e+06	2.29266e+06	2.99204e+06	2.98483e+06	3.04782e+06	2.77065e+06	214593	390062	493200	468153	516413	488567
M583T248	583.164	1.45158	-4.89553	0.0197571	0.0457905	5&#39;&#39;-(4-Hydroxy-(E)-cinnamoyl) alpha-L-arabinofuranosyl-(1->3)-beta-D-xylopyranosyl-(1->4)-D-xylopyranoside	95875	M583T248	29.7646	4.89553	3.36839	0.0197571	0.0457905	UP	583.164	583.134	583.164	248.03	220.098	248.836	5	0	4	11794.1	1105.93	1383.75	37424.7	26374.6	0	1989.1	3362.69	1283.78	0	0	0	8144.57	49978.4	48402.5	61259.3	56763.3
M283T709	283.184	0.826206	1.17375	0.0122764	0.0273439	5-(2-hydroxyethyl)isolongifol-4-ene	53480	M283T709	2.25597	-1.17375	-3.06336	0.0122764	0.0273439	DOWN	283.184	283.102	283.264	709.247	691.097	719.452	18	6	6	75465.1	623105	180873	276203	210305	964655	560237	522970	445535	596086	649146	611533	194177	98527.2	365165	350335	37482.3
M200T474	199.976	1.71644	3.88847	0.00858587	0.0359803	5-(2-Hydroxyethyl)thiazole-4-cabolactone	1875	M200T474	14.8097	-3.88847	-4.17549	0.00858587	0.0359803	DOWN	199.976	199.975	199.977	473.689	426.229	491.012	23	6	1	151848	1.38724e+06	757765	93670.9	40604.6	274325	1.70544e+06	1.75507e+06	2.05826e+06	1.94186e+06	588472	56894	171188	91460.8	96373.4	76219.1	69890.4
M173T461	173.081	0.949806	1.4439	1.81982e-05	0.000729905	5(S),6(R)-7-trihydroxymethyl Heptanoate	44893	M173T461	2.72056	-1.4439	-10.566	1.81982e-05	0.000729905	DOWN	173.081	173.081	173.081	461.111	442.743	462.491	12	6	6	43339.9	511645	68872.4	188066	29727.3	616205	550398	443321	529276	433599	497073	147198	173252	175652	187610	225865	218820
M1011T470	1011	1.4175	-8.96923	0.00450544	0.0207418	5,10,15,20-Tetrakis(pentafluorophenyl)porphyrin	263480	M1011T470	501.194	8.96923	4.89165	0.00450544	0.0207418	UP	1011	1010.99	1011	469.608	469.349	470.213	5	0	5	84608.8	633.945	1552.84	382613	191269	0	3803.67	0	0	0	0	0	482229	509177	412036	417365	474871
M957T468_2	957.046	1.64465	6.7029	0.00457135	0.0303476	5,10,15,20-Tetrakis(pentafluorophenyl)porphyrin	263480	M957T468_2	104.178	-6.7029	-4.8736	0.00457135	0.0303476	DOWN	957.046	957.046	957.046	467.93	467.64	468.021	5	5	0	87321.7	199790	99488	1816.18	1693.09	0	233803	212788	251295	235157	265697	0	0	1538.87	1885.2	3363.19	4109.84
M952T70	952.29	1.27524	-3.94119	0.00574649	0.0218902	5,10-Methylene-H4SPT	72566	M952T70	15.3609	3.94119	4.5795	0.00574649	0.0218902	UP	952.29	952.288	952.292	70.361	69.6985	70.6948	5	0	5	46344.1	8589.13	5542.87	131910	65729	234.19	11661.7	9421.43	16444.3	8644.18	5128.99	0	174503	165426	140499	149379	161655
M821T73	821.258	0.830521	1.3174	0.0144076	0.0294931	5,6,7,8-Tetrahydromethanopterin	63293	M821T73	2.49216	-1.3174	-3.43318	0.0144076	0.0294931	DOWN	821.258	820.836	821.259	73.2733	40.1649	77.5724	7	5	2	56787.3	186772	76505.6	74943.6	22645.4	331359	123489	201322	175884	158704	129874	112662	70245.7	58631.3	52112.4	65490.7	90519.7
M385T375	385.308	1.49223	3.47321	0.000115421	0.00251073	5,9-tetracosadienoic acid	4119	M385T375	11.1055	-3.47321	-9.54105	0.000115421	0.00251073	DOWN	385.308	385.307	385.308	375.475	375.374	375.74	5	5	0	14706.9	75933.4	17242	6837.44	4170.05	42411.1	92328.4	79065.5	83811.6	77705.5	80278.4	823.949	13754.4	6829.11	7863.13	5730.42	6023.63
M623T397	623.063	1.78039	-2.75723	0.00928808	0.0243114	5-Carboxypyranocyanidin 3-O-(6''-O-malonyl-beta-glucopyranoside)	47200	M623T397	6.76095	2.75723	3.41895	0.00928808	0.0243114	UP	623.063	623.063	623.063	396.575	395.801	396.656	3	0	3	8149.54	2778.15	5751.28	19107.3	10187.6	14495.4	679.773	0	775.379	0	718.396	0	18825.3	21417.1	30642.6	21854.5	21904.2
M753T402	753.228	1.73144	5.90903	0.00579719	0.0219288	5-Hydroxy-2-(4-hydroxyphenyl)-7-methoxy-4-oxo-4H-chromen-3-yl 6-deoxy-?-L-mannopyranosyl-(1->2)-[6-deoxy-?-L-mannopyranosyl-(1->6)]hexopyranoside	984954	M753T402	60.0891	-5.90903	-4.60349	0.00579719	0.0219288	DOWN	753.228	753.228	753.228	402.165	401.465	402.606	4	4	0	9893.61	26840.4	14079	369.403	411.875	0	41520.7	32857.2	29513.9	26870.9	30280	0	866.664	625.216	0	0	724.538
M567T60	567.108	1.05464	1.26808	0.00424489	0.0299397	5-Hydroxy-3-(5-hydroxy-2,4-dimethoxyphenyl)-6-methoxy-4-oxo-4H-chromen-7-yl hexopyranoside	985387	M567T60	2.4084	-1.26808	-3.82964	0.00424489	0.0299397	DOWN	567.108	567.103	567.277	59.6679	44.5444	62.6743	11	6	5	151698	469783	98033.5	195009	145867	595510	562238	496496	432799	366930	364723	0	399438	230808	235821	52196.9	251789
M187T230	187.133	0.768257	1.14242	0.00190931	0.015592	5-Hydroxydecanoate	989516	M187T230	2.20751	-1.14242	-4.4088	0.00190931	0.015592	DOWN	187.133	187.133	187.133	230.389	229.637	231.193	6	5	1	13303.2	141031	35955.5	63886.7	23328.5	191895	172251	126649	105249	103793	146346	63530	89486.6	69403.7	67376	19961.8	73562
M178T201	177.967	0.973139	1.5965	0.000133197	0.00272159	5-hydroxymethyl-2-furanoate	86075	M178T201	3.02408	-1.5965	-6.03017	0.000133197	0.00272159	DOWN	177.967	177.844	177.968	200.971	155.317	265.062	9	4	3	17636.3	227915	46137.6	75366.6	41365.5	256845	230692	215411	227220	149847	287474	33518.9	105483	54135.5	96241.3	31722.6	131098
M326T248	326.157	1.25671	-3.11201	0.0176024	0.043912	5'-N-Ethylcarboxamidoadenosine	986356	M326T248	8.64584	3.11201	3.34977	0.0176024	0.043912	UP	326.157	326.05	326.254	248.051	195.338	343.908	43	6	6	1.13647e+06	606256	738895	5.24159e+06	3.30803e+06	325959	56707.8	77044.2	76792.2	1.49759e+06	1.60344e+06	152541	1.97196e+06	7.38323e+06	6.90443e+06	7.06916e+06	7.96824e+06
M279T546	279.233	1.26282	2.45282	1.79592e-05	0.000723921	5Z,12Z-otadecadienoic acid	34788	M279T546	5.47484	-2.45282	-14.6107	1.79592e-05	0.000723921	DOWN	279.233	279.233	279.234	545.678	537.768	551.201	9	4	5	877676	2.24846e+07	3.03873e+06	4.10689e+06	508677	1.78942e+07	2.33873e+07	2.25138e+07	2.109e+07	2.28233e+07	2.71987e+07	3.29815e+06	3.68141e+06	4.5414e+06	4.42525e+06	4.50983e+06	4.18531e+06
M118T702	118.04	0.748823	1.16826	0.0197568	0.0353557	6-Aminonicotinamide	44444	M118T702	2.24741	-1.16826	-2.98495	0.0197568	0.0353557	DOWN	118.04	118.04	118.04	702.429	678.63	718.952	15	6	6	1.99564e+06	2.03713e+07	8.36559e+06	9.06435e+06	4.01374e+06	3.70304e+07	1.89799e+07	1.52821e+07	1.838e+07	1.43972e+07	1.81581e+07	3.758e+06	5.30408e+06	9.64319e+06	1.08793e+07	1.48868e+07	9.91469e+06
M333T213	332.982	1.79606	5.78395	0.0139487	0.0290602	6-chloro-4,5,7-trihydroxy-9,10-dioxo-9,10-dihydroanthracene-2-carboxylic acid	985253	M333T213	55.0989	-5.78395	-3.70088	0.0139487	0.0290602	DOWN	332.982	332.982	333.077	212.722	161.019	253.947	11	6	0	35119.9	388367	252286	7048.54	6937.36	138888	425402	626974	584443	536625	17866.2	2314.8	20306.7	8844.36	4686.19	4064.02	2075.17
M184T709	184.06	1.03017	1.71335	0.00775437	0.023092	6-Dimethylaminopurine	5460	M184T709	3.27922	-1.71335	-3.45922	0.00775437	0.023092	DOWN	184.06	184.047	184.066	708.686	691.361	718.952	16	6	6	566659	5.44707e+06	2.25305e+06	1.66109e+06	1.45288e+06	9.92315e+06	4.71711e+06	4.30436e+06	5.34837e+06	3.77007e+06	4.61937e+06	483262	2.5846e+06	334411	2.71122e+06	3.556e+06	297037
M474T220	474.119	1.31722	2.69355	0.00771549	0.0230738	6-Hydroxy Doxazosin	2455	M474T220	6.46904	-2.69355	-3.94964	0.00771549	0.0230738	DOWN	474.119	473.977	474.243	219.601	202.373	238.704	7	5	2	10860.9	30954.6	15529.8	4763.13	4761.6	0	41186.2	33509.7	33006.6	37914.8	40110.1	0	13072.6	7229.17	2005.38	4286.1	1985.54
M433T63	433.02	1.31957	1.88204	0.000341408	0.0101804	6-Hydroxyluteolin 6,3'-dimethyl ether 7-sulfate	49682	M433T63	3.68596	-1.88204	-5.64133	0.000341408	0.0101804	DOWN	433.02	433.019	433.134	62.6098	57.4724	78.3649	11	5	4	357673	447898	117111	121515	79804.6	252045	392846	551839	567372	432233	491053	6709.53	232426	116531	166543	60681.3	146197
M359T581	359.153	1.00593	-2.66946	0.00908201	0.0241324	6'-Methoxycinchonan-9-ol	985545	M359T581	6.3619	2.66946	3.87826	0.00908201	0.0241324	UP	359.153	359.151	359.154	580.574	579.04	580.787	5	0	5	227976	105124	90551.9	668787	344299	795.735	69538.1	6931.29	195704	186605	171169	5223.38	810834	764721	751089	1.00971e+06	671140
M1015T200	1015.31	1.2514	-2.4738	0.00896293	0.0240441	6-O-b-D-Fructofuranosyl-2-deoxy-D-glucose	94694	M1015T200	5.55506	2.4738	3.99891	0.00896293	0.0240441	UP	1015.31	1015.31	1015.32	199.598	197.98	218.749	7	2	5	19262.1	12853.2	6732.18	71518.4	35298.5	0	17046.2	12877.9	13698.2	14222.4	19274.7	0	83760.1	80946.9	82478.6	91014.6	90910.2
M335T567	335.296	1.19957	2.25181	0.000116108	0.00251858	7,7-Dimethyl-(5Z,8Z)-eicosadienoic acid	986298	M335T567	4.7628	-2.25181	-9.52206	0.000116108	0.00251858	DOWN	335.296	335.22	335.296	567.223	533.362	568.499	13	6	6	178575	889132	175599	186683	42634.2	1.20145e+06	765512	836595	741304	803673	986257	270244	151338	161886	181312	172658	182657
M333T544	333.28	1.53196	3.58532	3.67691e-05	0.00122598	7,7-dimethyl-5Z,8Z,11Z-eicosatrienoic acid	34671	M333T544	12.003	-3.58532	-12.231	3.67691e-05	0.00122598	DOWN	333.28	332.805	333.281	544.443	491.439	551.201	9	5	3	223312	1.3142e+06	236173	109490	49310.9	1.48279e+06	922496	1.38961e+06	1.24445e+06	1.24568e+06	1.60019e+06	140994	75156.6	75039.1	51382.4	178087	136279
M305T460	305.211	1.46326	2.62212	0.00345894	0.0287119	7a-Hydroxytestosterone	2790	M305T460	6.15655	-2.62212	-3.96932	0.00345894	0.0287119	DOWN	305.211	305.117	305.314	459.978	403.981	495.709	44	6	5	260923	1.72251e+06	739774	279786	495375	3.21727e+06	1.54715e+06	1.54211e+06	1.31946e+06	1.30225e+06	1.40686e+06	1.28726e+06	3954.57	102919	58242.3	111261	115077
M208T76	208.061	1.44488	-1.27849	0.00508677	0.0309023	7-Deoxyechinosporin; 8-oxo-1,4a,5,7a-tetrahydro-1,5-(epoxymethano)cyclopenta[c]pyran-3-carboxamide	985196	M208T76	2.42585	1.27849	3.89065	0.00508677	0.0309023	UP	208.061	208.009	208.097	75.6691	48.1259	82.7308	16	4	6	63418.2	156714	65837.4	380164	124324	262761	117360	143359	123872	85592.7	207340	292958	164826	461635	446337	445502	469728
M688T67	688.206	1.94389	-6.41431	0.00483507	0.0210911	7-Hydroxypipotiazine glucuronide	1971	M688T67	85.2905	6.41431	4.81008	0.00483507	0.0210911	UP	688.206	688.012	688.206	66.9418	33.8508	67.9002	6	0	6	24283.2	884.777	570.398	77672.2	39099.2	0	896.834	1500.82	743.793	1511.01	656.206	157254	66540.7	58375.9	63051.7	58972.6	61838.1
M162T702	162.03	0.875162	1.19014	0.0212595	0.0369888	7-Nitroindazole	986149	M162T702	2.28174	-1.19014	-2.85916	0.0212595	0.0369888	DOWN	162.03	162.03	162.03	702.066	649.161	717.781	15	5	6	138533	2.03034e+06	486294	889819	847494	2.73981e+06	1.65636e+06	1.49076e+06	2.47058e+06	1.79746e+06	2.02706e+06	2.37581e+06	1.36716e+06	743411	145543	401150	305840
M227T546	227.201	1.44894	3.23802	0.000133193	0.00272154	8,8-Diethoxy-2,6-dimethyl-2-octanol	90022	M227T546	9.43498	-3.23802	-9.86971	0.000133193	0.00272154	DOWN	227.201	227.071	227.203	545.723	515.87	552.935	14	6	6	3.03755e+06	1.0431e+08	2.28235e+07	1.10557e+07	3.83894e+06	6.49687e+07	1.15477e+08	1.21377e+08	1.13711e+08	8.85654e+07	1.21762e+08	6.61849e+06	7.71622e+06	1.56467e+07	1.51163e+07	1.21829e+07	9.05344e+06
M227T454_1	227.194	2.09592	-6.46634	0.000725602	0.00915602	8,8-Diethoxy-2,6-dimethyl-2-octanol	90022	M227T454_1	88.4225	6.46634	7.33937	0.000725602	0.00915602	UP	227.194	226.922	227.218	454.233	384.008	487.01	35	6	6	3.49763e+06	388429	476461	3.43458e+07	1.13232e+07	295311	144959	1.35522e+06	174227	183916	176937	1.13299e+07	4.04252e+07	3.88869e+07	3.73229e+07	3.85366e+07	3.95735e+07
M199T545	199.17	1.23705	2.53579	0.00237494	0.0170307	8,8-Dimethoxy-2,6-dimethyl-2-octanol	94750	M199T545	5.79895	-2.53579	-5.64047	0.00237494	0.0170307	DOWN	199.17	199.17	199.17	544.552	527.503	551.531	10	6	4	267539	8.91783e+06	3.19924e+06	1.53784e+06	190745	3.23376e+06	7.81815e+06	9.86163e+06	8.96745e+06	1.1799e+07	1.1827e+07	1.66103e+06	1.4246e+06	1.45434e+06	1.81885e+06	1.58652e+06	1.28169e+06
M187T503	187.004	1.24522	4.489	0.00476218	0.0305646	8-Chloroxanthine	58350	M187T503	22.4555	-4.489	-4.72171	0.00476218	0.0305646	DOWN	187.004	186.981	187.004	503.253	475.796	505.145	7	5	0	7256.02	15201.8	7595.63	424.019	1038.63	0	19163.1	17017.4	20661.1	17783.7	16585.7	2544.11	0	0	0	0	0
M1021T442	1021.24	1.68855	4.90656	0.00489148	0.0211473	8-DY547-cGMP	64692	M1021T442	29.9932	-4.90656	-4.76744	0.00489148	0.0211473	DOWN	1021.24	1021.24	1021.24	442.141	441.155	442.468	5	5	0	21218.7	114902	56944.7	3779.98	4123	0	126468	137720	143035	131265	150921	0	11279.9	3972.67	3464.43	3962.88	0
M265T465	265.217	1.11098	1.91925	3.79884e-05	0.00125574	8E,10E-Pentadecadienyl acetate	46333	M265T465	3.78226	-1.91925	-12.7568	3.79884e-05	0.00125574	DOWN	265.217	264.856	265.218	464.66	462.052	502.461	12	6	5	104163	934669	130446	247119	20323.3	1.17431e+06	784285	891584	943987	879051	934797	265577	215148	233786	261233	264538	242434
M605T322_1	604.977	1.30345	-6.49804	0.00974266	0.037377	8-Hydroxyapigenin 8-(2'',4''-disulfatoglucuronide)	49783	M605T322_1	90.3868	6.49804	4.05771	0.00974266	0.037377	UP	604.977	604.776	604.978	322.047	321.131	322.942	7	0	5	20620	120.093	294.166	33873.3	20373.4	0	0	0	720.556	0	0	0	28878.2	39514.8	56713.6	51223.4	26909.5
M171T338	171.138	0.771188	1.09119	0.00155107	0.0141807	8-methyl Nonanoic acid	34667	M171T338	2.13049	-1.09119	-4.34165	0.00155107	0.0141807	DOWN	171.138	171.138	171.139	338.208	328.975	340.184	12	6	6	388930	4.28574e+06	831780	2.01162e+06	976874	4.53531e+06	5.47112e+06	4.7681e+06	4.24006e+06	3.29717e+06	3.40265e+06	800620	1.44784e+06	1.68666e+06	3.26114e+06	3.12908e+06	1.74436e+06
M189T701	189.077	0.800114	1.22968	0.00629838	0.0222826	8-METHYLCAFFEINE	84980	M189T701	2.34515	-1.22968	-3.70624	0.00629838	0.0222826	DOWN	189.077	189.041	189.092	701.404	580.542	718.952	67	6	6	136492	1.53936e+06	511231	656405	281393	2.466e+06	1.56213e+06	931129	1.40187e+06	1.57542e+06	1.29964e+06	861298	431281	269153	983985	842613	550098
M265T506	265.252	1.63125	3.04846	1.46017e-05	0.00123195	9,12,15-Octadecatrien-1-ol	46167	M265T506	8.27326	-3.04846	-8.75687	1.46017e-05	0.00123195	DOWN	265.252	265.216	265.253	506.256	491.682	521.109	10	6	3	548006	1.51341e+06	202541	182928	312224	1.13829e+06	1.60454e+06	1.50156e+06	1.62138e+06	1.4919e+06	1.72277e+06	817934	42045.6	58963.2	87632.5	12986.7	78003.3
M251T539	251.202	1.5178	3.49979	4.40869e-06	0.000274709	9,12-hexadecadienoic acid	34787	M251T539	11.312	-3.49979	-17.3414	4.40869e-06	0.000274709	DOWN	251.202	251.202	251.202	538.869	503.919	544.625	6	5	0	77575.1	1.8885e+06	236152	166946	58007.7	1.82586e+06	1.73083e+06	1.55695e+06	1.94877e+06	2.04579e+06	2.22281e+06	212763	70234.2	176894	230320	178154	133313
M395T239	395.098	1.22938	-1.60411	0.0187918	0.0449748	9-Hydroxy-4-methoxypsoralen 9-glucoside	93653	M395T239	3.04009	1.60411	3.18012	0.0187918	0.0449748	UP	395.098	394.912	395.166	239.332	177.602	256.938	12	5	6	41426.2	52863	25950.1	160864	79036.5	0	61770.3	61432.8	65293.4	65281	63400.7	55162.9	70429.1	174240	239683	219531	206136
M514T415	514.317	1.68271	5.4548	4.33244e-06	0.000594597	Absinthin	67576	M514T415	43.8589	-5.4548	-17.6339	4.33244e-06	0.000594597	DOWN	514.317	514.317	514.317	414.801	412.51	415.836	4	4	0	10663.5	40801.4	5411.18	777.148	1276.39	37483.6	42456.5	32182	47910.7	41207.3	43568.4	3290.37	0	0	0	661.772	710.749
M381T551	381.203	0.95495	1.46217	0.000188502	0.00349782	Acebutolol	405	M381T551	2.75523	-1.46217	-6.5416	0.000188502	0.00349782	DOWN	381.203	380.977	381.238	550.597	523.613	584.88	14	6	1	55025	593096	123050	215262	69821.2	382200	620012	579118	590133	622436	764676	352590	182672	160960	177516	208889	208946
M202T249	202.108	1.22731	-3.53083	0.00808067	0.0233339	Acetylcarnitine	956	M202T249	11.5581	3.53083	4.14475	0.00808067	0.0233339	UP	202.108	202.108	202.116	248.629	239.599	249.443	7	0	5	6278.41	1781.79	1722.81	20594.1	10983.5	5032.72	2334.81	517.351	1313.69	708.976	783.203	354.884	25824	27299.3	25681	28918.6	15487.1
M488T293	487.975	1.53678	-6.65225	0.012441	0.0398684	Acyclovir triphosphate	790	M488T293	100.583	6.65225	3.81363	0.012441	0.0398684	UP	487.975	487.975	487.975	292.774	292.217	293.038	4	0	4	25549.7	437.577	678.781	64499.4	41141.2	0	0	0	0	1257.79	1367.67	0	25414.1	93527.1	82499.9	94923.1	90632.4
M650T316	649.91	1.80062	-6.54579	0.0115241	0.0391193	adenosine 5&#39;-pentaphosphate	96250	M650T316	93.4286	6.54579	3.88962	0.0115241	0.0391193	UP	649.91	649.91	649.91	316.359	316.062	316.677	5	0	5	27512	795.377	531.106	79029.1	49264.8	0	751.387	1055.41	699.226	647.935	1618.3	0	42208	127396	102528	119390	82652.2
M668T317	667.917	1.54167	-6.69564	0.0124208	0.0398528	adenosine 5&#39;-pentaphosphate	96250	M668T317	103.655	6.69564	3.81564	0.0124208	0.0398528	UP	667.917	667.915	667.917	317.019	316.225	318.471	4	0	4	19731.9	231.461	362.869	45105.5	28805.1	0	782.365	0	0	0	606.398	0	17539.5	66905.8	59167.9	64889.9	62130.3
M541T298	541.002	1.64841	-5.60106	0.0164616	0.0428075	Adenosine 5-O-(3-thiotriphophate)	69675	M541T298	48.5387	5.60106	3.54386	0.0164616	0.0428075	UP	541.002	541.001	541.002	298.238	298.238	298.681	3	0	3	11555.8	421.212	464.312	27827.2	18937.1	0	747.9	887.349	0	0	892.022	0	11034.5	45066.1	36223.9	47036.2	27602.4
M1356T67	1356.44	1.04525	-1.7369	0.0165284	0.031665	Adenosyl cobinamide phosphate	62843	M1356T67	3.33319	1.7369	3.22461	0.0165284	0.031665	UP	1356.44	1356.44	1356.44	67.4612	64.5354	68.3503	7	3	4	55505.9	48594.1	30325.7	162034	80659.1	0	95578.4	44388.7	50072.8	50572.4	50952.5	0	222281	185720	182416	189773	192014
M1207T71_2	1207.39	1.04951	-1.79455	0.0175944	0.0328693	Adenosyl cobyrinate a,c diamide	63965	M1207T71_2	3.46908	1.79455	3.02528	0.0175944	0.0328693	UP	1207.39	1207.39	1207.39	71.2153	70.6942	71.5862	4	0	4	11194.4	6714.15	6245.15	23355.9	11939.7	0	4061.39	4848.41	18287.5	4898.92	8188.69	0	21623.3	29579.9	31745.5	28982.5	28204.1
M1056T255	1055.5	1.12502	-5.30373	0.0231561	0.0485889	Aeruginopeptin 917S-A	71079	M1056T255	39.4986	5.30373	3.22643	0.0231561	0.0485889	UP	1055.5	1055.5	1055.5	254.955	254.35	255.691	4	0	4	15443.6	702.529	1232.03	35762.8	26589.1	0	3020.53	1194.64	0	0	0	0	4126.06	47657.7	48813.2	52404.6	61575.4
M311T475	311.172	1.12182	2.37778	0.00440534	0.020628	Ala Ala Ala Val	103497	M311T475	5.19736	-2.37778	-4.72316	0.00440534	0.020628	DOWN	311.172	311.171	311.26	475.111	445.995	491.439	21	6	6	414749	9.00542e+06	3.70872e+06	1.73269e+06	686522	1.27981e+07	9.28691e+06	2.1599e+06	1.0593e+07	8.14345e+06	1.10511e+07	2.56375e+06	1.0926e+06	1.18204e+06	2.47448e+06	1.94767e+06	1.13561e+06
M379T487	379.196	0.924804	1.85972	0.0165015	0.0316338	Ala Ala Val Val	103837	M379T487	3.62937	-1.85972	-3.52992	0.0165015	0.0316338	DOWN	379.196	379.096	379.235	487.253	453.124	498.706	22	5	6	26876.8	364499	182845	100430	12067	179604	90889.4	428541	494461	464023	529475	94593.4	119990	84700.8	97655.1	98086.2	107556
M534T244	534.312	1.70165	-5.03453	0.0122294	0.0397031	Ala Asp Arg Arg	104574	M534T244	32.7752	5.03453	3.82037	0.0122294	0.0397031	UP	534.312	534.312	534.312	243.663	241.898	245.633	4	0	4	16433.6	1371.64	1645.03	48251	30012.4	0	1402.2	986.681	4473.03	0	1367.95	0	22577.3	68815.1	74615.6	57622.4	65875.5
M476T459	476.192	1.38919	6.47596	0.00118091	0.0201168	Ala Cys Glu His	103946	M476T459	89.0138	-6.47596	-6.6194	0.00118091	0.0201168	DOWN	476.192	476.117	476.257	459.211	415.836	465.678	5	5	0	13518.2	30815.9	11348.7	142.008	220.002	41453.4	12477.2	24938.8	32075	43397.8	30553.5	0	0	428.085	0	423.963	0
M563T226	563.192	1.18258	-2.51101	0.0226297	0.0384008	Ala Glu Phe Tyr	104779	M563T226	5.70019	2.51101	3.18969	0.0226297	0.0384008	UP	563.192	563.043	563.272	225.522	198.238	261.777	47	5	5	53261.1	33488.9	19163.2	191015	119443	0	43087.3	20555.5	47083.7	44543.8	45662.9	0	264530	279042	254349	266573	81594.9
M534T420	534.255	1.03252	1.19611	0.00581739	0.0317734	Ala His Ile Arg	106034	M534T420	2.29121	-1.19611	-4.18924	0.00581739	0.0317734	DOWN	534.255	534.255	534.256	420	402.526	429.563	10	5	4	32266.6	124585	12262.6	54375.3	39178.3	113746	136929	120589	108809	138732	128708	108759	16808.5	1083.24	62977.6	67013.1	69610.8
M419T473	419.239	0.973232	1.47639	0.0110105	0.0259944	Ala His Ile Val	106037	M419T473	2.78251	-1.47639	-3.11334	0.0110105	0.0259944	DOWN	419.239	419.151	419.33	472.84	446.031	552.935	23	6	5	51300.8	662110	232252	237954	239634	200081	704681	788805	775286	820588	683218	651566	262946	350964	39245.7	40344.3	82655.8
M507T295	507.245	1.08447	-1.86717	0.0137968	0.0289135	Ala Ile Asn Arg	106514	M507T295	3.64817	1.86717	3.46475	0.0137968	0.0289135	UP	507.245	507.162	507.245	294.618	250.483	295.762	4	0	3	6043.44	4678.06	2525.26	17135	8436.91	0	5538.15	6815.36	4252.36	4660.52	6802	0	21601.1	20526.2	19194.5	21273.4	20214.8
M622T570	622.309	1.05257	-1.80751	0.0236575	0.039415	Ala Ile Gln Arg Thr	264087	M622T570	3.50037	1.80751	3.01214	0.0236575	0.039415	UP	622.309	622.308	622.442	569.627	532.967	582.639	8	3	3	47831.6	54390.7	33443.9	190452	105470	95221.5	0	32949.6	69357.5	70832.9	57982.5	326590	0	203308	208472	207162	197180
M524T197	524.245	1.30851	-3.80477	0.021504	0.0471427	Ala Lys Val Tyr	107039	M524T197	13.9749	3.80477	3.2676	0.021504	0.0471427	UP	524.245	524.245	524.245	196.883	195.022	197.764	4	0	4	28908.8	3944.89	4339.21	57218.4	39699	0	7606.31	8601.7	7461.31	0	0	0	13776.4	71147.6	85021.7	89476.6	83888.3
M488T76	488.233	1.70083	-3.39409	0.00708338	0.0337287	Ala Met Val Trp	107838	M488T76	10.5129	3.39409	4.27687	0.00708338	0.0337287	UP	488.233	488.232	488.233	75.8924	74.2614	76.506	5	0	5	23163	9435.67	8000.9	99682.2	51063.8	0	2256.05	7218.45	9732.94	19867.6	17539	0	94526.6	132664	128235	110522	132146
M198T335	198.064	1.34334	2.77308	2.59896e-07	3.52011e-05	Alanyl-Glutamate	85602	M198T335	6.83564	-2.77308	-22.7501	2.59896e-07	3.52011e-05	DOWN	198.064	198.064	198.186	335.335	333.362	337.374	4	4	0	7349.59	62478.5	5389.06	9140.1	1984.67	65963.9	58979.5	71441.3	61301.1	60701.9	56483.2	6936.15	11397	10485	9229.67	6549.69	10243.1
M1346T69	1346.43	1.09034	-1.91984	0.0150003	0.0300303	Alatanin B	95590	M1346T69	3.78381	1.91984	3.42689	0.0150003	0.0300303	UP	1346.43	1346.43	1346.43	69.3685	68.7677	70.6948	7	2	5	21579.1	14866.8	7841.46	56325.4	28577.7	0	12678.9	21231.4	19821.8	17483	17986	0	81655	61729	61845	68382	64341.2
M588T585	588.342	1.0143	1.54267	0.0181714	0.0335285	Aliskiren	85483	M588T585	2.91334	-1.54267	-2.83814	0.0181714	0.0335285	DOWN	588.342	588.331	588.343	585.391	563.963	621.779	25	6	6	586562	2.62951e+06	1.14741e+06	902575	951254	1.53715e+06	2.02989e+06	4.77623e+06	2.74812e+06	1.99421e+06	2.69144e+06	334170	813406	169862	2.56406e+06	111530	1.42243e+06
M1009T452	1009.35	1.47878	4.42571	0.0214049	0.04707	Allolactose	93167	M1009T452	21.4917	-4.42571	-3.28262	0.0214049	0.04707	DOWN	1009.35	1009.35	1009.35	452.404	452.239	452.717	3	3	0	8371.54	13763.7	9905.19	438.611	868.775	0	20900.7	22997.3	23234.1	6649.89	8800.48	2171.78	0	0	0	459.886	0
M239T711	239.084	0.798277	1.10743	0.0233026	0.039069	alpha-Amylcinnamaldehyde	69414	M239T711	2.15462	-1.10743	-2.74559	0.0233026	0.039069	DOWN	239.084	239.064	239.105	711.002	698.995	719.452	29	6	6	264627	4.18075e+06	1.10967e+06	1.94037e+06	1.66244e+06	5.22292e+06	2.11597e+06	3.91808e+06	4.87334e+06	4.68089e+06	4.27329e+06	2.15635e+06	4.99436e+06	2.09031e+06	705645	1.35297e+06	342571
M1088T607	1087.71	0.00981549	7.61459	0.000935016	0.0107606	alpha-D-galactosyl undecaprenyl diphosphate	53857	M1088T607	195.984	-7.61459	-6.97004	0.000935016	0.0107606	DOWN	1087.71	1087.71	1087.71	606.596	585.43	612.899	3	3	0	12157.1	30458.1	10703.9	0	0	25792.7	41628.1	35333.5	42136.1	18510.4	19347.6	0	0	0	0	0	0
M204T448	204.138	1.49646	2.13918	0.00123157	0.0205002	Alpha-Pyrrolidinopropiophenone	85090	M204T448	4.40511	-2.13918	-4.98884	0.00123157	0.0205002	DOWN	204.138	204.11	204.139	448.269	435.302	457.152	17	6	6	49285.8	250586	83945.2	56885.4	44702.8	99842.3	347648	305637	255995	245394	249002	50802.3	40549.7	11031.5	106714	115768	16447.4
M283T239	282.948	1.49919	-3.99376	0.00938391	0.0243951	alpha-Terthienyl	66993	M283T239	15.931	3.99376	4.01852	0.00938391	0.0243951	UP	282.948	282.947	282.949	238.861	189.515	257.059	11	0	5	76883.5	53978.1	67472.6	859923	486608	191156	15738	26165.4	26482.3	31353	32973.8	733282	648588	1.33399e+06	1.07979e+06	54726.9	1.30916e+06
M363T450	362.782	1.45161	-11.1437	0.0174729	0.0327351	Aluminium sulfate	90168	M363T450	2262.44	11.1437	3.48987	0.0174729	0.0327351	UP	362.782	362.781	362.788	449.786	436.209	456.87	5	0	5	34512.8	139.052	340.607	607604	426371	0	0	0	0	0	834.314	28733.2	447285	420571	568200	1.24111e+06	939726
M192T555	192.008	1.55969	6.36767	0.00239687	0.0170899	Aminomuconic acid	6440	M192T555	82.5772	-6.36767	-5.64814	0.00239687	0.0170899	DOWN	192.008	192.008	192.008	554.525	542.136	566.081	3	3	0	26133.6	213104	91279.4	2502.96	3142.96	393333	169950	139127	208869	190443	176900	0	3716	3493.74	0	0	7808
M108T678	108.068	1.44104	-2.94616	0.0084806	0.0358403	Ammonium lactate	85580	M108T678	7.70697	2.94616	4.08677	0.0084806	0.0358403	UP	108.068	108.056	108.068	678.167	644.714	701.532	22	5	5	398359	1.6334e+06	1.06871e+06	1.25886e+07	6.47865e+06	1.20143e+06	1.85436e+06	432679	3.03665e+06	621664	2.65362e+06	1.1526e+06	1.66115e+07	1.20625e+07	1.61325e+07	1.92809e+07	1.02915e+07
M593T454	593.162	1.55574	3.70967	0.00147218	0.0138234	Amorphigenin O-glucoside	48015	M593T454	13.0835	-3.70967	-6.09651	0.00147218	0.0138234	DOWN	593.162	593.16	593.233	454.233	410.044	519.85	19	6	6	248090	1.96502e+06	721174	150191	107708	3.3328e+06	1.28687e+06	1.61121e+06	1.71005e+06	2.11989e+06	1.72931e+06	368292	80546.6	116344	110812	118085	107068
M849T196	849.236	1.70322	-4.43008	0.0054546	0.0216573	Amylopectin	3696	M849T196	21.557	4.43008	4.63581	0.0054546	0.0216573	UP	849.236	849.234	849.236	195.773	194.442	196.459	5	0	5	24743.4	2899.12	2687.98	63028.7	31657.6	0	7874.22	1614.73	1774.75	3051.07	3079.94	0	71958.8	76358.1	78671.1	86095	65089.4
M811T198	811.271	1.71358	-2.34072	0.0137785	0.0408221	Amylopectin	3696	M811T198	5.06557	2.34072	3.55979	0.0137785	0.0408221	UP	811.271	811.27	811.272	197.764	194.419	198.521	7	2	5	32409.7	25362.9	15646.6	128685	69352.6	0	38186.8	43798.2	29735.3	21754	18702.8	0	105232	156681	195474	152363	162358
M795T533	795.392	1.35609	3.41465	0.00605728	0.0221183	Angiotensin IV	58018	M795T533	10.6638	-3.41465	-4.53744	0.00605728	0.0221183	DOWN	795.392	795.388	795.564	532.786	478.381	595.215	23	6	6	543586	2.86111e+06	1.39674e+06	268302	90992.3	357053	2.19598e+06	3.65028e+06	3.21926e+06	4.22322e+06	3.52084e+06	88794.2	325183	267438	333195	295254	299945
M759T199	759.136	1.33319	-4.71656	0.00515249	0.0213945	Apigenin 7-(2'',6''-di-p-coumarylglucoside)	48810	M759T199	26.2922	4.71656	4.72541	0.00515249	0.0213945	UP	759.136	759.134	759.206	199.425	196.686	201.568	9	4	5	113330	16238.1	10517.6	427617	212985	0	23137.1	25139.3	22333.8	6012.15	20806.4	538.148	562123	558598	495235	484111	465096
M783T264	783.17	1.27686	-2.57614	0.0085686	0.0237396	Apigenin 7-Glucosyl-(1->2)-glucuronide-4'-glucuronide	48827	M783T264	5.96341	2.57614	3.98305	0.0085686	0.0237396	UP	783.17	783.102	783.201	263.891	263.049	265.033	15	5	5	65956	45101.7	30916.5	269089	134233	0	81686.3	78429.2	39894.3	41488	29112.3	0	364166	327721	321140	316426	285079
M340T501	340.276	1.40483	-2.1547	0.0150273	0.0415911	Aprindine	85517	M340T501	4.45276	2.1547	3.13424	0.0150273	0.0415911	UP	340.276	340.184	340.353	501.255	444.636	544.192	28	6	6	72214.7	103064	128606	458920	246588	365109	41978	52633.5	41604.3	56113.4	60947.2	89579.1	198613	638010	601577	616809	608930
M360T455	360.293	1.46277	1.25228	0.000792372	0.0164504	Arachidic acid(d3)	96758	M360T455	2.38217	-1.25228	-4.74031	0.000792372	0.0164504	DOWN	360.293	360.287	360.375	455.241	401.321	487.194	32	6	6	74076.3	356677	76259.5	149728	74968.5	204637	390946	399475	393412	354883	396708	108674	52583.1	171223	126807	275415	163663
M1178T199	1177.86	1.22925	-2.39769	0.00983922	0.0248332	Archaetidylglyerol-(glycosyl)-myo-inositol	46753	M1178T199	5.26959	2.39769	3.90619	0.00983922	0.0248332	UP	1177.86	1177.86	1177.86	198.594	196.941	198.774	5	0	5	15064.5	9630.51	4922.37	50859.4	25380.9	0	11281.8	9710.68	11767.3	14011.8	11011.5	0	62571.3	59009.1	58022.1	69680.6	55873.6
M850T196_2	850.239	1.38379	-3.27746	0.00705348	0.022737	Aromatized deshydroxy-C-1027 chromophore	69041	M850T196_2	9.6965	3.27746	4.18764	0.00705348	0.022737	UP	850.239	850.238	850.239	196.251	194.071	196.459	5	0	5	9548.44	2606.25	2881.45	25747.9	13226.1	0	1897.3	0	1846.25	4442.41	7451.57	0	26056.2	35036.6	30401.8	35830.5	27162.6
M657T62	657.213	1.39181	-3.29288	0.0249368	0.040627	Artonin D	91147	M657T62	9.80064	3.29288	3.08694	0.0249368	0.040627	UP	657.213	657.122	657.253	61.6783	60.452	122.661	10	2	6	61451.6	10916.1	14043	107239	75131.1	0	1514.39	33970.5	6083.27	22486.1	1442.49	70398.8	211832	92440.1	36103.2	188724	43935.2
M1020T253	1019.51	1.04013	-1.74336	0.0175461	0.0328161	Asiaticoside B	86571	M1020T253	3.34815	1.74336	3.24446	0.0175461	0.0328161	UP	1019.51	1019.31	1019.66	252.632	192.127	255.218	19	5	5	19287.6	27951.5	15093.9	93646.5	47245.7	0	41921.4	32479.6	39741.2	26302.8	27263.9	0	115597	123672	124269	101290	97051.4
M575T501	575.151	1.53035	4.08916	0.00111394	0.0119236	Asp Asn Gln Tyr	124159	M575T501	17.02	-4.08916	-5.68185	0.00111394	0.0119236	DOWN	575.151	575.151	575.432	501.338	490.874	533.723	7	6	1	54400	452147	172859	26487.9	61593.9	106353	536058	477642	494296	576614	521919	152170	0	0	3605.42	0	3151.82
M542T226	542.161	1.55385	-3.81072	0.00575745	0.0218986	Asp Asp Arg Thr	120576	M542T226	14.0326	3.81072	4.58279	0.00575745	0.0218986	UP	542.161	542.065	542.244	225.818	210.525	251.496	12	0	5	29916.1	7808.3	4249.46	109909	54406.7	0	9139.93	6077.69	10281.2	9676.81	11674.2	0	144568	131071	125787	135697	122329
M571T198	571.187	1.65846	-2.11403	0.0194737	0.0455565	Asp Asp Gln Arg	120554	M571T198	4.32899	2.11403	3.24996	0.0194737	0.0455565	UP	571.187	571.187	571.188	198.213	194.834	199.66	7	2	5	30787.1	28275.7	16399.2	122575	69155.4	0	39838.9	45101.7	37471.2	24096.8	23145.7	0	90169.2	132489	186235	149621	176937
M569T244	569.21	1.37885	-3.26875	1.10195e-08	3.97779e-06	Asp Asp Ile Tyr	120439	M569T244	9.63814	3.26875	20.2423	1.10195e-08	3.97779e-06	UP	569.21	569.01	569.273	243.682	197.198	333.588	19	3	6	25821	12109.2	7123.61	116959	10499.2	0	6643.92	16505.7	16496	16587.9	16421.4	129655	101146	109443	126025	117647	117840
M585T491	585.171	1.63876	-5.292	0.0143039	0.0293965	Asp Gln Thr Trp	125018	M585T491	39.1788	5.292	3.67743	0.0143039	0.0293965	UP	585.171	585.171	585.171	490.701	489.764	491.983	5	0	5	21850.9	7275.99	4360.56	286080	185656	0	5234.79	10937.8	7321.21	7981.32	12180.9	3780.8	188860	194301	422621	446415	460501
M519T82	519.278	1.65027	-3.3101	0.0137192	0.0407829	Asp Glu Lys Lys	120848	M519T82	9.91837	3.3101	3.61843	0.0137192	0.0407829	UP	519.278	519.139	519.278	82.0721	67.4598	85.0597	4	0	4	66784.1	29290.9	30915.2	290973	174427	0	15524.3	3019.55	34066.6	39948.6	83186.1	0	452770	343975	381802	160940	406350
M424T196	424.156	1.37335	-3.00122	0.00734095	0.0228895	Asp Gly Gly Arg	121594	M424T196	8.00679	3.00122	4.18753	0.00734095	0.0228895	UP	424.156	424.037	424.171	195.671	193.54	199.916	13	4	5	32602.7	16905.1	13198.6	135537	68126.8	0	27751.7	19629.8	572.424	26857.5	26619	0	190473	161361	159014	158608	143766
M540T308	540.208	1.60824	-3.58885	0.0159549	0.0423305	Asp Gly Trp Tyr	121859	M540T308	12.0323	3.58885	3.39601	0.0159549	0.0423305	UP	540.208	540.096	540.347	308.499	229.442	309.963	10	1	4	49286.5	7926.14	15797	95933.2	61481.1	2355.76	819.214	3124.59	40091.6	0	1165.71	0	55305.6	97495.9	128417	117749	176632
M621T268	621.184	1.13582	-2.05142	0.01267	0.0277688	Asp His Gln Trp	122158	M621T268	4.14513	2.05142	3.61927	0.01267	0.0277688	UP	621.184	621.183	621.209	267.706	194.764	269.821	16	5	5	16297.2	18770.1	9231.28	77886	38929.6	0	22199.2	22301.8	22928.8	23814.8	21375.9	0	102578	98831.4	79990	91517.1	94399.9
M556T71	556.225	1.1878	-2.43069	2.64163e-05	0.000953572	Asp His His Lys	122008	M556T71	5.39149	2.43069	8.88945	2.64163e-05	0.000953572	UP	556.225	555.953	556.225	70.5328	39.6127	72.2713	8	2	6	17078.2	11157.7	6415.67	60296.2	11923.7	0	6789.7	14198.4	15358.2	16015.8	14583.9	43216.7	75139.7	71181.5	52035.9	62554.3	57649
M563T591	563.235	1.52347	-4.22896	0.0044583	0.0206887	Asp His Lys Lys	122048	M563T591	18.7519	4.22896	4.85917	0.0044583	0.0206887	UP	563.235	563.235	563.235	591.31	589.214	591.99	5	0	5	16616.6	2799.24	2165.83	52976.7	25201.4	0	1644.1	1165.68	4862.04	5319.09	3804.52	1882.58	67404.6	63048.1	58960.2	61394.8	65169.8
M533T278	533.341	1.70943	-5.14727	0.0124752	0.0398947	Asp Ile Ile Arg	122434	M533T278	35.4391	5.14727	3.80736	0.0124752	0.0398947	UP	533.341	533.34	533.341	278.218	277.862	279.004	5	0	5	52640	3499.51	2821.93	127586	79782.3	0	4293.25	6115.48	0	4455	6133.34	0	54497.5	178073	168965	178465	185518
M475T496	475.253	1.43931	-2.74704	0.00771803	0.0230749	Asp Lys Lys Ser	122855	M475T496	6.71337	2.74704	3.6879	0.00771803	0.0230749	UP	475.253	475.248	475.254	496.139	477.714	526.243	7	0	6	29667.4	68954.2	109483	462915	237662	291412	37291.7	27685.7	13177.7	32900.3	11257.2	788954	351450	347648	742816	282226	264395
M448T66	448.205	0.869227	1.17728	0.0152108	0.0302166	Asp Lys Ser Thr	122996	M448T66	2.2615	-1.17728	-3.05538	0.0152108	0.0302166	DOWN	448.205	447.934	448.206	66.1554	34.4233	84.0058	11	6	4	65664.9	400902	92602.1	177273	153516	411698	421143	219871	435316	429416	487965	77274.4	27851.3	367028	232429	27130.4	331924
M556T198	556.207	1.19901	-2.04916	0.0150822	0.0416226	Asp Met Gln Tyr	123759	M556T198	4.13865	2.04916	3.34697	0.0150822	0.0416226	UP	556.207	556.205	556.207	198.212	193.469	199.66	8	3	5	31088.7	28350.1	20650.8	117331	61760	1662.8	51545	50033.9	34257.4	9720	22881.6	19449	66689.8	138484	150287	186165	142912
M585T396	585.209	1.1433	2.72155	0.00534368	0.0215635	Asp Phe Phe His	121166	M585T396	6.59583	-2.72155	-4.56587	0.00534368	0.0215635	DOWN	585.209	585.201	585.211	395.99	395.597	420.696	11	6	5	107681	518865	233264	78665.6	36852.7	50913.6	697650	601509	581183	592812	589123	3483.68	94432.2	95023.6	94679.1	92100.5	92274.5
M613T411	613.202	1.67035	6.02863	0.0025797	0.017558	Asp Ser Trp Trp	125858	M613T411	65.2828	-6.02863	-5.55396	0.0025797	0.017558	DOWN	613.202	613.202	613.202	410.913	410.399	411.692	5	5	0	10547.1	34093.5	14830.7	444.538	535.996	5058	46646.4	42604.9	36455.9	38534.1	35261.7	0	625.292	750.412	0	0	1291.53
M619T454	619.31	1.8003	3.35497	0.005511	0.0312927	Asp Tyr Asn Leu Leu	264750	M619T454	10.2317	-3.35497	-4.39032	0.005511	0.0312927	DOWN	619.31	619.308	619.502	454.105	442.32	498.187	10	6	2	20769.2	72364.9	35462.1	7021.59	8458.59	142863	65760.7	46233.6	56533.5	54318.1	68481.1	0	1308.53	1959.38	19363	3308.08	16190.6
M262T706	262.086	1.11864	2.10448	0.00774335	0.0230869	Asparaginyl-Methionine	85652	M262T706	4.30042	-2.10448	-3.81975	0.00774335	0.0230869	DOWN	262.086	262.086	262.087	705.813	699.121	719.422	13	6	6	113058	885964	407781	206018	154390	1.68725e+06	883853	632079	819940	592940	699724	138058	418301	50139.8	354305	54393.9	220911
M214T298	214.119	1.52525	-2.49498	0.00971666	0.0373482	Asparaginyl-Valine	85659	M214T298	5.6372	2.49498	3.35324	0.00971666	0.0373482	UP	214.119	214.063	214.181	298.159	246.869	349.271	37	6	5	509329	583438	1.01563e+06	3.28896e+06	1.69541e+06	2.65638e+06	164693	188730	180361	161487	148983	1.09492e+06	1.114e+06	4.28452e+06	4.26253e+06	4.4211e+06	4.55669e+06
M1058T288	1057.52	1.52244	-3.66551	0.0199642	0.0459589	Asparagoside F	86185	M1058T288	12.689	3.66551	3.33391	0.0199642	0.0459589	UP	1057.52	1057.52	1057.52	287.776	287.368	288.809	4	0	4	18340.1	4103.25	3931.47	53310.5	35939.2	0	8499.18	1931.11	8008.46	0	6180.74	0	19621.1	60895.5	93269.4	77963.4	68113.9
M168T63	168.017	1.72747	1.7252	0.00306845	0.0279248	Asparagusate	65672	M168T63	3.30626	-1.7252	-5.03241	0.00306845	0.0279248	DOWN	168.017	168.013	168.106	63.0144	36.0568	110.532	26	6	6	599620	6.1428e+06	2.03635e+06	1.85793e+06	450677	8.80487e+06	8.72513e+06	4.87853e+06	5.0715e+06	4.71868e+06	4.65807e+06	1.42983e+06	1.20079e+06	2.32088e+06	2.1805e+06	1.87149e+06	2.14409e+06
M747T70	747.204	1.87838	-5.52705	0.00482305	0.021079	ATRACTYLOSIDE	44184	M747T70	46.1113	5.52705	4.80984	0.00482305	0.021079	UP	747.204	747.204	747.204	70.361	70.1202	71.3175	5	0	5	32526.9	1798.18	1128.35	84084.6	41890.5	0	2751.46	1597.57	3232.62	1762.04	1445.37	0	114848	98591.9	93774.1	94838.5	102455
M725T200	725.216	1.14981	-2.09105	0.0118275	0.0268419	ATRACTYLOSIDE	44184	M725T200	4.26057	2.09105	3.64938	0.0118275	0.0268419	UP	725.216	725.215	725.217	200.277	199.741	202.401	10	5	5	20732.8	15558.4	8573.67	66372.2	33011.4	0	26226.1	14899.4	18127.2	16733.3	17364.6	0	90732.1	78554.5	74675.1	77854.6	76417
M307T219	307.119	1.00217	4.33744	0.00438906	0.0206091	AUSTRICINE	987936	M307T219	20.2162	-4.33744	-4.81967	0.00438906	0.0206091	DOWN	307.119	307.119	307.119	219.324	218.682	219.434	3	3	0	5185.33	11774	5691.87	478.798	746.028	849.444	14215	11821.4	17247	12175	14336.3	0	0	0	1310.26	1562.53	0
M760T451	760.463	1.75289	-6.74088	0.0139201	0.0409147	Avermectin A1a monosaccharide	63693	M760T451	106.956	6.74088	3.70449	0.0139201	0.0409147	UP	760.463	760.463	760.464	451.239	450.544	452.689	5	0	5	17313.4	585.992	810.943	73544	48234.6	2175.1	0	0	524.893	475.05	340.911	0	24490	103914	109040	105535	98284.9
M731T478	731.4	0.657983	1.8734	0.0131058	0.0282238	Avermectin B2b monosaccharide	63690	M731T478	3.66395	-1.8734	-3.53577	0.0131058	0.0282238	DOWN	731.4	731.399	731.503	477.755	476.077	521.277	12	5	5	206936	779034	378029	212621	105207	12002.5	986342	945880	859131	930542	940308	8577.2	290685	286359	259024	213615	217469
M267T497	267.232	0.748731	2.38953	0.0110025	0.0259859	AVOCADENE	43516	M267T497	5.23986	-2.38953	-3.88824	0.0110025	0.0259859	DOWN	267.232	267.11	267.234	497.073	441.155	499.457	18	6	6	4.14375e+06	4.58315e+07	2.3217e+07	8.74669e+06	2.60225e+06	5.6916e+07	4.09017e+07	1.16468e+06	6.47155e+07	5.42979e+07	5.69929e+07	4.94221e+06	6.94098e+06	1.07906e+07	1.20313e+07	8.13988e+06	9.6351e+06
M733T476_1	732.547	1.08467	1.37032	0.00134746	0.0213143	bacteriohopane-,32,33,34-triol-35-cyclitolguanine	53879	M733T476_1	2.58528	-1.37032	-4.46031	0.00134746	0.0213143	DOWN	732.547	732.449	732.549	476.152	474.876	490.8	9	6	3	14870.7	85466.9	18127.3	33059.1	22355	65252.7	81016	73121.8	77746.8	106787	108877	794.271	23250.6	17604.5	53902.3	54171.7	48631.2
M823T526	823.389	1.02603	-1.84824	9.98201e-05	0.00231959	Balagyptin	95741	M823T526	3.60062	1.84824	6.37615	9.98201e-05	0.00231959	UP	823.389	823.384	823.549	526.003	523.849	558.458	3	0	3	87206.5	83957.7	52383.9	302393	65556.5	0	143196	51075.4	90629.6	128653	90192.5	180643	334784	291646	317578	373700	316004
M595T498	595.157	1.78451	5.35456	0.00258397	0.0175684	Balanol; azepinostatin	985341	M595T498	40.9152	-5.35456	-5.53641	0.00258397	0.0175684	DOWN	595.157	595.157	595.158	497.504	495.691	498.882	4	4	0	21169.9	175114	75471	4254.03	4312.61	35048.3	182469	219517	160447	252274	200929	12459.1	4536.93	3730.74	0	2808.3	1989.16
M923T445	923.261	1.54825	6.53567	0.00672841	0.0225517	Balletetroside	985460	M923T445	92.7753	-6.53567	-4.44171	0.00672841	0.0225517	DOWN	923.261	923.261	923.262	445.206	444.208	445.845	5	5	0	27180.1	101327	55311.4	988.844	1572.9	0	79279.1	115058	123095	142083	148444	0	0	0	3530.61	2402.45	0
M321T238	321.097	1.3794	-1.22261	0.00934482	0.0369241	Barceloneic acid A	985080	M321T238	2.33368	1.22261	3.34851	0.00934482	0.0369241	UP	321.097	321.096	321.243	237.736	213.016	266.881	24	6	6	183141	327430	170728	764118	269994	302773	671885	267154	256777	229693	236298	582215	295877	864754	969185	918387	954291
M319T198	319.082	1.12653	-2.66283	0.0356789	0.0497753	Barceloneic acid A	985080	M319T198	6.33275	2.66283	2.73836	0.0356789	0.0497753	UP	319.082	318.831	319.083	198.184	171.454	216.816	10	2	6	20895	17187.6	20960.6	109009	79415.7	0	16520.9	9870.06	5335.68	58299	13100.2	270630	82108.1	82091.5	76399.2	77516.2	65309.5
M487T379	487.343	1.72915	4.61797	0.000396081	0.00605356	bayogenin	53775	M487T379	24.5555	-4.61797	-8.31997	0.000396081	0.00605356	DOWN	487.343	487.289	487.345	379.49	355.835	429.851	26	6	5	697271	5.74175e+06	1.61871e+06	233828	96646.2	2.85206e+06	4.7802e+06	6.52483e+06	6.96289e+06	6.57568e+06	6.75485e+06	50185.5	203265	288867	306284	275568	278799
M849T530	849.407	1.19366	-2.27116	0.012208	0.0272686	bayogenin 3-O-cellobioside	53777	M849T530	4.8271	2.27116	3.65602	0.012208	0.0272686	UP	849.407	849.4	849.412	529.692	526.364	530.726	6	1	5	172281	204267	119409	986118	510039	0	367413	176805	231295	242401	207690	0	1.38289e+06	1.03897e+06	1.06322e+06	1.38402e+06	1.0476e+06
M371T417	371.324	1.55155	2.32623	0.00998561	0.0376409	Behenyl alcohol	36466	M371T417	5.01495	-2.32623	-3.85834	0.00998561	0.0376409	DOWN	371.324	371.322	371.327	416.885	396.147	417.698	7	5	2	35228.3	181313	90023.8	36154.5	19702.9	96772.1	357751	159522	164504	148902	160428	6782.89	15490.6	45786.9	47237.7	49101.2	52528
M304T458	304.302	1.66666	3.64834	0.0031275	0.0280535	BENZALKONIUM	44355	M304T458	12.5389	-3.64834	-5.18725	0.0031275	0.0280535	DOWN	304.302	304.263	304.31	458.151	419.172	547.07	38	6	6	709843	5.41334e+06	2.32936e+06	431723	328344	771275	7.01366e+06	6.82969e+06	5.80104e+06	5.81141e+06	6.25296e+06	1.08739e+06	281198	175258	340758	353206	352526
M218T464	217.985	1.80209	7.58666	0.00303352	0.027847	Benzenamine sulfate	63303	M218T464	192.226	-7.58666	-5.36212	0.00303352	0.027847	DOWN	217.985	217.98	217.986	464.163	444.048	464.384	6	5	0	56055.5	238690	108491	1190.67	609.027	18903.7	293793	279353	298972	260793	280323	0	1487.24	1481.08	1699.95	1218.39	1257.34
M1057T265	1057.3	0.99715	5.91516	0.00923941	0.0242684	Berninamycin C; (17Z)-N-(3-Amino-3-oxo-1-propen-2-yl)-17-ethylidene-14-(1-hydroxyethyl)-27-(2-hydroxy-2-propanyl)-20,33-dimethyl-24,30,37,40-tetrakis(methylene)-12,15,22,25,28,35,38-heptaoxo-19,32,42-trioxa-9-thia-3, 13,16,23,26,29,36,39,44,45,46,47-dodecaazahexacyclo[39.2.1.18,11.118,21.131,34.02,7]heptatetraconta-1(43),2,4,6,8(47),10,18(46),20,31(45),33,41(44)-undecaene-4-carboxamide	985271	M1057T265	60.3448	-5.91516	-4.10239	0.00923941	0.0242684	DOWN	1057.3	1057.3	1057.3	265.25	265.033	265.454	3	3	0	8003.42	26995.2	15909.4	318.269	779.597	0	16667.4	32402.3	34209.4	44024.3	34667.8	0	1909.61	0	0	0	0
M1111T70	1111.32	1.24162	-2.58037	0.0104577	0.0254162	Berninamycin C; (17Z)-N-(3-Amino-3-oxo-1-propen-2-yl)-17-ethylidene-14-(1-hydroxyethyl)-27-(2-hydroxy-2-propanyl)-20,33-dimethyl-24,30,37,40-tetrakis(methylene)-12,15,22,25,28,35,38-heptaoxo-19,32,42-trioxa-9-thia-3, 13,16,23,26,29,36,39,44,45,46,47-dodecaazahexacyclo[39.2.1.18,11.118,21.131,34.02,7]heptatetraconta-1(43),2,4,6,8(47),10,18(46),20,31(45),33,41(44)-undecaene-4-carboxamide	985271	M1111T70	5.98094	2.58037	3.79795	0.0104577	0.0254162	UP	1111.32	1111.32	1111.32	70.2773	69.9305	70.5259	3	0	3	8079.46	3351.53	2449.73	20174.3	10569.7	0	585.622	4980.51	5602.12	3799.64	5141.31	0	27305.3	29173.4	22234.6	23768.4	18564.1
M1097T199	1097.34	1.0278	-1.70095	0.0180047	0.0333299	Berninamycin C; (17Z)-N-(3-Amino-3-oxo-1-propen-2-yl)-17-ethylidene-14-(1-hydroxyethyl)-27-(2-hydroxy-2-propanyl)-20,33-dimethyl-24,30,37,40-tetrakis(methylene)-12,15,22,25,28,35,38-heptaoxo-19,32,42-trioxa-9-thia-3, 13,16,23,26,29,36,39,44,45,46,47-dodecaazahexacyclo[39.2.1.18,11.118,21.131,34.02,7]heptatetraconta-1(43),2,4,6,8(47),10,18(46),20,31(45),33,41(44)-undecaene-4-carboxamide	985271	M1097T199	3.25114	1.70095	3.22167	0.0180047	0.0333299	UP	1097.34	1097.34	1097.34	199.153	197.455	200.37	7	2	5	16657.8	13641.2	7158.79	44407.8	22270	0	15354.7	15230.2	19702.4	18846.9	12713.1	0	47165.5	54194.9	49397.5	54816.6	60872.1
M1171T71	1171.31	1.53831	-3.60907	0.00570583	0.0218589	Betadex	69550	M1171T71	12.2022	3.60907	4.48067	0.00570583	0.0218589	UP	1171.31	1171.31	1171.31	70.8557	70.6942	71.065	3	0	3	9352.72	2146.88	2211.93	26486.9	13121	0	753.257	1697.31	5647.97	758.499	4024.25	0	31287	28492.1	31856.8	32954.7	34330.6
M1117T198	1117.37	1.60287	-2.47536	0.0162176	0.042559	Betadex	69550	M1117T198	5.56106	2.47536	3.41676	0.0162176	0.042559	UP	1117.37	1117.37	1117.38	198.03	195.338	199.66	6	1	5	27881	19176	13890.6	106872	61315.9	0	37575.4	29787.7	24008.6	14577.2	9107.3	0	70547.9	149169	161043	141232	119240
M931T498	931.43	1.30223	2.76401	0.0131007	0.0282185	Betavulgaroside X	90220	M931T498	6.79281	-2.76401	-3.68762	0.0131007	0.0282185	DOWN	931.43	931.429	931.434	498.208	496.969	500.082	10	5	5	324657	1.23364e+06	691028	181588	104090	0	1.87787e+06	1.88245e+06	1.35146e+06	1.13625e+06	1.15382e+06	0	322789	216967	184440	182449	182881
M325T313	325.248	1.21331	-1.09907	0.0233729	0.0487895	Betaxolol	1319	M325T313	2.14216	1.09907	2.68412	0.0233729	0.0487895	UP	325.248	325.186	325.249	312.839	289.025	326.137	13	6	6	91982.6	201870	136876	432437	159808	480649	144411	151952	160447	137214	136544	604642	132861	433842	492147	429995	501136
M1069T470_2	1069.1	1.01002	-1.62603	0.0191423	0.0346608	Bicornin	89715	M1069T470_2	3.08663	1.62603	3.1723	0.0191423	0.0346608	UP	1069.1	1069.1	1069.1	469.929	469.513	471.194	10	5	5	171490	237454	117376	732989	364179	0	286268	279730	259708	291338	307683	0	789719	907570	942129	826190	932324
M981T295	981.325	1.02097	-1.68152	0.0183249	0.0337104	Bilirubin diglucuronide	6883	M981T295	3.20765	1.68152	3.19478	0.0183249	0.0337104	UP	981.325	981.325	981.326	294.959	294.124	295.62	5	0	5	7883.64	7600.31	4076.46	24436.3	12247.9	0	7506.03	11791	7221.72	9731.4	9351.73	0	25807	26615.6	32089.2	31335.1	30770.9
M102T230	102.03	1.42403	4.76213	0.00914595	0.024185	Biuret	66430	M102T230	27.136	-4.76213	-4.10488	0.00914595	0.024185	DOWN	102.03	102.03	102.03	230.192	230.077	230.561	4	4	0	7810.16	12526.7	7230.56	383.921	471.092	1722.34	5251.66	15150.7	16086.7	17626.5	19322.1	0	0	698.272	0	472.471	1132.78
M541T317	541.263	1.7773	-7.10635	0.00392963	0.0294944	Blumenol C O-[rhamnosyl-(1->6)-glucoside]	88048	M541T317	137.792	7.10635	5.05013	0.00392963	0.0294944	UP	541.263	541.145	541.347	316.826	298.569	317.501	11	0	6	32729.7	773.348	703.35	120629	58129.9	0	1597.98	1545.34	756.945	739.829	0	160767	39001	202289	137953	92035	91728.9
M641T452	641.297	1.59847	1.80965	0.0204909	0.046377	BMS-509744	986739	M641T452	3.50557	-1.80965	-2.77683	0.0204909	0.046377	DOWN	641.297	641.181	641.297	451.919	440.304	452.927	7	5	2	7305.15	24954.4	12370.7	7082.01	9773.31	0	31425.9	27798.6	28106.1	29684.4	32711.3	0	575.477	985.144	18889.5	1600.81	20441.1
M250T422	250.18	1.33584	1.6965	5.6019e-05	0.00289359	BOHLMANN K2631	987196	M250T422	3.24113	-1.6965	-6.75445	5.6019e-05	0.00289359	DOWN	250.18	250.116	250.183	421.925	392.054	476.691	36	6	6	142289	715377	136140	220718	116814	987384	673493	638338	663926	624673	704448	299069	227264	298645	324026	17338.2	157969
M705T227	705.237	1.51555	-2.54419	0.0229667	0.0484119	Bruceoside A	67172	M705T227	5.8328	2.54419	3.18442	0.0229667	0.0484119	UP	705.237	705.237	705.237	227.009	223.99	231.568	5	0	5	44969.2	29107	16066.6	170022	107196	0	39001.9	36684.3	45713.4	26553.1	26689.3	0	70571	251029	245151	230408	222973
M538T287	538.229	1.2984	-1.83289	0.0103754	0.0380455	Brusatol	67173	M538T287	3.56251	1.83289	3.71539	0.0103754	0.0380455	UP	538.229	538.046	538.346	287.011	231.41	316.225	18	4	5	28610	25256.7	11973.4	89977.2	40954.7	49326.8	21824.7	22198.4	19492.1	16772.3	21926.1	13109.6	78488.2	117108	125430	106079	99648.3
M224T65	224.128	1.24304	-1.56117	0.0227769	0.0482329	BUFEXAMAC	44293	M224T65	2.95093	1.56117	3.22252	0.0227769	0.0482329	UP	224.128	224.012	224.204	65.4024	2.78392	98.5169	34	6	6	255571	1.65502e+06	238856	4.88386e+06	2.44265e+06	1.2114e+06	1.58796e+06	1.6906e+06	1.74308e+06	1.85294e+06	1.84416e+06	884853	7.28691e+06	3.82676e+06	6.42515e+06	4.03356e+06	6.84595e+06
M537T16	536.767	1.57192	-4.08978	0.0155804	0.0305521	Butter acids	94390	M537T16	17.0273	4.08978	3.58018	0.0155804	0.0305521	UP	536.767	536.764	536.768	16.0762	15.1719	16.8017	4	0	4	20452.4	2328.86	1905.57	40069.4	25750.9	0	1666.42	2573.47	5647.88	1316.72	2768.69	0	17550.9	48648.6	67057.6	57816.2	49342.8
M183T704	183.067	0.892987	1.30293	0.00707687	0.0227498	Butyrolactone 3	991044	M183T704	2.4673	-1.30293	-3.40171	0.00707687	0.0227498	DOWN	183.067	183.048	183.067	703.72	666.283	718.567	35	6	6	220699	2.67676e+06	732373	1.08489e+06	881785	3.67615e+06	3.17476e+06	2.43034e+06	1.55741e+06	2.37353e+06	2.84835e+06	1.87925e+06	242279	531580	1.42562e+06	2.23767e+06	192949
M836T263	836.14	1.48374	-5.44372	0.00468826	0.0209402	Butyryl-CoA	443	M836T263	43.5235	5.44372	4.82418	0.00468826	0.0209402	UP	836.14	836.139	836.154	263.315	263.049	286.831	6	1	5	43844.5	4561.72	6058.33	200797	99454.6	0	0	5316.64	15960.7	4890.17	1202.76	520.738	264849	249074	220678	244842	224817
M594T321_1	593.977	1.68388	-7.42044	0.0133143	0.0405079	C.I. Direct Red 45	89226	M594T321_1	171.307	7.42044	3.7482	0.0133143	0.0405079	UP	593.977	593.977	593.977	320.731	319.363	321.602	5	0	5	39051.7	635.854	795.871	135109	87875.9	0	729.71	1155.05	0	0	1930.36	0	50581.3	177528	210637	202344	169564
M647T324_1	647.009	1.75469	-6.00526	0.0122312	0.0397045	C.I. Food Brown 3	92384	M647T324_1	64.2336	6.00526	3.82941	0.0122312	0.0397045	UP	647.009	646.807	647.01	323.747	322.651	324.811	7	0	4	44321	1161.65	1159.68	81123.8	51134.9	0	2569.83	2534.02	1098.16	767.906	0	0	43703.1	79337.8	130471	108405	124826
M513T468	513.019	1.65582	6.94565	0.00495197	0.0307665	C.I. Pigment Yellow 100	92545	M513T468	123.267	-6.94565	-4.78358	0.00495197	0.0307665	DOWN	513.019	513.019	513.02	467.978	467.64	468.021	5	5	0	24705.9	65945.6	33544.4	433.302	359.48	0	66174.6	78527.9	73023.3	86941.5	91006.3	0	0	533.38	896.287	575.392	594.755
M791T462	790.553	1.57818	3.44218	0.00353002	0.0288406	C18 Sulfatide	41622	M791T462	10.8693	-3.44218	-4.99561	0.00353002	0.0288406	DOWN	790.553	790.553	790.588	461.742	461.618	496.986	4	4	0	15592.3	25267.3	11141.5	2222.56	1883.01	46619.9	15378.7	18519.1	21905.3	22447.2	26733.5	0	0	4246.24	2431.76	4123.36	2533.98
M482T70	482.152	1.68196	-5.1381	8.40092e-05	0.00209798	Cabozantinib	989417	M482T70	35.2144	5.1381	11.2666	8.40092e-05	0.00209798	UP	482.152	481.958	482.152	69.5335	35.3391	70.6948	4	0	4	11839.1	710.853	592.902	26856.5	5653.38	0	0	1328.3	664.981	1101.77	1170.06	34153	30053	28005.9	17340.2	26843.5	24743.6
M645T71	645.132	1.79909	-4.60393	0.0157838	0.0421821	CALCEIN	44275	M645T71	24.3177	4.60393	3.57811	0.0157838	0.0421821	UP	645.132	645.131	645.132	71.3593	69.7057	72.9578	5	0	5	45590.7	7686.12	5896.88	188099	123365	0	6495.13	6312.25	3992.15	15209.8	14107.4	0	181394	325175	251604	90791.8	279626
M194T31	193.974	1.41291	1.1058	0.00497378	0.0307889	Calcium L-aspartate	69529	M194T31	2.15218	-1.1058	-3.59044	0.00497378	0.0307889	DOWN	193.974	193.926	193.993	30.6716	24.2788	82.1572	31	6	6	593215	3.7473e+06	1.00501e+06	1.74117e+06	929045	3.47061e+06	5.68132e+06	3.94054e+06	3.07848e+06	3.31503e+06	2.99784e+06	1.30033e+06	3.43621e+06	1.77763e+06	1.70957e+06	1.58764e+06	635633
M694T318	693.936	1.58261	-6.74273	0.0123829	0.0398234	Calmidazolium chloride	986049	M694T318	107.093	6.74273	3.81855	0.0123829	0.0398234	UP	693.936	693.936	693.938	317.785	317.604	319.798	4	0	4	21257.2	297.583	462.944	53685	34243.4	0	959.517	0	825.982	0	0	0	28905.2	78637.6	82972	48576.5	83018.7
M1073T231	1073.17	1.63562	-4.19883	0.00587671	0.0219881	Camelliatannin E	95780	M1073T231	18.3642	4.19883	4.56301	0.00587671	0.0219881	UP	1073.17	1073.17	1073.17	230.812	230.392	231.316	5	0	5	15988	2621.73	1846.26	48595.8	24610.4	0	2941.67	2475.62	5685.01	2800.44	1827.61	0	64286.7	64014.1	47519.8	60049.7	55704.3
M1007T456	1007.12	1.4456	-3.31424	0.00630702	0.0222884	Camelliatannin F	95547	M1007T456	9.94684	3.31424	4.46088	0.00630702	0.0222884	UP	1007.12	1007	1007.23	456.196	441.728	470.213	10	5	5	226469	109107	55348.1	1.0855e+06	533277	0	106485	144048	131795	125987	146327	0	1.32662e+06	1.32515e+06	1.32446e+06	1.22342e+06	1.31337e+06
M1071T470	1071.1	1.12832	-2.02094	0.0120652	0.02711	Camelliatannin F	95547	M1071T470	4.05847	2.02094	3.59058	0.0120652	0.02711	UP	1071.1	1071.09	1071.35	470.247	469.502	497.711	6	1	5	66981.5	61574.8	35744.7	249979	123459	0	108951	62371.5	77635.5	66967.7	53523.3	0	298440	302914	315008	271129	312380
M663T455	663.336	1.8583	6.55962	0.0175929	0.0439032	Canarigenin 3-[glucosyl-(1->4)-6-deoxy-alloside]	90721	M663T455	94.3287	-6.55962	-3.48321	0.0175929	0.0439032	DOWN	663.336	663.336	663.465	454.765	453.928	496.352	6	6	0	27315.1	41573.1	28995.9	338.633	277.548	100497	28428.5	25923.4	29367	31116.3	34106.3	0	364.175	0	610.532	461.074	596.019
M274T64	274.093	1.60998	-3.30184	0.00113056	0.0120234	Cardiospermin	66907	M274T64	9.86172	3.30184	5.18846	0.00113056	0.0120234	UP	274.093	274.036	274.094	63.6206	7.46602	115.411	22	6	6	243820	98538.2	181171	971757	370306	38455	467968	13322.4	23272.1	20993.7	27217.9	218607	1.18339e+06	1.10033e+06	1.10948e+06	1.09847e+06	1.12026e+06
M529T309	529.089	1.5704	-6.90307	0.013148	0.0403911	Cassiamin C	68236	M529T309	119.682	6.90307	3.75982	0.013148	0.0403911	UP	529.089	528.838	529.137	308.873	307.75	317.094	9	0	4	43345.1	588.645	964.385	94836.6	61394.1	0	2262	0	1269.87	0	0	0	49079.7	93768.6	121768	137193	167211
M632T467_2	632.084	1.84855	5.80212	0.00422806	0.0299173	Castacrenin A	87103	M632T467_2	55.7971	-5.80212	-4.96096	0.00422806	0.0299173	DOWN	632.084	632.083	632.488	466.784	466.164	482.089	4	4	0	13633.7	29027	14120.7	418.132	377.631	50938.3	12638.9	14494	33019.8	29466.9	33604.2	0	402.512	572.911	547.395	0	985.977
M635T51	635.017	1.13842	2.76271	0.00650193	0.0224136	Castacrenin A	87103	M635T51	6.78668	-2.76271	-3.96633	0.00650193	0.0224136	DOWN	635.017	634.833	635.181	50.7559	19.5975	57.7763	24	6	6	954376	1.7236e+06	849150	253968	320447	19403.9	2.09163e+06	1.86538e+06	2.23935e+06	2.21971e+06	1.90613e+06	79098.8	22778.5	734025	590724	24237.2	72946
M1079T428	1079.06	1.1878	-2.70731	0.00337518	0.028555	Castacrenin E	88020	M1079T428	6.53105	2.70731	4.26569	0.00337518	0.028555	UP	1079.06	1079.06	1079.06	428.041	426.757	446.387	5	2	3	16908.4	5562.77	8081.09	37330.9	16354.7	1473.39	0	16695.7	15207.5	0	0	22501.5	11169.9	49087.3	45561.1	49640.8	46024.6
M1055T470	1055.08	1.06563	-1.80807	0.0154004	0.0303873	Castacrenin E	88020	M1055T470	3.50174	1.80807	3.3885	0.0154004	0.0303873	UP	1055.08	1055.07	1055.08	469.76	469.502	471.194	10	5	5	145595	181503	90764.3	635642	315493	0	236832	226922	233404	193348	198514	0	815159	809390	785323	704703	699275
M1037T487	1037.08	0.880701	1.25164	0.0344933	0.048864	Castacrenin E	88020	M1037T487	2.38111	-1.25164	-2.62724	0.0344933	0.048864	DOWN	1037.08	1037.08	1037.09	486.933	486.176	489.499	10	5	5	72640.1	296181	146391	124372	65027.3	0	380660	375075	349341	341918	330089	0	146666	184896	161915	119429	133328
M1263T436	1263.04	1.38111	-3.26265	0.00105657	0.0190954	Castacrenin F	88011	M1263T436	9.59745	3.26265	5.53511	0.00105657	0.0190954	UP	1263.04	1263.03	1263.04	436.456	435.302	479.154	8	2	5	15367.2	7275.56	10699.2	71296.6	26233.8	2151.27	24224.2	0	0	0	17277.9	52096.3	26891.8	90618.9	84925.2	80636.8	92610.5
M981T480	981.076	1.14254	3.17623	0.00515705	0.0309707	Casuarictin	68177	M981T480	9.03941	-3.17623	-3.99344	0.00515705	0.0309707	DOWN	981.076	981.076	981.077	479.77	479.549	485.029	6	5	1	12600.8	23630.2	11807.7	2415.59	5468.52	0	29802.1	24776.6	26979.9	28680.9	31541.5	0	0	941.916	0	0	13551.6
M917T263	917.066	1.0499	-3.51421	0.00555667	0.0217409	Casuarictin	68177	M917T263	11.4257	3.51421	4.32602	0.00555667	0.0217409	UP	917.066	917.063	917.296	263.429	223.663	264.147	7	2	5	19188.2	5677.32	8806.27	66025.1	33016	0	0	16336.4	17727.5	0	0	0	89631	74193	77539.6	83555.4	71231.5
M478T259	478.186	1.69306	-2.47694	0.00286645	0.027455	CAY10485	44934	M478T259	5.56714	2.47694	5.38911	0.00286645	0.027455	UP	478.186	478.185	478.373	258.895	255.426	339.186	17	6	6	46872.7	52185.3	8195.72	290523	108020	67328.9	45004.1	49726.9	47057.5	48639.8	55354.4	290318	77018.3	315267	341175	362370	356988
M241T547	241.08	0.84199	2.91814	0.007119	0.0227727	CAY10554	45242	M241T547	7.55873	-2.91814	-4.30244	0.007119	0.0227727	DOWN	241.08	241.051	241.219	546.856	528.143	575.922	21	6	4	3.17836e+06	9.29944e+07	4.5541e+07	1.23029e+07	6.03985e+06	422984	1.04925e+08	1.13059e+08	1.11e+08	1.10731e+08	1.17828e+08	1.06558e+07	1.1722e+07	1.67431e+07	1.79003e+07	1.40501e+06	1.53913e+07
M631T467	631.082	1.27965	2.16241	0.0102387	0.0379061	Caylin-1	64651	M631T467	4.47663	-2.16241	-3.29936	0.0102387	0.0379061	DOWN	631.082	631.082	631.414	466.579	423.049	466.808	7	5	2	22543.9	54194.3	26611.1	12015.4	16505.5	0	63186.4	63266.5	65617.4	64988.5	68107.1	0	0	2060.84	36737.1	29301.2	3993.02
M525T582	525.248	1.31459	-2.54649	0.00116262	0.0122124	Ceanothine B	68080	M525T582	5.8421	2.54649	4.67319	0.00116262	0.0122124	UP	525.248	525.246	525.289	581.861	580.081	617.465	5	1	4	14144.5	6136.92	9040.97	36003.9	12780.4	0	555.211	6754.33	2260.29	3322.93	23928.8	15124.7	53683.7	39393.7	30998.5	41577.3	35245.4
M655T225	655.088	0.977566	3.56056	0.00893147	0.0240206	Cefditoren Pivoxil	989661	M655T225	11.7987	-3.56056	-3.93466	0.00893147	0.0240206	DOWN	655.088	654.994	655.088	224.811	224.039	226.445	7	5	2	41615.4	173371	96186.8	14592.6	22773.4	0	236890	271393	213839	175040	143062	0	48125.6	39430.1	0	0	0
M551T368	551.068	1.79459	-6.80625	0.00402644	0.0201593	Cefepime hydrochloride	69455	M551T368	111.914	6.80625	5.02093	0.00402644	0.0201593	UP	551.068	551.068	551.068	368.336	368.012	368.827	5	0	5	8568.49	243.275	271.698	35922.3	17404.1	0	0	0	509.824	556.124	393.703	1697.78	41302.5	36550.5	50616.9	44486.6	40879.2
M623T59	622.984	1.52424	3.43162	0.0205172	0.0463975	Cefodizime	1590	M623T59	10.79	-3.43162	-3.22767	0.0205172	0.0463975	DOWN	622.984	622.984	622.985	59.0629	58.1511	63.32	3	3	0	20065.7	61104.1	41244.6	5514.62	8867.11	0	122361	59358	45816.9	87435.7	51652.5	0	22863.2	5658.46	4566.04	0	0
M550T262	550.042	2.03303	-4.16464	0.00465737	0.0209075	Cefozopran	68912	M550T262	17.9342	4.16464	4.51933	0.00465737	0.0209075	UP	550.042	550.041	550.099	262.183	261.303	322.006	6	1	5	23217.2	4447.01	10314.2	81121.2	40257.4	25492.1	672.716	0	517.246	0	0	0	91084.3	104403	89231.8	97475.7	104532
M427T203	427.026	1.7945	-5.04934	0.0214426	0.0371816	Ceftizoxime	986652	M427T203	33.1133	5.04934	3.2872	0.0214426	0.0371816	UP	427.026	427.026	427.027	202.955	202.116	203.151	5	0	5	69227.4	3858.06	6770.08	128611	92714	17254.5	4476.47	658.355	375.129	383.924	0	4984.93	278477	179123	124830	94114.5	90135.8
M629T479_1	628.528	1.52842	6.29391	0.00453947	0.0303099	Cer(d16:2(4E,6E)/22:1(13Z)(2OH))	102995	M629T479_1	78.4611	-6.29391	-4.88164	0.00453947	0.0303099	DOWN	628.528	628.526	628.529	478.996	478.461	479.231	5	5	0	71116	208428	103236	2656.45	1750.11	1640.43	220598	253011	250408	242561	282350	658.3	451.194	4796.43	2975.9	3170.43	3886.45
M630T323_1	629.599	1.21837	-7.32655	0.011806	0.0393589	Cer(d18:0/20:0(2OH))	103010	M630T323_1	160.514	7.32655	3.86509	0.011806	0.0393589	UP	629.599	629.399	629.6	323.141	322.651	323.985	9	0	5	61064	589.101	1443	135476	85472	0	0	0	0	0	3534.61	0	63353.8	220942	197644	167010	163905
M675T212	675.147	1.44213	4.02413	0.00473494	0.020989	Chartreusin	987160	M675T212	16.2699	-4.02413	-4.71733	0.00473494	0.020989	DOWN	675.147	675.147	675.148	212.062	211.724	223.302	6	5	0	8759.05	25598	12374.6	1521.53	1778.84	842.862	25655.5	32037.3	31745.5	32000.5	31306.1	0	4671.17	2404.95	1043.25	0	1009.8
M974T469	974.143	1.83611	-4.47113	0.00633818	0.0325682	Chebulinic acid	68180	M974T469	22.1791	4.47113	4.50314	0.00633818	0.0325682	UP	974.143	974.143	974.143	469.346	468.343	469.358	3	0	3	30385.7	5298.36	2283.69	117462	60968.7	1781.98	6075.96	3570.63	8209.96	5609.25	6542.39	0	103524	158254	156875	137287	148829
M993T470	993.066	0.940919	1.40882	0.0251828	0.040854	Chebulinic acid	68180	M993T470	2.6552	-1.40882	-2.90294	0.0251828	0.040854	DOWN	993.066	993.065	993.067	470.108	469.502	471.194	10	5	5	99769.1	456439	224317	171888	85624.2	0	552712	575522	543514	519957	546931	0	225249	220603	188981	208488	188007
M1159T199	1159.39	1.62222	-3.06024	0.0102489	0.0379166	Chenodeoxycholoyl-CoA	58384	M1159T199	8.34114	3.06024	3.88655	0.0102489	0.0379166	UP	1159.39	1159.38	1159.39	199.142	197.38	199.852	5	0	5	30426.1	10890.4	8931.76	91212.7	49828.8	0	23322.3	17280.4	13467	9030.69	2241.73	0	69046.9	124824	113039	132808	107558
M834T311	834.484	1.76354	-2.83897	0.0113297	0.038949	Chivosazole B	71060	M834T311	7.15507	2.83897	3.84386	0.0113297	0.038949	UP	834.484	834.279	834.485	310.701	265.507	313.409	7	2	5	24479.3	13492.7	6871.68	96855.3	52676.4	0	18829.5	16403	13000.3	15919.6	16803.8	0	71321.6	135444	122185	125397	126784
M931T69	931.285	1.88803	-6.44917	0.00533726	0.021558	Chlorhexidine gluconate	66788	M931T69	87.3765	6.44917	4.69686	0.00533726	0.021558	UP	931.285	931.284	931.286	68.7317	67.701	68.9713	5	0	5	22212.6	468.79	575.38	47725	24638.2	0	681.939	719.932	1410.87	0	0	0	69449.9	60778.2	46104.4	53215.3	56802.1
M137T32	136.959	1.48819	1.65522	0.00795599	0.0351056	Chloropentafluoroethane	87591	M137T32	3.14971	-1.65522	-3.8721	0.00795599	0.0351056	DOWN	136.959	136.544	137	31.8158	10.4091	85.3285	24	6	6	230097	3.27261e+06	1.33958e+06	1.03902e+06	449455	1.3619e+06	5.5004e+06	3.65564e+06	3.20375e+06	3.01972e+06	2.89427e+06	557992	382743	1.28944e+06	1.21324e+06	1.37357e+06	1.41715e+06
M175T567	174.933	1.28702	2.66135	0.011634	0.0266434	Chloropentafluoroethane	87591	M175T567	6.32623	-2.66135	-3.65142	0.011634	0.0266434	DOWN	174.933	174.933	175.062	566.734	546.954	593.951	15	6	5	31253.9	666814	363726	105405	97669.6	201824	261617	753122	727242	1.09293e+06	964150	56205.4	244737	12767.7	118792	192274	7651.7
M200T527	199.85	0.547248	1.69123	0.0267104	0.0422213	Chloropicrin	72251	M200T527	3.22933	-1.69123	-3.02599	0.0267104	0.0422213	DOWN	199.85	199.85	199.897	527.397	476.499	592.955	16	5	6	186947	4.80586e+06	2.63775e+06	1.48819e+06	504698	140491	7.10315e+06	7.5134e+06	4.53112e+06	5.18395e+06	4.36305e+06	668450	1.51482e+06	2.13232e+06	1.70269e+06	1.71798e+06	1.19289e+06
M214T474	213.983	1.76582	4.84692	0.00253741	0.0265743	Chloroxine	990671	M214T474	28.7784	-4.84692	-5.5784	0.00253741	0.0265743	DOWN	213.983	213.982	213.983	473.525	458.654	482.685	10	6	0	118828	1.17569e+06	498097	40853.2	14595.9	161770	1.38733e+06	1.33339e+06	1.34708e+06	1.38513e+06	1.43944e+06	19245.9	63176.7	45128.4	45583	38451.5	33533.8
M356T463	355.852	1.28151	2.79841	0.0283569	0.04369	Chlorpyrifos-methyl	70121	M356T463	6.95674	-2.79841	-3.0207	0.0283569	0.04369	DOWN	355.852	355.852	355.852	463.373	461.893	465.084	5	5	0	28049.7	212956	146832	30589.3	17583.2	0	222588	280105	441975	189847	143221	0	44441.3	26236.4	30127.8	32231	50499.2
M363T585	363.308	1.19256	-2.28957	0.000698731	0.00892744	cholesta-4,6-dien-3-one	41650	M363T585	4.88909	2.28957	5.78657	0.000698731	0.00892744	UP	363.308	363.289	363.328	585.484	578.011	597.424	6	3	3	16210.2	26915.9	18107.1	131594	40442.6	55119.2	20416.7	28436.8	19985.2	36355.4	1182.2	112544	134634	164656	102522	83775.3	191435
M379T310	379.3	1.34501	-1.06533	0.0180059	0.0442815	cholesta-5,7,8(14),22E-tetraen-3-one	83897	M379T310	2.09265	1.06533	3.35965	0.0180059	0.0442815	UP	379.3	379.241	379.325	309.894	306.936	341.821	18	6	6	154704	386297	58604.9	808384	302107	272463	393419	419367	429347	382247	420943	535892	322758	1.01765e+06	975723	970080	1.0282e+06
M465T464	465.305	1.13014	2.02041	3.11866e-08	7.50511e-06	cholesterol sulfate	5625	M465T464	4.05699	-2.02041	-15.9047	3.11866e-08	7.50511e-06	DOWN	465.305	465.302	465.306	463.677	458.12	467.21	12	6	6	329823	2.18794e+06	196394	539303	160931	1.84102e+06	2.19016e+06	2.37844e+06	2.36725e+06	2.21863e+06	2.13216e+06	219769	654306	613479	592888	615414	539961
M632T467_1	631.584	1.63812	4.89785	0.00483349	0.030642	Cholesteryl linoleate	5584	M632T467_1	29.8125	-4.89785	-4.792	0.00483349	0.030642	DOWN	631.584	631.583	631.584	466.579	466.249	467.047	5	5	0	19331.8	38385.9	18983	1187.2	1094.81	0	44982.6	43925.4	51166.1	44959.3	45282	0	0	977.929	2025.29	1387.51	2732.45
M688T536	687.578	0.946451	1.40874	0.0161977	0.0312788	Cholesteryl stearate	5898	M688T536	2.65504	-1.40874	-2.88749	0.0161977	0.0312788	DOWN	687.578	687.576	687.597	535.926	521.139	550.376	11	6	5	220257	1.10217e+06	419630	415123	404475	1.92412e+06	1.12918e+06	1.00914e+06	793619	888412	868560	6423.4	673570	97720.8	179813	1.06742e+06	465795
M166T255	166.056	1.67313	-1.14268	0.00321636	0.0282402	Choline sulfate	63302	M166T255	2.20791	1.14268	5.17376	0.00321636	0.0282402	UP	166.056	166	166.088	255.379	182.63	268.269	30	5	6	110608	316695	23387.9	699234	179595	354531	316544	285962	312830	302130	328174	381367	644351	845220	886327	711417	726722
M995T387	995.011	1.11876	6.27777	0.00479057	0.0210461	CI Direct Blue 15	72937	M995T387	77.5884	-6.27777	-4.81631	0.00479057	0.0210461	DOWN	995.011	995.01	995.011	386.811	386.127	387.574	5	5	0	6799.54	19538	9869.75	122.641	300.409	0	26694.9	23866.8	23090.9	24299.8	19275.8	0	0	0	0	0	735.849
M564T257	564.275	1.08853	-1.89676	0.0144343	0.0295178	Cinaciguat	986767	M564T257	3.72377	1.89676	3.44813	0.0144343	0.0295178	UP	564.275	564.072	564.276	256.633	256.157	281.62	8	2	5	9774.78	10485.1	5540.25	39114.5	19568.6	0	14391.7	14651.1	12637.2	12383.2	8847.13	0	47931.6	51155.9	45740.4	49951.8	39907.2
M457T513	457.349	1.32681	2.36869	0.00312877	0.0280562	Citranaxanthin	91883	M457T513	5.16471	-2.36869	-3.99629	0.00312877	0.0280562	DOWN	457.349	457.281	457.351	512.666	477.682	515.471	6	4	0	30846.3	58831	16803.3	11339.9	23769.7	43463.8	69277.8	37170.2	56556.9	82633.8	63883.6	59829.7	0	1987.55	2267.09	2129.69	1825.49
M589T396	589.19	1.22831	-6.5458	0.00624798	0.0222492	Citrusin B	93822	M589T396	93.4294	6.5458	4.52301	0.00624798	0.0222492	UP	589.19	589.188	589.19	395.581	395.293	396.193	5	0	5	7301.13	126.579	310.055	23900.3	12871.2	0	759.476	0	0	0	0	0	27949.5	25836.1	27293.3	38907.7	23415
M311T410	311.127	1.67736	-1.78307	0.00105375	0.0190708	Cl-Amidine	96434	M311T410	3.44158	1.78307	5.32772	0.00105375	0.0190708	UP	311.127	311.058	311.258	410.221	388.447	494.572	26	6	6	48281.6	83489.5	39586.7	287336	84950	162122	80800.5	74521.3	62569.8	54693.1	66230.2	172996	184679	337151	362916	339507	326765
M281T458	280.842	1.55588	-3.52343	0.00256794	0.0175292	Clodronate disodium	990423	M281T458	11.499	3.52343	4.5566	0.00256794	0.0175292	UP	280.842	280.807	280.867	457.794	452.254	460.761	7	1	5	32887.1	31881.9	75820.2	367503	163715	0	186631	0	0	2571.58	2088.65	54455.1	509758	431646	475219	372437	361504
M192T503	191.996	1.19489	6.00546	0.00452563	0.0302934	CLOPIDOL	43547	M192T503	64.2428	-6.00546	-4.8802	0.00452563	0.0302934	DOWN	191.996	191.996	191.996	503.253	502.758	505.475	5	5	0	11383.5	28772.7	14336.8	193.439	473.826	0	31350.4	33110.6	32884.7	37513.1	37777.7	0	0	1160.63	0	0	0
M343T390	343.132	1.6008	-1.95717	0.00243489	0.0262653	Clozapine-N-Oxide	1902	M343T390	3.88299	1.95717	5.02396	0.00243489	0.0262653	UP	343.132	343.131	343.203	390.17	357.611	406.514	8	2	6	27709	60204.8	25219.8	233775	80780.6	110789	43006.8	54650.2	47888	49077.2	55817.4	69113.2	259176	271962	268204	265575	268618
M1168T441	1168.41	1.16215	7.47543	0.00553105	0.0217202	CoA(24:0(3Ke))	97430	M1168T441	177.963	-7.47543	-4.65749	0.00553105	0.0217202	DOWN	1168.41	1168.41	1168.41	441.292	440.747	441.728	5	5	0	34615.8	141947	74283.8	668.257	1636.89	0	119607	172093	185889	182869	191222	0	0	0	4009.54	0	0
M1132T253	1132.45	1.2426	-6.2276	0.00612124	0.0221629	CoA(24:0(3OH))	97423	M1132T253	74.9365	6.2276	4.54562	0.00612124	0.0221629	UP	1132.45	1132.45	1132.45	252.727	251.793	253.306	3	0	3	6593.38	78.2467	191.664	15542.6	8331.03	0	0	0	0	0	469.48	0	20017.3	13446.3	22113.3	21679.1	15999.4
M937T76	937.302	1.7653	-4.02013	0.00854956	0.0359323	Cobalt-dihydro-precorrin 6	63951	M937T76	16.2249	4.02013	4.1702	0.00854956	0.0359323	UP	937.302	937.302	937.302	75.8924	75.668	76.4018	3	0	3	19046.2	5221.28	3346.51	85491.6	47030.3	0	2651.15	7011.31	8148.87	8435.85	5080.48	0	60403.7	115421	115026	106226	115874
M937T198	937.302	1.69858	-1.88146	0.0198093	0.0458332	Cobalt-dihydro-precorrin 6	63951	M937T198	3.68447	1.88146	3.21694	0.0198093	0.0458332	UP	937.302	937.301	937.303	198.022	194.308	200.925	10	5	5	67340.5	79693.1	40340.4	293764	157930	0	91856.6	86092.8	114997	95521.5	89690.4	0	224754	364282	379641	395120	398786
M949T532	949.326	1.22642	-2.38502	0.000695826	0.00890238	Cobalt-precorrin 7	63952	M949T532	5.22351	2.38502	4.98679	0.000695826	0.00890238	UP	949.326	949.324	949.568	531.795	530.852	577.472	5	1	4	36246.1	34712.2	43025.8	181455	57829.2	119174	36646.5	18168	0	20496.2	13788.5	122384	280278	140816	208292	149020	187939
M937T253	937.238	1.56371	-4.71495	0.0185456	0.0447596	Cobalt-sirohydrochlorin	63945	M937T253	26.2628	4.71495	3.40919	0.0185456	0.0447596	UP	937.238	937.162	937.238	253.484	238.05	254.54	6	1	5	41522.7	8974.06	15299.1	236973	163101	0	4256.27	3622.58	4249.12	1699.77	40016.6	0	57157.7	360839	335101	317417	351326
M1308T452	1308.08	1.35066	-1.99611	0.0145229	0.041293	Complestatin	71029	M1308T452	3.98923	1.99611	3.30983	0.0145229	0.041293	UP	1308.08	1308.08	1308.08	451.507	450.442	457.88	5	1	4	10844.6	8295.39	6626.68	33092.2	17113.1	1399.82	21007.2	7841.06	6955.18	6694.5	5874.59	11336.1	10985.3	44188.2	45855.7	45934.5	40253.5
name-down	m.z	vip	log2(Fold Change)	pvalue	qvalue	compound	METLIN ID	name	fold	log2fold	tstat	pvalue	qvalue	updown	mzmed	mzmin	mzmax	rtmed	rtmin	rtmax	npeaks	b3-p	c3p	maxint	mean1	sd1	mean2	sd2	B3_P1	B3_P2	B3_P3	B3_P4	B3_P5	B3_P6	C3_P1	C3_P2	C3_P3	C3_P4	C3_P5	C3_P6
M849T450	848.516	1.7224	-7.71907	0.012031	0.0395441	Concanamycin A	71092	M849T450	210.703	7.71907	3.84747	0.012031	0.0395441	UP	848.516	848.515	848.516	449.648	448.678	450.755	5	0	5	15794.5	188.864	207.748	72010	45724.4	0	343.316	0	395.964	0	393.905	0	28321	98534.9	101934	103236	100034
M319T397	319.098	1.75017	4.39396	0.000790523	0.00968562	Corylin	47556	M319T397	21.024	-4.39396	-6.92499	0.000790523	0.00968562	DOWN	319.098	319.071	319.228	396.632	384.114	462.508	10	6	3	40859.7	371173	123531	17628.8	19462.7	121737	438724	394456	443773	416077	412271	0	42057	39417.4	20720.3	2228.65	1349.64
M1092T71	1092.38	1.88539	-3.84957	0.00957644	0.037191	COUMERMYCIN A1	990248	M1092T71	14.4157	3.84957	4.02249	0.00957644	0.037191	UP	1092.38	1092.38	1092.38	71.406	69.7057	72.9578	4	0	4	16831.4	4484.47	4262.24	66067.4	37257.9	0	0	4392.51	4620.75	11266.4	6627.16	0	113167	79858.1	71838.7	57591.4	73949.1
M339T198	339.12	1.2073	-2.04148	0.00470648	0.0209593	CP-380736	986027	M339T198	4.11668	2.04148	3.71326	0.00470648	0.0209593	UP	339.12	339.119	339.166	198.375	197.11	200.714	8	1	4	9869.96	4667.76	5638.07	19215.7	7765.84	14495.6	905.708	1218.53	1861.3	993.861	8531.55	7252.01	21074.8	28833.1	22353.7	22844.9	12935.4
M1015T198	1015.33	1.74962	-1.74098	0.0215025	0.0471416	Crocin	58131	M1015T198	3.34262	1.74098	3.1241	0.0215025	0.0471416	UP	1015.33	1015.33	1015.34	197.657	193.793	199.345	10	5	5	51275.6	59816.4	29715.6	200063	105871	0	66829.9	76527.5	78545.4	70386.3	66609.3	0	178134	213384	292217	252030	264615
M113T191	113.071	1.32009	2.33945	0.0208347	0.0466424	Cucurbitine	68147	M113T191	5.06108	-2.33945	-3.07256	0.0208347	0.0466424	DOWN	113.071	112.971	113.169	190.754	157.765	288.473	13	2	5	161271	3.7888e+06	2.28489e+06	748614	808402	1.75151e+06	8.25873e+06	3.22889e+06	3.10785e+06	2.70027e+06	3.68554e+06	320165	613230	28972.9	24793.7	1.82027e+06	1.68425e+06
M323T496	323.277	1.10235	1.28749	0.00162524	0.0229715	CUDA	44975	M323T496	2.44102	-1.28749	-5.30592	0.00162524	0.0229715	DOWN	323.277	323.277	323.322	495.887	487.332	535.649	11	6	5	98265.2	306076	27694.6	125388	78683.1	303977	353579	316509	304285	279879	278225	4413.79	46958.5	177649	185373	173518	164417
M793T615	793.168	1.44748	-6.28504	0.00342916	0.0192725	Cyanidin 3-(6''-caffeylglucoside)-5-glucoside	46926	M793T615	77.9803	6.28504	5.20736	0.00342916	0.0192725	UP	793.168	793.168	793.169	614.811	611.86	615.522	4	0	4	14202.6	187.223	305.292	22679	10575.5	712.312	0	0	0	411.025	0	6873.53	27235.3	35255.6	21071.9	14823.9	30814
M613T225	613.04	0.119802	8.152	0.00595657	0.0220465	Cyanidin 3-(6''-dioxalylglucoside)	46992	M613T225	284.443	-8.152	-4.57832	0.00595657	0.0220465	DOWN	613.04	613.04	613.04	225.488	224.811	226.445	5	5	0	15354.1	44205.5	23650.8	0	0	3860.17	73451.6	56514.8	54075.9	39968	37362.7	0	0	0	0	0	0
M1169T472	1169.3	1.56219	3.90193	0.00900587	0.0240761	Cyanidin 3-(6''-ferulyl-2'''-sinapylsambubioside)-5-glucoside	46937	M1169T472	14.9485	-3.90193	-4.11504	0.00900587	0.0240761	DOWN	1169.3	1169.3	1169.41	471.9	440.519	475.089	8	5	0	49002.3	189028	104717	12621.1	7798.83	0	131457	233261	261674	262084	245691	0	13681.7	8827.72	15914.9	13869.2	23432.9
M1099T198	1099.36	1.70787	-1.76973	0.021485	0.0471288	Cyanidin 3-[6-(4-glucosylcoumaryl)sophoroside] 5-glucoside	95582	M1099T198	3.40989	1.76973	3.13222	0.021485	0.0471288	UP	1099.36	1099.35	1099.36	198.46	194.308	200.5	10	5	5	97289.1	131561	65395.5	448730	239260	0	171774	145088	159219	145426	167856	0	357185	577850	537851	612938	606556
M1401T485	1401.31	1.72674	5.08829	0.00470453	0.0209573	Cyanidin 3-O-[2-O-(6-O-E-caffeoyl-beta-D-glucopyanosyl)]-{6-O-[4-O-(6-O-E-3,5-dihydroxycinnamoyl-beta-D-glucopyranosyl)-E-caffeoyl]-beta-D-glucopyranosyl}-5-O-beta-D-glucopyranoside	46975	M1401T485	34.0196	-5.08829	-4.81794	0.00470453	0.0209573	DOWN	1401.31	1401.31	1401.32	485.486	484.892	487.386	5	5	0	32285.2	120984	59605.4	3505.27	3817.41	0	147939	152836	140532	135408	149190	0	2140.65	0	4537.11	4143.75	10210.1
M1387T263	1387.41	1.07296	1.83758	0.0160994	0.0311628	Cyanidin 3-O-[2-O-(6-O-E-coumaroyl-beta-D-glucopyanosyl)]-{6-O-[4-O-(6-O-E-coumaroyl-beta-D-glucopyranosyl)-E-caffeoyl]-beta-D-glucopyranosyl}-5-O-beta-D-glucopyranoside	46976	M1387T263	3.57409	-1.83758	-3.37012	0.0160994	0.0311628	DOWN	1387.41	1387.41	1387.42	263.432	263.049	264.492	10	5	5	105223	458472	231568	128258	63088.3	0	448074	529422	591206	590693	591440	0	160298	159571	148946	154722	146011
M972T230	972.2	0.612601	2.60479	0.0121244	0.0271761	Cyanidin 3-O-[b-D-Glucopyranosyl-(1->2)-[3,4-dihydroxy-E-cinnamoyl-(->6)]-b-D-glucopyranoside] 5-glucoside	87806	M972T230	6.08302	-2.60479	-3.13874	0.0121244	0.0271761	DOWN	972.2	972.198	972.275	229.98	199.321	230.561	5	4	1	10100.3	28630.2	15416.5	4607.23	10668	0	31534.2	27218.4	29563.5	39085.3	44379.8	1285.43	0	26357.9	0	0	0
M576T500	576.149	0.493303	4.14924	0.00833045	0.0235458	Cyanidin 3-rhamnoside 5-glucoside	92776	M576T500	17.7437	-4.14924	-3.99164	0.00833045	0.0235458	DOWN	576.149	576.147	576.435	500.027	499.707	533.723	6	5	1	32827.6	153654	86568.6	8531.59	20898	0	165809	206723	150352	257307	141734	51189.5	0	0	0	0	0
M596T321	596.172	1.2171	-6.39256	0.0101355	0.0377991	Cyanidin 3-rhamnoside 5-glucoside	92776	M596T321	84.0142	6.39256	4.01524	0.0101355	0.0377991	UP	596.172	596.172	596.173	321.231	321.017	322.144	3	0	3	22392.3	362.731	888.507	51866.6	31407.2	0	0	0	2176.39	0	0	0	27780.5	67054.3	63144.3	70307.4	82912.9
M150T553	149.994	1.79773	5.01412	0.00100438	0.0112317	Cyanuric acid	66429	M150T553	32.3148	-5.01412	-6.85225	0.00100438	0.0112317	DOWN	149.994	149.993	149.994	552.535	544.233	556.615	6	6	0	109619	2.88012e+06	997286	89127.1	28894	4.86639e+06	2.87988e+06	2.24194e+06	2.39671e+06	2.52872e+06	2.3671e+06	142412	89626	79002	91541.4	75175.1	57006.1
M152T464	152.007	1.72822	6.88197	0.00279049	0.0272653	Cyanuric acid	66429	M152T464	117.945	-6.88197	-5.46438	0.00279049	0.0272653	DOWN	152.007	152.007	152.007	464.405	464.169	464.572	5	5	0	55916.1	148089	65837.2	1204.53	878.502	15106.9	163778	167685	189333	170666	181965	1606.76	0	1242.64	460.815	2485.12	1431.84
M571T238	571.14	1.74032	-5.5541	0.0178017	0.0330967	Cys Asp His Tyr	112419	M571T238	46.9842	5.5541	3.47025	0.0178017	0.0330967	UP	571.14	571.072	571.207	238.211	232.884	243.474	8	0	5	21630.6	1565.6	1432.62	75966.6	52496.7	0	0	1140.95	2860.3	2008.14	3384.22	0	105080	101822	118456	112424	18018
M557T225	557.12	1.11599	2.00635	0.0135232	0.0286449	Cys Asp Phe His	112366	M557T225	4.01765	-2.00635	-3.48462	0.0135232	0.0286449	DOWN	557.12	557.119	557.173	225.234	194.827	240.436	18	5	5	159387	699969	354299	174204	105183	0	873474	979396	855353	769826	721765	0	318759	232356	181086	159648	153377
M444T229	444.115	1.29877	-3.03037	0.00731747	0.0228774	Cys Cys Gly Lys	111988	M444T229	8.1702	3.03037	4.18974	0.00731747	0.0228774	UP	444.115	444.092	444.173	228.906	202.116	230.874	13	3	5	20557	9154.52	7365.21	75191.6	37898.9	0	0	9958.06	15037	15608	14324.1	0	91202.1	105084	83009	92497.8	79357
M543T462	543.146	1.82322	4.93529	6.16098e-05	0.00174578	Cys Cys His His	112006	M543T462	30.5963	-4.93529	-11.7982	6.16098e-05	0.00174578	DOWN	543.146	543.146	543.146	461.893	460.335	463.713	5	5	0	26957.5	151986	30260.5	4967.47	3998.75	106705	163658	189353	174641	130607	146955	1572.04	4878.88	1939.17	6599.01	12133.8	2681.89
M519T519	519.139	1.55624	2.14803	0.00022113	0.00767574	Cys Cys Met Tyr	112099	M519T519	4.43222	-2.14803	-7.99226	0.00022113	0.00767574	DOWN	519.139	519.139	519.139	519.277	517.214	532.364	7	5	2	41803.6	160174	11008.3	36138.5	36385.9	149427	174535	163310	149910	170953	152908	10770.1	8103.57	12482.8	19852.1	84890.5	80731.8
M544T234	544.149	1.79354	-7.18322	0.00435226	0.020566	Cys Glu Glu Lys	112748	M544T234	145.333	7.18322	4.92971	0.00435226	0.020566	UP	544.149	544.063	544.253	233.546	195.459	330.349	18	0	5	16654.7	347.131	610.839	65481.3	32358.3	0	1499.44	0	583.344	0	0	0	74891.7	73732.8	78517	85699.6	80046.9
M529T47	529.139	0.903338	1.46869	0.0117673	0.0267771	Cys His His Pro	114012	M529T47	2.76771	-1.46869	-3.4061	0.0117673	0.0267771	DOWN	529.139	528.86	529.238	47.082	6.04718	63.4221	29	6	6	30545.7	244899	103106	88484.4	44967.5	450177	183656	242304	213434	179413	200411	179069	77424.6	80733.2	63473.3	63782.6	66423.6
M576T220	576.189	1.54136	3.6337	0.00779345	0.0231102	Cys His Ser Trp	114198	M576T220	12.4123	-3.6337	-4.17599	0.00779345	0.0231102	DOWN	576.189	576.188	576.189	219.601	218.965	220.036	5	5	0	9078.44	28517.8	15199.4	2273.73	2439.34	0	32441.7	43947.9	37074.5	31555.8	26087.1	0	6818.48	2338.98	1269.37	2614.58	600.944
M425T413	425.222	0.801898	1.1665	0.000131991	0.002708	Cys Ile Ile Pro	114432	M425T413	2.24466	-1.1665	-7.59381	0.000131991	0.002708	DOWN	425.222	425.11	425.26	413.266	363.266	458.291	24	6	6	31499.2	228959	16809.2	102002	37343.3	196829	246474	231238	230084	236037	233094	27286.3	115530	112340	131557	112442	112855
M666T198	666.245	1.72228	-2.7333	0.0199316	0.0459325	Cys Lys Trp Trp	115058	M666T198	6.64976	2.7333	3.29969	0.0199316	0.0459325	UP	666.245	666.245	666.246	197.869	194.834	198.293	6	1	5	26155.2	14853.7	9939.27	99062.2	61716	0	27254.8	22045.5	18146.4	14352.7	7323.06	0	106526	54218.8	165978	145438	122213
M535T71	535.166	1.54976	-1.95935	0.0184731	0.0446964	Cys Met Pro Tyr	115739	M535T71	3.88887	1.95935	3.14178	0.0184731	0.0446964	UP	535.166	535.166	535.166	71.3593	69.1526	76.2059	7	2	5	33648.1	35889.6	28383.2	139718	75810.5	0	19723.3	21589.8	58935	77609	37480.7	0	106988	164177	176501	193149	197491
M585T484	585.215	1.76454	5.15236	0.00539265	0.031189	Cys Phe Phe Phe	113164	M585T484	35.5643	-5.15236	-4.67429	0.00539265	0.031189	DOWN	585.215	585.215	585.215	483.509	482.632	483.759	5	5	0	20527.1	31303.7	15975.7	779.542	800.174	0	31137.6	34283.6	41365.9	37667.6	43367.5	0	2074.13	434.136	0	1133.29	1035.7
M547T387	547.178	1.71046	4.56091	0.00573692	0.0218829	Cys Phe Phe Pro	113172	M547T387	23.6033	-4.56091	-4.59748	0.00573692	0.0218829	DOWN	547.178	547.178	547.178	386.543	386.127	387.04	5	5	0	18383.3	89057.7	45359.5	3748.3	2897.84	0	130203	105992	99031.6	94251.7	104868	0	4525.24	2170.07	7992.27	5743.02	2059.23
M625T396	625.202	1.66843	4.33887	0.000492809	0.00702091	Cys Pro Trp Trp	116658	M625T396	20.2363	-4.33887	-7.96578	0.000492809	0.00702091	DOWN	625.202	625.202	625.202	395.99	395.597	396.453	5	5	0	30234.4	165569	48343.9	8181.78	2261.46	68192.6	198578	187993	175979	182999	179673	5844.77	7986.59	11252.4	5735.12	7945.17	10326.6
M578T497	578.17	1.14792	4.23082	0.000632795	0.0083415	Cys Ser Trp Tyr	117859	M578T497	18.776	-4.23082	-6.29023	0.000632795	0.0083415	DOWN	578.17	578.17	578.235	497.018	484.563	498.833	6	5	1	57528.7	672423	233328	35709.3	83870.1	240418	693002	896823	784923	611274	808098	206800	0	7455.7	0	0	0
M314T56	314.064	1.52413	-2.25829	0.00613528	0.03227	Dantrolene sodium	985934	M314T56	4.78425	2.25829	4.47463	0.00613528	0.03227	UP	314.064	314.064	314.342	55.9618	9.80056	71.9847	16	5	6	129495	240195	58283.5	1.14915e+06	494154	340103	248953	181536	253468	234122	182989	1.05387e+06	206004	1.25189e+06	1.56416e+06	1.45416e+06	1.36484e+06
M591T279	591.285	1.57563	-3.91499	0.00554619	0.0217325	Daurisoline	986249	M591T279	15.0845	3.91499	4.62741	0.00554619	0.0217325	UP	591.285	591.285	591.285	279.389	278.857	279.867	5	0	5	14656	3640.34	2002.38	55277.5	27260.3	0	4741.15	4669.49	5460.27	2722.48	4248.65	0	66264	62251.6	66995.2	64490.6	71663.5
M190T295	190.072	1.60748	-8.14912	0.0100032	0.0376596	Deanol aceglutamate	987765	M190T295	283.877	8.14912	4.03177	0.0100032	0.0376596	UP	190.072	190.035	190.159	295.051	266.129	326.119	33	5	5	9.88909e+06	143208	92232.7	4.06535e+07	2.46117e+07	156408	86720.9	120145	322713	89197.4	84063.6	162478	1.97387e+07	5.47132e+07	5.50618e+07	5.57046e+07	5.854e+07
M585T330	585.067	1.50988	-2.80104	4.27329e-05	0.00136685	Delphinidin 3-(6''-malonylglucoside)	47059	M585T330	6.96943	2.80104	9.20245	4.27329e-05	0.00136685	UP	585.067	585.066	585.33	329.532	313.9	330.884	9	2	6	9046.74	6015.61	8805.53	42105.9	3840.09	13178.9	20711.3	0	1340.37	456.023	407.052	42688.7	44754.5	46270.2	37377.1	44172.2	37372.6
M1267T470	1267.28	1.78313	6.37289	0.00435591	0.0205703	Delphinidin 3-(6-malonylglucoside)-7,3'-di-(6-sinapoylglucoside)	47104	M1267T470	82.8766	-6.37289	-4.92679	0.00435591	0.0205703	DOWN	1267.28	1267.05	1267.28	470.082	416.776	472.035	7	5	0	28288.8	137314	67461.6	1579.45	1743.08	0	162779	172953	163514	157590	167046	0	0	3001.83	2931.94	0	3542.95
M879T263	879.146	1.83948	-6.17535	0.0115026	0.0265099	Delphinidin 3-(6''-O-4-malyl-glucoside)-5-(6'''-O-1-malyl-glucoside)	47080	M879T263	72.2712	6.17535	3.89085	0.0115026	0.0265099	UP	879.146	879.1	879.193	263.315	262.581	264.537	10	0	5	43005.7	2244.67	1706.77	164097	101880	0	652.19	2829.72	1928.34	4330.19	3727.6	1917.68	69364	233141	219027	229987	231146
M1039T250	1039.2	1.30129	-6.78357	0.00429415	0.0204969	Delphinidin 3-(6-p-coumaroylglucoside)-5-[6-(malonyl)-4-(rhamnosyl)glucoside)]	47094	M1039T250	110.169	6.78357	4.94531	0.00429415	0.0204969	UP	1039.2	1039.2	1039.2	250.207	249.958	250.682	5	0	5	10425	91.1201	223.198	24280.5	11979.3	0	0	546.721	0	0	0	0	30693.3	26790.2	30267.8	28333.9	29598.1
M971T230	971.199	1.62816	4.1182	0.00630105	0.0222844	Delphinidin 3,3'-di-glucoside-5-(6-caffeoylglucoside)	47082	M971T230	17.3661	-4.1182	-4.47966	0.00630105	0.0222844	DOWN	971.199	971.199	971.199	230.147	229.98	230.224	4	4	0	10257.7	28075.9	14429.3	1592.3	1225.83	0	38877.1	25695.8	34234.4	33976.1	35672	0	885.582	2062.77	3062.98	763.716	2778.76
M1181T471	1181.3	1.43453	3.26815	0.00767567	0.0230549	Delphinidin 3-glucoside-7,3'-di-(6-(E)-sinapoylglucoside)	47114	M1181T471	9.63409	-3.26815	-4.25613	0.00767567	0.0230549	DOWN	1181.3	1181.3	1181.3	470.922	469.907	472.95	9	5	4	199270	907662	465692	94190.3	48099.9	0	816393	1.1969e+06	1.15651e+06	1.12407e+06	1.15209e+06	0	86361	124573	117683	118947	117578
M1271T70	1271.37	1.30122	-2.71255	0.00968977	0.0246872	Delphinidin 3-O-rutinoside-7,3'-di-O-(6-O-p-coumaroyl-beta-D-glucopyranoside)	47106	M1271T70	6.55478	2.71255	3.96793	0.00968977	0.0246872	UP	1271.37	1271.37	1271.37	70.1202	69.7612	71.3175	5	0	5	17527.4	5940.55	3154.38	39082.9	20214.9	0	5685.7	7563.87	8791.54	7838.15	5764.06	0	52133.8	56906.4	42125.2	43267.1	40064.7
M1064T279	1063.53	1.23542	-2.4276	0.00906256	0.0241181	Deltoside	67252	M1064T279	5.37998	2.4276	3.9701	0.00906256	0.0241181	UP	1063.53	1063.53	1063.53	279.381	279.122	280.193	8	3	5	23768	19578.6	10579.6	105446	51911.8	0	19990.7	28215.9	23904.2	17042	28319.1	0	128373	125152	131331	130598	117223
M555T468	555.391	0.845448	1.87702	0.0144098	0.0294951	Demecarium	85448	M555T468	3.67315	-1.87702	-3.54501	0.0144098	0.0294951	DOWN	555.391	555.391	555.391	467.626	466.707	468.826	7	5	2	125712	333074	164101	90678	33514.1	36532.8	261590	350724	440396	443839	465363	36329.5	75626	79039.7	114967	111982	126124
M338T202	338.138	1.51342	-3.6274	0.00707873	0.0227508	denopamine	986923	M338T202	12.3582	3.6274	4.32289	0.00707873	0.0227508	UP	338.138	338.138	338.138	202.273	201.324	202.678	5	0	5	12610.1	2213.68	1715.28	27651.4	14311.4	0	835.891	4361.23	3668.92	2976.94	1439.13	0	27119.5	28358.9	35940.1	35524.4	38965.6
M120T261	120.054	1.68084	-1.47746	0.000831861	0.0168946	Deoxycytosine	65704	M120T261	2.78458	1.47746	5.84652	0.000831861	0.0168946	UP	120.054	120.011	120.081	260.845	228.506	264.344	23	5	5	104269	246524	67135	686468	171660	370913	231096	179692	254974	198788	243685	342411	765904	696280	747370	788180	778662
M395T45	394.931	1.16118	-2.06307	1.61342e-06	0.000127434	Deoxyribose triphosphate	69447	M395T45	4.17875	2.06307	21.3626	1.61342e-06	0.000127434	UP	394.931	394.823	395.176	45.0172	4.93825	69.3665	18	2	6	130937	77371.2	6272.14	323315	27494.2	84742.1	76834.4	68963	83241.6	71502.1	78944	332466	360645	348027	299121	298807	300826
M284T555	284.266	0.978511	1.13624	0.0207048	0.0363966	D-erythro-Sphingosine C-17	41557	M284T555	2.19808	-1.13624	-2.90189	0.0207048	0.0363966	DOWN	284.266	284.251	284.284	555.391	543.366	557.787	14	6	6	17616556	7.31984e+07	1.5995e+07	3.33011e+07	2.96365e+07	1.02702e+08	5.58528e+07	6.43856e+07	7.53421e+07	6.8157e+07	7.27511e+07	2.66166e+07	755597	7.48688e+07	4.42334e+07	5.26688e+07	663222
M872T71	872.267	1.72367	-4.64943	0.00599583	0.0220747	Deshydroxy-C-1027 chromophore	69039	M872T71	25.0968	4.64943	4.55349	0.00599583	0.0220747	UP	872.267	872.266	872.268	70.5259	70.1202	70.6948	5	0	5	15855.2	1715.29	1294.15	43672.5	22533.2	0	762.483	1424.05	1790.77	3528.19	2786.26	0	54525.8	42957	50562.1	49556.1	64434.2
M1105T70_2	1105.36	1.02227	-1.77597	0.0152974	0.0302948	Desmopressin	1950	M1105T70_2	3.42469	1.77597	3.26325	0.0152974	0.0302948	UP	1105.36	1105.36	1105.36	69.7674	69.2526	70.0932	6	1	5	17393.8	12324.5	8220.69	42270.4	20921.1	0	4813.07	18232.6	20386.3	12759.4	17755.6	0	49159.7	51732.2	56122.1	48373.8	48234.5
M496T511	496.421	1.74635	3.56941	2.72604e-05	0.00179092	Deterrol stearate	90042	M496T511	11.8714	-3.56941	-9.94959	2.72604e-05	0.00179092	DOWN	496.421	496.42	496.421	511.269	505.529	513.227	6	6	0	32945.1	113920	23600.4	9596.2	10132.2	154219	106523	122535	84549.1	114758	100936	29695.8	1969.43	5448.11	4825.84	6259.19	9378.86
M533T468	533.461	1.50329	4.26869	0.0046103	0.0303931	DG(13:0/18:2(9Z,12Z)/0:0)[iso2]	98379	M533T468	19.2754	-4.26869	-4.83417	0.0046103	0.0303931	DOWN	533.461	533.331	533.538	468.019	447.497	485.187	18	6	5	263363	936971	448991	48558.6	32440.7	34453.5	997526	1.05762e+06	1.17411e+06	1.14941e+06	1.20871e+06	0	32905.3	70627.1	75151	82256.5	30411.9
M602T490	601.519	1.67164	4.96015	0.0138084	0.0408418	DG(18:1(9Z)/18:2(9Z,12Z)/0:0)[iso2]	4362	M602T490	31.1282	-4.96015	-3.69642	0.0138084	0.0408418	DOWN	601.519	601.518	601.52	489.507	461.352	513.509	10	5	0	98752.2	227857	145820	7268.89	10201.2	62843.5	251270	334957	335001	28822.9	354246	27669.9	4841.81	1550.7	5140.43	0	4410.55
M635T455	635.475	1.26506	2.42001	0.00138896	0.0134249	DG(18:3(9Z,12Z,15Z)/20:5(5Z,8Z,11Z,14Z,17Z)/0:0)[iso2]	4496	M635T455	5.35175	-2.42001	-4.98947	0.00138896	0.0134249	DOWN	635.475	635.172	635.476	454.939	423.212	475.502	10	6	4	26747.7	249989	89404.2	46711.7	44339.6	128309	217573	180359	363888	316224	293582	135851	21038.4	19646.4	39836.6	34122.3	29775.7
M770T68_1	769.734	2.02307	-6.73873	0.00942651	0.024432	DG(24:1(15Z)/24:1(15Z)/0:0)	59308	M770T68_1	106.797	6.73873	4.09165	0.00942651	0.024432	UP	769.734	769.734	769.735	67.6356	66.6778	68.7317	5	0	5	22618.1	466.074	371.548	55281.8	32813.7	0	698.563	0	693.258	563.548	841.073	0	80404.6	77306.3	80679.7	61095.3	32205.2
M508T295	508.322	1.31716	-1.26896	0.0137022	0.0407716	D-Glucosyldihydrosphingosine	66066	M508T295	2.40987	1.26896	3.22246	0.0137022	0.0407716	UP	508.322	508.296	508.661	295.021	272.095	335.19	17	6	6	28184.4	49199.8	23499.1	118565	47200.8	93933.4	42841.3	42601.7	53581.8	29886.9	32354.1	179680	37634.7	125706	145052	113508	109810
M370T484	370.159	1.53963	3.72988	0.000585654	0.0137599	Dibenzo[h,rst]pentaphene	73095	M370T484	13.268	-3.72988	-5.93968	0.000585654	0.0137599	DOWN	370.159	370.058	370.16	484.295	464.169	484.727	6	5	0	13060.3	30753.4	10739.3	2164.72	4864.83	10985.1	29863	29153.6	40856.3	35017.6	38644.6	12084.6	412.867	0	0	0	490.824
M129T292	128.951	1.48143	2.07127	0.0077522	0.0348024	Dichloroacetate	68877	M129T292	4.20255	-2.07127	-3.97482	0.0077522	0.0348024	DOWN	128.951	128.951	128.998	291.911	278.239	370.185	8	4	1	144993	2.07871e+06	937567	494632	271885	885052	1.32025e+06	2.02085e+06	2.00193e+06	3.44497e+06	2.79923e+06	194475	732437	659585	645435	633356	102502
M330T273	330.237	1.15755	-2.61826	0.0106057	0.0255512	Dicyclomine	1997	M330T273	6.1401	2.61826	3.85466	0.0106057	0.0255512	UP	330.237	330.237	330.237	272.527	272.269	272.592	3	0	3	4794.26	2092.89	1221.93	13009.6	6828.68	0	2811.71	2645.19	2082.29	1530.01	3488.14	2074.43	16724.7	19134.6	18162.2	14687.5	7274.18
M877T396	876.531	1.10717	-2.67504	0.0138425	0.0408641	Dideoxymycobactin	45750	M877T396	6.38655	2.67504	3.19269	0.0138425	0.0408641	UP	876.531	876.515	876.531	395.646	367.005	396.985	5	1	4	17781.5	3518.96	7050.46	23452	13570.8	2329.92	17788.3	0	0	995.528	0	9247.93	3519.41	29728.7	36645.8	31395.9	30174.5
M188T503	188.001	1.95221	4.07681	5.14212e-05	0.00274259	Diethyldithiocarbamate (DDC)	2346	M188T503	16.875	-4.07681	-11.36	5.14212e-05	0.00274259	DOWN	188.001	188	188.001	502.939	476.691	504.758	6	6	0	116507	526627	104359	31156.5	22871.7	318824	532726	557693	575196	572500	602823	0	6327.98	50692.9	33829.3	42164.1	53925
M1410T70	1409.51	0.98117	5.78593	0.0165818	0.0317268	Difucosyllacto-N-hexaose I	58326	M1410T70	55.1747	-5.78593	-3.53485	0.0165818	0.0317268	DOWN	1409.51	1409.5	1409.51	70.4795	70.2421	71.29	3	3	0	7092.87	16032.9	10991	161.545	395.703	0	5564.03	18421.5	24234.1	19641.7	28336.2	0	0	0	0	0	969.271
M145T415	145.05	1.46007	3.30013	0.000403738	0.00613308	Digitoxic acid	35475	M145T415	9.85003	-3.30013	-7.90302	0.000403738	0.00613308	DOWN	145.05	145.05	145.05	415.006	414.496	423.212	3	3	0	41964.8	363605	99852.1	36914.1	16801.4	564934	302999	317364	317535	349728	329070	68570.1	37855.9	20358.5	30038.7	37077.8	27583.8
M1107T470_1	1106.95	1.93337	-5.87743	0.00476938	0.0210245	Diguanosine hexaphosphate	58057	M1107T470_1	58.7871	5.87743	4.82445	0.00476938	0.0210245	UP	1106.95	1106.95	1106.95	470.065	469.349	470.649	5	0	5	203918	15893.3	9439.37	935818	466972	0	24768.8	18639	22112.6	9174.15	20665.3	0	1.29418e+06	1.06088e+06	1.10498e+06	1.1072e+06	1.04767e+06
M1107T374	1106.95	1.58657	6.67377	0.00715225	0.0227905	Diguanosine hexaphosphate	58057	M1107T374	102.095	-6.67377	-4.37777	0.00715225	0.0227905	DOWN	1106.95	1106.95	1106.95	374.243	374.029	374.639	5	5	0	14928.5	54333	30153	428.826	689.389	0	93055.2	62504.3	59130.8	54858.6	56449	0	1577.67	0	995.294	0	0
M1143T471	1142.94	1.5159	6.56955	0.0143797	0.0294672	Diguanosine hexaphosphate	58057	M1143T471	94.9798	-6.56955	-3.67249	0.0143797	0.0294672	DOWN	1142.94	1142.94	1142.94	470.968	470.699	472.035	3	3	0	27619.2	116256	76774	1120.68	1740.24	0	223874	151216	124029	134638	63781.5	0	3173.44	3550.62	0	0	0
M344T438	344.316	1.51022	2.20773	0.00176653	0.0236859	Dihydroceramide C2	43402	M344T438	4.61948	-2.20773	-5.20035	0.00176653	0.0236859	DOWN	344.316	344.269	344.316	438.445	418.586	439.293	6	5	0	13018.8	57143.6	19852.8	12370.1	7115.3	17148	59888.5	63401.6	68830.1	67627.8	65965.7	2507.47	10697.9	7547.64	14498.7	16016.7	22952.4
M406T219	406.164	1.49984	-2.27196	0.00542213	0.0312152	Dihydroxytrazodone	2900	M406T219	4.82977	2.27196	3.8875	0.00542213	0.0312152	UP	406.164	406.109	406.261	219.132	186.489	234.901	23	6	6	120871	105030	113727	507271	226501	66800.9	32915.6	32135.6	317555	30815.2	149957	227088	204979	619703	649019	669314	673522
M145T196	145.049	1.15365	-2.33454	0.0148229	0.0414722	DIMETHYL FUMARATE	986987	M145T196	5.04389	2.33454	3.54273	0.0148229	0.0414722	UP	145.049	144.957	145.085	196.362	112.983	238.145	64	6	6	467321	929047	467062	4.68601e+06	2.55527e+06	160390	611352	1.2702e+06	1.0903e+06	1.42849e+06	1.01355e+06	3.97612e+06	4.50044e+06	5.26674e+06	284788	7.84419e+06	6.24376e+06
M691T306	691.306	2.24337	-10.6394	0.00427077	0.0204686	DIMETHYL GAMBOGINATE	985586	M691T306	1595.09	10.6394	4.95383	0.00427077	0.0204686	UP	691.306	691.304	691.308	305.53	305.303	306.012	5	0	5	72449.7	163.094	253.482	425388	210258	0	0	0	521.443	0	457.121	0	556352	523672	502011	473683	496609
M127T36	126.969	1.57155	-1.80049	0.00235782	0.0260205	Dimethyl trisulfide	66929	M127T36	3.48339	1.80049	4.96703	0.00235782	0.0260205	UP	126.969	126.555	126.99	36.225	19.2272	75.686	38	6	6	378631	1.09512e+06	433968	3.81473e+06	1.26902e+06	330218	875293	1.29196e+06	1.18633e+06	1.53962e+06	1.34729e+06	5.13288e+06	3.12488e+06	4.641e+06	2.65415e+06	5.03994e+06	2.29555e+06
M209T221	209.081	1.32025	-1.1805	0.0219306	0.047451	DIMETHYLCAFFEIC ACID	43817	M209T221	2.26655	1.1805	2.77036	0.0219306	0.047451	UP	209.081	209.036	209.19	221.021	165.649	262.303	24	6	6	83919.6	223548	142848	506684	205586	514852	167072	169365	160966	173412	155622	254285	245412	592409	602443	610862	734691
M106T701	106.007	0.832773	1.27578	0.0155794	0.0305513	Dimethylcarbamoyl chloride	72908	M106T701	2.42129	-1.27578	-2.98426	0.0155794	0.0305513	DOWN	106.007	106.007	106.016	701.098	648.994	719.469	20	6	6	192754	1.79891e+06	713685	742955	491811	3.21371e+06	1.73311e+06	1.35718e+06	1.71433e+06	1.38324e+06	1.39188e+06	1.50756e+06	413528	1.15753e+06	469233	227404	682477
M106T5_1	106.007	1.2071	-2.56667	0.017409	0.0326643	Dimethylcarbamoyl chloride	72908	M106T5_1	5.92439	2.56667	3.18107	0.017409	0.0326643	UP	106.007	106.005	106.016	5.44636	2.49568	6.52672	9	4	5	342954	27660.2	37285.9	164151	98264.5	0	100079	29053.6	0	19749.8	17078.6	0	150331	165342	146855	292889	229487
M321T288	321.082	0.91323	1.5334	0.00330821	0.0190658	Dinitramine	72555	M321T288	2.89467	-1.5334	-4.7108	0.00330821	0.0190658	DOWN	321.082	321.075	321.11	287.678	249.741	292.288	21	6	5	57511.1	893756	290070	308760	91576.8	369791	919353	832641	1.12199e+06	1.19133e+06	927433	143860	319633	357406	371530	390921	269208
M281T520	281.248	1.12167	2.0244	4.51243e-05	0.00142016	DL-2-hydroxy stearic acid	35432	M281T520	4.06822	-2.0244	-9.71028	4.51243e-05	0.00142016	DOWN	281.248	281.116	281.381	520.476	483.52	549.939	20	6	6	2.63156e+07	2.15658e+08	3.83432e+07	5.30105e+07	1.46011e+07	2.9328e+08	1.95025e+08	2.03701e+08	2.038e+08	1.93312e+08	2.04831e+08	2.54705e+07	5.04542e+07	5.93802e+07	6.67829e+07	6.12413e+07	5.47338e+07
M151T533	151.039	1.56442	3.66522	1.78967e-07	2.79102e-05	DL-3,4-Dihydroxyphenyl glycol	3788	M151T533	12.6865	-3.66522	-20.7317	1.78967e-07	2.79102e-05	DOWN	151.039	150.887	151.039	533.479	518.786	539.142	9	6	3	103359	2.73149e+06	271645	215308	120794	2.64995e+06	2.56869e+06	2.72808e+06	3.14324e+06	2.92591e+06	2.37308e+06	344007	172145	373124	187481	54518.3	160570
M114T415	114.092	1.25137	1.76843	0.00854475	0.0359259	D-LEUCINE	989742	M114T415	3.40683	-1.76843	-3.49089	0.00854475	0.0359259	DOWN	114.092	114.04	114.334	414.631	323.071	483.187	89	6	6	1.53947e+06	2.22739e+07	9.66785e+06	6.53801e+06	5.33375e+06	6.62485e+06	1.68099e+07	3.15022e+07	3.01828e+07	1.99622e+07	2.85614e+07	1.6441e+06	4.33126e+06	541284	1.23139e+07	7.25762e+06	1.31399e+07
M426T634	426.367	1.23571	-2.27211	0.00117264	0.0122705	DL-Stearoylcarnitine	5811	M426T634	4.83029	2.27211	4.70476	0.00117264	0.0122705	UP	426.367	426.367	426.367	634.297	631.183	635.852	4	0	4	13078.4	14514.3	16317.5	70108.5	23906.6	45580.1	1280.26	4310.94	18561	9781.83	7571.88	84308.5	29988.5	51239.3	88695.8	82320.3	84098.5
M158T716	158.01	1.32508	2.32208	0.000222922	0.00397389	DL-Sulforaphane	58318	M158T716	5.00054	-2.32208	-5.61586	0.000222922	0.00397389	DOWN	158.01	158.007	158.011	715.518	715.102	719.214	5	0	4	1.15628e+06	7.9772e+06	1.95331e+06	1.59527e+06	1.98322e+06	1.17386e+07	8.02591e+06	6.52011e+06	7.53747e+06	6.3962e+06	7.64489e+06	327398	504458	180004	259856	4.27105e+06	4.02885e+06
M399T485	399.182	1.24043	-2.98612	0.00786001	0.0231409	DMH4	986256	M399T485	7.9234	2.98612	3.57001	0.00786001	0.0231409	UP	399.182	398.952	399.183	485.201	458.926	486.144	6	1	5	13875.6	7420.97	16883.7	59594.4	31566.1	41813.4	0	0	0	0	2712.46	0	90366.7	78137.4	55127.3	64606.5	69328.2
M235T202	234.976	1.16147	1.94334	0.00387877	0.0199586	DNOC	72439	M235T202	3.84595	-1.94334	-3.93792	0.00387877	0.0199586	DOWN	234.976	234.855	235.079	202.123	120.468	273.356	26	6	6	90848.3	1.68082e+06	654286	437037	412877	738938	1.49048e+06	2.15063e+06	1.1525e+06	2.2117e+06	2.34068e+06	393106	19066	21279.5	1.13433e+06	513582	540861
M840T68_2	840.27	1.05838	-1.78688	0.0149407	0.0299774	Docetaxel M4	741	M840T68_2	3.45068	1.78688	3.34497	0.0149407	0.0299774	UP	840.27	840.261	840.272	67.6849	64.5354	69.717	10	5	5	83500.4	62106.1	36070.8	214372	105508	0	103977	54422.2	90428.8	57788.2	66020.6	0	273268	248430	261830	244728	257977
M1114T197_2	1114.32	1.41178	-3.11288	0.00664528	0.0225019	Docosa-4,7,10,13,16-pentaenoyl CoA	58439	M1114T197_2	8.65105	3.11288	4.31915	0.00664528	0.0225019	UP	1114.32	1114.32	1114.33	196.869	195.127	197.909	4	0	4	11412.2	2800.67	2082.14	24426.9	12086.7	0	2688.32	1478.72	2290.24	5699.06	4647.67	0	31714.8	26430.8	29257.7	29907.1	29251.1
M211T390	211.134	1.07942	1.99133	0.000266098	0.00453805	Dodecanedioic acid	5596	M211T390	3.97603	-1.99133	-6.18951	0.000266098	0.00453805	DOWN	211.134	210.936	211.17	390.08	380.474	445.995	23	6	6	29774.6	310282	79709	78038.2	45759.8	393443	247527	216743	262406	335078	406496	11613.8	129423	53887.9	103902	116920	52481.6
M247T506	247.242	1.69152	3.3762	5.733e-06	0.000644922	Dodecylbenzene	6946	M247T506	10.3833	-3.3762	-10.5324	5.733e-06	0.000644922	DOWN	247.242	247.241	247.242	505.939	501.456	507.42	7	6	1	274048	721616	75879.5	69497.4	131314	589239	774937	723144	761875	685005	795496	337379	9624.93	21434.2	19243.9	17834.9	11467.7
M1402T485	1402.32	1.79633	6.46491	0.00526651	0.0214964	Dolichol-20	41543	M1402T485	88.335	-6.46491	-4.71186	0.00526651	0.0214964	DOWN	1402.32	1402.32	1402.32	485.189	484.697	485.591	4	4	0	32283.9	100338	51597.4	1058.47	1188.23	0	98344.8	104580	135869	130484	132751	0	2242.25	0	0	2450.38	1658.19
M1034T397_1	1033.53	0.430079	1.07591	0.0215958	0.0373419	Doxacurium chloride	85471	M1034T397_1	2.10805	-1.07591	-2.82907	0.0215958	0.0373419	DOWN	1033.53	1033.52	1033.63	396.878	395.806	397.463	10	6	4	14970.9	54593.6	21289.7	25871.8	12852	97848.1	49219	46538	44362.7	43231.8	46361.9	0	31262.8	31480.6	34360.8	27727.1	30399.2
M118T88	118.086	1.68848	2.02753	0.00120004	0.0202637	D-VALINE	989779	M118T88	4.07705	-2.02753	-5.13478	0.00120004	0.0202637	DOWN	118.086	118.065	118.087	88.4886	59.6104	125.744	27	5	5	2.04624e+06	1.2856e+07	4.157e+06	3.15325e+06	2.03545e+06	1.19377e+07	1.10344e+07	1.03237e+07	1.29627e+07	2.10278e+07	9.84942e+06	7.09128e+06	3.65949e+06	1.96142e+06	2.11014e+06	2.07943e+06	2.01776e+06
M1318T195	1317.75	1.00633	-1.62314	0.0195929	0.035172	ECO 02301	71048	M1318T195	3.08046	1.62314	3.12084	0.0195929	0.035172	UP	1317.75	1317.75	1317.75	194.764	194.071	195.459	3	0	3	12411.2	7888.59	4297.92	24354.4	12188.1	0	12561.7	10067.6	9484.51	8257.35	6960.38	0	28245.4	29264.8	25917.3	29106.7	33592
M496T323	496.054	1.66223	-10.3719	0.0140131	0.0291219	EG00229	986787	M496T323	1325.16	10.3719	3.69906	0.0140131	0.0291219	UP	496.054	496.053	496.054	323.005	322.359	323.732	5	0	5	20410.5	66.8642	163.783	260200	172258	0	0	0	0	0	401.185	0	208605	357147	509396	188660	297391
M374T455	374.303	1.30164	1.11808	0.00605301	0.0321451	Eicosa-11Z,14Z-dienoyl ethanolamide	991074	M374T455	2.17057	-1.11808	-3.70597	0.00605301	0.0321451	DOWN	374.303	374.265	374.363	455.2	371.384	513.014	50	6	6	202933	638344	197530	294090	112938	240504	736731	669377	745075	689965	748410	155377	142432	374724	379503	354196	358308
M1100T75	1100.36	1.71614	-3.81791	0.0160457	0.04241	Eicosanoyl-CoA	36638	M1100T75	14.1028	3.81791	3.5385	0.0160457	0.04241	UP	1100.36	1100.36	1100.36	74.8859	74.0676	75.3213	4	0	4	21055.9	4697.45	4301.91	66916.2	42854.9	0	3928.62	1521.08	3268.02	11606.9	7860.09	0	57046.5	40761.2	89979.5	116888	96821.3
M282T446	282.279	1.72426	1.93219	0.00179634	0.0238274	Elaidamide	36674	M282T446	3.81633	-1.93219	-5.67685	0.00179634	0.0238274	DOWN	282.279	282.278	282.279	446.187	445.531	446.268	5	5	0	109576	954187	297431	250027	62056	516827	1.44272e+06	948293	962465	1.00102e+06	853790	124364	269936	270648	289337	268106	277772
M403T294	402.805	1.18138	-3.52495	0.0196934	0.0352848	ENDOSULFAN	44595	M403T294	11.511	3.52495	3.32354	0.0196934	0.0352848	UP	402.805	402.804	403.249	293.831	275.64	358.685	15	3	5	56559	77858.2	85846.5	896824	597452	479.246	0	135263	0	167704	163703	348659	1.4886e+06	1.59332e+06	989839	97339.5	863191
M403T425	402.805	2.30857	-7.30955	0.0242826	0.040014	ENDOSULFAN	44595	M403T425	158.633	7.30955	3.18848	0.0242826	0.040014	UP	402.805	402.804	403.224	424.75	376.467	475.54	12	1	6	78428.4	23406.5	53119.7	3.71714e+06	2.83715e+06	131732	6344.95	527.472	627.472	1207.26	0	44535.7	6.54938e+06	1.04961e+06	3.8515e+06	7.12341e+06	3.68444e+06
M619T262	619.121	0.995802	2.16223	0.011323	0.0263246	Epicatechin 3-O-(2-trans-cinnamoyl-beta-D-allopyranoside)	47264	M619T262	4.47605	-2.16223	-3.68895	0.011323	0.0263246	DOWN	619.121	619.121	619.122	262.09	259.495	263.093	4	4	0	8934.17	23150.6	11574.1	5146.21	2994.1	602.481	22441.7	26158.8	28290.3	28332.4	33078.2	0	5388.5	9027.3	4719.78	4874.36	6867.33
M649T479	649.042	1.3639	7.21782	0.0013222	0.0211439	EPIGALLOCATECHIN 3,5-DIGALLATE	43930	M649T479	148.861	-7.21782	-6.45711	0.0013222	0.0211439	DOWN	649.042	649.042	649.45	478.996	478.461	490.8	7	6	0	38629	87949.2	33210.4	386.628	642.836	123625	89562.3	92377	95056	102120	24954.4	0	0	1528.95	0	790.825	0
M767T265	767.129	1.84802	5.10984	0.00558556	0.0217642	Epigallocatechin-(4beta->8)-epicatechin-3-O-gallate ester	47506	M767T265	34.5314	-5.10984	-4.62122	0.00558556	0.0217642	DOWN	767.129	767.128	767.129	264.759	263.325	264.83	5	5	0	29241.3	160302	82311.4	4617.06	5882.23	0	216244	219896	197341	171111	157222	0	16217.9	4148.55	3593.43	2487.93	1254.58
M921T68_2	921.295	1.00771	-1.64112	0.0176611	0.0329427	Epimedokoreanoside I	50441	M921T68_2	3.11909	1.64112	3.16288	0.0176611	0.0329427	UP	921.295	921.285	921.299	67.9696	64.862	69.717	10	5	5	98492.5	81106.2	47935.1	253032	124220	0	83057.7	68511.1	121986	76681.8	136401	0	313834	310289	305306	294121	294644
M829T71	829.236	1.88183	-6.33967	0.00528054	0.0215087	Epimedoside D	50133	M829T71	80.9899	6.33967	4.70859	0.00528054	0.0215087	UP	829.236	829.234	829.237	70.5276	70.1202	70.6948	4	0	4	16476	438.843	519.001	41809.3	21515.3	0	1099.04	1009.71	0	524.299	0	0	49069	48900.2	43502.4	46668.5	62715.5
M377T228	377.155	1.52968	-2.27105	0.0176131	0.043922	Epinephrine glucuronide	61656	M377T228	4.82673	2.27105	3.43622	0.0176131	0.043922	UP	377.155	377.154	377.237	227.56	220.784	319.448	17	5	6	51717.1	57433.2	19592.3	277214	155440	22002.3	79220.6	67979.2	65506.1	54453.8	55437	549329	66802.6	261149	291439	258158	236409
M718T263	718.196	1.07411	-1.86015	0.0145072	0.029585	Epirubicin glucuronide	655	M718T263	3.63045	1.86015	3.43088	0.0145072	0.029585	UP	718.196	718.196	718.198	263.237	262.946	264.132	6	1	5	27139.1	26498.6	14021.3	96269.9	47799.4	0	21551.4	35827.5	34953.2	31829.6	34830	0	129455	114750	116573	106727	110115
M557T548	557.498	1.59557	3.93936	0.000379657	0.00587966	Epomusenin A	86636	M557T548	15.3414	-3.93936	-8.39246	0.000379657	0.00587966	DOWN	557.498	557.497	557.498	548.48	540.798	555.583	3	3	0	67622.3	739945	201518	48232	12237.3	353424	705181	880291	798245	803515	899014	41560	31219.3	44263	63711.8	60850.8	47787
M623T324	622.787	1.56088	-5.19211	0.0105964	0.0382653	Epoxomicin	45091	M623T324	36.5578	5.19211	3.95942	0.0105964	0.0382653	UP	622.787	622.786	622.788	323.509	323.359	323.671	4	0	4	26175.1	1148.47	1787.49	49398.9	29796.5	3173.49	0	0	0	3717.31	0	0	26011.6	61852.3	72967.9	62054.9	73506.7
M501T418	501.135	1.5918	3.88571	5.78186e-05	0.00167678	Eremopetasitenin B2	87269	M501T418	14.7814	-3.88571	-12.2068	5.78186e-05	0.00167678	DOWN	501.135	501.131	501.19	418.134	395.062	455.006	18	6	6	710384	6.55402e+06	1.22058e+06	443395	117148	8.11405e+06	4.49136e+06	6.1522e+06	6.49829e+06	6.77398e+06	7.29422e+06	653920	306536	372583	424074	456332	446928
[truncated: 507 more rows]

## Sheet: bx3 vs ck3
name	m.z	vip	log2(Fold Change)	pvalue	qvalue	compound	METLIN ID	name	fold	log2fold	tstat	pvalue	qvalue	updown	mzmed	mzmin	mzmax	rtmed	rtmin	rtmax	npeaks	B5_N	C5_N	maxint	mean1	sd1	mean2	sd2	B5_N1	B5_N2	B5_N3	B5_N4	B5_N5	B5_N6	C5_N1	C5_N2	C5_N3	C5_N4	C5_N5	C5_N6
[truncated: 614 more rows]

[truncated: 1 more sheets: bx4 vs ck4]
