# Supplementary material for: Integration of Metabolome and Transcriptome Profiling Reveals the Effect of Modified Atmosphere Packaging (MAP) on the Browning of Fresh-Cut Lanzhou Lily (Lilium davidii var. unicolor) Bulbs during Storage
Source: Foods. 2023 Mar 21;12(6):1335. doi: 10.3390/foods12061335 (PMC10048170; doi:10.3390/foods12061335)
Supplement: Supplementary file 1 [file foods-12-01335-s001.zip › Supplementary Material S6 DMs-kegg enrichment.xlsx]

## Sheet: BX1 VS CK1
	Total	Expected	Hits	Raw p	#NAME?	Holm adjust	FDR	Impact
Porphyrin and chlorophyll metabolism	48	3.2367	5	0.21846	0.66063	1	1	0.14409
Nitrogen metabolism	12	0.80917	1	0.56871	0.24511	1	1	0
Selenocompound metabolism	13	0.8766	1	0.59803	0.22328	1	1	0
Butanoate metabolism	17	1.1463	1	0.69684	0.15687	1	1	0
Arginine biosynthesis	18	1.2138	1	0.71752	0.14417	1	1	0
Fatty acid degradation	37	2.4949	2	0.72615	0.13898	1	1	0.05676
Glycerolipid metabolism	21	1.416	1	0.77154	0.11264	1	1	0.02128
Zeatin biosynthesis	21	1.416	1	0.77154	0.11264	1	1	0.15447
Phenylalanine, tyrosine and tryptophan biosynthesis	22	1.4835	1	0.78717	0.10393	1	1	0.08158
Alanine, aspartate and glutamate metabolism	22	1.4835	1	0.78717	0.10393	1	1	0.19424
Fatty acid elongation	23	1.5509	1	0.80173	0.09597	1	1	0
Glutathione metabolism	26	1.7532	1	0.83977	0.075839	1	1	0
Glyoxylate and dicarboxylate metabolism	29	1.9555	1	0.87057	0.060197	1	1	0
Pyrimidine metabolism	38	2.5624	1	0.93197	0.0306	1	1	0
Purine metabolism	63	4.2481	2	0.93567	0.028877	1	1	0
Aminoacyl-tRNA biosynthesis	46	3.1018	1	0.96172	0.01695	1	1	0
Glucosinolate biosynthesis	65	4.383	1	0.99036	0.0042047	1	1	0

## Sheet: BX2 VS CK2
	Total	Expected	Hits	Raw p	#NAME?	Holm adjust	FDR	Impact
Linoleic acid metabolism	4	0.33176	1	0.29298	0.53316	1	1	0
Phosphonate and phosphinate metabolism	7	0.58058	1	0.45521	0.34178	1	1	0
Fatty acid elongation	23	1.9076	2	0.58145	0.23548	1	1	0
Fatty acid degradation	37	3.0688	3	0.60504	0.21822	1	1	0.09643
Glycerophospholipid metabolism	37	3.0688	3	0.60504	0.21822	1	1	0.2091
Vitamin B6 metabolism	11	0.91234	1	0.61549	0.21078	1	1	0
Arachidonic acid metabolism	12	0.99528	1	0.64762	0.18868	1	1	0
Glutathione metabolism	26	2.1564	2	0.64962	0.18734	1	1	0.03963
Glycosylphosphatidylinositol (GPI)-anchor biosynthesis	13	1.0782	1	0.67708	0.16936	1	1	0.00476
alpha-Linolenic acid metabolism	28	2.3223	2	0.69003	0.16113	1	1	0.04946
Histidine metabolism	15	1.2441	1	0.72888	0.13735	1	1	0.10465
Butanoate metabolism	17	1.41	1	0.77242	0.11215	1	1	0
beta-Alanine metabolism	18	1.4929	1	0.79152	0.10154	1	1	0
Zeatin biosynthesis	21	1.7417	1	0.83977	0.075838	1	1	0
Glycerolipid metabolism	21	1.7417	1	0.83977	0.075838	1	1	0.00426
Biosynthesis of unsaturated fatty acids	22	1.8247	1	0.85325	0.068922	1	1	0
Pantothenate and CoA biosynthesis	23	1.9076	1	0.86561	0.062679	1	1	0.12743
Folate biosynthesis	27	2.2394	1	0.90552	0.0431	1	1	0
Glucosinolate biosynthesis	65	5.3911	3	0.91879	0.036783	1	1	0.04852
Glyoxylate and dicarboxylate metabolism	29	2.4053	1	0.92082	0.035827	1	1	0.04494
Glycine, serine and threonine metabolism	33	2.737	1	0.94442	0.024835	1	1	0.02252
N-Glycan biosynthesis	35	2.9029	1	0.95345	0.020701	1	1	0.00978
Purine metabolism	63	5.2252	1	0.99622	0.0016458	1	1	0

## Sheet: BX3 VS CK3
	Total	Expected	Hits	Raw p	#NAME?	Holm adjust	FDR	Impact
Linoleic acid metabolism	4	0.1942	1	0.18068	0.74309	1	1	0
Glycerophospholipid metabolism	37	1.7964	3	0.26608	0.57499	1	1	0.19025
alpha-Linolenic acid metabolism	28	1.3594	2	0.39824	0.39986	1	1	0.00464
Porphyrin and chlorophyll metabolism	48	2.3304	3	0.41541	0.38153	1	1	0.13057
Arachidonic acid metabolism	12	0.5826	1	0.45092	0.3459	1	1	0
Glycosylphosphatidylinositol (GPI)-anchor biosynthesis	13	0.63115	1	0.47779	0.32076	1	1	0.00476
Sphingolipid metabolism	17	0.82535	1	0.57292	0.24191	1	1	0.21154
beta-Alanine metabolism	18	0.8739	1	0.59389	0.22629	1	1	0
Galactose metabolism	27	1.3109	1	0.7423	0.12942	1	1	0.05696
Arginine and proline metabolism	34	1.6507	1	0.81945	0.086479	1	1	0
Glucosinolate biosynthesis	65	3.1558	2	0.8364	0.077585	1	1	0
Ubiquinone and other terpenoid-quinone biosynthesis	38	1.8449	1	0.85278	0.069164	1	1	0.00968
Phenylpropanoid biosynthesis	46	2.2333	1	0.90229	0.044655	1	1	0.00561
Purine metabolism	63	3.0587	1	0.95943	0.017989	1	1	0

## Sheet: BX4 VS CK4
	Total	Expected	Hits	Raw p	#NAME?	Holm adjust	FDR	Impact
Linoleic acid metabolism	4	0.17532	1	0.16428	0.78441	1	1	0
Phosphatidylinositol signaling system	26	1.1396	2	0.31684	0.49915	1	1	0.0245
Arachidonic acid metabolism	12	0.52596	1	0.41719	0.37967	1	1	0
Sphingolipid metabolism	17	0.74511	1	0.53521	0.27148	1	1	0.04808
Fatty acid elongation	23	1.0081	1	0.6461	0.1897	1	1	0
Brassinosteroid biosynthesis	26	1.1396	1	0.69133	0.16032	1	1	0
Inositol phosphate metabolism	28	1.2272	1	0.71826	0.14372	1	1	0
alpha-Linolenic acid metabolism	28	1.2272	1	0.71826	0.14372	1	1	0
Glycine, serine and threonine metabolism	33	1.4464	1	0.77589	0.1102	1	1	0
Fatty acid degradation	37	1.6217	1	0.81349	0.089648	1	1	0.03967
Glycerophospholipid metabolism	37	1.6217	1	0.81349	0.089648	1	1	0.07614
Phenylpropanoid biosynthesis	46	2.0162	1	0.87685	0.057073	1	1	0
Porphyrin and chlorophyll metabolism	48	2.1038	1	0.88775	0.051711	1	1	0.07315
Purine metabolism	63	2.7613	1	0.94419	0.024941	1	1	0.00128
Glucosinolate biosynthesis	65	2.849	1	0.94918	0.02265	1	1	0
